# Supplementary material for: The Usher syndrome 1C protein harmonin regulates canonical Wnt signaling
Source: Front Cell Dev Biol. 2023 Feb 8;11:1130058. doi: 10.3389/fcell.2023.1130058 (PMC9944737; doi:10.3389/fcell.2023.1130058)
Supplement: Supplementary file 1 [file Table4.XLS]

gene_id	healthy + Wnt	USH1C + Wnt	log2FoldChange	pvalue	padj	gene_name	gene_chr	gene_start	gene_end	gene_strand	gene_length	gene_biotype	gene_description	tf_family	H_W_count	U_W_count	H_W_fpkm	U_W_fpkm
ENSG00000129824	1.39E-17	4460.689113	-15.12491992	9.27E-53	2.15E-48	RPS4Y1	Y	2841486	2932000	+	2275	protein_coding	ribosomal protein S4 Y-linked 1 [Source:HGNC Symbol;Acc:HGNC:10425]	-	0	4691	0	61.48291424
ENSG00000067048	1.39E-17	2202.290816	-14.10670107	3.44E-45	3.99E-41	DDX3Y	Y	12904108	12920478	+	5738	protein_coding	DEAD-box helicase 3 Y-linked [Source:HGNC Symbol;Acc:HGNC:2699]	-	0	2316	0	12.03506454
ENSG00000229807	2096.955073	1.39E-17	14.03599047	1.17E-44	9.04E-41	XIST	X	73820651	73852723	-	25264	lincRNA	X inactive specific transcript [Source:HGNC Symbol;Acc:HGNC:12810]	-	1994	0	2.520923969	0
ENSG00000012817	1.39E-17	1387.36562	-13.44009374	2.80E-40	1.62E-36	KDM5D	Y	19703865	19744939	-	9463	protein_coding	lysine demethylase 5D [Source:HGNC Symbol;Acc:HGNC:11115]	ARID	0	1459	0	4.597236693
ENSG00000198692	1.39E-17	1320.802302	-13.36916699	9.33E-40	4.33E-36	EIF1AY	Y	20575725	20593154	+	4074	protein_coding	eukaryotic translation initiation factor 1A Y-linked [Source:HGNC Symbol;Acc:HGNC:3252]	-	0	1389	0	10.16603577
ENSG00000196616	1590.069285	1.897524245	9.615885684	3.42E-39	1.32E-35	ADH1B	4	99304964	99352760	-	10777	protein_coding	alcohol dehydrogenase 1B (class I), beta polypeptide [Source:HGNC Symbol;Acc:HGNC:250]	-	1512	2	4.48116169	0.005533533
ENSG00000146555	963.297646	0.946606706	9.80668041	4.86E-35	1.61E-31	SDK1	7	3301448	4269000	+	12062	protein_coding	sidekick cell adhesion molecule 1 [Source:HGNC Symbol;Acc:HGNC:19307]	-	916	1	2.425564656	0.002472015
ENSG00000165246	1.39E-17	753.1122873	-12.55879551	6.89E-34	2.00E-30	NLGN4Y	Y	14522573	14845650	+	8589	protein_coding	neuroligin 4 Y-linked [Source:HGNC Symbol;Acc:HGNC:15529]	-	0	792	0	2.749495362
ENSG00000067646	1.39E-17	740.7505282	-12.53492239	1.04E-33	2.69E-30	ZFY	Y	2935281	2982506	+	5527	protein_coding	zinc finger protein Y-linked [Source:HGNC Symbol;Acc:HGNC:12870]	zf-C2H2	0	779	0	4.202603382
ENSG00000183878	1.39E-17	613.3293187	-12.26264873	8.99E-32	2.09E-28	UTY	Y	13248379	13480673	-	9191	protein_coding	ubiquitously transcribed tetratricopeptide repeat containing, Y-linked [Source:HGNC Symbol;Acc:HGNC:12638]	-	0	645	0	2.092509128
ENSG00000243137	215.5885251	13280.32877	-5.944074381	4.42E-31	9.32E-28	PSG4	19	43192702	43207299	-	6274	protein_coding	pregnancy specific beta-1-glycoprotein 4 [Source:HGNC Symbol;Acc:HGNC:9521]	-	205	13966	1.043628794	66.37399158
ENSG00000131002	1.39E-17	543.9132866	-12.08940219	1.48E-30	2.86E-27	TXLNGY	Y	19567313	19606274	+	11377	transcribed_unprocessed_pseudogene	taxilin gamma pseudogene, Y-linked [Source:HGNC Symbol;Acc:HGNC:18473]	-	0	572	0	1.499127888
ENSG00000114374	1.39E-17	522.9933865	-12.0328319	3.71E-30	6.62E-27	USP9Y	Y	12701231	12860839	+	11237	protein_coding	ubiquitin specific peptidase 9 Y-linked [Source:HGNC Symbol;Acc:HGNC:12633]	-	0	550	0	1.459428158
ENSG00000169908	1.39E-17	467.8409225	-11.87209918	5.14E-29	8.53E-26	TM4SF1	3	149369022	149377865	-	3668	protein_coding	transmembrane 4 L six family member 1 [Source:HGNC Symbol;Acc:HGNC:11853]	-	0	492	0	3.999504487
ENSG00000159261	12.6238846	1098.290638	-6.429421438	2.52E-28	3.90E-25	CLDN14	21	36460621	36576569	-	2853	protein_coding	claudin 14 [Source:HGNC Symbol;Acc:HGNC:2035]	-	12	1155	0.134343352	12.07120499
ENSG00000109265	886.5286365	11.4066802	6.264186351	4.91E-27	7.12E-24	KIAA1211	4	56049073	56328625	+	6745	protein_coding	KIAA1211 [Source:HGNC Symbol;Acc:HGNC:29219]	-	843	12	3.991924574	0.053048084
ENSG00000111341	35.75974422	1775.334675	-5.628861217	2.31E-26	3.16E-23	MGP	12	14881181	14885926	-	2639	protein_coding	matrix Gla protein [Source:HGNC Symbol;Acc:HGNC:7060]	-	34	1867	0.411506058	21.09479651
ENSG00000099725	1.39E-17	343.272426	-11.42557936	5.91E-26	7.62E-23	PRKY	Y	7273972	7381548	+	7674	transcribed_unprocessed_pseudogene	protein kinase Y-linked (pseudogene) [Source:HGNC Symbol;Acc:HGNC:9444]	-	0	361	0	1.402671005
ENSG00000002933	944.3683012	16.1612159	5.857455811	1.49E-25	1.82E-22	TMEM176A	7	150800403	150805120	+	3479	protein_coding	transmembrane protein 176A [Source:HGNC Symbol;Acc:HGNC:24930]	-	898	17	8.244391638	0.145701796
ENSG00000233864	1.39E-17	311.8925756	-11.28732911	5.30E-25	6.15E-22	TTTY15	Y	12662334	12692233	+	5284	lincRNA	testis-specific transcript, Y-linked 15 [Source:HGNC Symbol;Acc:HGNC:18567]	-	0	328	0	1.850893573
ENSG00000135744	35.75974422	1506.228688	-5.391729749	1.09E-24	1.20E-21	AGT	1	230702523	230714297	-	2291	protein_coding	angiotensinogen [Source:HGNC Symbol;Acc:HGNC:333]	-	34	1584	0.474013307	20.61581463
ENSG00000154856	844.4634259	16.1612159	5.696162914	2.00E-24	2.11E-21	APCDD1	18	10454628	10489948	+	5943	protein_coding	APC down-regulated 1 [Source:HGNC Symbol;Acc:HGNC:15718]	-	803	17	4.315653032	0.085293042
ENSG00000145681	1.39E-17	286.2181525	-11.16344856	3.40E-24	3.43E-21	HAPLN1	5	83637805	83721613	-	6956	protein_coding	hyaluronan and proteoglycan link protein 1 [Source:HGNC Symbol;Acc:HGNC:2380]	-	0	301	0	1.2902603
ENSG00000106565	1965.501289	54.19742755	5.177188487	3.93E-24	3.81E-21	TMEM176B	7	150791285	150801360	-	1979	protein_coding	transmembrane protein 176B [Source:HGNC Symbol;Acc:HGNC:29596]	-	1869	57	30.16478355	0.858814709
ENSG00000178776	8.417373112	517.2879592	-5.921304863	1.16E-22	1.07E-19	C5orf46	5	147880726	147906538	-	1232	protein_coding	chromosome 5 open reading frame 46 [Source:HGNC Symbol;Acc:HGNC:33768]	-	8	544	0.207403454	13.16614411
ENSG00000088882	216.6401554	1.39E-17	10.76178657	1.66E-21	1.48E-18	CPXM1	20	2794069	2800637	-	2391	protein_coding	carboxypeptidase X, M14 family member 1 [Source:HGNC Symbol;Acc:HGNC:15771]	-	206	0	2.751847422	0
ENSG00000123243	330.2162249	4.750302961	6.081100386	2.09E-21	1.79E-18	ITIH5	10	7559270	7666998	-	14628	protein_coding	inter-alpha-trypsin inhibitor heavy chain family member 5 [Source:HGNC Symbol;Acc:HGNC:21449]	-	314	5	0.685616724	0.010191907
ENSG00000130303	49.43093839	1383.562002	-4.803450256	2.96E-21	2.45E-18	BST2	19	17402939	17405648	-	1119	protein_coding	bone marrow stromal cell antigen 2 [Source:HGNC Symbol;Acc:HGNC:1119]	-	47	1455	1.34154263	38.77067118
ENSG00000127954	241.879282	0.946606706	7.813524156	3.40E-21	2.72E-18	STEAP4	7	88270892	88306891	-	11245	protein_coding	STEAP4 metalloreductase [Source:HGNC Symbol;Acc:HGNC:21923]	-	230	1	0.653288604	0.002651618
ENSG00000203727	200.8657012	1.39E-17	10.65278012	8.49E-21	6.57E-18	SAMD5	6	147508927	147737547	+	6320	protein_coding	sterile alpha motif domain containing 5 [Source:HGNC Symbol;Acc:HGNC:21180]	-	191	0	0.965279305	0
ENSG00000261105	3.159272153	277.6600115	-6.404267319	1.40E-20	1.05E-17	LMO7-AS1	13	75604700	75635994	-	593	antisense	LMO7 antisense RNA 1 [Source:HGNC Symbol;Acc:HGNC:50277]	-	3	292	0.161585828	14.68245136
ENSG00000019582	674.0993227	20.91574679	5.001687373	1.72E-20	1.21E-17	CD74	5	150401637	150412929	-	3184	protein_coding	CD74 molecule [Source:HGNC Symbol;Acc:HGNC:1697]	-	641	22	6.430158477	0.206025053
ENSG00000113296	1072.667194	39.93385371	4.742956376	1.72E-20	1.21E-17	THBS4	5	79991311	80083287	+	4605	protein_coding	thrombospondin 4 [Source:HGNC Symbol;Acc:HGNC:11788]	-	1020	42	7.074687211	0.271950629
ENSG00000262406	421.7080584	10.45577202	5.316592045	3.74E-20	2.56E-17	MMP12	11	102862736	102875034	-	1874	protein_coding	matrix metallopeptidase 12 [Source:HGNC Symbol;Acc:HGNC:7158]	-	401	11	6.834574663	0.17502235
ENSG00000254851	3.159272153	257.6910157	-6.296642043	7.00E-20	4.64E-17	AP005018.2	11	117135528	117138582	+	822	unprocessed_pseudogene	proprotein convertase subtilisin/kexin type 7 (PCSK7) pseudogene	-	3	271	0.116569825	9.830325218
ENSG00000141576	280.7896021	4.750302961	5.847271542	7.45E-20	4.81E-17	RNF157	17	76142453	76240373	-	7805	protein_coding	ring finger protein 157 [Source:HGNC Symbol;Acc:HGNC:29402]	-	267	5	1.09263488	0.019101502
ENSG00000064309	603.6400948	19.96484085	4.909151646	9.67E-20	6.07E-17	CDON	11	125955796	126063335	-	10600	protein_coding	cell adhesion associated, oncogene regulated [Source:HGNC Symbol;Acc:HGNC:17104]	-	574	21	1.729588278	0.059072295
ENSG00000006128	46.2760474	1114.456015	-4.586344532	1.25E-19	7.64E-17	TAC1	7	97731908	97740472	+	1888	protein_coding	tachykinin precursor 1 [Source:HGNC Symbol;Acc:HGNC:11517]	-	44	1172	0.744367482	18.50955741
ENSG00000092853	311.28688	6.652131983	5.521124442	1.79E-19	1.07E-16	CLSPN	1	35720218	35769967	-	5411	protein_coding	claspin [Source:HGNC Symbol;Acc:HGNC:19715]	-	296	7	1.74723324	0.038573666
ENSG00000241945	1.05606667	197.7840279	-7.394255442	2.20E-19	1.28E-16	PWP2	21	44107290	44131181	+	6922	protein_coding	PWP2, small subunit processome component [Source:HGNC Symbol;Acc:HGNC:9711]	-	1	208	0.004614292	0.895987916
ENSG00000176728	1.39E-17	168.3059859	-10.39787501	2.83E-19	1.60E-16	TTTY14	Y	18872501	19077416	-	3239	lincRNA	testis-specific transcript, Y-linked 14 [Source:HGNC Symbol;Acc:HGNC:18495]	-	0	177	0	1.62941883
ENSG00000176887	1.39E-17	167.3550813	-10.38970715	3.20E-19	1.77E-16	SOX11	2	5692667	5701385	+	8719	protein_coding	SRY-box 11 [Source:HGNC Symbol;Acc:HGNC:11191]	HMG	0	176	0	0.601888995
ENSG00000105509	28.39833231	718.8797236	-4.656021019	5.73E-19	3.09E-16	HAS1	19	51713112	51723994	-	2241	protein_coding	hyaluronan synthase 1 [Source:HGNC Symbol;Acc:HGNC:4818]	-	27	756	0.384820867	10.05889678
ENSG00000229344	1.39E-17	161.6496538	-10.33970442	6.73E-19	3.55E-16	MTCO2P12	1	632757	633438	+	682	unprocessed_pseudogene	MT-CO2 pseudogene 12 [Source:HGNC Symbol;Acc:HGNC:52028]	-	0	170	0	7.432500709
ENSG00000148677	349.1455698	6329.216545	-4.179657838	7.60E-19	3.92E-16	ANKRD1	10	90912096	90921276	-	1979	protein_coding	ankyrin repeat domain 1 [Source:HGNC Symbol;Acc:HGNC:15819]	-	332	6656	5.358324312	100.2854509
ENSG00000198673	205.0722223	1.897524245	6.661738327	1.16E-18	5.88E-16	FAM19A2	12	61708259	62279150	-	9255	protein_coding	family with sequence similarity 19 member A2, C-C motif chemokine like [Source:HGNC Symbol;Acc:HGNC:21589]	-	195	2	0.672968745	0.006443532
ENSG00000003137	1987.585525	104.5953773	4.246435695	1.20E-18	5.93E-16	CYP26B1	2	72129238	72148038	-	5015	protein_coding	cytochrome P450 family 26 subfamily B member 1 [Source:HGNC Symbol;Acc:HGNC:20581]	-	1890	110	12.03725811	0.654021703
ENSG00000165244	237.6727609	4.750302961	5.606870885	2.58E-18	1.25E-15	ZNF367	9	96385941	96418329	-	3646	protein_coding	zinc finger protein 367 [Source:HGNC Symbol;Acc:HGNC:18320]	zf-C2H2	226	5	1.979832645	0.040890625
ENSG00000157766	17.8820316	480.2026817	-4.737757153	3.09E-18	1.46E-15	ACAN	15	88803442	88875354	+	10909	protein_coding	aggrecan [Source:HGNC Symbol;Acc:HGNC:319]	-	17	505	0.049773787	1.380310682
ENSG00000248290	230.311349	4.750302961	5.561503192	4.83E-18	2.24E-15	TNXA	6	32008614	32012472	-	2038	unprocessed_pseudogene	tenascin XA (pseudogene) [Source:HGNC Symbol;Acc:HGNC:11975]	-	219	5	3.432232042	0.07315369
ENSG00000261040	85.1863693	1532.854016	-4.167535535	8.83E-18	4.02E-15	WFDC21P	17	60083566	60091885	-	1099	transcribed_unitary_pseudogene	WAP four-disulfide core domain 21, pseudogene [Source:HGNC Symbol;Acc:HGNC:50357]	-	81	1612	2.354095259	43.73586875
ENSG00000163453	1915.023037	30003.88702	-3.969631172	9.25E-18	4.13E-15	IGFBP7	4	57030773	57110385	-	1930	protein_coding	insulin like growth factor binding protein 7 [Source:HGNC Symbol;Acc:HGNC:5476]	-	1821	31553	30.13625923	487.4765861
ENSG00000183856	911.7677629	47.54109344	4.257701466	1.08E-17	4.74E-15	IQGAP3	1	156525405	156572604	-	6742	protein_coding	IQ motif containing GTPase activating protein 3 [Source:HGNC Symbol;Acc:HGNC:20669]	-	867	50	4.107400536	0.221132038
ENSG00000152092	337.5776368	11.4066802	4.871557309	1.34E-17	5.75E-15	ASTN1	1	176857302	177164973	-	9201	protein_coding	astrotactin 1 [Source:HGNC Symbol;Acc:HGNC:773]	-	321	12	1.114311745	0.038888091
ENSG00000164530	5872.307726	87519.34847	-3.897575039	2.66E-17	1.12E-14	PI16	6	36948263	36964837	+	2378	protein_coding	peptidase inhibitor 16 [Source:HGNC Symbol;Acc:HGNC:21245]	-	5584	92038	75.00155463	1154.052949
ENSG00000148773	1329.264979	77.97004657	4.089311366	3.09E-17	1.28E-14	MKI67	10	128096659	128126385	-	12807	protein_coding	marker of proliferation Ki-67 [Source:HGNC Symbol;Acc:HGNC:7107]	-	1264	82	3.152364083	0.190913595
ENSG00000112984	665.6862805	34.22842315	4.276410608	4.10E-17	1.67E-14	KIF20A	5	138178719	138187715	+	3958	protein_coding	kinesin family member 20A [Source:HGNC Symbol;Acc:HGNC:9787]	-	633	36	5.10816158	0.271204645
ENSG00000156076	130.4064722	1.39E-17	10.03003172	5.43E-17	2.17E-14	WIF1	12	65050626	65121566	-	2368	protein_coding	WNT inhibitory factor 1 [Source:HGNC Symbol;Acc:HGNC:18081]	-	124	0	1.672540694	0
ENSG00000122952	542.6455393	27.57208618	4.29231671	8.61E-17	3.39E-14	ZWINT	10	56357228	56361275	-	2378	protein_coding	ZW10 interacting kinetochore protein [Source:HGNC Symbol;Acc:HGNC:13195]	-	516	29	6.930659418	0.363627366
ENSG00000126217	124.0966904	1.39E-17	9.958548617	1.36E-16	5.25E-14	MCF2L	13	112894378	113099739	+	23148	protein_coding	MCF.2 cell line derived transforming sequence like [Source:HGNC Symbol;Acc:HGNC:14576]	-	118	0	0.162819059	0
ENSG00000143476	513.1998918	26.62118073	4.262239714	1.56E-16	5.95E-14	DTL	1	212035553	212107400	+	4916	protein_coding	denticleless E3 ubiquitin protein ligase homolog [Source:HGNC Symbol;Acc:HGNC:30288]	-	488	28	3.170623352	0.169830845
ENSG00000176692	1.05606667	142.6315619	-6.922986254	1.62E-16	6.07E-14	FOXC2	16	86566829	86569728	+	2900	protein_coding	forkhead box C2 [Source:HGNC Symbol;Acc:HGNC:3801]	Fork	1	150	0.011013839	1.542281587
ENSG00000183793	7.365747319	252.9364929	-5.079122823	1.93E-16	7.12E-14	NPIPA5	16	15363624	15381047	-	1520	protein_coding	nuclear pore complex interacting protein family member A5 [Source:HGNC Symbol;Acc:HGNC:41980]	-	7	266	0.147092713	5.218052703
ENSG00000173432	105.1673451	1582.301052	-3.909730569	2.52E-16	9.14E-14	SAA1	11	18266174	18269977	+	796	protein_coding	serum amyloid A1 [Source:HGNC Symbol;Acc:HGNC:10513]	-	100	1664	4.012579393	62.33194328
ENSG00000231924	6658.927165	497.3189636	3.742698477	4.47E-16	1.60E-13	PSG1	19	42866464	42879822	-	4961	protein_coding	pregnancy specific beta-1-glycoprotein 1 [Source:HGNC Symbol;Acc:HGNC:9514]	-	6332	523	40.76696545	3.143423347
ENSG00000167900	752.9715927	46.59018853	4.010739954	4.63E-16	1.62E-13	TK1	17	78174075	78187233	-	1861	protein_coding	thymidine kinase 1 [Source:HGNC Symbol;Acc:HGNC:11830]	-	716	49	12.28862681	0.785091218
ENSG00000093009	580.5042289	33.27751797	4.119405284	4.68E-16	1.62E-13	CDC45	22	19479459	19520612	+	2846	protein_coding	cell division cycle 45 [Source:HGNC Symbol;Acc:HGNC:1739]	-	552	35	6.194993973	0.366693795
ENSG00000181072	1.39E-17	115.0553282	-9.849627495	4.87E-16	1.64E-13	CHRM2	7	136868669	137020255	+	8322	protein_coding	cholinergic receptor muscarinic 2 [Source:HGNC Symbol;Acc:HGNC:1951]	-	0	121	0	0.4335389
ENSG00000080007	1.39E-17	116.0062328	-9.861488779	4.87E-16	1.64E-13	DDX43	6	73394748	73417569	+	2807	protein_coding	DEAD-box helicase 43 [Source:HGNC Symbol;Acc:HGNC:18677]	-	0	122	0	1.29594876
ENSG00000146966	675.1509529	40.88475874	4.041288495	6.53E-16	2.17E-13	DENND2A	7	140518420	140673993	-	5148	protein_coding	DENN domain containing 2A [Source:HGNC Symbol;Acc:HGNC:22212]	-	642	43	3.983209931	0.249057905
ENSG00000105664	2296.764823	29498.0058	-3.682872986	7.04E-16	2.30E-13	COMP	19	18782773	18791314	-	3101	protein_coding	cartilage oligomeric matrix protein [Source:HGNC Symbol;Acc:HGNC:2227]	-	2184	31021	22.49508166	298.2802099
ENSG00000166265	132.5097328	0.946606706	6.9459282	7.71E-16	2.46E-13	CYYR1	21	26466209	26573284	-	3266	protein_coding	cysteine and tyrosine rich 1 [Source:HGNC Symbol;Acc:HGNC:16274]	-	126	1	1.232227994	0.009129652
ENSG00000167641	4.210883517	193.029505	-5.478820059	7.75E-16	2.46E-13	PPP1R14A	19	38251237	38256591	-	1501	protein_coding	protein phosphatase 1 regulatory inhibitor subunit 14A [Source:HGNC Symbol;Acc:HGNC:14871]	-	4	203	0.085116941	4.032605687
ENSG00000167178	28.39833231	513.4843409	-4.170694387	7.90E-16	2.48E-13	ISLR2	15	74100311	74138540	+	6101	protein_coding	immunoglobulin superfamily containing leucine rich repeat 2 [Source:HGNC Symbol;Acc:HGNC:29286]	-	27	540	0.141351182	2.639144365
ENSG00000215845	3.159272153	160.6987492	-5.615794006	1.16E-15	3.58E-13	TSTD1	1	161037631	161038990	-	1210	protein_coding	thiosulfate sulfurtransferase like domain containing 1 [Source:HGNC Symbol;Acc:HGNC:35410]	-	3	169	0.07919041	4.164585156
ENSG00000163347	611.0015066	7771.738741	-3.668728956	1.24E-15	3.78E-13	CLDN1	3	190305701	190322475	-	3663	protein_coding	claudin 1 [Source:HGNC Symbol;Acc:HGNC:2032]	-	581	8173	5.066125218	66.52961233
ENSG00000102349	160.9037505	2.848457973	5.757006006	1.31E-15	3.94E-13	KLF8	X	56232421	56287889	+	9022	protein_coding	Kruppel like factor 8 [Source:HGNC Symbol;Acc:HGNC:6351]	zf-C2H2	153	3	0.54165819	0.009914912
ENSG00000074370	3989.889551	309.039862	3.689925657	1.34E-15	3.99E-13	ATP2A3	17	3923870	3964464	-	6893	protein_coding	ATPase sarcoplasmic/endoplasmic reticulum Ca2+ transporting 3 [Source:HGNC Symbol;Acc:HGNC:813]	-	3794	325	17.58027864	1.405871073
ENSG00000187741	421.7080584	23.76846407	4.141727924	1.64E-15	4.81E-13	FANCA	16	89737549	89816657	-	9736	protein_coding	FA complementation group A [Source:HGNC Symbol;Acc:HGNC:3582]	-	401	25	1.315529264	0.076564924
ENSG00000122862	34.70811392	567.6859003	-4.027074528	1.86E-15	5.39E-13	SRGN	10	69088106	69104811	+	1220	protein_coding	serglycin [Source:HGNC Symbol;Acc:HGNC:9361]	-	33	597	0.863954389	14.59099515
ENSG00000182255	185.091247	5.701218714	4.9894695	2.00E-15	5.73E-13	KCNA4	11	30009741	30017023	-	4195	protein_coding	potassium voltage-gated channel subfamily A member 4 [Source:HGNC Symbol;Acc:HGNC:6222]	-	176	6	1.34003891	0.042647119
ENSG00000151725	463.7732691	27.57208618	4.065780733	2.37E-15	6.72E-13	CENPU	4	184694618	184734133	-	2953	protein_coding	centromere protein U [Source:HGNC Symbol;Acc:HGNC:21348]	-	441	29	4.769928276	0.29282285
ENSG00000110944	36.81137452	573.3913276	-3.956905077	3.64E-15	1.02E-12	IL23A	12	56334174	56340410	+	1187	protein_coding	interleukin 23 subunit alpha [Source:HGNC Symbol;Acc:HGNC:15488]	-	35	603	0.941789906	15.14736204
ENSG00000131747	2975.066345	241.5256381	3.621961942	4.36E-15	1.20E-12	TOP2A	17	40388516	40417950	-	6437	protein_coding	DNA topoisomerase II alpha [Source:HGNC Symbol;Acc:HGNC:11989]	-	2829	254	14.03738284	1.17657772
ENSG00000085741	31.55322307	506.8280091	-4.000503705	4.81E-15	1.31E-12	WNT11	11	76186325	76210736	-	2401	protein_coding	Wnt family member 11 [Source:HGNC Symbol;Acc:HGNC:12776]	-	30	533	0.399085364	6.61919936
ENSG00000106819	24.19181155	421.2465995	-4.115346089	5.19E-15	1.40E-12	ASPN	9	92456205	92482506	-	2470	protein_coding	asporin [Source:HGNC Symbol;Acc:HGNC:14872]	-	23	443	0.297418233	5.34782498
ENSG00000122378	102.0124542	1.39E-17	9.676132283	5.39E-15	1.44E-12	PRXL2A	10	80407829	80437115	+	6520	protein_coding	peroxiredoxin like 2A [Source:HGNC Symbol;Acc:HGNC:28651]	-	97	0	0.475182945	0
ENSG00000166920	140.9227751	1773.432866	-3.652439605	5.71E-15	1.51E-12	C15orf48	15	45430529	45448761	+	1405	protein_coding	chromosome 15 open reading frame 48 [Source:HGNC Symbol;Acc:HGNC:29898]	-	134	1865	3.046247462	39.57973886
ENSG00000054938	18.93366143	345.1742351	-4.179683746	6.63E-15	1.73E-12	CHRDL2	11	74696429	74731385	-	3135	protein_coding	chordin like 2 [Source:HGNC Symbol;Acc:HGNC:24168]	-	18	363	0.183388318	3.45254615
ENSG00000176890	603.6400948	40.88475874	3.879797531	6.93E-15	1.79E-12	TYMS	18	657604	673578	+	2470	protein_coding	thymidylate synthetase [Source:HGNC Symbol;Acc:HGNC:12441]	-	574	43	7.422524595	0.519089106
ENSG00000180914	131.4581025	1637.453516	-3.637570517	8.51E-15	2.17E-12	OXTR	3	8750408	8769628	-	4514	protein_coding	oxytocin receptor [Source:HGNC Symbol;Acc:HGNC:8529]	-	125	1722	0.884474191	11.37475379
ENSG00000066279	974.8655789	74.16642773	3.714036925	8.79E-15	2.22E-12	ASPM	1	197084128	197146694	-	10887	protein_coding	abnormal spindle microtubule assembly [Source:HGNC Symbol;Acc:HGNC:19048]	-	927	78	2.719619944	0.21362732
ENSG00000185304	158.8004899	4.750302961	5.025472813	9.37E-15	2.34E-12	RGPD2	2	87755955	87825952	-	7023	protein_coding	RANBP2-like and GRIP domain containing 2 [Source:HGNC Symbol;Acc:HGNC:32415]	-	151	5	0.686737851	0.021228424
ENSG00000168477	5085.688288	437.4119769	3.538987332	9.64E-15	2.38E-12	TNXB	6	32041153	32115334	-	15909	protein_coding	tenascin XB [Source:HGNC Symbol;Acc:HGNC:11976]	-	4836	460	9.709125539	0.862155022
ENSG00000138669	1035.860134	79.87185597	3.694838398	1.02E-14	2.48E-12	PRKG2	4	81087370	81215117	-	5116	protein_coding	protein kinase cGMP-dependent 2 [Source:HGNC Symbol;Acc:HGNC:9416]	-	985	84	6.149536745	0.489574921
ENSG00000118526	17.8820316	326.156144	-4.179859429	1.02E-14	2.48E-12	TCF21	6	133889138	133895553	+	4551	protein_coding	transcription factor 21 [Source:HGNC Symbol;Acc:HGNC:11632]	bHLH	17	343	0.119310535	2.247282641
ENSG00000138778	871.8058128	66.55918985	3.7087037	1.16E-14	2.75E-12	CENPE	4	103105806	103198409	-	9444	protein_coding	centromere protein E [Source:HGNC Symbol;Acc:HGNC:1856]	-	829	70	2.803723994	0.22101028
ENSG00000125266	290.2542746	15.21030926	4.242610314	1.16E-14	2.75E-12	EFNB2	13	106489731	106535662	-	5019	protein_coding	ephrin B2 [Source:HGNC Symbol;Acc:HGNC:3227]	-	276	16	1.756420885	0.095054613
ENSG00000137812	428.01784	27.57208618	3.950063306	1.26E-14	2.95E-12	KNL1	15	40594020	40664342	+	10250	protein_coding	kinetochore scaffold 1 [Source:HGNC Symbol;Acc:HGNC:24054]	-	407	29	1.268256947	0.084361549
ENSG00000119969	381.7461082	23.76846407	3.998139932	1.28E-14	2.96E-12	HELLS	10	94501434	94613905	+	10148	protein_coding	helicase, lymphoid specific [Source:HGNC Symbol;Acc:HGNC:4861]	-	363	25	1.142517531	0.073456455
ENSG00000115008	237.6727609	2783.293494	-3.549080025	1.36E-14	3.13E-12	IL1A	2	112773915	112784590	-	2124	protein_coding	interleukin 1 alpha [Source:HGNC Symbol;Acc:HGNC:5991]	-	226	2927	3.398526283	41.09023477
ENSG00000250657	64.15376296	851.0554557	-3.727158099	1.40E-14	3.18E-12	AC097451.1	4	43340875	43345600	+	681	processed_transcript	novel transcript	-	61	895	2.861010352	39.18738972
ENSG00000100297	514.251522	35.1793283	3.864732555	1.47E-14	3.32E-12	MCM5	22	35400063	35425430	+	7338	protein_coding	minichromosome maintenance complex component 5 [Source:HGNC Symbol;Acc:HGNC:6948]	-	489	37	2.128471591	0.150346883
ENSG00000073111	1227.256843	98.88994939	3.631730935	1.51E-14	3.38E-12	MCM2	3	127598223	127622436	+	4902	protein_coding	minichromosome maintenance complex component 2 [Source:HGNC Symbol;Acc:HGNC:6944]	-	1167	104	7.603862506	0.632601832
ENSG00000146918	1188.346523	96.03723543	3.62742816	1.67E-14	3.69E-12	NCAPG2	7	158631311	158704829	-	6988	protein_coding	non-SMC condensin II complex subunit G2 [Source:HGNC Symbol;Acc:HGNC:21904]	-	1130	101	5.164903996	0.430961913
ENSG00000174371	213.4852645	9.504863294	4.470688877	1.96E-14	4.30E-12	EXO1	1	241847967	241895148	+	4140	protein_coding	exonuclease 1 [Source:HGNC Symbol;Acc:HGNC:3511]	-	203	10	1.566146567	0.072022812
ENSG00000241749	126.199951	1513.835925	-3.583171347	2.10E-14	4.56E-12	RPSAP52	12	65758020	65826997	-	2035	transcribed_processed_pseudogene	ribosomal protein SA pseudogene 52 [Source:HGNC Symbol;Acc:HGNC:35752]	-	120	1592	1.883447585	23.32647218
ENSG00000111247	292.3575351	16.1612159	4.166250476	2.24E-14	4.82E-12	RAD51AP1	12	4538798	4560048	+	2558	protein_coding	RAD51 associated protein 1 [Source:HGNC Symbol;Acc:HGNC:16956]	-	278	17	3.471210589	0.198161278
ENSG00000150556	14.72714284	277.6600115	-4.225681294	2.71E-14	5.78E-12	LYPD6B	2	149038107	149215262	+	3771	protein_coding	LY6/PLAUR domain containing 6B [Source:HGNC Symbol;Acc:HGNC:27018]	-	14	292	0.118579116	2.308855384
ENSG00000134121	149.3358174	4.750302961	4.936887022	2.90E-14	6.12E-12	CHL1	3	196596	409417	+	11861	protein_coding	cell adhesion molecule L1 like [Source:HGNC Symbol;Acc:HGNC:1939]	-	142	5	0.382387551	0.012569532
ENSG00000162366	6.314123131	184.4713638	-4.842405565	3.03E-14	6.33E-12	PDZK1IP1	1	47183593	47191044	-	1438	protein_coding	PDZK1 interacting protein 1 [Source:HGNC Symbol;Acc:HGNC:16887]	-	6	194	0.133268979	4.022659346
ENSG00000126709	4210.731907	45139.43468	-3.422208251	3.18E-14	6.59E-12	IFI6	1	27666061	27672218	-	865	protein_coding	interferon alpha inducible protein 6 [Source:HGNC Symbol;Acc:HGNC:4054]	-	4004	47470	147.8477323	1636.339963
ENSG00000246859	342.8357882	20.91574679	4.02649308	3.23E-14	6.64E-12	STARD4-AS1	5	111512226	111739726	+	5647	antisense	STARD4 antisense RNA 1 [Source:HGNC Symbol;Acc:HGNC:44117]	-	326	22	1.843896409	0.116165002
ENSG00000117152	17.8820316	307.1380528	-4.093219196	3.43E-14	6.98E-12	RGS4	1	163068775	163076802	+	4836	protein_coding	regulator of G protein signaling 4 [Source:HGNC Symbol;Acc:HGNC:10000]	-	17	323	0.112279207	1.991529036
ENSG00000011426	1989.688786	174.962318	3.506451049	3.51E-14	7.08E-12	ANLN	7	36389806	36453791	+	6012	protein_coding	anillin actin binding protein [Source:HGNC Symbol;Acc:HGNC:14082]	-	1892	184	10.05168491	0.912576464
ENSG00000140511	70.46354489	876.7298785	-3.634930082	3.68E-14	7.36E-12	HAPLN3	15	88877288	88895626	-	3524	protein_coding	hyaluronan and proteoglycan link protein 3 [Source:HGNC Symbol;Acc:HGNC:21446]	-	67	922	0.607261306	7.801272243
ENSG00000121552	49.43093839	650.4145961	-3.714646047	3.86E-14	7.66E-12	CSTA	3	122325244	122341972	+	1373	protein_coding	cystatin A [Source:HGNC Symbol;Acc:HGNC:2481]	-	47	684	1.093362129	14.8544295
ENSG00000069122	1.39E-17	89.3809028	-9.485802175	5.19E-14	1.02E-11	ADGRF5	6	46852512	46954943	-	6650	protein_coding	adhesion G protein-coupled receptor F5 [Source:HGNC Symbol;Acc:HGNC:19030]	-	0	94	0	0.42147966
ENSG00000171848	440.6374032	31.37570752	3.806347903	5.39E-14	1.05E-11	RRM2	2	10120698	10131419	+	5323	protein_coding	ribonucleotide reductase regulatory subunit M2 [Source:HGNC Symbol;Acc:HGNC:10452]	-	419	33	2.514167818	0.184853589
ENSG00000051341	156.6972294	5.701218714	4.749382607	5.55E-14	1.07E-11	POLQ	3	121431427	121546641	-	9400	protein_coding	DNA polymerase theta [Source:HGNC Symbol;Acc:HGNC:9186]	-	149	6	0.506285071	0.019032411
ENSG00000111206	848.669947	70.36280882	3.589881548	5.71E-14	1.10E-11	FOXM1	12	2857681	2877155	-	4899	protein_coding	forkhead box M1 [Source:HGNC Symbol;Acc:HGNC:3818]	Fork	807	74	5.261417942	0.450396174
ENSG00000156970	543.6971695	40.88475874	3.728943964	5.96E-14	1.13E-11	BUB1B	15	40161023	40221136	+	4476	protein_coding	BUB1 mitotic checkpoint serine/threonine kinase B [Source:HGNC Symbol;Acc:HGNC:1149]	-	517	43	3.689242231	0.286449976
ENSG00000131153	104.1157148	0.946606706	6.598375206	6.74E-14	1.27E-11	GINS2	16	85676198	85690073	-	3264	protein_coding	GINS complex subunit 2 [Source:HGNC Symbol;Acc:HGNC:24575]	-	99	1	0.968772385	0.009135246
ENSG00000106538	1006.414487	10405.74433	-3.369928791	7.54E-14	1.41E-11	RARRES2	7	150338317	150341674	-	1921	protein_coding	retinoic acid receptor responder 2 [Source:HGNC Symbol;Acc:HGNC:9868]	-	957	10943	15.91187209	169.8554346
ENSG00000166689	163.0070111	1785.794625	-3.452598139	8.22E-14	1.53E-11	PLEKHA7	11	16777317	17014443	-	10987	protein_coding	pleckstrin homology domain containing A7 [Source:HGNC Symbol;Acc:HGNC:27049]	-	155	1878	0.450598021	5.096674239
ENSG00000266995	1.05606667	100.7917587	-6.422611611	1.15E-13	2.11E-11	AP001542.1	18	12040101	12040300	-	200	processed_pseudogene	telomeric repeat binding factor (NIMA-interacting) 1 (TERF1) pseudogene	-	1	106	0.15970066	15.80324533
ENSG00000134339	14.72714284	255.7892066	-4.107374533	1.39E-13	2.54E-11	SAA2	11	18239223	18248643	-	2227	protein_coding	serum amyloid A2 [Source:HGNC Symbol;Acc:HGNC:10514]	-	14	269	0.20079113	3.601658034
ENSG00000186281	259.7569967	16.1612159	3.995753919	2.41E-13	4.38E-11	GPAT2	2	96021946	96039451	-	5684	protein_coding	glycerol-3-phosphate acyltransferase 2, mitochondrial [Source:HGNC Symbol;Acc:HGNC:27168]	-	247	17	1.387968437	0.089179548
ENSG00000113368	216.6401554	12.35758794	4.117650353	2.96E-13	5.33E-11	LMNB1	5	126776623	126837020	+	3633	protein_coding	lamin B1 [Source:HGNC Symbol;Acc:HGNC:6637]	-	206	13	1.811083728	0.106696056
ENSG00000101057	292.3575351	19.96484085	3.863503384	3.89E-13	6.94E-11	MYBL2	20	43667019	43716496	+	2777	protein_coding	MYB proto-oncogene like 2 [Source:HGNC Symbol;Acc:HGNC:7548]	MYB	278	21	3.197463697	0.225483012
ENSG00000179256	9.469000006	191.1276958	-4.317908417	4.21E-13	7.46E-11	SMCO3	12	14804650	14814182	-	2104	protein_coding	single-pass membrane protein with coiled-coil domains 3 [Source:HGNC Symbol;Acc:HGNC:34401]	-	9	201	0.13662604	2.848529586
ENSG00000250722	595.2270526	52.29561786	3.505416552	4.58E-13	8.06E-11	SELENOP	5	42799880	42887392	-	5688	protein_coding	selenoprotein P [Source:HGNC Symbol;Acc:HGNC:10751]	-	566	55	3.178290206	0.288319167
ENSG00000167642	11.57225593	209.1948828	-4.162047416	5.09E-13	8.89E-11	SPINT2	19	38244035	38292614	+	5199	protein_coding	serine peptidase inhibitor, Kunitz type 2 [Source:HGNC Symbol;Acc:HGNC:11247]	-	11	220	0.06757866	1.261749891
ENSG00000130751	349.1455698	3357.63984	-3.265104409	5.95E-13	1.03E-10	NPAS1	19	47019820	47045775	+	2582	protein_coding	neuronal PAS domain protein 1 [Source:HGNC Symbol;Acc:HGNC:7894]	Others	332	3531	4.106941833	40.77668274
ENSG00000267669	126.199951	4.750302961	4.694251414	6.69E-13	1.15E-10	AC098847.1	18	59821040	59825261	+	1114	transcribed_processed_pseudogene	ribosomal protein, large, P0 pseudogene	-	120	5	3.440588722	0.133830539
ENSG00000144218	35.75974422	432.6574541	-3.592392514	7.21E-13	1.23E-10	AFF3	2	99545419	100142739	-	12737	protein_coding	AF4/FMR2 family member 3 [Source:HGNC Symbol;Acc:HGNC:6473]	AF-4	34	455	0.085260618	1.065159537
ENSG00000251320	1.05606667	90.33180747	-6.264753394	7.30E-13	1.24E-10	AC011352.3	5	147887112	147887704	+	593	antisense	novel transcript	-	1	95	0.053861943	4.776824927
ENSG00000279484	29.44996255	375.6031809	-3.667474502	7.59E-13	1.28E-10	KLHL30-AS1	2	238152889	238155994	-	3106	TEC	KLHL30 antisense RNA 1 [Source:HGNC Symbol;Acc:HGNC:31018]	-	28	395	0.287934223	3.791980163
ENSG00000137310	299.718947	21.86665263	3.768900396	8.66E-13	1.45E-10	TCF19	6	31158542	31167159	+	3538	protein_coding	transcription factor 19 [Source:HGNC Symbol;Acc:HGNC:11629]	Others	285	23	2.572904921	0.193838669
ENSG00000166603	3.159272153	112.2026143	-5.098041556	9.25E-13	1.53E-10	MC4R	18	60371062	60372775	-	1714	protein_coding	melanocortin 4 receptor [Source:HGNC Symbol;Acc:HGNC:6932]	-	3	118	0.055904548	2.052776193
ENSG00000117594	59.94724167	646.6109779	-3.428522756	9.41E-13	1.55E-10	HSD11B1	1	209686178	209734950	+	1513	protein_coding	hydroxysteroid 11-beta dehydrogenase 1 [Source:HGNC Symbol;Acc:HGNC:5208]	-	57	680	1.203296446	13.40109844
ENSG00000138829	4836.451915	524.8951956	3.203529312	1.09E-12	1.79E-10	FBN2	5	128257909	128659185	-	13196	protein_coding	fibrillin 2 [Source:HGNC Symbol;Acc:HGNC:3604]	-	4599	552	11.13160556	1.247289262
ENSG00000158089	111.4771269	2.848457973	5.22803448	1.28E-12	2.07E-10	GALNT14	2	30910467	31155202	-	4567	protein_coding	polypeptide N-acetylgalactosaminyltransferase 14 [Source:HGNC Symbol;Acc:HGNC:22946]	-	106	3	0.741329973	0.019586672
ENSG00000101265	933.8519985	93.18452146	3.323222575	1.29E-12	2.08E-10	RASSF2	20	4780023	4823645	-	5759	protein_coding	Ras association domain family member 2 [Source:HGNC Symbol;Acc:HGNC:9883]	-	888	98	4.924958706	0.50739877
ENSG00000166803	190.3493984	11.4066802	4.04538618	1.36E-12	2.18E-10	PCLAF	15	64364311	64387687	-	3734	protein_coding	PCNA clamp associated factor [Source:HGNC Symbol;Acc:HGNC:28961]	-	181	12	1.548249568	0.095824673
ENSG00000183801	255.5504756	18.06302865	3.812910212	1.40E-12	2.22E-10	OLFML1	11	7485388	7511377	+	3436	protein_coding	olfactomedin like 1 [Source:HGNC Symbol;Acc:HGNC:24473]	-	243	19	2.258862651	0.164881093
ENSG00000227028	1.39E-17	73.21552301	-9.19844404	1.52E-12	2.40E-10	SLC8A1-AS1	2	39786453	40255209	+	8475	antisense	SLC8A1 antisense RNA 1 [Source:HGNC Symbol;Acc:HGNC:44102]	-	0	77	0	0.270907751
ENSG00000092470	261.8602572	19.01393481	3.77457719	1.77E-12	2.77E-10	WDR76	15	43826963	43868419	+	4078	protein_coding	WD repeat domain 76 [Source:HGNC Symbol;Acc:HGNC:25773]	-	249	20	1.950243467	0.146235625
ENSG00000260597	149.3358174	7.603043541	4.272724065	1.84E-12	2.86E-10	AC012531.1	12	54019910	54022589	+	2680	lincRNA	novel transcript	-	142	8	1.692350276	0.089007296
ENSG00000228914	119.8901693	3.79938343	4.933055279	1.89E-12	2.92E-10	OR1H1P	9	122607864	122608800	+	937	unprocessed_pseudogene	olfactory receptor family 1 subfamily H member 1 pseudogene [Source:HGNC Symbol;Acc:HGNC:8206]	-	114	4	3.885992577	0.127288982
ENSG00000127564	339.6808973	28.52299157	3.567985219	2.12E-12	3.25E-10	PKMYT1	16	2968024	2980539	-	5034	protein_coding	protein kinase, membrane associated tyrosine/threonine 1 [Source:HGNC Symbol;Acc:HGNC:29650]	-	323	30	2.049396628	0.177696329
ENSG00000185101	19.98529134	266.2491568	-3.727790703	2.20E-12	3.36E-10	ANO9	11	417933	442011	-	6207	protein_coding	anoctamin 9 [Source:HGNC Symbol;Acc:HGNC:20679]	-	19	280	0.097770663	1.345075612
ENSG00000081041	959.0911249	8381.268555	-3.127269741	2.37E-12	3.60E-10	CXCL2	4	74097035	74099293	-	1500	protein_coding	C-X-C motif chemokine ligand 2 [Source:HGNC Symbol;Acc:HGNC:4603]	-	912	8814	19.41960024	175.2073011
ENSG00000244414	5.262501381	136.9261343	-4.670203588	2.47E-12	3.72E-10	CFHR1	1	196819757	196832189	+	2197	protein_coding	complement factor H related 1 [Source:HGNC Symbol;Acc:HGNC:4888]	-	5	144	0.072690332	1.954352271
ENSG00000147536	184.0396167	11.4066802	3.996783825	2.48E-12	3.72E-10	GINS4	8	41529206	41545046	+	5475	protein_coding	GINS complex subunit 4 [Source:HGNC Symbol;Acc:HGNC:28226]	-	175	12	1.02091746	0.065353302
ENSG00000128683	117.7869087	3.79938343	4.907546986	2.56E-12	3.81E-10	GAD1	2	170813213	170861151	+	8242	protein_coding	glutamate decarboxylase 1 [Source:HGNC Symbol;Acc:HGNC:4092]	-	112	4	0.434032368	0.014470975
ENSG00000187688	96.75430268	929.9805331	-3.26320683	2.90E-12	4.29E-10	TRPV2	17	16415542	16437003	+	3410	protein_coding	transient receptor potential cation channel subfamily V member 2 [Source:HGNC Symbol;Acc:HGNC:18082]	-	92	978	0.861727901	8.551747874
ENSG00000176485	116.7352784	1100.192447	-3.23512373	2.96E-12	4.34E-10	PLA2G16	11	63573195	63616883	-	3116	protein_coding	phospholipase A2 group XVI [Source:HGNC Symbol;Acc:HGNC:17825]	-	111	1157	1.137790324	11.07149638
ENSG00000080839	601.5368342	58.95195165	3.348177815	3.04E-12	4.44E-10	RBL1	20	36996349	37095995	-	5954	protein_coding	RB transcriptional corepressor like 1 [Source:HGNC Symbol;Acc:HGNC:9893]	-	572	62	3.068484294	0.310494043
ENSG00000101412	375.4363265	33.27751797	3.490830517	3.24E-12	4.70E-10	E2F1	20	33675683	33686404	-	2503	protein_coding	E2F transcription factor 1 [Source:HGNC Symbol;Acc:HGNC:3113]	E2F	357	35	4.555584144	0.416943884
ENSG00000144488	16.83040188	234.8693061	-3.793214108	3.28E-12	4.73E-10	ESPNL	2	238100157	238133287	+	5362	protein_coding	espin like [Source:HGNC Symbol;Acc:HGNC:27937]	-	16	247	0.095308115	1.373537611
ENSG00000189057	125.1483207	5.701218714	4.425321364	3.40E-12	4.87E-10	FAM111B	11	59107185	59127410	+	3863	protein_coding	family with sequence similarity 111 member B [Source:HGNC Symbol;Acc:HGNC:24200]	-	119	6	0.983918122	0.046312365
ENSG00000163202	115.6836481	3.79938343	4.881579551	3.49E-12	4.97E-10	LCE3D	1	152579381	152580504	-	613	protein_coding	late cornified envelope 3D [Source:HGNC Symbol;Acc:HGNC:16615]	-	110	4	5.731508183	0.194567335
ENSG00000188290	27.34670208	327.1070486	-3.574548234	4.00E-12	5.66E-10	HES4	1	998962	1000172	-	1118	protein_coding	hes family bHLH transcription factor 4 [Source:HGNC Symbol;Acc:HGNC:24149]	bHLH	26	344	0.742793767	9.17459816
ENSG00000176907	102.0124542	956.6058605	-3.227670327	4.02E-12	5.66E-10	TCIM	8	40153455	40155308	+	1854	protein_coding	transcriptional and immune response regulator [Source:HGNC Symbol;Acc:HGNC:1357]	-	97	1006	1.671085653	16.17926035
ENSG00000131737	10246.038	1232.368179	3.055426921	6.14E-12	8.58E-10	KRT34	17	41377650	41382403	-	1751	protein_coding	keratin 34 [Source:HGNC Symbol;Acc:HGNC:6452]	-	9743	1296	177.7228474	22.06933606
ENSG00000127586	429.0694703	40.88475874	3.387437313	6.35E-12	8.83E-10	CHTF18	16	788046	800737	+	5916	protein_coding	chromosome transmission fidelity factor 18 [Source:HGNC Symbol;Acc:HGNC:18435]	-	408	43	2.202767722	0.216725844
ENSG00000138160	675.1509529	71.31371356	3.24060945	6.99E-12	9.65E-10	KIF11	10	92593286	92655395	+	4860	protein_coding	kinesin family member 11 [Source:HGNC Symbol;Acc:HGNC:6388]	-	642	75	4.219252001	0.460145741
ENSG00000138944	3811.112406	456.4300679	3.061384493	8.11E-12	1.11E-09	SHISAL1	22	44243667	44312851	-	6751	protein_coding	shisa like 1 [Source:HGNC Symbol;Acc:HGNC:29335]	-	3624	480	17.14576185	2.120037495
ENSG00000071539	497.4254377	50.39380812	3.299823784	8.31E-12	1.13E-09	TRIP13	5	892643	919357	+	3560	protein_coding	thyroid hormone receptor interactor 13 [Source:HGNC Symbol;Acc:HGNC:12307]	-	473	53	4.243731017	0.443911386
ENSG00000136040	380.6944779	36.13023343	3.392670721	9.12E-12	1.24E-09	PLXNC1	12	94148723	94307675	+	9887	protein_coding	plexin C1 [Source:HGNC Symbol;Acc:HGNC:9106]	-	362	38	1.169447534	0.114601282
ENSG00000253958	118.838539	5.701218714	4.350758903	9.51E-12	1.28E-09	CLDN23	8	8701938	8704106	+	2169	protein_coding	claudin 23 [Source:HGNC Symbol;Acc:HGNC:17591]	-	113	6	1.664008719	0.082482556
ENSG00000024526	534.2324971	55.14833239	3.273033967	9.60E-12	1.29E-09	DEPDC1	1	68474152	68497221	-	5904	protein_coding	DEP domain containing 1 [Source:HGNC Symbol;Acc:HGNC:22949]	-	508	58	2.748236287	0.292922045
ENSG00000136231	411.1917557	39.93385371	3.359897792	9.92E-12	1.32E-09	IGF2BP3	7	23310209	23470467	-	8511	protein_coding	insulin like growth factor 2 mRNA binding protein 3 [Source:HGNC Symbol;Acc:HGNC:28868]	-	391	42	1.467347151	0.147142833
ENSG00000146072	443.792294	44.68837865	3.308146927	1.02E-11	1.35E-09	TNFRSF21	6	47231532	47309905	-	3595	protein_coding	TNF receptor superfamily member 21 [Source:HGNC Symbol;Acc:HGNC:13469]	-	422	47	3.749300609	0.38982472
ENSG00000109805	718.2677939	77.97004657	3.201387631	1.04E-11	1.37E-09	NCAPG	4	17810902	17844862	+	4921	protein_coding	non-SMC condensin I complex subunit G [Source:HGNC Symbol;Acc:HGNC:24304]	-	683	82	4.433064445	0.496856413
ENSG00000138180	519.5096734	54.19742755	3.257759884	1.24E-11	1.62E-09	CEP55	10	93496632	93529092	+	3271	protein_coding	centrosomal protein 55 [Source:HGNC Symbol;Acc:HGNC:1161]	-	494	57	4.823731334	0.519594714
ENSG00000187173	160.9037505	10.45577202	3.927213379	1.26E-11	1.64E-09	LCE2A	1	152698364	152699442	+	592	protein_coding	late cornified envelope 2A [Source:HGNC Symbol;Acc:HGNC:29469]	-	153	11	8.25479762	0.554040345
ENSG00000138182	573.142817	60.85376123	3.232725308	1.33E-11	1.73E-09	KIF20B	10	89701610	89774939	+	6851	protein_coding	kinesin family member 20B [Source:HGNC Symbol;Acc:HGNC:7212]	-	545	64	2.540851251	0.278545675
ENSG00000267712	17.8820316	225.3602604	-3.646784775	1.37E-11	1.76E-09	LINC01539	18	56083356	56137536	-	3458	lincRNA	long intergenic non-protein coding RNA 1539 [Source:HGNC Symbol;Acc:HGNC:51307]	-	17	237	0.157022048	2.043590004
ENSG00000224594	11.57225593	174.962318	-3.904417993	1.55E-11	1.99E-09	RPL29P19	8	48384590	48385049	+	460	processed_pseudogene	ribosomal protein L29 pseudogene 19 [Source:HGNC Symbol;Acc:HGNC:35508]	-	11	184	0.763785764	11.92697761
ENSG00000248587	584.71075	63.70647557	3.195590804	1.57E-11	2.00E-09	GDNF-AS1	5	37811589	37953827	+	9873	antisense	GDNF antisense RNA 1 [Source:HGNC Symbol;Acc:HGNC:43592]	-	556	67	1.798715018	0.202346678
ENSG00000198028	3.159272153	96.03723543	-4.873879838	1.63E-11	2.06E-09	ZNF560	19	9466507	9498607	-	2836	protein_coding	zinc finger protein 560 [Source:HGNC Symbol;Acc:HGNC:26484]	zf-C2H2	3	101	0.033787164	1.061904741
ENSG00000120279	6.314123131	131.2207067	-4.351413049	1.65E-11	2.08E-09	MYCT1	6	152697895	152724567	+	3030	protein_coding	MYC target 1 [Source:HGNC Symbol;Acc:HGNC:23172]	-	6	138	0.063247786	1.358022203
ENSG00000273136	296.5640562	27.57208618	3.420916133	1.69E-11	2.12E-09	NBPF26	1	120723923	120841481	+	6032	protein_coding	NBPF member 26 [Source:HGNC Symbol;Acc:HGNC:49571]	-	282	29	1.49322235	0.143353096
ENSG00000235649	2.107671351	85.5772841	-5.265513047	1.71E-11	2.12E-09	MXRA5Y	Y	11957208	11987386	+	8000	unprocessed_pseudogene	matrix remodeling associated 5 Y-linked (pseudogene) [Source:HGNC Symbol;Acc:HGNC:23932]	-	2	90	0.007985033	0.335446245
ENSG00000140525	865.4960312	98.88994939	3.127952044	1.71E-11	2.12E-09	FANCI	15	89243949	89317261	+	7766	protein_coding	FA complementation group I [Source:HGNC Symbol;Acc:HGNC:25568]	-	823	104	3.384847877	0.399306487
ENSG00000104951	57.84398101	539.1587638	-3.217813516	1.83E-11	2.26E-09	IL4I1	19	49889654	49929539	-	2563	protein_coding	interleukin 4 induced 1 [Source:HGNC Symbol;Acc:HGNC:19094]	-	55	567	0.685410557	6.596367834
ENSG00000147257	189.2977681	14.25940242	3.718596563	1.99E-11	2.45E-09	GPC3	X	133535745	133985895	-	2711	protein_coding	glypican 3 [Source:HGNC Symbol;Acc:HGNC:4451]	-	180	15	2.120702233	0.164980325
ENSG00000114315	45.22441708	442.1664996	-3.285996842	2.03E-11	2.48E-09	HES1	3	194136145	194138732	+	2062	protein_coding	hes family bHLH transcription factor 1 [Source:HGNC Symbol;Acc:HGNC:5192]	bHLH	43	465	0.666064828	6.724108375
ENSG00000139220	63.10213264	1.39E-17	8.984197101	2.09E-11	2.54E-09	PPFIA2	12	81257975	81759553	-	8573	protein_coding	PTPRF interacting protein alpha 2 [Source:HGNC Symbol;Acc:HGNC:9246]	-	60	0	0.223539941	0
ENSG00000198225	331.2678552	32.32661276	3.351983827	2.24E-11	2.71E-09	FKBP1C	6	63211446	63213024	+	1579	protein_coding	FK506 binding protein 1C [Source:HGNC Symbol;Acc:HGNC:21376]	-	315	34	6.371843933	0.64204756
ENSG00000138606	92.54778146	805.4120374	-3.119810115	2.26E-11	2.72E-09	SHF	15	45167214	45201175	-	4894	protein_coding	Src homology 2 domain containing F [Source:HGNC Symbol;Acc:HGNC:25116]	-	88	847	0.574321948	5.160477132
ENSG00000144278	267.1184086	24.71936968	3.426907644	2.38E-11	2.85E-09	GALNT13	2	153871913	154453849	+	6520	protein_coding	polypeptide N-acetylgalactosaminyltransferase 13 [Source:HGNC Symbol;Acc:HGNC:23242]	-	254	26	1.244293485	0.118903918
ENSG00000134516	422.7596887	44.68837865	3.238119615	2.57E-11	3.06E-09	DOCK2	5	169637247	170083382	+	13210	protein_coding	dedicator of cytokinesis 2 [Source:HGNC Symbol;Acc:HGNC:2988]	-	402	47	0.971985848	0.106087802
ENSG00000068489	419.6047979	44.68837865	3.227316063	2.94E-11	3.49E-09	PRR11	17	59155499	59204705	+	4080	protein_coding	proline rich 11 [Source:HGNC Symbol;Acc:HGNC:25619]	-	399	47	3.123557023	0.343485262
ENSG00000171241	1535.384511	190.1767913	3.012322173	3.00E-11	3.54E-09	SHCBP1	16	46580554	46621626	-	4459	protein_coding	SHC binding and spindle associated 1 [Source:HGNC Symbol;Acc:HGNC:29547]	-	1460	200	10.45808313	1.33740498
ENSG00000204287	110.4254966	5.701218714	4.244940809	3.25E-11	3.81E-09	HLA-DRA	6	32439842	32445046	+	1280	protein_coding	major histocompatibility complex, class II, DR alpha [Source:HGNC Symbol;Acc:HGNC:4947]	-	105	6	2.62008895	0.139769269
ENSG00000165480	127.2515813	7.603043541	4.042049316	3.27E-11	3.82E-09	SKA3	13	21153595	21176602	-	3048	protein_coding	spindle and kinetochore associated complex subunit 3 [Source:HGNC Symbol;Acc:HGNC:20262]	-	121	8	1.267964556	0.078261008
ENSG00000108342	120.9417995	994.6420423	-3.038614514	3.86E-11	4.48E-09	CSF3	17	40015361	40017813	+	2220	protein_coding	colony stimulating factor 3 [Source:HGNC Symbol;Acc:HGNC:2438]	-	115	1046	1.654556386	14.04912002
ENSG00000198959	2172.672452	16397.39388	-2.915855261	3.94E-11	4.55E-09	TGM2	20	38127387	38166578	-	8036	protein_coding	transglutaminase 2 [Source:HGNC Symbol;Acc:HGNC:11778]	-	2066	17244	8.211586939	63.9835745
ENSG00000103449	141.9744054	9.504863294	3.882593208	3.99E-11	4.58E-09	SALL1	16	51135975	51151367	-	5660	protein_coding	spalt like transcription factor 1 [Source:HGNC Symbol;Acc:HGNC:10524]	zf-C2H2	135	10	0.761822936	0.052680997
ENSG00000187010	59.94724167	1.39E-17	8.910346448	4.50E-11	5.15E-09	RHD	1	25272393	25330445	+	3313	protein_coding	Rh blood group D antigen [Source:HGNC Symbol;Acc:HGNC:10009]	-	57	0	0.54952838	0
ENSG00000150764	604.691725	70.36280882	3.100960444	4.66E-11	5.31E-09	DIXDC1	11	111927144	112022584	+	8509	protein_coding	DIX domain containing 1 [Source:HGNC Symbol;Acc:HGNC:23695]	-	575	74	2.158370652	0.259312593
ENSG00000205426	393.3140411	42.78656873	3.196551426	4.85E-11	5.49E-09	KRT81	12	52285913	52291534	-	1929	protein_coding	keratin 81 [Source:HGNC Symbol;Acc:HGNC:6458]	-	374	45	6.192643523	0.695585786
ENSG00000224020	7.365747319	131.2207067	-4.133024828	5.08E-11	5.73E-09	MIR181A2HG	9	124658467	124698631	+	662	antisense	MIR181A2 host gene [Source:HGNC Symbol;Acc:HGNC:37188]	-	7	138	0.337735534	6.215720959
ENSG00000179598	104.1157148	850.1045512	-3.028002191	5.48E-11	6.15E-09	PLD6	17	17200995	17206315	-	2560	protein_coding	phospholipase D family member 6 [Source:HGNC Symbol;Acc:HGNC:30447]	-	99	894	1.235184791	10.41281053
ENSG00000117724	1101.061211	137.8770389	2.996249673	5.66E-11	6.31E-09	CENPF	1	214603195	214664588	+	11690	protein_coding	centromere protein F [Source:HGNC Symbol;Acc:HGNC:1857]	-	1047	145	2.860677346	0.369848536
ENSG00000243710	2.107671351	79.87185597	-5.16612747	5.69E-11	6.31E-09	CFAP57	1	43172149	43254358	+	5764	protein_coding	cilia and flagella associated protein 57 [Source:HGNC Symbol;Acc:HGNC:26485]	-	2	84	0.011082627	0.434535964
ENSG00000169242	9.469000006	146.4351803	-3.933930643	5.77E-11	6.38E-09	EFNA1	1	155127460	155134857	+	2539	protein_coding	ephrin A1 [Source:HGNC Symbol;Acc:HGNC:3221]	-	9	154	0.11321827	1.808541307
ENSG00000007908	12.6238846	169.2568905	-3.732377449	6.09E-11	6.70E-09	SELE	1	169722641	169764705	-	4585	protein_coding	selectin E [Source:HGNC Symbol;Acc:HGNC:10718]	-	12	178	0.083594675	1.15758016
ENSG00000102032	184.0396167	1433.009038	-2.960144802	6.20E-11	6.79E-09	RENBP	X	153935263	153944691	-	2057	protein_coding	renin binding protein [Source:HGNC Symbol;Acc:HGNC:9959]	-	175	1507	2.717317985	21.8448654
ENSG00000156011	3214.838045	428.8538359	2.905808461	6.70E-11	7.30E-09	PSD3	8	18527301	19084730	-	15213	protein_coding	pleckstrin and Sec7 domain containing 3 [Source:HGNC Symbol;Acc:HGNC:19093]	-	3057	451	6.418259609	0.883958933
ENSG00000065328	169.3167928	13.30849533	3.656414388	6.76E-11	7.34E-09	MCM10	10	13161554	13211104	+	5454	protein_coding	minichromosome maintenance 10 replication initiation factor [Source:HGNC Symbol;Acc:HGNC:18043]	-	161	14	0.942860515	0.076539094
ENSG00000170044	137.7678842	9.504863294	3.839239315	7.51E-11	8.10E-09	ZPLD1	3	102099244	102479841	+	5130	protein_coding	zona pellucida like domain containing 1 [Source:HGNC Symbol;Acc:HGNC:27022]	-	131	10	0.815625202	0.058123673
ENSG00000232810	27.34670208	279.5618206	-3.348049426	7.83E-11	8.41E-09	TNF	6	31575567	31578336	+	1676	protein_coding	tumor necrosis factor [Source:HGNC Symbol;Acc:HGNC:11892]	-	26	294	0.495491307	5.23050629
ENSG00000105246	10.52062768	151.1897033	-3.829864726	8.06E-11	8.59E-09	EBI3	19	4229498	4237531	+	1284	protein_coding	Epstein-Barr virus induced 3 [Source:HGNC Symbol;Acc:HGNC:3129]	-	10	159	0.248754922	3.69234704
ENSG00000157368	330.2162249	2479.004039	-2.907826304	8.07E-11	8.59E-09	IL34	16	70579895	70660682	+	2233	protein_coding	interleukin 34 [Source:HGNC Symbol;Acc:HGNC:28529]	-	314	2607	4.491357563	34.81149868
ENSG00000185900	104.1157148	5.701218714	4.160150651	8.52E-11	9.03E-09	POMK	8	43093506	43123434	+	1877	protein_coding	protein-O-mannose kinase [Source:HGNC Symbol;Acc:HGNC:26267]	-	99	6	1.684642016	0.095314152
ENSG00000269937	87.28962992	2.848457973	4.875600615	8.57E-11	9.04E-09	AC093525.7	16	2561471	2565096	-	3626	antisense	novel transcript, antisense to PDPK1	-	83	3	0.731117196	0.0246697
ENSG00000144554	204.020592	18.06302865	3.488188469	8.94E-11	9.39E-09	FANCD2	3	10026414	10101930	+	8378	protein_coding	FA complementation group D2 [Source:HGNC Symbol;Acc:HGNC:3585]	-	194	19	0.739602005	0.067621322
ENSG00000156486	68.36028425	0.946606706	5.992289935	9.47E-11	9.90E-09	KCNS2	8	98427022	98432848	+	5348	protein_coding	potassium voltage-gated channel modifier subfamily S member 2 [Source:HGNC Symbol;Acc:HGNC:6301]	-	65	1	0.388202801	0.005575438
ENSG00000238178	4.210883517	95.08633078	-4.458300425	9.54E-11	9.93E-09	AC078993.1	X	16152941	16170869	-	1219	antisense	novel transcript, antisense to MAGEB17	-	4	100	0.104807652	2.446057754
ENSG00000203805	133.5613631	1038.383652	-2.957642836	1.01E-10	1.05E-08	PLPP4	10	120456954	120589855	+	1785	protein_coding	phospholipid phosphatase 4 [Source:HGNC Symbol;Acc:HGNC:23531]	-	127	1092	2.272491182	18.24125987
ENSG00000179981	1331.368239	175.9132226	2.919047178	1.15E-10	1.19E-08	TSHZ1	18	75210755	75289950	+	8281	protein_coding	teashirt zinc finger homeobox 1 [Source:HGNC Symbol;Acc:HGNC:10669]	zf-C2H2	1266	185	4.883010152	0.666130557
ENSG00000254122	252.3955847	25.67027524	3.290973563	1.18E-10	1.21E-08	PCDHGB7	5	141417645	141512979	+	4966	protein_coding	protocadherin gamma subfamily B, 7 [Source:HGNC Symbol;Acc:HGNC:8714]	-	240	27	1.543622971	0.162116591
ENSG00000173114	16.83040188	193.029505	-3.510348906	1.24E-10	1.27E-08	LRRN3	7	111091006	111125454	+	3875	protein_coding	leucine rich repeat neuronal 3 [Source:HGNC Symbol;Acc:HGNC:17200]	-	16	203	0.131881835	1.562049325
ENSG00000142731	178.7814653	15.21030926	3.543863493	1.27E-10	1.29E-08	PLK4	4	127880861	127899195	+	4482	protein_coding	polo like kinase 4 [Source:HGNC Symbol;Acc:HGNC:11397]	-	170	16	1.2114731	0.106443352
ENSG00000144354	56.79235069	1.39E-17	8.832510506	1.30E-10	1.32E-08	CDCA7	2	173354820	173368997	+	3934	protein_coding	cell division cycle associated 7 [Source:HGNC Symbol;Acc:HGNC:14628]	-	54	0	0.438425807	0
ENSG00000026559	154.5939688	1168.657574	-2.917331221	1.41E-10	1.42E-08	KCNG1	20	51003656	51023129	-	5437	protein_coding	potassium voltage-gated channel modifier subfamily G member 1 [Source:HGNC Symbol;Acc:HGNC:6248]	-	147	1229	0.863564355	6.740047581
ENSG00000165490	168.2651625	14.25940242	3.548790413	1.66E-10	1.67E-08	DDIAS	11	82899975	82958277	+	5339	protein_coding	DNA damage induced apoptosis suppressor [Source:HGNC Symbol;Acc:HGNC:26351]	-	160	15	0.957186948	0.083772553
ENSG00000243742	118.838539	906.2079195	-2.929582207	1.67E-10	1.67E-08	RPLP0P2	11	61615036	61639449	+	3909	transcribed_processed_pseudogene	ribosomal protein lateral stalk subunit P0 pseudogene 2 [Source:HGNC Symbol;Acc:HGNC:17960]	-	113	953	0.923314124	7.269384536
ENSG00000140557	55.74072036	1.39E-17	8.805603167	1.70E-10	1.68E-08	ST8SIA2	15	92393828	92468728	+	5903	protein_coding	ST8 alpha-N-acetyl-neuraminide alpha-2,8-sialyltransferase 2 [Source:HGNC Symbol;Acc:HGNC:10870]	-	53	0	0.286774012	0
ENSG00000241978	55.74072036	1.39E-17	8.805603167	1.70E-10	1.68E-08	AKAP2	9	110048598	110172512	+	7862	protein_coding	A-kinase anchoring protein 2 [Source:HGNC Symbol;Acc:HGNC:372]	-	53	0	0.215317603	0
ENSG00000173227	1.39E-17	54.19742755	-8.765408889	1.70E-10	1.68E-08	SYT12	11	67006778	67050863	+	10830	protein_coding	synaptotagmin 12 [Source:HGNC Symbol;Acc:HGNC:18381]	-	0	57	0	0.156933916
ENSG00000169429	20533.08526	142576.7217	-2.795708966	1.83E-10	1.80E-08	CXCL8	4	73740506	73743716	+	2274	protein_coding	C-X-C motif chemokine ligand 8 [Source:HGNC Symbol;Acc:HGNC:6025]	-	19525	149938	274.244097	1966.036905
ENSG00000198826	603.6400948	76.06823715	2.986166655	1.85E-10	1.81E-08	ARHGAP11A	15	32615144	32639949	+	6428	protein_coding	Rho GTPase activating protein 11A [Source:HGNC Symbol;Acc:HGNC:15783]	-	574	80	2.852152419	0.371094512
ENSG00000101230	83.08310868	2.848457973	4.804446257	1.86E-10	1.81E-08	ISM1	20	13221771	13300651	+	2593	protein_coding	isthmin 1 [Source:HGNC Symbol;Acc:HGNC:16213]	-	79	3	0.973108533	0.034497621
ENSG00000168955	3.159272153	82.72457005	-4.658913204	1.86E-10	1.81E-08	TM4SF20	2	227362156	227381995	-	2757	protein_coding	transmembrane 4 L six family member 20 [Source:HGNC Symbol;Acc:HGNC:26230]	-	3	87	0.034755312	0.940920432
ENSG00000232679	67.30865393	545.8150957	-3.017308178	1.93E-10	1.87E-08	LINC01705	1	222041705	222064763	-	562	lincRNA	long intergenic non-protein coding RNA 1705 [Source:HGNC Symbol;Acc:HGNC:52493]	-	64	574	3.637310402	30.45411542
ENSG00000128487	198.7624406	1452.978034	-2.869149335	1.97E-10	1.90E-08	SPECC1	17	20009344	20319026	+	13676	protein_coding	sperm antigen with calponin homology and coiled-coil domains 1 [Source:HGNC Symbol;Acc:HGNC:30615]	-	189	1528	0.441407205	3.331460549
ENSG00000198300	74.67006617	1.897524245	5.205687296	2.01E-10	1.93E-08	PEG3	19	56810077	56840728	-	9769	protein_coding	paternally expressed 3 [Source:HGNC Symbol;Acc:HGNC:8826]	zf-C2H2	71	2	0.232137309	0.006104503
ENSG00000136492	209.2787434	19.96484085	3.381431375	2.06E-10	1.96E-08	BRIP1	17	61681266	61863521	-	7991	protein_coding	BRCA1 interacting protein C-terminal helicase 1 [Source:HGNC Symbol;Acc:HGNC:20473]	-	199	21	0.795405614	0.078358944
ENSG00000182492	2999.253841	20665.05348	-2.784468595	2.22E-10	2.11E-08	BGN	X	153494939	153509554	+	2453	protein_coding	biglycan [Source:HGNC Symbol;Acc:HGNC:1044]	-	2852	21732	37.13544899	264.1633483
ENSG00000005471	136.7162539	10.45577202	3.692391227	2.25E-10	2.13E-08	ABCB4	7	87401697	87480435	-	7727	protein_coding	ATP binding cassette subfamily B member 4 [Source:HGNC Symbol;Acc:HGNC:45]	-	130	11	0.537364715	0.042447507
ENSG00000087586	700.3900793	91.28271213	2.937956487	2.25E-10	2.13E-08	AURKA	20	56369389	56392337	-	2928	protein_coding	aurora kinase A [Source:HGNC Symbol;Acc:HGNC:11393]	-	666	96	7.265071001	0.977621115
ENSG00000106123	82.03147837	2.848457973	4.78609548	2.26E-10	2.13E-08	EPHB6	7	142855061	142871094	+	5325	protein_coding	EPH receptor B6 [Source:HGNC Symbol;Acc:HGNC:3396]	-	78	3	0.467855454	0.01679856
ENSG00000137819	299.718947	33.27751797	3.165989513	2.27E-10	2.13E-08	PAQR5	15	69298947	69407780	+	6224	protein_coding	progestin and adipoQ receptor family member 5 [Source:HGNC Symbol;Acc:HGNC:29645]	-	285	35	1.462554243	0.167675215
ENSG00000102385	7.365747319	120.7607559	-4.01330382	2.30E-10	2.14E-08	DRP2	X	101219769	101264497	+	8187	protein_coding	dystrophin related protein 2 [Source:HGNC Symbol;Acc:HGNC:3032]	-	7	127	0.027309261	0.46254005
ENSG00000271992	11.57225593	149.2878941	-3.675653678	2.43E-10	2.25E-08	AL354872.2	1	70445071	70445536	+	466	lincRNA	novel transcript	-	11	157	0.753951613	10.04579123
ENSG00000233016	138.8195145	1023.169179	-2.880692239	2.52E-10	2.33E-08	SNHG7	9	136721366	136728184	-	4345	antisense	small nucleolar RNA host gene 7 [Source:HGNC Symbol;Acc:HGNC:28254]	-	132	1076	0.970333123	7.384020659
ENSG00000189221	89.39289054	3.79938343	4.510068138	2.82E-10	2.59E-08	MAOA	X	43654907	43746824	+	5528	protein_coding	monoamine oxidase A [Source:HGNC Symbol;Acc:HGNC:6833]	-	85	4	0.491119974	0.021575575
ENSG00000115464	2496.574574	357.5359944	2.803338989	2.86E-10	2.62E-08	USP34	2	61187463	61470769	-	18125	protein_coding	ubiquitin specific peptidase 34 [Source:HGNC Symbol;Acc:HGNC:20066]	-	2374	376	4.183496457	0.618557735
ENSG00000153707	53.6374597	1.39E-17	8.750234488	2.96E-10	2.70E-08	PTPRD	9	8314246	10612723	-	11165	protein_coding	protein tyrosine phosphatase, receptor type D [Source:HGNC Symbol;Acc:HGNC:9668]	-	51	0	0.145897602	0
ENSG00000235205	53.6374597	1.39E-17	8.750234488	2.96E-10	2.70E-08	TATDN2P3	13	23243520	23247184	+	3665	processed_pseudogene	TatD DNase domain containing 2 pseudogene 3 [Source:HGNC Symbol;Acc:HGNC:39256]	-	51	0	0.444460227	0
ENSG00000130702	328.1129644	38.03204361	3.104550648	3.12E-10	2.83E-08	LAMA5	20	62307955	62367312	-	14291	protein_coding	laminin subunit alpha 5 [Source:HGNC Symbol;Acc:HGNC:6485]	-	312	40	0.697314476	0.083457964
ENSG00000164742	111.4771269	7.603043541	3.851306619	3.33E-10	3.01E-08	ADCY1	7	45574140	45723116	+	13812	protein_coding	adenylate cyclase 1 [Source:HGNC Symbol;Acc:HGNC:232]	-	106	8	0.245124094	0.017270457
ENSG00000128918	52.58582937	1.39E-17	8.721732342	3.92E-10	3.53E-08	ALDH1A2	15	57953424	58497866	-	8622	protein_coding	aldehyde dehydrogenase 1 family member A2 [Source:HGNC Symbol;Acc:HGNC:15472]	-	50	0	0.185224611	0
ENSG00000162062	62.05050232	0.946606706	5.85283261	4.00E-10	3.58E-08	TEDC2	16	2460080	2464963	+	2854	protein_coding	tubulin epsilon and delta complex 2 [Source:HGNC Symbol;Acc:HGNC:25849]	-	59	1	0.660290044	0.010447598
ENSG00000118193	208.2271131	20.91574679	3.307461006	4.06E-10	3.62E-08	KIF14	1	200551497	200620734	-	7277	protein_coding	kinesin family member 14 [Source:HGNC Symbol;Acc:HGNC:19181]	-	198	22	0.86905952	0.090144808
ENSG00000186185	303.9254681	35.1793283	3.106209882	4.07E-10	3.62E-08	KIF18B	17	44924709	44947711	-	4655	protein_coding	kinesin family member 18B [Source:HGNC Symbol;Acc:HGNC:27102]	-	289	37	1.982964154	0.23700224
ENSG00000100422	1061.099261	149.2878941	2.828308661	4.34E-10	3.84E-08	CERK	22	46684411	46738261	-	4938	protein_coding	ceramide kinase [Source:HGNC Symbol;Acc:HGNC:19256]	-	1009	157	6.526446569	0.94802323
ENSG00000234719	21.03692132	205.3912645	-3.280042902	4.82E-10	4.25E-08	NPIPB2	16	11927373	11976643	-	2719	protein_coding	nuclear pore complex interacting protein family, member B2 [Source:HGNC Symbol;Acc:HGNC:37451]	-	20	216	0.234940287	2.368726704
ENSG00000161800	1164.159027	166.4041767	2.805556311	5.07E-10	4.46E-08	RACGAP1	12	49976923	50033136	-	4487	protein_coding	Rac GTPase activating protein 1 [Source:HGNC Symbol;Acc:HGNC:9804]	-	1107	175	7.880037015	1.162926834
ENSG00000130032	51.53419904	1.39E-17	8.692655734	5.21E-10	4.57E-08	PRRG3	X	151695124	151705924	+	6364	protein_coding	proline rich and Gla domain 3 [Source:HGNC Symbol;Acc:HGNC:30798]	-	49	0	0.245924963	0
ENSG00000204634	312.3385103	37.08113853	3.069900126	5.27E-10	4.60E-08	TBC1D8	2	101007617	101252866	-	6030	protein_coding	TBC1 domain family member 8 [Source:HGNC Symbol;Acc:HGNC:17791]	-	297	39	1.573170679	0.19284914
ENSG00000116141	271.3249297	31.37570752	3.107023702	5.64E-10	4.91E-08	MARK1	1	220528183	220664461	+	5417	protein_coding	microtubule affinity regulating kinase 1 [Source:HGNC Symbol;Acc:HGNC:6896]	-	258	33	1.52123944	0.181645865
ENSG00000186472	5.262501381	99.84085404	-4.215012129	5.90E-10	5.11E-08	PCLO	7	82754013	83162930	-	22873	protein_coding	piccolo presynaptic cytomatrix protein [Source:HGNC Symbol;Acc:HGNC:13406]	-	5	105	0.00698206	0.136878924
ENSG00000264343	69.41191457	1.897524245	5.100516722	6.07E-10	5.24E-08	NOTCH2NLA	1	146146203	146229026	-	6443	protein_coding	notch 2 N-terminal like A [Source:HGNC Symbol;Acc:HGNC:31862]	-	66	2	0.327184341	0.009255764
ENSG00000169607	355.4553514	44.68837865	2.988028004	6.28E-10	5.40E-08	CKAP2L	2	112736607	112764677	-	5219	protein_coding	cytoskeleton associated protein 2 like [Source:HGNC Symbol;Acc:HGNC:26877]	-	338	47	2.068550413	0.26852268
ENSG00000136275	1.05606667	59.90285644	-5.673188664	6.59E-10	5.64E-08	C7orf69	7	47795291	47819847	+	808	antisense	chromosome 7 open reading frame 69 [Source:HGNC Symbol;Acc:HGNC:21911]	-	1	63	0.039529866	2.324874967
ENSG00000147576	9.469000006	126.4661836	-3.722620557	7.26E-10	6.19E-08	ADHFE1	8	66432486	66468907	+	3384	protein_coding	alcohol dehydrogenase, iron containing 1 [Source:HGNC Symbol;Acc:HGNC:16354]	-	9	133	0.084947159	1.171903089
ENSG00000103522	8.417373112	119.8098513	-3.812276264	7.30E-10	6.21E-08	IL21R	16	27402162	27452042	+	5467	protein_coding	interleukin 21 receptor [Source:HGNC Symbol;Acc:HGNC:6006]	-	8	126	0.046738807	0.687213819
ENSG00000137959	133.5613631	929.0296286	-2.797120861	7.99E-10	6.77E-08	IFI44L	1	78619922	78646145	+	10240	protein_coding	interferon induced protein 44 like [Source:HGNC Symbol;Acc:HGNC:17817]	-	127	977	0.396132496	2.844886993
ENSG00000226121	233.4662398	26.62118073	3.126338593	8.02E-10	6.77E-08	AHCTF1P1	2	161500885	161507705	-	6821	processed_pseudogene	AT-hook containing transcription factor 1 pseudogene 1 [Source:NCBI gene;Acc:285116]	-	222	28	1.03954102	0.122399712
ENSG00000165507	78.87658743	573.3913276	-2.859972698	8.57E-10	7.21E-08	DEPP1	10	44970981	44978810	-	2979	protein_coding	DEPP1, autophagy regulator [Source:HGNC Symbol;Acc:HGNC:23355]	-	75	603	0.804132225	6.035555134
ENSG00000104738	1908.713255	288.1199617	2.727304371	8.88E-10	7.44E-08	MCM4	8	47960185	47978160	+	6973	protein_coding	minichromosome maintenance complex component 4 [Source:HGNC Symbol;Acc:HGNC:6947]	-	1815	303	8.31368701	1.295666935
ENSG00000231290	14.72714284	158.79694	-3.420046249	9.11E-10	7.61E-08	APCDD1L-DT	20	58515379	58619888	+	4940	processed_transcript	APCDD1L divergent transcript [Source:HGNC Symbol;Acc:HGNC:27152]	-	14	167	0.090518593	1.007998614
ENSG00000113810	1993.895307	302.3835301	2.720610258	9.25E-10	7.69E-08	SMC4	3	160399274	160434962	+	8457	protein_coding	structural maintenance of chromosomes 4 [Source:HGNC Symbol;Acc:HGNC:14013]	-	1896	318	7.160753247	1.121195128
ENSG00000188393	49.43093839	1.39E-17	8.632683107	9.30E-10	7.71E-08	CLEC2A	12	9898673	9932381	-	1220	protein_coding	C-type lectin domain family 2 member A [Source:HGNC Symbol;Acc:HGNC:24191]	-	47	0	1.230480494	0
ENSG00000142583	3.159272153	74.16642773	-4.50162273	9.42E-10	7.78E-08	SLC2A5	1	9035107	9088478	-	6693	protein_coding	solute carrier family 2 member 5 [Source:HGNC Symbol;Acc:HGNC:11010]	-	3	78	0.014316509	0.347491504
ENSG00000100852	1685.767639	254.838302	2.725124921	9.48E-10	7.80E-08	ARHGAP5	14	32076114	32159728	+	10888	protein_coding	Rho GTPase activating protein 5 [Source:HGNC Symbol;Acc:HGNC:675]	-	1603	268	4.702427585	0.733934147
ENSG00000206341	172.4716836	1168.657574	-2.759572239	9.57E-10	7.85E-08	HLA-H	6	29887752	29890482	+	1096	unprocessed_pseudogene	major histocompatibility complex, class I, H (pseudogene) [Source:HGNC Symbol;Acc:HGNC:4965]	-	164	1229	4.779362813	33.43580173
ENSG00000183287	2725.829972	418.3938858	2.703381091	9.68E-10	7.91E-08	CCBE1	18	59430939	59697662	-	6753	protein_coding	collagen and calcium binding EGF domains 1 [Source:HGNC Symbol;Acc:HGNC:29426]	-	2592	440	12.25956198	1.942792147
ENSG00000146670	345.990679	44.68837865	2.949106198	9.95E-10	8.10E-08	CDCA5	11	65066300	65084164	-	3925	protein_coding	cell division cycle associated 5 [Source:HGNC Symbol;Acc:HGNC:14626]	-	329	47	2.677274756	0.357049648
ENSG00000075218	409.0884952	54.19742755	2.913112552	1.04E-09	8.42E-08	GTSE1	22	46296741	46330810	+	4242	protein_coding	G2 and S-phase expressed 1 [Source:HGNC Symbol;Acc:HGNC:13698]	-	389	57	2.928974855	0.400658724
ENSG00000070404	1908.713255	12067.92548	-2.660429729	1.14E-09	9.20E-08	FSTL3	19	676365	683399	+	3067	protein_coding	follistatin like 3 [Source:HGNC Symbol;Acc:HGNC:3973]	-	1815	12691	18.90164314	123.3821917
ENSG00000110852	1417.601921	8969.878469	-2.661534068	1.15E-09	9.28E-08	CLEC2B	12	9852984	9870136	-	2638	protein_coding	C-type lectin domain family 2 member B [Source:HGNC Symbol;Acc:HGNC:2053]	-	1348	9433	16.3211895	106.6216639
ENSG00000165304	798.1916942	116.0062328	2.781147816	1.16E-09	9.28E-08	MELK	9	36572862	36677683	+	3087	protein_coding	maternal embryonic leucine zipper kinase [Source:HGNC Symbol;Acc:HGNC:16870]	-	759	122	7.853113108	1.178402388
ENSG00000168078	240.8276517	28.52299157	3.072016207	1.25E-09	9.96E-08	PBK	8	27809620	27838095	-	2165	protein_coding	PDZ binding kinase [Source:HGNC Symbol;Acc:HGNC:18282]	-	229	30	3.378425044	0.413174744
ENSG00000183629	1.39E-17	47.54109344	-8.576839133	1.25E-09	9.96E-08	GOLGA8G	15	28519611	28533014	-	6529	protein_coding	golgin A8 family member G [Source:HGNC Symbol;Acc:HGNC:25328]	-	0	50	0	0.228346179
ENSG00000187243	116.7352784	9.504863294	3.600467511	1.29E-09	1.02E-07	MAGED4B	X	52061827	52069248	-	4947	protein_coding	MAGE family member D4B [Source:HGNC Symbol;Acc:HGNC:22880]	-	111	10	0.716667606	0.06027379
ENSG00000105011	295.5124259	37.08113853	2.990040146	1.43E-09	1.13E-07	ASF1B	19	14119509	14136956	-	2304	protein_coding	anti-silencing function 1B histone chaperone [Source:HGNC Symbol;Acc:HGNC:20996]	-	281	39	3.895476164	0.50472236
ENSG00000169679	576.2977078	82.72457005	2.79848076	1.46E-09	1.15E-07	BUB1	2	110637698	110678114	-	6032	protein_coding	BUB1 mitotic checkpoint serine/threonine kinase [Source:HGNC Symbol;Acc:HGNC:1148]	-	548	87	2.901722864	0.430059289
ENSG00000163121	194.5559195	1278.011597	-2.714896282	1.48E-09	1.17E-07	NEURL3	2	96497643	96508109	-	2497	protein_coding	neuralized E3 ubiquitin protein ligase 3 [Source:HGNC Symbol;Acc:HGNC:25162]	-	185	1344	2.366409457	16.04911685
ENSG00000117595	2.107671351	64.65738033	-4.861802517	1.52E-09	1.19E-07	IRF6	1	209785623	209806175	-	4965	protein_coding	interferon regulatory factor 6 [Source:HGNC Symbol;Acc:HGNC:6121]	IRF	2	68	0.012866116	0.40837587
ENSG00000285895	2.107671351	64.65738033	-4.861802517	1.52E-09	1.19E-07	AP003557.2	11	58491773	58493480	-	1526	lincRNA	novel transcript	-	2	68	0.041861248	1.328693443
ENSG00000206262	167.2135322	17.11212235	3.278805374	1.56E-09	1.21E-07	FOXL2NB	3	138947234	138953451	+	4567	protein_coding	FOXL2 neighbor [Source:HGNC Symbol;Acc:HGNC:34428]	-	159	18	1.11199496	0.117520033
ENSG00000172403	3382.047257	536.3060502	2.656472938	1.59E-09	1.23E-07	SYNPO2	4	118850688	119061247	+	14034	protein_coding	synaptopodin 2 [Source:HGNC Symbol;Acc:HGNC:17732]	-	3216	564	7.319329087	1.198306857
ENSG00000143061	87.28962992	5.701218714	3.906166511	1.61E-09	1.25E-07	IGSF3	1	116574399	116667755	-	7400	protein_coding	immunoglobulin superfamily member 3 [Source:HGNC Symbol;Acc:HGNC:5950]	-	83	6	0.358247426	0.024176306
ENSG00000124212	13807.90971	2227.965239	2.631625399	1.62E-09	1.25E-07	PTGIS	20	49503874	49568146	-	5579	protein_coding	prostaglandin I2 synthase [Source:HGNC Symbol;Acc:HGNC:9603]	-	13130	2343	75.17009011	12.52236446
ENSG00000167670	492.1672864	69.41190409	2.823568908	1.63E-09	1.25E-07	CHAF1A	19	4402662	4445018	+	4299	protein_coding	chromatin assembly factor 1 subunit A [Source:HGNC Symbol;Acc:HGNC:1910]	-	468	73	3.477083452	0.506320868
ENSG00000226445	361.765133	48.49199835	2.895883226	1.67E-09	1.28E-07	BX322234.1	6	169213254	169239565	+	980	antisense	uncharacterized LOC101929523 [Source:NCBI gene;Acc:101929523]	-	344	51	11.21163816	1.551724128
ENSG00000136824	1273.528575	195.8822187	2.699960015	1.74E-09	1.33E-07	SMC2	9	104094260	104141417	+	6468	protein_coding	structural maintenance of chromosomes 2 [Source:HGNC Symbol;Acc:HGNC:14011]	-	1211	206	5.980132933	0.949658854
ENSG00000126562	10.52062768	126.4661836	-3.57249687	1.77E-09	1.34E-07	WNK4	17	42780678	42796936	+	5089	protein_coding	WNK lysine deficient protein kinase 4 [Source:HGNC Symbol;Acc:HGNC:14544]	-	10	133	0.062763081	0.779272952
ENSG00000271503	127.2515813	851.0554557	-2.740422384	1.82E-09	1.38E-07	CCL5	17	35871491	35880793	-	1512	protein_coding	C-C motif chemokine ligand 5 [Source:HGNC Symbol;Acc:HGNC:10632]	-	121	895	2.556055534	17.64987592
ENSG00000184557	322.854813	42.78656873	2.911851716	1.82E-09	1.38E-07	SOCS3	17	78356778	78360077	-	2734	protein_coding	suppressor of cytokine signaling 3 [Source:HGNC Symbol;Acc:HGNC:19391]	-	307	45	3.586547372	0.490777242
ENSG00000079841	15.77877228	158.79694	-3.321319497	1.84E-09	1.38E-07	RIMS1	6	71886703	72403143	+	12788	protein_coding	regulating synaptic membrane exocytosis 1 [Source:HGNC Symbol;Acc:HGNC:17282]	-	15	167	0.037464966	0.389389518
ENSG00000171224	1.05606667	56.09923721	-5.57875518	1.84E-09	1.38E-07	FAM241B	10	69630251	69633599	+	1349	protein_coding	family with sequence similarity 241 member B [Source:HGNC Symbol;Acc:HGNC:23519]	-	1	59	0.023676895	1.304098738
ENSG00000254337	1.05606667	56.09923721	-5.57875518	1.84E-09	1.38E-07	AC083967.1	8	68848742	68852763	-	515	lincRNA	novel transcript	-	1	59	0.062019674	3.415979024
ENSG00000228960	2.107671351	63.70647557	-4.840470359	1.93E-09	1.44E-07	OR2A9P	7	144294480	144300934	+	3337	transcribed_unprocessed_pseudogene	olfactory receptor family 2 subfamily A member 9 pseudogene [Source:HGNC Symbol;Acc:HGNC:8236]	-	2	67	0.019143022	0.598672085
ENSG00000100100	645.7053055	4013.763976	-2.635785097	1.98E-09	1.47E-07	PIK3IP1	22	31281593	31292534	-	3805	protein_coding	phosphoinositide-3-kinase interacting protein 1 [Source:HGNC Symbol;Acc:HGNC:24942]	-	614	4221	5.154071229	33.07738008
ENSG00000158050	16.83040188	163.551463	-3.27144579	2.12E-09	1.57E-07	DUSP2	2	96143166	96145440	-	1932	protein_coding	dual specificity phosphatase 2 [Source:HGNC Symbol;Acc:HGNC:3068]	-	16	172	0.26451455	2.654555058
ENSG00000164283	1070.563933	6552.679113	-2.613579918	2.19E-09	1.62E-07	ESM1	5	54977864	55022671	-	2695	protein_coding	endothelial cell specific molecule 1 [Source:HGNC Symbol;Acc:HGNC:3466]	-	1018	6891	12.06495523	76.241932
ENSG00000162981	99.90919359	7.603043541	3.693428634	2.20E-09	1.62E-07	FAM84A	2	14632686	14650814	+	8384	protein_coding	family with sequence similarity 84 member A [Source:HGNC Symbol;Acc:HGNC:20743]	-	95	8	0.361917049	0.02845176
ENSG00000125247	195.6075498	21.86665263	3.153560781	2.20E-09	1.62E-07	TMTC4	13	100603927	100675093	-	6272	protein_coding	transmembrane and tetratricopeptide repeat containing 4 [Source:HGNC Symbol;Acc:HGNC:25904]	-	186	23	0.947204169	0.109343306
ENSG00000235254	1.39E-17	45.6392836	-8.518102861	2.27E-09	1.66E-07	TMEM185AP1	X	149768897	149771368	+	546	unprocessed_pseudogene	transmembrane protein 185A pseudogene 1 [Source:HGNC Symbol;Acc:HGNC:31717]	-	0	48	0	2.62131376
ENSG00000006283	647.808566	96.03723543	2.752234091	2.28E-09	1.66E-07	CACNA1G	17	50561068	50627474	+	9709	protein_coding	calcium voltage-gated channel subunit alpha1 G [Source:HGNC Symbol;Acc:HGNC:1394]	-	616	101	2.026482778	0.310182495
ENSG00000268894	4.210883517	77.97004657	-4.172411407	2.33E-09	1.69E-07	PLCE1-AS1	10	94279277	94287478	-	2317	antisense	PLCE1 antisense RNA 1 [Source:HGNC Symbol;Acc:HGNC:45193]	-	4	82	0.055140495	1.055256974
ENSG00000164106	2.107671351	62.7555708	-4.818818037	2.44E-09	1.77E-07	SCRG1	4	173384701	173406380	-	5396	protein_coding	stimulator of chondrogenesis 1 [Source:HGNC Symbol;Acc:HGNC:17036]	-	2	66	0.011838448	0.364705579
ENSG00000134690	493.2189167	71.31371356	2.787722457	2.44E-09	1.77E-07	CDCA8	1	37692418	37709719	+	2469	protein_coding	cell division cycle associated 8 [Source:HGNC Symbol;Acc:HGNC:14629]	-	469	75	6.067202063	0.905754679
ENSG00000122641	6417.052204	38769.32512	-2.5949107	2.48E-09	1.79E-07	INHBA	7	41667168	41705834	-	8302	protein_coding	inhibin subunit beta A [Source:HGNC Symbol;Acc:HGNC:6066]	-	6102	40771	23.47611241	146.4330294
ENSG00000105486	310.2352497	40.88475874	2.919743853	2.52E-09	1.81E-07	LIG1	19	48115445	48170603	-	6576	protein_coding	DNA ligase 1 [Source:HGNC Symbol;Acc:HGNC:6598]	-	295	43	1.432837429	0.194974163
ENSG00000090889	431.1727308	61.80466602	2.799874059	2.58E-09	1.84E-07	KIF4A	X	70290090	70420832	+	4533	protein_coding	kinesin family member 4A [Source:HGNC Symbol;Acc:HGNC:13339]	-	410	65	2.888915532	0.427560967
ENSG00000165805	21.03692132	186.373173	-3.139954665	2.58E-09	1.84E-07	C12orf50	12	87980035	88034037	-	5609	protein_coding	chromosome 12 open reading frame 50 [Source:HGNC Symbol;Acc:HGNC:26665]	-	20	196	0.113888864	1.041936001
ENSG00000137265	98.85756329	7.603043541	3.678181032	2.59E-09	1.84E-07	IRF4	6	391739	411447	+	5898	protein_coding	interferon regulatory factor 4 [Source:HGNC Symbol;Acc:HGNC:6119]	IRF	94	8	0.509049238	0.040444142
ENSG00000125414	69.41191457	483.0553953	-2.796815623	2.72E-09	1.93E-07	MYH2	17	10521148	10549957	-	6623	protein_coding	myosin heavy chain 2 [Source:HGNC Symbol;Acc:HGNC:7572]	-	66	508	0.31829212	2.28706954
ENSG00000253846	290.2542746	38.03204361	2.927744456	2.79E-09	1.98E-07	PCDHGA10	5	141412987	141512979	+	6643	protein_coding	protocadherin gamma subfamily A, 10 [Source:HGNC Symbol;Acc:HGNC:8697]	-	276	40	1.327032429	0.179542038
ENSG00000164932	2224.202335	13350.69571	-2.585490747	2.91E-09	2.06E-07	CTHRC1	8	103371515	103382997	+	1776	protein_coding	collagen triple helix repeat containing 1 [Source:HGNC Symbol;Acc:HGNC:18831]	-	2115	14040	38.03681256	235.7189831
ENSG00000125885	379.6428476	53.24652271	2.830851263	3.03E-09	2.13E-07	MCM8	20	5950652	5998977	+	7691	protein_coding	minichromosome maintenance 8 homologous recombination repair factor [Source:HGNC Symbol;Acc:HGNC:16147]	-	361	56	1.499205258	0.217107901
ENSG00000137203	6.314123131	96.98814009	-3.915797811	3.05E-09	2.14E-07	TFAP2A	6	10393186	10419659	-	8274	protein_coding	transcription factor AP-2 alpha [Source:HGNC Symbol;Acc:HGNC:11742]	AP-2	6	102	0.023161807	0.367582704
ENSG00000076770	103.0640845	8.553953873	3.57089326	3.33E-09	2.33E-07	MBNL3	X	132369317	132489968	-	12199	protein_coding	muscleblind like splicing regulator 3 [Source:HGNC Symbol;Acc:HGNC:20564]	-	98	9	0.256589305	0.021998278
ENSG00000217094	10.52062768	121.7116606	-3.517270008	3.43E-09	2.39E-07	PPIAP31	10	32188323	32188817	-	495	processed_pseudogene	peptidylprolyl isomerase A pseudogene 31 [Source:HGNC Symbol;Acc:HGNC:44962]	-	10	128	0.645255191	7.710369363
ENSG00000237803	8.417373112	108.3989958	-3.668044416	3.57E-09	2.48E-07	LINC00211	2	37826247	37876274	-	2595	lincRNA	long intergenic non-protein coding RNA 211 [Source:HGNC Symbol;Acc:HGNC:37459]	-	8	114	0.098466688	1.309899275
ENSG00000185652	113.5803875	735.9960054	-2.694706884	3.71E-09	2.57E-07	NTF3	12	5432112	5521536	+	2919	protein_coding	neurotrophin 3 [Source:HGNC Symbol;Acc:HGNC:8023]	-	108	774	1.181752056	7.906372618
ENSG00000188559	213.4852645	26.62118073	2.99733081	3.80E-09	2.63E-07	RALGAPA2	20	20389552	20712488	-	11471	protein_coding	Ral GTPase activating protein catalytic alpha subunit 2 [Source:HGNC Symbol;Acc:HGNC:16207]	-	203	28	0.565238147	0.072782533
ENSG00000187180	53.6374597	0.946606706	5.643069261	4.10E-09	2.83E-07	LCE2C	1	152675295	152676574	+	614	protein_coding	late cornified envelope 2C [Source:HGNC Symbol;Acc:HGNC:29460]	-	51	1	2.653007704	0.048562612
ENSG00000175600	128.3032116	816.822892	-2.669339191	4.39E-09	3.01E-07	SUGCT	7	40134977	40860763	+	2857	protein_coding	succinyl-CoA:glutarate-CoA transferase [Source:HGNC Symbol;Acc:HGNC:16001]	-	122	859	1.363911831	8.965062798
ENSG00000160352	211.382004	26.62118073	2.983054974	4.47E-09	3.06E-07	ZNF714	19	21082159	21125270	+	8033	protein_coding	zinc finger protein 714 [Source:HGNC Symbol;Acc:HGNC:27124]	zf-C2H2	201	28	0.799199119	0.103932333
ENSG00000151835	1661.580143	275.7582024	2.590510299	4.90E-09	3.34E-07	SACS	13	23328826	23433740	-	15918	protein_coding	sacsin molecular chaperone [Source:HGNC Symbol;Acc:HGNC:10519]	-	1580	290	3.170336004	0.543225202
ENSG00000058085	172.4716836	1065.959883	-2.626888448	5.06E-09	3.44E-07	LAMC2	1	183186238	183244900	+	6543	protein_coding	laminin subunit gamma 2 [Source:HGNC Symbol;Acc:HGNC:6493]	-	164	1121	0.800577968	5.108567132
ENSG00000116761	439.585773	2609.277962	-2.569109853	5.25E-09	3.56E-07	CTH	1	70411218	70439851	+	2414	protein_coding	cystathionine gamma-lyase [Source:HGNC Symbol;Acc:HGNC:2501]	-	418	2744	5.530644226	33.8935652
ENSG00000222041	785.572131	4608.079317	-2.552168952	5.33E-09	3.61E-07	CYTOR	2	87454781	87636740	+	17693	lincRNA	cytoskeleton regulator RNA [Source:HGNC Symbol;Acc:HGNC:28717]	-	747	4846	1.348515152	8.166807987
ENSG00000159433	250.2923242	33.27751797	2.906107785	5.35E-09	3.61E-07	STARD9	15	42575659	42720981	+	20706	protein_coding	StAR related lipid transfer domain containing 9 [Source:HGNC Symbol;Acc:HGNC:19162]	-	238	35	0.367127954	0.050401359
ENSG00000163884	30.5015928	237.7220198	-2.957411913	5.45E-09	3.67E-07	KLF15	3	126342635	126357442	-	2848	protein_coding	Kruppel like factor 15 [Source:HGNC Symbol;Acc:HGNC:14536]	zf-C2H2	29	250	0.325233085	2.617402038
ENSG00000036448	5.262501381	86.52818878	-4.008838398	5.52E-09	3.71E-07	MYOM2	8	2045040	2165552	+	7062	protein_coding	myomesin 2 [Source:HGNC Symbol;Acc:HGNC:7614]	-	5	91	0.022614084	0.384223649
ENSG00000126787	424.8629492	63.70647557	2.734977078	5.60E-09	3.74E-07	DLGAP5	14	55148112	55191678	-	3667	protein_coding	DLG associated protein 5 [Source:HGNC Symbol;Acc:HGNC:16864]	-	404	67	3.518901913	0.544796496
ENSG00000152270	43.12115643	1.39E-17	8.436178081	5.75E-09	3.83E-07	PDE3B	11	14643723	14872044	+	11707	protein_coding	phosphodiesterase 3B [Source:HGNC Symbol;Acc:HGNC:8779]	-	41	0	0.111860033	0
ENSG00000196247	79.92821774	5.701218714	3.779244364	6.02E-09	4.00E-07	ZNF107	7	64666083	64711582	+	7162	protein_coding	zinc finger protein 107 [Source:HGNC Symbol;Acc:HGNC:12887]	zf-C2H2	76	6	0.338934659	0.024979707
ENSG00000179058	14.72714284	141.6806573	-3.255647377	6.10E-09	4.05E-07	C9orf50	9	129612225	129620776	-	1620	protein_coding	chromosome 9 open reading frame 50 [Source:HGNC Symbol;Acc:HGNC:23677]	-	14	149	0.276025832	2.742468617
ENSG00000158270	8954.636035	1553.773916	2.526757884	6.21E-09	4.10E-07	COLEC12	18	316740	500722	-	7340	protein_coding	collectin subfamily member 12 [Source:HGNC Symbol;Acc:HGNC:16016]	-	8515	1634	37.05316399	6.637834268
ENSG00000176919	5.262501381	85.5772841	-3.992919948	6.62E-09	4.36E-07	C8G	9	136945185	136946975	+	1152	protein_coding	complement C8 gamma chain [Source:HGNC Symbol;Acc:HGNC:1354]	-	5	90	0.138629045	2.329487814
ENSG00000008517	2744.759316	15680.41185	-2.514160419	7.02E-09	4.61E-07	IL32	16	3065297	3082192	+	3209	protein_coding	interleukin 32 [Source:HGNC Symbol;Acc:HGNC:16830]	-	2610	16490	25.97810671	153.2220791
ENSG00000101003	170.3684231	19.96484085	3.084853191	7.28E-09	4.77E-07	GINS1	20	25407727	25452628	+	4068	protein_coding	GINS complex subunit 1 [Source:HGNC Symbol;Acc:HGNC:28980]	-	162	21	1.271952158	0.153924859
ENSG00000135636	7.365747319	97.93904474	-3.71146677	7.37E-09	4.82E-07	DYSF	2	71453722	71686768	+	8386	protein_coding	dysferlin [Source:HGNC Symbol;Acc:HGNC:3097]	-	7	103	0.026661212	0.366229041
ENSG00000149633	27.34670208	215.8512148	-2.975115622	7.64E-09	4.98E-07	KIAA1755	20	38210488	38260772	-	8083	protein_coding	KIAA1755 [Source:HGNC Symbol;Acc:HGNC:29372]	-	26	227	0.102739507	0.837382134
ENSG00000213700	10.52062768	116.0062328	-3.448080044	7.78E-09	5.03E-07	RPL17P50	10	73005833	73006595	-	546	processed_pseudogene	ribosomal protein L17 pseudogene 50 [Source:HGNC Symbol;Acc:HGNC:45098]	-	10	122	0.584984102	6.662505807
ENSG00000133048	11.57225593	121.7116606	-3.381306004	7.80E-09	5.03E-07	CHI3L1	1	203178931	203186749	-	3408	protein_coding	chitinase 3 like 1 [Source:HGNC Symbol;Acc:HGNC:1932]	-	11	128	0.103093149	1.119904001
ENSG00000175315	11.57225593	121.7116606	-3.381306004	7.80E-09	5.03E-07	CST6	11	66011841	66013505	+	759	protein_coding	cystatin E/M [Source:HGNC Symbol;Acc:HGNC:2478]	-	11	128	0.462900463	5.028501758
ENSG00000138411	613.1047672	3531.655371	-2.525908151	7.81E-09	5.03E-07	HECW2	2	196189099	196593692	-	23683	protein_coding	HECT, C2 and WW domain containing E3 ubiquitin protein ligase 2 [Source:HGNC Symbol;Acc:HGNC:29853]	-	583	3714	0.78626428	4.676011784
ENSG00000131015	143.0260357	869.1226421	-2.602280832	7.83E-09	5.03E-07	ULBP2	6	149942000	149949235	+	1349	protein_coding	UL16 binding protein 2 [Source:HGNC Symbol;Acc:HGNC:14894]	-	136	914	3.220057782	20.20247875
ENSG00000150048	1.39E-17	41.83566374	-8.392929683	7.89E-09	5.06E-07	CLEC1A	12	10069554	10111627	-	3169	protein_coding	C-type lectin domain family 1 member A [Source:HGNC Symbol;Acc:HGNC:24355]	-	0	44	0	0.414000485
ENSG00000136244	2347.243076	13314.56134	-2.503905641	8.04E-09	5.14E-07	IL6	7	22725884	22732002	+	2069	protein_coding	interleukin 6 [Source:HGNC Symbol;Acc:HGNC:6018]	-	2232	14002	34.45644009	201.7901649
ENSG00000136842	65.20539329	2.848457973	4.455455237	8.38E-09	5.34E-07	TMOD1	9	97501180	97601748	+	3708	protein_coding	tropomodulin 1 [Source:HGNC Symbol;Acc:HGNC:11871]	-	62	3	0.534058302	0.024124146
ENSG00000110723	375.4363265	2177.567298	-2.535699534	8.61E-09	5.48E-07	EXPH5	11	108505431	108593738	-	10843	protein_coding	exophilin 5 [Source:HGNC Symbol;Acc:HGNC:30578]	-	357	2290	1.051611834	6.29732978
ENSG00000112742	412.243386	63.70647557	2.691488413	9.21E-09	5.84E-07	TTK	6	80003887	80042527	+	4579	protein_coding	TTK protein kinase [Source:HGNC Symbol;Acc:HGNC:12401]	-	392	67	2.73433757	0.43628931
ENSG00000255029	5.262501381	83.67547473	-3.96054623	9.53E-09	6.03E-07	AC110058.1	11	29519076	29552639	+	563	lincRNA	novel transcript	-	5	88	0.283660142	4.660630682
ENSG00000120875	263.9635178	37.08113853	2.827230194	9.77E-09	6.16E-07	DUSP4	8	29333064	29350668	-	7257	protein_coding	dual specificity phosphatase 4 [Source:HGNC Symbol;Acc:HGNC:3070]	-	251	39	1.104722768	0.160242568
ENSG00000271216	4.210883517	70.36280882	-4.024562061	9.81E-09	6.17E-07	LINC01050	13	42810366	42812562	-	760	lincRNA	long intergenic non-protein coding RNA 1050 [Source:HGNC Symbol;Acc:HGNC:49044]	-	4	74	0.168105958	2.903277444
ENSG00000185585	696.1835583	114.1044236	2.6077331	9.94E-09	6.24E-07	OLFML2A	9	124777158	124814885	+	6746	protein_coding	olfactomedin like 2A [Source:HGNC Symbol;Acc:HGNC:27270]	-	662	120	3.134356265	0.530402206
ENSG00000166206	41.01789578	1.39E-17	8.364241877	1.09E-08	6.81E-07	GABRB3	15	26543546	26939539	-	13886	protein_coding	gamma-aminobutyric acid type A receptor beta3 subunit [Source:HGNC Symbol;Acc:HGNC:4083]	-	39	0	0.08970655	0
ENSG00000131374	2043.321929	357.5359944	2.514320956	1.09E-08	6.83E-07	TBC1D5	3	17157162	18444817	-	11269	protein_coding	TBC1 domain family member 5 [Source:HGNC Symbol;Acc:HGNC:19166]	-	1943	376	5.507114776	0.99488499
ENSG00000151692	160.9037505	19.01393481	3.072394401	1.11E-08	6.90E-07	RNF144A	2	6917392	7068286	+	6473	protein_coding	ring finger protein 144A [Source:HGNC Symbol;Acc:HGNC:20457]	-	153	20	0.754957545	0.09212867
ENSG00000138386	1147.332943	195.8822187	2.549427806	1.12E-08	6.92E-07	NAB1	2	190646746	190692766	+	4887	protein_coding	NGFI-A binding protein 1 [Source:HGNC Symbol;Acc:HGNC:7626]	-	1091	206	7.130485774	1.256884278
ENSG00000186193	83.08310868	6.652131983	3.617039637	1.15E-08	7.09E-07	SAPCD2	9	137062124	137070588	-	3848	protein_coding	suppressor APC domain containing 2 [Source:HGNC Symbol;Acc:HGNC:28055]	-	79	7	0.655735558	0.054241712
ENSG00000077152	384.900999	58.95195165	2.704174796	1.17E-08	7.24E-07	UBE2T	1	202331657	202341980	-	1652	protein_coding	ubiquitin conjugating enzyme E2 T [Source:HGNC Symbol;Acc:HGNC:25009]	-	366	62	7.076324637	1.119056616
ENSG00000184792	883.3737457	149.2878941	2.563877864	1.18E-08	7.28E-07	OSBP2	22	30693782	30907824	+	6700	protein_coding	oxysterol binding protein 2 [Source:HGNC Symbol;Acc:HGNC:8504]	-	840	157	4.004434456	0.69870727
ENSG00000085999	70.46354489	3.79938343	4.167306852	1.21E-08	7.45E-07	RAD54L	1	46247688	46278473	+	3212	protein_coding	RAD54 like [Source:HGNC Symbol;Acc:HGNC:9826]	-	67	4	0.666248083	0.037132558
ENSG00000132405	409.0884952	64.65738033	2.659076124	1.32E-08	8.07E-07	TBC1D14	4	6909242	7033118	+	6241	protein_coding	TBC1 domain family member 14 [Source:HGNC Symbol;Acc:HGNC:29246]	-	389	68	1.990820595	0.32488162
ENSG00000163781	1136.81664	195.8822187	2.536144679	1.32E-08	8.07E-07	TOPBP1	3	133598175	133662380	-	7304	protein_coding	DNA topoisomerase II binding protein 1 [Source:HGNC Symbol;Acc:HGNC:17008]	-	1081	206	4.727174515	0.840962961
ENSG00000173166	1013.775899	174.0114134	2.541587641	1.37E-08	8.32E-07	RAPH1	2	203394345	203535410	-	11697	protein_coding	Ras association (RalGDS/AF-6) and pleckstrin homology domains 1 [Source:HGNC Symbol;Acc:HGNC:14436]	-	964	183	2.632323435	0.466495021
ENSG00000136928	430.1211005	68.46099935	2.649077584	1.38E-08	8.38E-07	GABBR2	9	98288082	98709197	-	7632	protein_coding	gamma-aminobutyric acid type B receptor subunit 2 [Source:HGNC Symbol;Acc:HGNC:4507]	-	409	72	1.711676359	0.281296642
ENSG00000100162	129.3548419	14.25940242	3.169698543	1.44E-08	8.70E-07	CENPM	22	41938721	41947164	-	1778	protein_coding	centromere protein M [Source:HGNC Symbol;Acc:HGNC:18352]	-	123	15	2.209581683	0.25155324
ENSG00000156802	2519.710439	450.7246406	2.482596019	1.45E-08	8.78E-07	ATAD2	8	123319850	123416350	-	7118	protein_coding	ATPase family, AAA domain containing 2 [Source:HGNC Symbol;Acc:HGNC:30123]	-	2396	474	10.75141278	1.985595457
ENSG00000171617	1017.98242	5604.627281	-2.46076819	1.48E-08	8.91E-07	ENC1	5	74627406	74641424	-	5858	protein_coding	ectodermal-neural cortex 1 [Source:HGNC Symbol;Acc:HGNC:3345]	-	968	5894	5.2779187	30.0006854
ENSG00000249853	39.96626546	1.39E-17	8.326882381	1.51E-08	9.06E-07	HS3ST5	6	114055586	114343045	-	4104	protein_coding	heparan sulfate-glucosamine 3-sulfotransferase 5 [Source:HGNC Symbol;Acc:HGNC:19419]	-	38	0	0.295741963	0
ENSG00000143196	134.6129933	792.0993738	-2.555807515	1.55E-08	9.30E-07	DPT	1	168695459	168729264	-	1786	protein_coding	dermatopontin [Source:HGNC Symbol;Acc:HGNC:3011]	-	128	833	2.289102403	13.90701616
ENSG00000184445	671.9960621	113.153519	2.568786707	1.59E-08	9.50E-07	KNTC1	12	122527246	122626396	+	11325	protein_coding	kinetochore associated 1 [Source:HGNC Symbol;Acc:HGNC:17255]	-	639	119	1.80218493	0.31331354
ENSG00000196569	1678.406227	298.5799118	2.490383546	1.61E-08	9.59E-07	LAMA2	6	128883141	129516569	+	10358	protein_coding	laminin subunit alpha 2 [Source:HGNC Symbol;Acc:HGNC:6482]	-	1596	314	4.921456905	0.903907841
ENSG00000133119	234.5178701	33.27751797	2.812238301	1.64E-08	9.75E-07	RFC3	13	33818049	33966558	+	2874	protein_coding	replication factor C subunit 3 [Source:HGNC Symbol;Acc:HGNC:9971]	-	223	35	2.478305299	0.363121274
ENSG00000212907	10479.49992	1922.72488	2.44626546	1.64E-08	9.76E-07	MT-ND4L	MT	10470	10766	+	297	protein_coding	mitochondrially encoded NADH:ubiquinone oxidoreductase core subunit 4L [Source:HGNC Symbol;Acc:HGNC:7460]	-	9965	2022	1071.66133	202.9995684
ENSG00000186868	80.97984805	6.652131983	3.580101653	1.66E-08	9.84E-07	MAPT	17	45894382	46028334	+	14920	protein_coding	microtubule associated protein tau [Source:HGNC Symbol;Acc:HGNC:6893]	-	77	7	0.164838483	0.013989417
ENSG00000262089	11.57225593	116.0062328	-3.31211604	1.75E-08	1.03E-06	AC040977.1	17	6994642	6995189	-	343	lincRNA	novel transcript	-	11	122	1.024319101	10.60562149
ENSG00000153485	103.0640845	613.3293187	-2.57173744	1.75E-08	1.03E-06	TMEM251	14	93184951	93187089	+	1365	protein_coding	transmembrane protein 251 [Source:HGNC Symbol;Acc:HGNC:20218]	-	98	645	2.29313768	14.08956146
ENSG00000065320	5532.631151	1015.561942	2.445535755	1.76E-08	1.04E-06	NTN1	17	9021542	9244000	+	6383	protein_coding	netrin 1 [Source:HGNC Symbol;Acc:HGNC:8029]	-	5261	1068	26.32571429	4.989038103
ENSG00000266010	19.98529134	160.6987492	-2.999831145	1.78E-08	1.04E-06	GATA6-AS1	18	22164886	22169878	-	3173	antisense	GATA6 antisense RNA 1 (head to head) [Source:HGNC Symbol;Acc:HGNC:48840]	-	19	169	0.191258275	1.58813364
ENSG00000273038	58.89561134	373.7013718	-2.663202231	1.84E-08	1.08E-06	AL365203.2	10	32887255	32889311	-	2057	lincRNA	novel transcript	-	56	393	0.869541755	5.69676981
ENSG00000085840	92.54778146	8.553953873	3.415813374	1.97E-08	1.15E-06	ORC1	1	52372829	52404459	-	3157	protein_coding	origin recognition complex subunit 1 [Source:HGNC Symbol;Acc:HGNC:8487]	-	88	9	0.890317267	0.0850038
ENSG00000152253	79.92821774	6.652131983	3.561271847	2.01E-08	1.17E-06	SPC25	2	168834132	168913371	-	1841	protein_coding	SPC25, NDC80 kinetochore complex component [Source:HGNC Symbol;Acc:HGNC:24031]	-	76	7	1.318549717	0.113374312
ENSG00000170312	903.3547208	158.79694	2.507130797	2.08E-08	1.21E-06	CDK1	10	60778331	60794852	+	3931	protein_coding	cyclin dependent kinase 1 [Source:HGNC Symbol;Acc:HGNC:1722]	-	859	167	6.979540412	1.266729369
ENSG00000237510	38.91463515	1.39E-17	8.288529659	2.10E-08	1.21E-06	GPAT2P1	2	95789654	95800166	+	2245	transcribed_unprocessed_pseudogene	glycerol-3-phosphate acyltransferase 2 pseudogene 1 [Source:HGNC Symbol;Acc:HGNC:52330]	-	37	0	0.52640752	0
ENSG00000168702	60.99887199	2.848457973	4.359430052	2.12E-08	1.22E-06	LRP1B	2	140231423	142131701	-	17040	protein_coding	LDL receptor related protein 1B [Source:HGNC Symbol;Acc:HGNC:6693]	-	58	3	0.108716412	0.00524955
ENSG00000237649	402.7787135	65.60828509	2.615635931	2.23E-08	1.28E-06	KIFC1	6	33391536	33409924	+	3345	protein_coding	kinesin family member C1 [Source:HGNC Symbol;Acc:HGNC:6389]	-	383	69	3.657121239	0.615068352
ENSG00000137573	6976.519505	37237.4179	-2.416153732	2.26E-08	1.30E-06	SULF1	8	69466624	69660915	+	9404	protein_coding	sulfatase 1 [Source:HGNC Symbol;Acc:HGNC:20391]	-	6634	39160	22.53199016	124.1653666
ENSG00000102384	114.6320178	12.35758794	3.200073395	2.30E-08	1.32E-06	CENPI	X	101098218	101163681	+	4321	protein_coding	centromere protein I [Source:HGNC Symbol;Acc:HGNC:3968]	-	109	13	0.805710341	0.089707654
ENSG00000103175	4.210883517	66.55918985	-3.944537707	2.32E-08	1.33E-06	WFDC1	16	84294646	84329851	+	8785	protein_coding	WAP four-disulfide core domain 1 [Source:HGNC Symbol;Acc:HGNC:15466]	-	4	70	0.014543031	0.237589195
ENSG00000101447	513.1998918	86.52818878	2.566468843	2.34E-08	1.34E-06	FAM83D	20	38926312	38953106	+	2475	protein_coding	family with sequence similarity 83 member D [Source:HGNC Symbol;Acc:HGNC:16122]	-	488	91	6.297690667	1.096318144
ENSG00000105855	1248.289448	224.4093559	2.475058232	2.35E-08	1.34E-06	ITGB8	7	20330702	20415754	+	15156	protein_coding	integrin subunit beta 8 [Source:HGNC Symbol;Acc:HGNC:6163]	-	1187	236	2.501513371	0.464299076
ENSG00000183668	147.2325568	18.06302865	3.01789891	2.42E-08	1.37E-06	PSG9	19	43211791	43269530	-	5048	protein_coding	pregnancy specific beta-1-glycoprotein 9 [Source:HGNC Symbol;Acc:HGNC:9526]	-	140	19	0.885819825	0.11222889
ENSG00000124882	595.2270526	3218.807776	-2.434780135	2.45E-08	1.39E-06	EREG	4	74365143	74388751	+	5717	protein_coding	epiregulin [Source:HGNC Symbol;Acc:HGNC:3443]	-	566	3385	3.162168042	17.65472241
ENSG00000100628	14.72714284	129.3188975	-3.124063097	2.55E-08	1.44E-06	ASB2	14	93934153	93976791	-	5040	protein_coding	ankyrin repeat and SOCS box containing 2 [Source:HGNC Symbol;Acc:HGNC:16012]	-	14	136	0.088722589	0.804597696
ENSG00000163734	2275.732218	12059.36734	-2.405690536	2.67E-08	1.51E-06	CXCL3	4	74036589	74038807	-	2219	protein_coding	C-X-C motif chemokine ligand 3 [Source:HGNC Symbol;Acc:HGNC:4604]	-	2164	12682	31.14846579	170.4122691
ENSG00000249242	59.94724167	2.848457973	4.334390769	2.69E-08	1.51E-06	TMEM150C	4	82483170	82562357	-	3671	protein_coding	transmembrane protein 150C [Source:HGNC Symbol;Acc:HGNC:37263]	-	57	3	0.495937761	0.024367293
ENSG00000101868	444.8439243	74.16642773	2.582345336	2.82E-08	1.58E-06	POLA1	X	24693919	24996986	+	6336	protein_coding	DNA polymerase alpha 1, catalytic subunit [Source:HGNC Symbol;Acc:HGNC:9173]	-	423	78	2.132366765	0.367070807
ENSG00000183943	301.8222076	47.54109344	2.663119307	2.83E-08	1.58E-06	PRKX	X	3604370	3713608	-	6452	protein_coding	protein kinase X-linked [Source:HGNC Symbol;Acc:HGNC:9441]	-	287	50	1.420771524	0.231071327
ENSG00000187837	415.3982768	2244.130616	-2.433253901	2.84E-08	1.58E-06	HIST1H1C	6	26055787	26056428	-	642	protein_coding	histone cluster 1 H1 family member c [Source:HGNC Symbol;Acc:HGNC:4716]	-	395	2360	19.65163883	109.6092958
ENSG00000129195	237.6727609	35.1793283	2.751628283	2.85E-08	1.59E-06	PIMREG	17	6444415	6451469	+	2823	protein_coding	PICALM interacting mitotic regulator [Source:HGNC Symbol;Acc:HGNC:25483]	-	226	37	2.557020838	0.390806032
ENSG00000172602	4.210883517	65.60828509	-3.923818288	2.89E-08	1.60E-06	RND1	12	48857145	48865898	-	3976	protein_coding	Rho family GTPase 1 [Source:HGNC Symbol;Acc:HGNC:18314]	-	4	69	0.03213293	0.517455643
ENSG00000206195	1.39E-17	38.03204361	-8.255855287	2.93E-08	1.62E-06	DUXAP8	22	15784959	15829984	+	5545	processed_transcript	double homeobox A pseudogene 8 [Source:HGNC Symbol;Acc:HGNC:32187]	-	0	40	0	0.215094276
ENSG00000265415	78.87658743	6.652131983	3.542193024	2.93E-08	1.62E-06	AC099850.3	17	59202677	59203829	-	321	antisense	novel transcript, antisense to PRR11	-	75	7	7.462647656	0.650224636
ENSG00000142959	5.262501381	71.31371356	-3.730305773	2.95E-08	1.63E-06	BEST4	1	44783585	44787705	-	2047	protein_coding	bestrophin 4 [Source:HGNC Symbol;Acc:HGNC:17106]	-	5	75	0.078016932	1.092480851
ENSG00000181856	2.107671351	52.29561786	-4.55635634	2.98E-08	1.64E-06	SLC2A4	17	7281667	7288257	+	4046	protein_coding	solute carrier family 2 member 4 [Source:HGNC Symbol;Acc:HGNC:11009]	-	2	55	0.015788498	0.405328577
ENSG00000075702	262.9118875	39.93385371	2.714904227	3.16E-08	1.73E-06	WDR62	19	36054881	36105106	+	9812	protein_coding	WD repeat domain 62 [Source:HGNC Symbol;Acc:HGNC:24502]	-	250	42	0.813802792	0.127632761
ENSG00000231389	166.1619019	21.86665263	2.918345782	3.21E-08	1.76E-06	HLA-DPA1	6	33064569	33080775	-	5748	protein_coding	major histocompatibility complex, class II, DP alpha 1 [Source:HGNC Symbol;Acc:HGNC:4938]	-	158	23	0.877964657	0.119311276
ENSG00000094804	1878.215977	348.9778534	2.427715134	3.24E-08	1.77E-06	CDC6	17	40287633	40304657	+	5557	protein_coding	cell division cycle 6 [Source:HGNC Symbol;Acc:HGNC:1744]	-	1786	367	10.26544461	1.969228353
ENSG00000262001	48.37930806	309.039862	-2.672343111	3.25E-08	1.77E-06	DLGAP1-AS2	18	3603000	3608336	+	3171	antisense	DLGAP1 antisense RNA 2 [Source:HGNC Symbol;Acc:HGNC:28146]	-	46	325	0.463338401	3.056029425
ENSG00000163535	507.9417404	87.47909345	2.535869792	3.41E-08	1.85E-06	SGO2	2	200510008	200583782	+	6022	protein_coding	shugoshin 2 [Source:HGNC Symbol;Acc:HGNC:30812]	-	483	92	2.561787403	0.45553053
ENSG00000123500	26.29507188	192.0786004	-2.863203084	3.43E-08	1.86E-06	COL10A1	6	116118923	116158747	-	3816	protein_coding	collagen type X alpha 1 chain [Source:HGNC Symbol;Acc:HGNC:2185]	-	25	202	0.209251389	1.578386712
ENSG00000109511	4.210883517	64.65738033	-3.902796963	3.60E-08	1.95E-06	ANXA10	4	168092515	168187690	+	1812	protein_coding	annexin A10 [Source:HGNC Symbol;Acc:HGNC:534]	-	4	68	0.070508018	1.118976928
ENSG00000168743	14.72714284	126.4661836	-3.091914075	3.68E-08	1.99E-06	NPNT	4	105894775	106004027	+	6117	protein_coding	nephronectin [Source:HGNC Symbol;Acc:HGNC:27405]	-	14	133	0.073101495	0.648311273
ENSG00000278266	2.107671351	51.34471299	-4.529947749	3.88E-08	2.09E-06	AC079949.2	12	127147149	127150081	+	2933	lincRNA	novel transcript	-	2	54	0.021779838	0.548974421
ENSG00000139572	2.107671351	51.34471299	-4.529947749	3.88E-08	2.09E-06	GPR84	12	54362445	54364487	-	2043	protein_coding	G protein-coupled receptor 84 [Source:HGNC Symbol;Acc:HGNC:4535]	-	2	54	0.031267873	0.788126274
ENSG00000276043	921.2324353	168.3059859	2.451562438	3.99E-08	2.14E-06	UHRF1	19	4903080	4962154	+	5145	protein_coding	ubiquitin like with PHD and ring finger domains 1 [Source:HGNC Symbol;Acc:HGNC:12556]	-	876	177	5.438203227	1.025789619
ENSG00000123610	2283.09363	11814.03397	-2.371379327	4.04E-08	2.16E-06	TNFAIP6	2	151357592	151380048	+	1579	protein_coding	TNF alpha induced protein 6 [Source:HGNC Symbol;Acc:HGNC:11898]	-	2171	12424	43.91515295	234.6117318
ENSG00000169836	36.81137452	1.39E-17	8.208622944	4.11E-08	2.19E-06	TACR3	4	103586031	103719816	-	5190	protein_coding	tachykinin receptor 3 [Source:HGNC Symbol;Acc:HGNC:11528]	-	35	0	0.21539588	0
ENSG00000237659	1.39E-17	37.08113853	-8.219450424	4.11E-08	2.19E-06	RNASEH2CP1	Y	2789827	2790328	+	502	processed_pseudogene	ribonuclease H2 subunit C pseudogene 1 [Source:HGNC Symbol;Acc:HGNC:24117]	-	0	39	0	2.316494655
ENSG00000184156	281.8412324	1505.277784	-2.416581949	4.15E-08	2.20E-06	KCNQ3	8	132120858	132481019	-	12646	protein_coding	potassium voltage-gated channel subfamily Q member 3 [Source:HGNC Symbol;Acc:HGNC:6297]	-	268	1583	0.67689035	3.732485678
ENSG00000006747	103.0640845	582.9003731	-2.49834068	4.24E-08	2.25E-06	SCIN	7	12570577	12660179	+	11623	protein_coding	scinderin [Source:HGNC Symbol;Acc:HGNC:21695]	-	98	613	0.269305079	1.572579642
ENSG00000282458	76.7733268	6.652131983	3.503261355	4.31E-08	2.28E-06	WASH5P	19	60951	71626	-	6331	transcribed_processed_pseudogene	WAS protein family homolog 5, pseudogene [Source:HGNC Symbol;Acc:HGNC:33884]	-	73	7	0.368287732	0.032968269
ENSG00000177685	5.262501381	69.41190409	-3.691380709	4.46E-08	2.35E-06	CRACR2B	11	826144	831991	+	3913	protein_coding	calcium release activated channel regulator 2B [Source:HGNC Symbol;Acc:HGNC:28703]	-	5	73	0.040812844	0.556267164
ENSG00000118113	5.262501381	69.41190409	-3.691380709	4.46E-08	2.35E-06	MMP8	11	102711795	102727050	-	3438	protein_coding	matrix metallopeptidase 8 [Source:HGNC Symbol;Acc:HGNC:7175]	-	5	73	0.046451617	0.633121993
ENSG00000120217	576.2977078	3007.706967	-2.383538007	4.57E-08	2.40E-06	CD274	9	5450503	5470566	+	4108	protein_coding	CD274 molecule [Source:HGNC Symbol;Acc:HGNC:17635]	-	548	3163	4.260757624	22.95827055
ENSG00000198162	2359.862639	453.5773542	2.378945934	5.06E-08	2.65E-06	MAN1A2	1	117367449	117528872	+	9667	protein_coding	mannosidase alpha class 1A member 2 [Source:HGNC Symbol;Acc:HGNC:6822]	-	2244	477	7.414260488	1.4712859
ENSG00000140538	2.107671351	50.39380812	-4.50304672	5.07E-08	2.65E-06	NTRK3	15	87859751	88256768	-	26750	protein_coding	neurotrophic receptor tyrosine kinase 3 [Source:HGNC Symbol;Acc:HGNC:8033]	-	2	53	0.002388047	0.059077553
ENSG00000279207	177.729835	25.67027524	2.785262025	5.07E-08	2.65E-06	AC015813.6	17	58095672	58101479	+	5808	TEC	novel transcript	-	169	27	0.929387449	0.138614151
ENSG00000111602	500.5803285	88.42999813	2.499238641	5.12E-08	2.66E-06	TIMELESS	12	56416373	56449403	-	5818	protein_coding	timeless circadian regulator [Source:HGNC Symbol;Acc:HGNC:11813]	-	476	93	2.613183709	0.476628101
ENSG00000160255	78.87658743	453.5773542	-2.521886913	5.13E-08	2.67E-06	ITGB2	21	44885953	44931989	-	6797	protein_coding	integrin subunit beta 2 [Source:HGNC Symbol;Acc:HGNC:6155]	-	75	477	0.352436354	2.092529174
ENSG00000138376	181.9363562	26.62118073	2.76676933	5.17E-08	2.68E-06	BARD1	2	214725646	214809711	-	6067	protein_coding	BRCA1 associated RING domain 1 [Source:HGNC Symbol;Acc:HGNC:952]	-	173	28	0.910770204	0.137611411
ENSG00000144730	233.4662398	36.13023343	2.68753893	5.43E-08	2.81E-06	IL17RD	3	57089982	57170306	-	9561	protein_coding	interleukin 17 receptor D [Source:HGNC Symbol;Acc:HGNC:17616]	-	222	38	0.741628417	0.118508825
ENSG00000281183	57.84398101	2.848457973	4.282969498	5.56E-08	2.87E-06	NPTN-IT1	15	73567012	73569294	-	2283	sense_intronic	NPTN intronic transcript 1 [Source:HGNC Symbol;Acc:HGNC:45091]	-	55	3	0.769473175	0.039181924
ENSG00000257335	49.43093839	303.3344346	-2.614522893	5.64E-08	2.90E-06	MGAM	7	141907813	142106747	+	10767	protein_coding	maltase-glucoamylase [Source:HGNC Symbol;Acc:HGNC:7043]	-	47	319	0.139424742	0.883418282
ENSG00000166448	25.2434417	180.6677455	-2.833516013	5.64E-08	2.90E-06	TMEM130	7	98846488	98870771	-	4663	protein_coding	transmembrane protein 130 [Source:HGNC Symbol;Acc:HGNC:25429]	-	24	190	0.164392702	1.214950539
ENSG00000111665	232.4146095	36.13023343	2.681029112	5.82E-08	2.98E-06	CDCA3	12	6844793	6852066	-	5653	protein_coding	cell division cycle associated 3 [Source:HGNC Symbol;Acc:HGNC:14624]	-	221	38	1.248676661	0.200435675
ENSG00000153012	91.49615115	9.504863294	3.249420261	5.98E-08	3.06E-06	LGI2	4	24998847	25030879	-	6428	protein_coding	leucine rich repeat LGI family member 2 [Source:HGNC Symbol;Acc:HGNC:18710]	-	87	10	0.432294879	0.046386814
ENSG00000214944	219.7950462	1161.050338	-2.400569111	6.02E-08	3.07E-06	ARHGEF28	5	73626158	73941993	+	15617	protein_coding	Rho guanine nucleotide exchange factor 28 [Source:HGNC Symbol;Acc:HGNC:30322]	-	209	1221	0.42745006	2.331247944
ENSG00000152804	43.12115643	266.2491568	-2.622980988	6.10E-08	3.10E-06	HHEX	10	92689951	92695646	+	2525	protein_coding	hematopoietically expressed homeobox [Source:HGNC Symbol;Acc:HGNC:4901]	Homeobox	41	280	0.518631846	3.306488842
ENSG00000240476	44.17278675	271.9545841	-2.618888879	6.13E-08	3.11E-06	LINC00973	3	98981058	98983096	+	962	lincRNA	long intergenic non-protein coding RNA 973 [Source:HGNC Symbol;Acc:HGNC:48868]	-	42	286	1.394475616	8.864645519
ENSG00000143631	127.2515813	696.0580144	-2.450425467	6.19E-08	3.13E-06	FLG	1	152302175	152325203	-	12747	protein_coding	filaggrin [Source:HGNC Symbol;Acc:HGNC:3748]	-	121	732	0.303189454	1.712274968
ENSG00000140853	589.9689013	107.4480912	2.455563188	6.22E-08	3.14E-06	NLRC5	16	56989485	57083531	+	12386	protein_coding	NLR family CARD domain containing 5 [Source:HGNC Symbol;Acc:HGNC:29933]	-	561	113	1.446666723	0.272030613
ENSG00000080200	387.0042595	67.5100946	2.516870044	6.55E-08	3.30E-06	CRYBG3	3	97822040	97944963	+	10929	protein_coding	crystallin beta-gamma domain containing 3 [Source:HGNC Symbol;Acc:HGNC:34427]	-	368	71	1.075484359	0.193708347
ENSG00000163739	7710.557431	38688.49824	-2.32697992	6.56E-08	3.30E-06	CXCL1	4	73869393	73871242	+	1296	protein_coding	C-X-C motif chemokine ligand 1 [Source:HGNC Symbol;Acc:HGNC:4602]	-	7332	40686	180.6983392	936.074481
ENSG00000242588	138.8195145	18.06302865	2.933084089	6.60E-08	3.32E-06	AC108010.1	7	128574751	128626473	+	1552	processed_transcript	novel transcript	-	132	19	2.716557616	0.365033142
ENSG00000161692	220.8466765	34.22842315	2.685139221	6.63E-08	3.32E-06	DBF4B	17	44708608	44752264	+	7146	protein_coding	DBF4 zinc finger B [Source:HGNC Symbol;Acc:HGNC:17883]	-	210	36	0.938626884	0.150213824
ENSG00000168077	3964.650425	781.6394237	2.342424384	6.65E-08	3.33E-06	SCARA3	8	27633868	27676776	+	4031	protein_coding	scavenger receptor class A member 3 [Source:HGNC Symbol;Acc:HGNC:19000]	-	3770	822	29.87206587	6.080361941
ENSG00000106772	958.0394947	181.6186501	2.398330215	6.74E-08	3.36E-06	PRUNE2	9	76611376	76906087	-	14656	protein_coding	prune homolog 2 [Source:HGNC Symbol;Acc:HGNC:25209]	-	911	191	1.985361642	0.38858705
ENSG00000123485	531.0776063	96.03723543	2.465648226	6.95E-08	3.46E-06	HJURP	2	233833416	233854566	-	3821	protein_coding	Holliday junction recognition protein [Source:HGNC Symbol;Acc:HGNC:25444]	-	505	101	4.221346936	0.788160651
ENSG00000178999	229.2597187	36.13023343	2.661321536	7.19E-08	3.57E-06	AURKB	17	8204733	8210600	-	2241	protein_coding	aurora kinase B [Source:HGNC Symbol;Acc:HGNC:11390]	-	218	38	3.107072186	0.505605923
ENSG00000158008	1.05606667	42.78656873	-5.188961425	7.22E-08	3.58E-06	EXTL1	1	26019884	26036464	+	4537	protein_coding	exostosin like glycosyltransferase 1 [Source:HGNC Symbol;Acc:HGNC:3515]	-	1	45	0.007039923	0.295742777
ENSG00000159259	168.2651625	24.71936968	2.76054695	7.24E-08	3.58E-06	CHAF1B	21	36385378	36419015	+	5118	protein_coding	chromatin assembly factor 1 subunit B [Source:HGNC Symbol;Acc:HGNC:1911]	-	160	26	0.998519171	0.151475878
ENSG00000156427	10.52062768	99.84085404	-3.231839293	7.89E-08	3.90E-06	FGF18	5	171419656	171457623	+	1986	protein_coding	fibroblast growth factor 18 [Source:HGNC Symbol;Acc:HGNC:3674]	-	10	105	0.160826445	1.576450968
ENSG00000115232	2181.085494	430.755645	2.339752592	8.08E-08	3.98E-06	ITGA4	2	181457202	181536187	+	7901	protein_coding	integrin subunit alpha 4 [Source:HGNC Symbol;Acc:HGNC:6140]	-	2074	453	8.38423411	1.70956868
ENSG00000116194	164.0586414	862.4663103	-2.393412757	8.15E-08	4.01E-06	ANGPTL1	1	178849705	178871052	-	3403	protein_coding	angiopoietin like 1 [Source:HGNC Symbol;Acc:HGNC:489]	-	156	907	1.46419647	7.947229423
ENSG00000153044	192.452659	29.47389693	2.701597218	8.17E-08	4.01E-06	CENPH	5	69189548	69210357	+	2244	protein_coding	centromere protein H [Source:HGNC Symbol;Acc:HGNC:17268]	-	183	31	2.604743382	0.411916562
ENSG00000101938	35.75974422	1.39E-17	8.166946196	8.20E-08	4.02E-06	CHRDL1	X	110673856	110795819	-	3920	protein_coding	chordin like 1 [Source:HGNC Symbol;Acc:HGNC:29861]	-	34	0	0.277031757	0
ENSG00000112964	277.6347113	46.59018853	2.571727707	8.29E-08	4.05E-06	GHR	5	42423777	42721878	+	6610	protein_coding	growth hormone receptor [Source:HGNC Symbol;Acc:HGNC:4263]	-	264	49	1.275672442	0.221037028
ENSG00000198056	67.30865393	5.701218714	3.531738661	8.40E-08	4.09E-06	PRIM1	12	56731596	56752373	-	2437	protein_coding	DNA primase subunit 1 [Source:HGNC Symbol;Acc:HGNC:9369]	-	64	6	0.838805271	0.073411844
ENSG00000100739	204.020592	1056.450838	-2.371763052	8.70E-08	4.23E-06	BDKRB1	14	96255824	96268967	+	2758	protein_coding	bradykinin receptor B1 [Source:HGNC Symbol;Acc:HGNC:1029]	-	194	1111	2.246695287	12.0113054
ENSG00000145335	49.43093839	1.897524245	4.61175821	8.72E-08	4.24E-06	SNCA	4	89724099	89838315	-	4014	protein_coding	synuclein alpha [Source:HGNC Symbol;Acc:HGNC:11138]	-	47	2	0.373987594	0.014856723
ENSG00000072571	374.3846963	66.55918985	2.489483265	9.27E-08	4.49E-06	HMMR	5	163460203	163491945	+	3936	protein_coding	hyaluronan mediated motility receptor [Source:HGNC Symbol;Acc:HGNC:5012]	-	356	70	2.88889405	0.530289909
ENSG00000083857	12161.05671	2471.396803	2.298809046	9.46E-08	4.57E-06	FAT1	4	186587783	186726722	-	16177	protein_coding	FAT atypical cadherin 1 [Source:HGNC Symbol;Acc:HGNC:3595]	-	11564	2599	22.83214972	4.790476418
ENSG00000099994	170.3684231	25.67027524	2.724276349	9.64E-08	4.65E-06	SUSD2	22	24181259	24189110	+	5279	protein_coding	sushi domain containing 2 [Source:HGNC Symbol;Acc:HGNC:30667]	-	162	27	0.980166959	0.152504449
ENSG00000143799	1941.313793	386.063131	2.329732384	9.78E-08	4.71E-06	PARP1	1	226360691	226408079	-	7169	protein_coding	poly(ADP-ribose) polymerase 1 [Source:HGNC Symbol;Acc:HGNC:270]	Others	1846	406	8.224506014	1.688643084
ENSG00000183813	1.05606667	41.83566374	-5.156635326	9.80E-08	4.71E-06	CCR4	3	32951574	32956349	+	3095	protein_coding	C-C motif chemokine receptor 4 [Source:HGNC Symbol;Acc:HGNC:1605]	-	1	44	0.010319913	0.423899043
ENSG00000117399	750.8683322	143.5824665	2.385616699	9.94E-08	4.76E-06	CDC20	1	43358955	43363203	+	2038	protein_coding	cell division cycle 20 [Source:HGNC Symbol;Acc:HGNC:1723]	-	714	151	11.19001679	2.209241436
ENSG00000051523	458.5151178	2295.479462	-2.323456201	9.95E-08	4.76E-06	CYBA	16	88643283	88651152	-	3357	protein_coding	cytochrome b-245 alpha chain [Source:HGNC Symbol;Acc:HGNC:2577]	-	436	2414	4.148316216	21.4415579
ENSG00000178502	124.0966904	16.1612159	2.930787197	1.03E-07	4.90E-06	KLHL11	17	41853545	41865431	-	2383	protein_coding	kelch like family member 11 [Source:HGNC Symbol;Acc:HGNC:19008]	-	118	17	1.581592771	0.212713617
ENSG00000132000	353.3520909	1778.187389	-2.33084165	1.03E-07	4.90E-06	PODNL1	19	13931187	13953392	-	4168	protein_coding	podocan like 1 [Source:HGNC Symbol;Acc:HGNC:26275]	-	336	1870	2.574828297	13.37778798
ENSG00000235904	9.469000006	92.2336168	-3.267778885	1.03E-07	4.91E-06	RBMS3-AS3	3	29264194	29290726	-	787	antisense	RBMS3 antisense RNA 3 [Source:HGNC Symbol;Acc:HGNC:39989]	-	9	97	0.365261992	3.675085222
ENSG00000197977	98.85756329	532.502432	-2.427956387	1.04E-07	4.92E-06	ELOVL2	6	10980759	11044314	-	3997	protein_coding	ELOVL fatty acid elongase 2 [Source:HGNC Symbol;Acc:HGNC:14416]	-	94	560	0.751156469	4.177575344
ENSG00000261573	5.262501381	65.60828509	-3.610230742	1.04E-07	4.92E-06	AL157402.2	1	198657553	198667061	-	416	antisense	novel transcript	-	5	69	0.383895817	4.945681821
ENSG00000169891	66.25702361	4.750302961	3.765930182	1.04E-07	4.92E-06	REPS2	X	16946691	17153280	+	11311	protein_coding	RALBP1 associated Eps domain containing 2 [Source:HGNC Symbol;Acc:HGNC:9963]	-	63	5	0.177900125	0.013180729
ENSG00000132329	19.98529134	143.5824665	-2.837489938	1.05E-07	4.97E-06	RAMP1	2	237858893	237912114	+	1234	protein_coding	receptor activity modifying protein 1 [Source:HGNC Symbol;Acc:HGNC:9843]	-	19	151	0.491784852	3.648649957
ENSG00000109674	82.03147837	8.553953873	3.24203313	1.11E-07	5.23E-06	NEIL3	4	177309836	177362943	+	2959	protein_coding	nei like DNA glycosylase 3 [Source:HGNC Symbol;Acc:HGNC:24573]	-	78	9	0.841950082	0.090691786
ENSG00000115594	3259.006516	660.8745461	2.301755769	1.13E-07	5.32E-06	IL1R1	2	102064544	102179874	+	7083	protein_coding	interleukin 1 receptor type 1 [Source:HGNC Symbol;Acc:HGNC:5993]	-	3099	695	13.97465325	2.925755131
ENSG00000149256	193.5042892	30.42480224	2.663840705	1.14E-07	5.33E-06	TENM4	11	78652831	79440948	-	16330	protein_coding	teneurin transmembrane protein 4 [Source:HGNC Symbol;Acc:HGNC:29945]	-	184	32	0.359888811	0.058429774
ENSG00000049540	9968.407611	48353.49204	-2.278171522	1.16E-07	5.40E-06	ELN	7	74027789	74069907	+	6542	protein_coding	elastin [Source:HGNC Symbol;Acc:HGNC:3327]	-	9479	50850	46.27950335	231.7665895
ENSG00000179750	123.0450601	16.1612159	2.91852126	1.16E-07	5.40E-06	APOBEC3B	22	38982347	38992804	+	1896	protein_coding	apolipoprotein B mRNA editing enzyme catalytic subunit 3B [Source:HGNC Symbol;Acc:HGNC:17352]	-	117	17	1.970989156	0.2673505
ENSG00000183570	168.2651625	25.67027524	2.706367647	1.16E-07	5.40E-06	PCBP3	21	45643694	45942454	+	6828	protein_coding	poly(rC) binding protein 3 [Source:HGNC Symbol;Acc:HGNC:8651]	-	160	27	0.748450661	0.117907292
ENSG00000285051	34.70811392	1.39E-17	8.124029579	1.17E-07	5.40E-06	AC026316.4	3	170448639	170860993	+	4226	processed_transcript	uncharacterized LOC101928583 [Source:NCBI gene;Acc:101928583]	-	33	0	0.249414187	0
ENSG00000248890	1.39E-17	34.22842315	-8.104376509	1.17E-07	5.40E-06	HHIP-AS1	4	144642922	144661357	-	1557	antisense	HHIP antisense RNA 1 [Source:HGNC Symbol;Acc:HGNC:44182]	-	0	36	0	0.689420671
ENSG00000171724	1.39E-17	34.22842315	-8.104376509	1.17E-07	5.40E-06	VAT1L	16	77788530	77980107	+	4137	protein_coding	vesicle amine transport 1 like [Source:HGNC Symbol;Acc:HGNC:29315]	-	0	36	0	0.259470144
ENSG00000164691	1.39E-17	34.22842315	-8.104376509	1.17E-07	5.40E-06	TAGAP	6	159034468	159045152	-	4089	protein_coding	T cell activation RhoGTPase activating protein [Source:HGNC Symbol;Acc:HGNC:15669]	-	0	36	0	0.262516015
ENSG00000128872	246.0858031	40.88475874	2.585688703	1.22E-07	5.64E-06	TMOD2	15	51751561	51816368	+	11636	protein_coding	tropomodulin 2 [Source:HGNC Symbol;Acc:HGNC:11872]	-	234	43	0.642316164	0.110188217
ENSG00000217801	41.01789578	245.3292564	-2.576919084	1.22E-07	5.64E-06	AL390719.1	1	1059734	1069355	+	2171	transcribed_unprocessed_pseudogene	uncharacterized LOC100288175 [Source:NCBI gene;Acc:100288175]	-	39	258	0.573774826	3.543482523
ENSG00000240184	1412.34377	282.4145343	2.321669529	1.23E-07	5.67E-06	PCDHGC3	5	141475947	141512979	+	5432	protein_coding	protocadherin gamma subfamily C, 3 [Source:HGNC Symbol;Acc:HGNC:8716]	-	1343	297	7.896833069	1.630298394
ENSG00000076382	464.8248994	86.52818878	2.42367058	1.25E-07	5.75E-06	SPAG5	17	28577565	28599279	-	5472	protein_coding	sperm associated antigen 5 [Source:HGNC Symbol;Acc:HGNC:13452]	-	442	91	2.57995949	0.495867581
ENSG00000203446	91.49615115	492.5644408	-2.427008027	1.26E-07	5.75E-06	AC004988.1	7	40538127	40546928	-	1771	antisense	novel transcript	-	87	518	1.56905222	8.721307737
ENSG00000162692	65.20539329	366.0941353	-2.486995358	1.26E-07	5.77E-06	VCAM1	1	100719742	100739045	+	6049	protein_coding	vascular cell adhesion molecule 1 [Source:HGNC Symbol;Acc:HGNC:12663]	-	62	385	0.327374472	1.897787394
ENSG00000031691	299.718947	52.29561786	2.515874668	1.27E-07	5.78E-06	CENPQ	6	49463378	49493107	+	1733	protein_coding	centromere protein Q [Source:HGNC Symbol;Acc:HGNC:21347]	-	285	55	5.252704911	0.946312418
ENSG00000250251	1143.126422	227.2620696	2.32988982	1.29E-07	5.88E-06	PKD1P6	16	15125242	15154564	-	6015	transcribed_unprocessed_pseudogene	polycystin 1, transient receptor potential channel interacting pseudogene 6 [Source:HGNC Symbol;Acc:HGNC:30070]	-	1087	239	5.772057099	1.184766271
ENSG00000169330	112.5287572	14.25940242	2.968859019	1.30E-07	5.92E-06	KIAA1024	15	79432516	79472290	+	6800	protein_coding	KIAA1024 [Source:HGNC Symbol;Acc:HGNC:29172]	-	107	15	0.502587371	0.065773774
ENSG00000143867	699.3384491	135.0243251	2.371642826	1.31E-07	5.95E-06	OSR1	2	19351485	19358653	-	5309	protein_coding	odd-skipped related transciption factor 1 [Source:HGNC Symbol;Acc:HGNC:8111]	zf-C2H2	665	142	4.000788804	0.797528169
ENSG00000144724	1820.376313	367.9959445	2.306064984	1.32E-07	5.97E-06	PTPRG	3	61561569	62297613	+	14629	protein_coding	protein tyrosine phosphatase, receptor type G [Source:HGNC Symbol;Acc:HGNC:9671]	-	1731	387	3.779367587	0.788799702
ENSG00000115602	1803.550229	8710.281528	-2.271804703	1.33E-07	6.00E-06	IL1RL1	2	102311502	102352037	+	5746	protein_coding	interleukin 1 receptor like 1 [Source:HGNC Symbol;Acc:HGNC:5998]	-	1715	9160	9.533123273	47.53355155
ENSG00000069702	4052.987367	833.9391739	2.280791442	1.37E-07	6.15E-06	TGFBR3	1	91680343	91906335	-	8705	protein_coding	transforming growth factor beta receptor 3 [Source:HGNC Symbol;Acc:HGNC:11774]	-	3854	877	14.14098433	3.004009007
ENSG00000108622	4.210883517	58.95195165	-3.769799443	1.42E-07	6.37E-06	ICAM2	17	64002594	64020634	-	3243	protein_coding	intercellular adhesion molecule 2 [Source:HGNC Symbol;Acc:HGNC:5345]	-	4	62	0.039395784	0.570052892
ENSG00000100629	100.9608239	12.35758794	3.017064097	1.47E-07	6.62E-06	CEP128	14	80476983	80959517	-	9400	protein_coding	centrosomal protein 128 [Source:HGNC Symbol;Acc:HGNC:20359]	-	96	13	0.326197092	0.041236891
ENSG00000137804	106.2189754	13.30849533	2.984340328	1.49E-07	6.66E-06	NUSAP1	15	41332694	41381050	+	2875	protein_coding	nucleolar and spindle associated protein 1 [Source:HGNC Symbol;Acc:HGNC:18538]	-	101	14	1.122070723	0.145197988
ENSG00000171320	267.1184086	46.59018853	2.516043804	1.50E-07	6.71E-06	ESCO2	8	27771949	27812640	+	7973	protein_coding	establishment of sister chromatid cohesion N-acetyltransferase 2 [Source:HGNC Symbol;Acc:HGNC:27230]	-	254	49	1.017533365	0.183250314
ENSG00000151572	170.3684231	26.62118073	2.672058278	1.52E-07	6.80E-06	ANO4	12	100717526	101128641	+	4997	protein_coding	anoctamin 4 [Source:HGNC Symbol;Acc:HGNC:23837]	-	162	28	1.035481565	0.167077933
ENSG00000089685	463.7732691	87.47909345	2.40465902	1.54E-07	6.85E-06	BIRC5	17	78214186	78225636	+	3815	protein_coding	baculoviral IAP repeat containing 5 [Source:HGNC Symbol;Acc:HGNC:593]	-	441	92	3.692162044	0.719057628
ENSG00000145734	1622.669823	329.9597622	2.297550881	1.54E-07	6.85E-06	BDP1	5	71455615	71567820	+	12436	protein_coding	B double prime 1, subunit of RNA polymerase III transcription initiation factor IIIB [Source:HGNC Symbol;Acc:HGNC:13652]	-	1543	347	3.962980349	0.831992045
ENSG00000146414	376.4879568	69.41190409	2.437132377	1.60E-07	7.10E-06	SHPRH	6	145864245	145964423	-	17637	protein_coding	SNF2 histone linker PHD RING helicase [Source:HGNC Symbol;Acc:HGNC:19336]	-	358	73	0.648328358	0.123415173
ENSG00000145779	374.3846963	1829.536234	-2.288521954	1.63E-07	7.22E-06	TNFAIP8	5	119268692	119399688	+	9591	protein_coding	TNF alpha induced protein 8 [Source:HGNC Symbol;Acc:HGNC:17260]	-	356	1924	1.185558021	5.981520414
ENSG00000133083	1735.194261	355.6341852	2.28620843	1.63E-07	7.22E-06	DCLK1	13	35768652	36131306	-	14375	protein_coding	doublecortin like kinase 1 [Source:HGNC Symbol;Acc:HGNC:2700]	-	1650	374	3.666171669	0.775772109
ENSG00000109321	25.2434417	168.3059859	-2.73133912	1.67E-07	7.36E-06	AREG	4	74445134	74455009	+	1648	protein_coding	amphiregulin [Source:HGNC Symbol;Acc:HGNC:651]	-	24	177	0.465147553	3.202480335
ENSG00000102383	33.65648363	1.39E-17	8.079797053	1.67E-07	7.36E-06	ZDHHC15	X	75368427	75523502	-	6820	protein_coding	zinc finger DHHC-type containing 15 [Source:HGNC Symbol;Acc:HGNC:20342]	-	32	0	0.149865722	0
ENSG00000161888	69.41191457	6.652131983	3.35807932	1.74E-07	7.66E-06	SPC24	19	11131520	11155808	-	2839	protein_coding	SPC24, NDC80 kinetochore complex component [Source:HGNC Symbol;Acc:HGNC:26913]	-	66	7	0.742532127	0.073519587
ENSG00000104611	3858.435768	807.3138465	2.256629182	1.81E-07	7.93E-06	SH2D4A	8	19313617	19396218	+	4148	protein_coding	SH2 domain containing 4A [Source:HGNC Symbol;Acc:HGNC:26102]	-	3669	849	28.25177054	6.102943581
ENSG00000196584	74.67006617	7.603043541	3.273928654	1.84E-07	8.07E-06	XRCC2	7	152644779	152676165	-	4853	protein_coding	X-ray repair cross complementing 2 [Source:HGNC Symbol;Acc:HGNC:12829]	-	71	8	0.467288145	0.049153009
ENSG00000177084	826.5857114	165.4532721	2.319826882	1.85E-07	8.10E-06	POLE	12	132623753	132687365	-	16609	protein_coding	DNA polymerase epsilon, catalytic subunit [Source:HGNC Symbol;Acc:HGNC:9177]	-	786	174	1.511526505	0.312374933
ENSG00000125378	239.7760214	40.88475874	2.548233248	1.94E-07	8.46E-06	BMP4	14	53949736	53958761	-	3082	protein_coding	bone morphogenetic protein 4 [Source:HGNC Symbol;Acc:HGNC:1071]	-	228	43	2.362865051	0.41601236
ENSG00000178078	66.25702361	361.3396126	-2.445102953	1.95E-07	8.47E-06	STAP2	19	4324043	4342786	-	2766	protein_coding	signal transducing adaptor family member 2 [Source:HGNC Symbol;Acc:HGNC:30430]	-	63	380	0.727486737	4.096395057
ENSG00000116701	3.159272153	51.34471299	-3.972185044	1.95E-07	8.47E-06	NCF2	1	183555563	183590876	-	2928	protein_coding	neutrophil cytosolic factor 2 [Source:HGNC Symbol;Acc:HGNC:7661]	-	3	54	0.032725545	0.549911877
ENSG00000113361	84.13473899	9.504863294	3.128576865	1.95E-07	8.47E-06	CDH6	5	31193750	31329146	+	12379	protein_coding	cadherin 6 [Source:HGNC Symbol;Acc:HGNC:1765]	-	80	10	0.206414941	0.024087119
ENSG00000139292	21.03692132	142.6315619	-2.754359635	2.00E-07	8.64E-06	LGR5	12	71439770	71586310	+	5251	protein_coding	leucine rich repeat containing G protein-coupled receptor 5 [Source:HGNC Symbol;Acc:HGNC:4504]	-	20	150	0.121653521	0.851764731
ENSG00000136274	167.2135322	26.62118073	2.645111163	2.01E-07	8.66E-06	NACAD	7	45080438	45088914	-	4917	protein_coding	NAC alpha domain containing [Source:HGNC Symbol;Acc:HGNC:22196]	-	159	28	1.032841363	0.169796305
ENSG00000171084	46.2760474	1.897524245	4.516848781	2.01E-07	8.66E-06	FAM86JP	3	125916620	125930024	+	2519	transcribed_unprocessed_pseudogene	family with sequence similarity 86 member J, pseudogene [Source:HGNC Symbol;Acc:HGNC:44097]	-	44	2	0.557906235	0.023674033
ENSG00000230479	2.107671351	45.6392836	-4.360460062	2.01E-07	8.66E-06	AP000695.1	21	36430360	36481070	+	893	antisense	novel transcript	-	2	48	0.07153445	1.602729354
ENSG00000165949	202.9689618	999.3965651	-2.29912787	2.02E-07	8.68E-06	IFI27	14	94104836	94116698	+	4147	protein_coding	interferon alpha inducible protein 27 [Source:HGNC Symbol;Acc:HGNC:5397]	-	193	1051	1.486483113	7.556820271
ENSG00000163235	64.15376296	347.0760442	-2.4334741	2.03E-07	8.69E-06	TGFA	2	70447280	70554193	-	4963	protein_coding	transforming growth factor alpha [Source:HGNC Symbol;Acc:HGNC:11765]	-	61	365	0.392574663	2.19290088
ENSG00000105514	161.9553808	25.67027524	2.651267765	2.05E-07	8.77E-06	RAB3D	19	11322046	11346270	-	4417	protein_coding	RAB3D, member RAS oncogene family [Source:HGNC Symbol;Acc:HGNC:9779]	-	154	27	1.113602065	0.182266468
ENSG00000204389	8194.307353	38416.53954	-2.229017283	2.06E-07	8.78E-06	HSPA1A	6	31815464	31817946	+	2483	protein_coding	heat shock protein family A (Hsp70) member 1A [Source:HGNC Symbol;Acc:HGNC:5232]	-	7792	40400	100.2325849	485.1489079
ENSG00000121957	412.243386	77.97004657	2.40054181	2.10E-07	8.96E-06	GPSM2	1	108875350	108934545	+	9130	protein_coding	G protein signaling modulator 2 [Source:HGNC Symbol;Acc:HGNC:29501]	-	392	82	1.371361635	0.267801797
ENSG00000111684	444.8439243	85.5772841	2.376217724	2.17E-07	9.23E-06	LPCAT3	12	6976186	7018510	-	4725	protein_coding	lysophosphatidylcholine acyltransferase 3 [Source:HGNC Symbol;Acc:HGNC:30244]	-	423	90	2.85940229	0.567951315
ENSG00000137331	4971.060589	23243.90661	-2.225199998	2.17E-07	9.23E-06	IER3	6	30743199	30744554	-	1356	protein_coding	immediate early response 3 [Source:HGNC Symbol;Acc:HGNC:5392]	-	4727	24444	111.3429232	537.5056059
ENSG00000136696	6.314123131	72.26461828	-3.491934294	2.23E-07	9.48E-06	IL36B	2	113022091	113052867	-	1869	protein_coding	interleukin 36 beta [Source:HGNC Symbol;Acc:HGNC:15564]	-	6	76	0.102536539	1.212480335
ENSG00000128652	4.210883517	57.05014203	-3.722595342	2.27E-07	9.62E-06	HOXD3	2	176136612	176173102	+	3548	protein_coding	homeobox D3 [Source:HGNC Symbol;Acc:HGNC:5137]	Homeobox	4	60	0.036009168	0.50424088
ENSG00000172201	102.0124542	521.0915774	-2.351445148	2.28E-07	9.62E-06	ID4	6	19837386	19840684	+	2344	protein_coding	inhibitor of DNA binding 4, HLH protein [Source:HGNC Symbol;Acc:HGNC:5363]	bHLH	97	548	1.321754608	6.970972407
ENSG00000186951	964.3492763	196.8331233	2.291818135	2.31E-07	9.73E-06	PPARA	22	46150521	46243756	+	13219	protein_coding	peroxisome proliferator activated receptor alpha [Source:HGNC Symbol;Acc:HGNC:9232]	THR-like	917	207	2.21568205	0.466919654
ENSG00000088325	1592.172545	331.8615713	2.261891904	2.31E-07	9.73E-06	TPX2	20	31739271	31801805	+	3605	protein_coding	TPX2, microtubule nucleation factor [Source:HGNC Symbol;Acc:HGNC:1249]	-	1514	349	13.41396943	2.886626342
ENSG00000117472	8.417373112	82.72457005	-3.278612842	2.32E-07	9.76E-06	TSPAN1	1	46175073	46185958	+	2366	protein_coding	tetraspanin 1 [Source:HGNC Symbol;Acc:HGNC:20657]	-	8	87	0.107997065	1.09641489
ENSG00000120278	330.2162249	60.85376123	2.437464752	2.32E-07	9.76E-06	PLEKHG1	6	150599883	150843665	+	10294	protein_coding	pleckstrin homology and RhoGEF domain containing G1 [Source:HGNC Symbol;Acc:HGNC:20884]	-	314	64	0.974276417	0.185381428
ENSG00000123689	80.97984805	422.197504	-2.380578198	2.36E-07	9.89E-06	G0S2	1	209675420	209676388	+	866	protein_coding	G0/G1 switch 2 [Source:HGNC Symbol;Acc:HGNC:30229]	-	77	444	2.83994245	15.28746553
ENSG00000106031	32.60485334	1.39E-17	8.034165362	2.40E-07	1.00E-05	HOXA13	7	27193503	27200106	-	5086	protein_coding	homeobox A13 [Source:HGNC Symbol;Acc:HGNC:5102]	Homeobox	31	0	0.194680317	0
ENSG00000249645	1.39E-17	31.37570752	-7.979322113	2.40E-07	1.00E-05	AC114912.1	4	23105502	23123487	+	546	lincRNA	novel transcript	-	0	33	0	1.80215321
ENSG00000228716	422.7596887	80.82276066	2.385115257	2.45E-07	1.02E-05	DHFR	5	80626228	80654983	-	4409	protein_coding	dihydrofolate reductase [Source:HGNC Symbol;Acc:HGNC:2861]	-	402	85	2.91220981	0.57484299
ENSG00000235770	547.9036906	108.3989958	2.336172858	2.49E-07	1.03E-05	LINC00607	2	215611563	215843722	-	5628	lincRNA	long intergenic non-protein coding RNA 607 [Source:HGNC Symbol;Acc:HGNC:43944]	-	521	114	2.956789047	0.603978077
ENSG00000261488	5.262501381	61.80466602	-3.524242693	2.49E-07	1.03E-05	TBILA	3	112133423	112135359	+	1937	antisense	TGF-beta induced lncRNA [Source:HGNC Symbol;Acc:HGNC:53943]	-	5	65	0.082447424	1.00058537
ENSG00000198910	51.53419904	2.848457973	4.116700055	2.53E-07	1.05E-05	L1CAM	X	153861514	153886174	-	7270	protein_coding	L1 cell adhesion molecule [Source:HGNC Symbol;Acc:HGNC:6470]	-	49	3	0.215277368	0.01230431
ENSG00000169291	51.53419904	2.848457973	4.116700055	2.53E-07	1.05E-05	SHE	1	154469772	154502113	-	8441	protein_coding	Src homology 2 domain containing E [Source:HGNC Symbol;Acc:HGNC:27004]	-	49	3	0.185412447	0.010597362
ENSG00000123700	1213.585649	251.9855883	2.267267929	2.53E-07	1.05E-05	KCNJ2	17	70168673	70180048	+	5577	protein_coding	potassium voltage-gated channel subfamily J member 2 [Source:HGNC Symbol;Acc:HGNC:6263]	-	1154	265	6.609093113	1.416823142
ENSG00000113070	393.3140411	1868.523321	-2.247802531	2.55E-07	1.05E-05	HBEGF	5	140332843	140346631	-	3018	protein_coding	heparin binding EGF like growth factor [Source:HGNC Symbol;Acc:HGNC:3059]	-	374	1965	3.958121059	19.41394218
ENSG00000118785	11.57225593	96.98814009	-3.054108101	2.68E-07	1.10E-05	SPP1	4	87975650	87983426	+	2321	protein_coding	secreted phosphoprotein 1 [Source:HGNC Symbol;Acc:HGNC:11255]	-	11	102	0.151375033	1.310374533
ENSG00000149541	376.4879568	1784.84372	-2.24476461	2.68E-07	1.10E-05	B3GAT3	11	62615296	62622175	-	2428	protein_coding	beta-1,3-glucuronyltransferase 3 [Source:HGNC Symbol;Acc:HGNC:923]	-	358	1877	4.709459326	23.05080001
ENSG00000258667	7.365747319	77.01914186	-3.365314981	2.75E-07	1.13E-05	HIF1A-AS2	14	61715558	61751097	-	533	lincRNA	HIF1A antisense RNA 2 [Source:HGNC Symbol;Acc:HGNC:43015]	-	7	81	0.419476405	4.531356408
ENSG00000255399	116.7352784	16.1612159	2.842651449	2.81E-07	1.15E-05	TBX5-AS1	12	114408191	114412831	+	4183	antisense	TBX5 antisense RNA 1 [Source:HGNC Symbol;Acc:HGNC:27402]	-	111	17	0.84756267	0.121180145
ENSG00000171132	690.9254069	140.7297527	2.294532772	2.82E-07	1.15E-05	PRKCE	2	45651345	46187990	+	9908	protein_coding	protein kinase C epsilon [Source:HGNC Symbol;Acc:HGNC:9401]	-	657	148	2.117951827	0.445395813
ENSG00000170848	247.1374334	44.68837865	2.463887506	2.88E-07	1.17E-05	PSG6	19	42902079	42919563	-	5140	protein_coding	pregnancy specific beta-1-glycoprotein 6 [Source:HGNC Symbol;Acc:HGNC:9523]	-	235	47	1.460297862	0.27264978
ENSG00000130477	43.12115643	241.5256381	-2.482451867	2.94E-07	1.20E-05	UNC13A	19	17601328	17688365	-	11188	protein_coding	unc-13 homolog A [Source:HGNC Symbol;Acc:HGNC:23150]	-	41	254	0.117049107	0.676942329
ENSG00000177732	861.2895102	178.7659363	2.267587891	3.03E-07	1.23E-05	SOX12	20	325595	330224	+	4630	protein_coding	SRY-box 12 [Source:HGNC Symbol;Acc:HGNC:11198]	HMG	819	188	5.649885115	1.210729908
ENSG00000134057	1218.843801	256.7401111	2.246550814	3.03E-07	1.23E-05	CCNB1	5	69167010	69178245	+	2558	protein_coding	cyclin B1 [Source:HGNC Symbol;Acc:HGNC:1579]	-	1159	270	14.4717017	3.147267352
ENSG00000112246	535.2841274	107.4480912	2.315259255	3.10E-07	1.26E-05	SIM1	6	100385015	100464929	-	9274	protein_coding	SIM bHLH transcription factor 1 [Source:HGNC Symbol;Acc:HGNC:10882]	bHLH	509	113	1.753022123	0.363313691
ENSG00000113196	5.262501381	60.85376123	-3.501920319	3.11E-07	1.26E-05	HAND1	5	154474972	154478264	-	1738	protein_coding	heart and neural crest derivatives expressed 1 [Source:HGNC Symbol;Acc:HGNC:4807]	bHLH	5	64	0.091887606	1.097995637
ENSG00000175063	640.4471541	130.2698021	2.296420793	3.12E-07	1.26E-05	UBE2C	20	45812576	45816957	+	1286	protein_coding	ubiquitin conjugating enzyme E2 C [Source:HGNC Symbol;Acc:HGNC:15937]	-	609	137	15.12561459	3.176508422
ENSG00000145386	685.6672556	140.7297527	2.283513364	3.17E-07	1.28E-05	CCNA2	4	121816444	121823933	-	2798	protein_coding	cyclin A2 [Source:HGNC Symbol;Acc:HGNC:1578]	-	652	148	7.442804161	1.577191464
ENSG00000263823	15.77877228	115.0553282	-2.856909214	3.20E-07	1.29E-05	AC009831.1	18	31942575	31944156	+	1582	antisense	novel transcript, antisense to KIAA1012	-	15	121	0.302845752	2.280600965
ENSG00000064300	23.14018143	147.3860849	-2.664895224	3.20E-07	1.29E-05	NGFR	17	49495293	49515017	+	4150	protein_coding	nerve growth factor receptor [Source:HGNC Symbol;Acc:HGNC:7809]	-	22	155	0.169321182	1.113663572
ENSG00000198753	424.8629492	83.67547473	2.342308108	3.22E-07	1.29E-05	PLXNB3	X	153764196	153779346	+	7007	protein_coding	plexin B3 [Source:HGNC Symbol;Acc:HGNC:9105]	-	404	88	1.841560342	0.374473394
ENSG00000239590	86.23799961	10.45577202	3.028345689	3.25E-07	1.30E-05	OR1J4	9	122519141	122520082	+	942	protein_coding	olfactory receptor family 1 subfamily J member 4 [Source:HGNC Symbol;Acc:HGNC:8211]	-	82	11	2.78035119	0.348186714
ENSG00000185567	1745.710564	373.7013718	2.223458456	3.28E-07	1.31E-05	AHNAK2	14	104937244	104978357	-	18771	protein_coding	AHNAK nucleoprotein 2 [Source:HGNC Symbol;Acc:HGNC:20125]	-	1660	393	2.824602795	0.624274439
ENSG00000184702	37.86300483	0.946606706	5.141964228	3.45E-07	1.38E-05	Sep 05	22	19714464	19724224	+	4603	protein_coding	septin 5 [Source:HGNC Symbol;Acc:HGNC:9164]	-	36	1	0.249803335	0.006477828
ENSG00000131669	774.004198	3542.115321	-2.194025785	3.73E-07	1.48E-05	NINJ1	9	93121489	93134288	-	2648	protein_coding	ninjurin 1 [Source:HGNC Symbol;Acc:HGNC:7824]	-	736	3725	8.877619761	41.94485611
ENSG00000259062	5.262501381	59.90285644	-3.479247121	3.90E-07	1.55E-05	ACTN1-AS1	14	68979682	68987463	+	936	antisense	ACTN1 antisense RNA 1 [Source:HGNC Symbol;Acc:HGNC:20131]	-	5	63	0.170620363	2.006943347
ENSG00000129422	70.46354489	7.603043541	3.190414489	4.03E-07	1.60E-05	MTUS1	8	17643795	17800917	-	12010	protein_coding	microtubule associated scaffold protein 1 [Source:HGNC Symbol;Acc:HGNC:29789]	-	67	8	0.178183917	0.019861745
ENSG00000205746	368.0749146	72.26461828	2.346537927	4.11E-07	1.63E-05	AC126755.1	16	18334400	18352476	-	6804	transcribed_unprocessed_pseudogene	polycystic kidney disease 1 (autosomal dominant) (PKD1) pseudogene	-	350	76	1.643010904	0.33305787
ENSG00000182901	18.93366143	126.4661836	-2.732042169	4.14E-07	1.64E-05	RGS7	1	240775515	241357230	-	2575	protein_coding	regulator of G protein signaling 7 [Source:HGNC Symbol;Acc:HGNC:10003]	-	18	133	0.223270825	1.540085458
ENSG00000128512	181.9363562	31.37570752	2.530750643	4.21E-07	1.66E-05	DOCK4	7	111726110	112206411	-	11499	protein_coding	dedicator of cytokinesis 4 [Source:HGNC Symbol;Acc:HGNC:19192]	-	173	33	0.480532466	0.085570541
ENSG00000090530	326.0097038	1501.474166	-2.202983498	4.47E-07	1.76E-05	P3H2	3	189956728	190122437	-	5605	protein_coding	prolyl 3-hydroxylase 2 [Source:HGNC Symbol;Acc:HGNC:19317]	-	310	1579	1.766537183	8.399954346
ENSG00000066933	889.6835273	189.2258867	2.232395313	4.53E-07	1.78E-05	MYO9A	15	71822289	72118577	-	20253	protein_coding	myosin IXA [Source:HGNC Symbol;Acc:HGNC:7608]	-	846	199	1.334190078	0.292977404
ENSG00000115155	4.210883517	53.24652271	-3.623284644	4.69E-07	1.84E-05	OTOF	2	26457203	26558698	-	7885	protein_coding	otoferlin [Source:HGNC Symbol;Acc:HGNC:8515]	-	4	56	0.016202984	0.211766248
ENSG00000187624	25.2434417	157.8460354	-2.638843857	4.69E-07	1.84E-05	C17orf97	17	410327	431062	+	2710	protein_coding	chromosome 17 open reading frame 97 [Source:HGNC Symbol;Acc:HGNC:33800]	-	24	166	0.282864637	1.826455981
ENSG00000139364	98.85756329	13.30849533	2.880843819	4.72E-07	1.85E-05	TMEM132B	12	125186836	125662377	+	15703	protein_coding	transmembrane protein 132B [Source:HGNC Symbol;Acc:HGNC:29397]	-	94	14	0.191197377	0.026583724
ENSG00000144834	2.107671351	42.78656873	-4.267612982	4.77E-07	1.86E-05	TAGLN3	3	111998664	112013887	+	1791	protein_coding	transgelin 3 [Source:HGNC Symbol;Acc:HGNC:29868]	-	2	45	0.035667372	0.749182011
ENSG00000100479	58.89561134	4.750302961	3.596344315	4.89E-07	1.91E-05	POLE2	14	49643555	49688422	-	2955	protein_coding	DNA polymerase epsilon 2, accessory subunit [Source:HGNC Symbol;Acc:HGNC:9178]	-	56	5	0.605295225	0.050452528
ENSG00000214826	93.59941176	12.35758794	2.907975163	4.93E-07	1.92E-05	DDX12P	12	9418673	9448229	-	2947	unprocessed_pseudogene	DEAD/H-box helicase 12, pseudogene [Source:HGNC Symbol;Acc:HGNC:2737]	-	89	13	0.964598488	0.131532668
ENSG00000100311	26.29507188	161.6496538	-2.614558913	4.93E-07	1.92E-05	PDGFB	22	39223359	39244751	-	3761	protein_coding	platelet derived growth factor subunit B [Source:HGNC Symbol;Acc:HGNC:8800]	-	25	170	0.212311433	1.347770668
ENSG00000156502	1389.207904	6202.746241	-2.15854942	4.97E-07	1.93E-05	SUPV3L1	10	69180232	69209099	+	4283	protein_coding	Suv3 like RNA helicase [Source:HGNC Symbol;Acc:HGNC:11471]	-	1321	6523	9.85125247	45.41190459
ENSG00000198754	30.5015928	1.39E-17	7.938329558	5.06E-07	1.96E-05	OXCT2	1	39769523	39771348	-	1826	protein_coding	3-oxoacid CoA-transferase 2 [Source:HGNC Symbol;Acc:HGNC:18606]	-	29	0	0.50726387	0
ENSG00000253658	1.39E-17	29.47389693	-7.889493088	5.06E-07	1.96E-05	LINC01592	8	68911803	69104190	-	2840	lincRNA	long intergenic non-protein coding RNA 1592 [Source:HGNC Symbol;Acc:HGNC:51557]	-	0	31	0	0.3254721
ENSG00000156535	10980.07593	2469.494994	2.152540583	5.08E-07	1.96E-05	CD109	6	73695785	73828316	+	9782	protein_coding	CD109 molecule [Source:HGNC Symbol;Acc:HGNC:21685]	-	10441	2597	34.0918951	7.916162556
ENSG00000152049	717.2161636	3218.807776	-2.165861906	5.31E-07	2.05E-05	KCNE4	2	223051814	223198399	+	4124	protein_coding	potassium voltage-gated channel subfamily E regulatory subunit 4 [Source:HGNC Symbol;Acc:HGNC:6244]	-	682	3385	5.282048982	24.47430844
ENSG00000188312	83.08310868	10.45577202	2.97465363	5.38E-07	2.07E-05	CENPP	9	92325484	92620533	+	9794	protein_coding	centromere protein P [Source:HGNC Symbol;Acc:HGNC:32933]	-	79	11	0.257634309	0.033489063
ENSG00000168675	15.77877228	110.3008051	-2.796094369	5.39E-07	2.07E-05	LDLRAD4	18	13217498	13652755	+	16759	protein_coding	low density lipoprotein receptor class A domain containing 4 [Source:HGNC Symbol;Acc:HGNC:1224]	-	15	116	0.028587743	0.206386032
ENSG00000116191	2328.313731	517.2879592	2.169961022	5.40E-07	2.07E-05	RALGPS2	1	178725147	178921841	+	9178	protein_coding	Ral GEF with PH domain and SH3 binding motif 2 [Source:HGNC Symbol;Acc:HGNC:30279]	-	2214	544	7.704886923	1.767344688
ENSG00000068650	1427.066593	312.8434802	2.189066979	5.40E-07	2.07E-05	ATP11A	13	112690329	112887168	+	13733	protein_coding	ATPase phospholipid transporting 11A [Source:HGNC Symbol;Acc:HGNC:13552]	-	1357	329	3.156102751	0.714333291
ENSG00000090339	4023.541719	17780.00909	-2.143685415	5.52E-07	2.11E-05	ICAM1	19	10270835	10286615	+	3706	protein_coding	intercellular adhesion molecule 1 [Source:HGNC Symbol;Acc:HGNC:5344]	-	3826	18698	32.97435103	150.4389013
ENSG00000169495	3.159272153	47.54109344	-3.861433628	5.57E-07	2.13E-05	HTRA4	8	38974164	38988662	+	2095	protein_coding	HtrA serine peptidase 4 [Source:HGNC Symbol;Acc:HGNC:26909]	-	3	50	0.045737659	0.711633509
ENSG00000060718	768.7460467	3431.810394	-2.158218906	5.63E-07	2.15E-05	COL11A1	1	102876467	103108872	-	9091	protein_coding	collagen type XI alpha 1 chain [Source:HGNC Symbol;Acc:HGNC:2186]	-	731	3609	2.568280329	11.83710873
ENSG00000112796	232.4146095	43.7374737	2.406258798	5.67E-07	2.16E-05	ENPP5	6	46159187	46170971	-	4264	protein_coding	ectonucleotide pyrophosphatase/phosphodiesterase 5 (putative) [Source:HGNC Symbol;Acc:HGNC:13717]	-	221	46	1.655433669	0.321670362
ENSG00000234745	14670.24653	64444.69876	-2.135159607	5.93E-07	2.25E-05	HLA-B	6	31269491	31357188	-	3051	protein_coding	major histocompatibility complex, class I, B [Source:HGNC Symbol;Acc:HGNC:4932]	-	13950	67772	146.0389515	662.3362229
ENSG00000162817	169.3167928	29.47389693	2.516942053	5.93E-07	2.25E-05	C1orf115	1	220689845	220699157	+	3413	protein_coding	chromosome 1 open reading frame 115 [Source:HGNC Symbol;Acc:HGNC:25873]	-	161	31	1.506698285	0.270829407
ENSG00000157873	476.3928324	2137.629307	-2.165510177	5.97E-07	2.26E-05	TNFRSF14	1	2555639	2565382	+	6219	protein_coding	TNF receptor superfamily member 14 [Source:HGNC Symbol;Acc:HGNC:11912]	-	453	2248	2.326560505	10.77819813
ENSG00000284730	13.67551359	100.7917587	-2.870896833	6.00E-07	2.27E-05	AC068987.5	12	51813940	51814926	-	987	protein_coding	Uncharacterized protein C12orf81 [Source:UniProtKB/Swiss-Prot;Acc:P0DPE3]	-	13	106	0.420690695	3.202278689
ENSG00000169136	685.6672556	3049.546767	-2.152821754	6.14E-07	2.32E-05	ATF5	19	49928702	49933935	+	2954	protein_coding	activating transcription factor 5 [Source:HGNC Symbol;Acc:HGNC:790]	TF_bZIP	652	3207	7.049751538	32.37120615
ENSG00000240032	5.262501381	58.00104684	-3.4328029	6.14E-07	2.32E-05	LNCSRLR	3	146066344	146069185	-	709	antisense	lncRNA sorafenib resistance in renal cell carcinoma associated [Source:HGNC Symbol;Acc:HGNC:52753]	-	5	61	0.225247757	2.565393632
ENSG00000263001	862.3411404	187.3240775	2.201931122	6.31E-07	2.37E-05	GTF2I	7	74657667	74760692	+	10438	protein_coding	general transcription factor IIi [Source:HGNC Symbol;Acc:HGNC:4659]	GTF2I	820	197	2.509188371	0.562754979
ENSG00000171855	2.107671351	41.83566374	-4.235286884	6.40E-07	2.40E-05	IFNB1	9	21077105	21077963	-	859	protein_coding	interferon beta 1 [Source:HGNC Symbol;Acc:HGNC:5434]	-	2	44	0.074365849	1.527319601
ENSG00000226259	177.729835	31.37570752	2.497025267	6.42E-07	2.41E-05	GTF2H2B	5	70415352	70448015	+	3979	transcribed_unprocessed_pseudogene	general transcription factor IIH subunit 2B (pseudogene) [Source:HGNC Symbol;Acc:HGNC:31393]	-	169	33	1.356592687	0.247292197
ENSG00000137752	138.8195145	649.4636915	-2.225072916	6.60E-07	2.47E-05	CASP1	11	105025443	105035250	-	3698	protein_coding	caspase 1 [Source:HGNC Symbol;Acc:HGNC:1499]	-	132	683	1.140102061	5.50711581
ENSG00000115318	597.3303132	2649.215953	-2.148743778	6.70E-07	2.50E-05	LOXL3	2	74532414	74555690	-	4363	protein_coding	lysyl oxidase like 3 [Source:HGNC Symbol;Acc:HGNC:13869]	-	568	2786	4.158146908	19.03997228
ENSG00000271849	8.417373112	77.01914186	-3.175680364	6.71E-07	2.50E-05	AC012603.1	5	109687802	109688329	-	528	lincRNA	novel transcript	-	8	81	0.483941393	4.57426698
ENSG00000228436	11.57225593	90.33180747	-2.951675012	6.73E-07	2.51E-05	AL139260.1	1	38860000	38919396	+	976	antisense	uncharacterized LOC105378663 [Source:NCBI gene;Acc:105378663]	-	11	95	0.359980996	2.902312686
ENSG00000131738	260.8086269	50.39380812	2.368652105	6.81E-07	2.53E-05	KRT33B	17	41363494	41369800	-	1607	protein_coding	keratin 33B [Source:HGNC Symbol;Acc:HGNC:6451]	-	248	53	4.9291554	0.983400456
ENSG00000233952	12.6238846	95.08633078	-2.901329346	7.37E-07	2.74E-05	FTLP15	7	45997540	45998071	-	532	processed_pseudogene	ferritin light chain pseudogene 15 [Source:HGNC Symbol;Acc:HGNC:37965]	-	12	100	0.720454105	5.60478271
ENSG00000165887	29.44996255	1.39E-17	7.887913528	7.40E-07	2.74E-05	ANKRD2	10	97572499	97583884	+	1451	protein_coding	ankyrin repeat domain 2 [Source:HGNC Symbol;Acc:HGNC:495]	-	28	0	0.616349893	0
ENSG00000198832	4461.01991	19338.54164	-2.116004155	7.49E-07	2.77E-05	SELENOM	22	31104772	31120069	-	3187	protein_coding	selenoprotein M [Source:HGNC Symbol;Acc:HGNC:30397]	-	4242	20337	42.51334792	190.2721553
ENSG00000108823	35.75974422	196.8331233	-2.456655238	7.59E-07	2.81E-05	SGCA	17	50164214	50175931	+	2452	protein_coding	sarcoglycan alpha [Source:HGNC Symbol;Acc:HGNC:10805]	-	34	207	0.442889269	2.517214891
ENSG00000205572	33.65648363	187.3240775	-2.472415661	7.73E-07	2.85E-05	SERF1B	5	70025247	70043113	+	3051	protein_coding	small EDRK-rich factor 1B [Source:HGNC Symbol;Acc:HGNC:10756]	-	32	197	0.334999745	1.925282357
ENSG00000179277	323.9064433	65.60828509	2.301330741	7.76E-07	2.86E-05	MEIS3P1	17	15786618	15787575	+	958	processed_pseudogene	Meis homeobox 3 pseudogene 1 [Source:HGNC Symbol;Acc:HGNC:7002]	-	308	69	10.26885245	2.147602962
ENSG00000186174	3998.302593	920.4714877	2.118784105	8.07E-07	2.97E-05	BCL9L	11	118893875	118925608	-	10470	protein_coding	B cell CLL/lymphoma 9 like [Source:HGNC Symbol;Acc:HGNC:23688]	-	3802	968	11.59850828	2.756760822
ENSG00000101670	86.23799961	416.4920767	-2.270325191	8.17E-07	3.00E-05	LIPG	18	49560699	49599182	+	13112	protein_coding	lipase G, endothelial type [Source:HGNC Symbol;Acc:HGNC:6623]	-	82	438	0.199747622	0.996037254
ENSG00000246763	809.7596271	178.7659363	2.17859619	8.21E-07	3.01E-05	RGMB-AS1	5	98769618	98773469	-	2344	antisense	RGMB antisense RNA 1 [Source:HGNC Symbol;Acc:HGNC:48666]	-	770	188	10.49227885	2.391501483
ENSG00000143228	209.2787434	38.98294867	2.42057581	8.24E-07	3.02E-05	NUF2	1	163266576	163355764	+	3362	protein_coding	NUF2, NDC80 kinetochore complex component [Source:HGNC Symbol;Acc:HGNC:14621]	-	199	41	1.890567002	0.363627366
ENSG00000261189	53.6374597	273.8563932	-2.349547783	8.30E-07	3.03E-05	AL031058.1	6	7540451	7541338	-	888	antisense	novel transcript, antisense to DSP	-	51	288	1.834399471	9.670522385
ENSG00000227036	25.2434417	151.1897033	-2.576737574	8.37E-07	3.05E-05	LINC00511	17	72290091	72640472	-	27605	processed_transcript	long intergenic non-protein coding RNA 511 [Source:HGNC Symbol;Acc:HGNC:43564]	-	24	159	0.027768997	0.171743293
ENSG00000172183	39.96626546	212.998501	-2.410517618	8.45E-07	3.08E-05	ISG20	15	88636153	88656483	+	7363	protein_coding	interferon stimulated exonuclease gene 20 [Source:HGNC Symbol;Acc:HGNC:6130]	-	38	224	0.164841099	0.907117678
ENSG00000197301	51.53419904	264.3473476	-2.356166255	8.46E-07	3.08E-05	AC090673.1	12	65851340	65882167	-	6033	antisense	uncharacterized LOC100129940 [Source:NCBI gene;Acc:100129940]	-	49	278	0.259417614	1.373984657
ENSG00000126010	17.8820316	116.0062328	-2.689531584	9.05E-07	3.29E-05	GRPR	X	16123556	16153021	+	1929	protein_coding	gastrin releasing peptide receptor [Source:HGNC Symbol;Acc:HGNC:4609]	-	17	122	0.281483797	1.885810353
ENSG00000166341	2074.870837	476.3990635	2.122472376	9.39E-07	3.40E-05	DCHS1	11	6621323	6655854	-	10765	protein_coding	dachsous cadherin-related 1 [Source:HGNC Symbol;Acc:HGNC:13681]	-	1973	501	5.85396009	1.387695258
ENSG00000125107	5431.674645	1266.600743	2.10032037	9.55E-07	3.46E-05	CNOT1	16	58519951	58629886	-	10852	protein_coding	CCR4-NOT transcription complex subunit 1 [Source:HGNC Symbol;Acc:HGNC:7877]	-	5165	1332	15.20187814	3.659863199
ENSG00000125409	3.159272153	45.6392836	-3.802697356	9.57E-07	3.46E-05	TEKT3	17	15303811	15341641	-	2609	protein_coding	tektin 3 [Source:HGNC Symbol;Acc:HGNC:14293]	-	3	48	0.036726867	0.548576969
ENSG00000145911	70.46354489	343.272426	-2.282481332	9.71E-07	3.51E-05	N4BP3	5	178113443	178126087	+	6080	protein_coding	NEDD4 binding protein 3 [Source:HGNC Symbol;Acc:HGNC:29852]	-	67	361	0.351971849	1.770410739
ENSG00000257894	5.262501381	56.09923721	-3.384813637	9.76E-07	3.52E-05	AC027288.3	12	79341205	79503396	-	2253	lincRNA	novel transcript	-	5	59	0.07088356	0.780838525
ENSG00000160796	146.1809265	25.67027524	2.503542213	9.83E-07	3.54E-05	NBEAL2	3	46979683	47009703	+	9819	protein_coding	neurobeachin like 2 [Source:HGNC Symbol;Acc:HGNC:31928]	-	139	27	0.452151782	0.081991138
ENSG00000096433	7959.793804	1863.768798	2.094430182	9.88E-07	3.55E-05	ITPR3	6	33620365	33696574	+	9870	protein_coding	inositol 1,4,5-trisphosphate receptor type 3 [Source:HGNC Symbol;Acc:HGNC:6182]	-	7569	1960	24.49390667	5.921194557
ENSG00000136925	245.0341728	48.49199835	2.334041695	9.99E-07	3.58E-05	TSTD2	9	97600080	97633575	-	5875	protein_coding	thiosulfate sulfurtransferase like domain containing 2 [Source:HGNC Symbol;Acc:HGNC:30087]	-	233	51	1.266732042	0.258840791
ENSG00000117394	864.444401	3717.081758	-2.104174265	1.01E-06	3.61E-05	SLC2A1	1	42925375	42959176	-	4724	protein_coding	solute carrier family 2 member 1 [Source:HGNC Symbol;Acc:HGNC:11005]	-	822	3909	5.557745232	24.67324062
ENSG00000163507	628.8792212	137.8770389	2.188328421	1.02E-06	3.65E-05	CIP2A	3	108549869	108589644	-	4579	protein_coding	cell proliferation regulating inhibitor of protein phosphatase 2A [Source:HGNC Symbol;Acc:HGNC:29302]	-	598	145	4.171259864	0.944208208
ENSG00000101846	2487.109901	576.2440412	2.109465516	1.02E-06	3.66E-05	STS	X	7219456	7354810	+	6521	protein_coding	steroid sulfatase [Source:HGNC Symbol;Acc:HGNC:11425]	-	2365	606	11.58386936	2.770950939
ENSG00000132646	2455.560993	569.5877094	2.107806951	1.04E-06	3.70E-05	PCNA	20	5114953	5126626	-	1471	protein_coding	proliferating cell nuclear antigen [Source:HGNC Symbol;Acc:HGNC:8729]	-	2335	599	50.70034544	12.14184158
ENSG00000144645	76.7733268	367.9959445	-2.259255198	1.04E-06	3.70E-05	OSBPL10	3	31657890	32077580	-	11976	protein_coding	oxysterol binding protein like 10 [Source:HGNC Symbol;Acc:HGNC:16395]	-	73	387	0.194691853	0.963539649
ENSG00000152669	44.17278675	226.311165	-2.353968804	1.06E-06	3.75E-05	CCNO	5	55231152	55233680	-	1809	protein_coding	cyclin O [Source:HGNC Symbol;Acc:HGNC:18576]	-	42	238	0.741561936	3.922914139
ENSG00000124496	214.5368948	40.88475874	2.3878569	1.07E-06	3.79E-05	TRERF1	6	42224931	42452051	-	7732	protein_coding	transcriptional regulating factor 1 [Source:HGNC Symbol;Acc:HGNC:18273]	zf-C2H2	204	43	0.842703947	0.165823861
ENSG00000125538	373.333066	1624.140852	-2.12079044	1.07E-06	3.80E-05	IL1B	2	112829751	112836903	-	3096	protein_coding	interleukin 1 beta [Source:HGNC Symbol;Acc:HGNC:5992]	-	355	1708	3.662385933	16.44967519
ENSG00000129173	28.39833231	1.39E-17	7.835671677	1.09E-06	3.85E-05	E2F8	11	19224063	19241620	-	4140	protein_coding	E2F transcription factor 8 [Source:HGNC Symbol;Acc:HGNC:24727]	E2F	27	0	0.208305208	0
ENSG00000188013	28.39833231	1.39E-17	7.835671677	1.09E-06	3.85E-05	MEIS3P2	17	20589293	20590367	+	1075	processed_pseudogene	Meis homeobox 3 pseudogene 2 [Source:HGNC Symbol;Acc:HGNC:17638]	-	27	0	0.802217268	0
ENSG00000082196	23.14018143	135.9752297	-2.548744609	1.13E-06	3.97E-05	C1QTNF3	5	34019448	34043832	-	3576	protein_coding	C1q and TNF related 3 [Source:HGNC Symbol;Acc:HGNC:14326]	-	22	143	0.196499693	1.192364232
ENSG00000104881	650.9634568	2788.048017	-2.098406596	1.13E-06	3.98E-05	PPP1R13L	19	45379634	45406349	-	5032	protein_coding	protein phosphatase 1 regulatory subunit 13 like [Source:HGNC Symbol;Acc:HGNC:18838]	-	619	2932	3.929042466	17.37375713
ENSG00000091622	213.4852645	40.88475874	2.380771609	1.15E-06	4.03E-05	PITPNM3	17	6451264	6556494	-	10609	protein_coding	PITPNM family member 3 [Source:HGNC Symbol;Acc:HGNC:21043]	-	203	43	0.611164746	0.120854943
ENSG00000004139	230.311349	45.6392836	2.331920914	1.15E-06	4.03E-05	SARM1	17	28364356	28404049	+	11137	protein_coding	sterile alpha and TIR motif containing 1 [Source:HGNC Symbol;Acc:HGNC:17074]	-	219	48	0.628076583	0.128511925
ENSG00000197256	3636.541782	852.9572648	2.0918515	1.15E-06	4.03E-05	KANK2	19	11164267	11197791	-	7638	protein_coding	KN motif and ankyrin repeat domains 2 [Source:HGNC Symbol;Acc:HGNC:29300]	-	3458	897	14.46045776	3.501734392
ENSG00000123219	466.9281599	101.7426633	2.196820619	1.15E-06	4.03E-05	CENPK	5	65517766	65563171	-	4312	protein_coding	centromere protein K [Source:HGNC Symbol;Acc:HGNC:29479]	-	444	107	3.288826204	0.739904107
ENSG00000160957	302.8738378	62.7555708	2.268513607	1.16E-06	4.05E-05	RECQL4	8	144511288	144517845	-	4236	protein_coding	RecQ like helicase 4 [Source:HGNC Symbol;Acc:HGNC:9949]	-	288	66	2.171567046	0.46457774
ENSG00000226067	12.6238846	91.28271213	-2.842514471	1.16E-06	4.05E-05	LINC00623	1	120913275	121009291	+	2075	lincRNA	long intergenic non-protein coding RNA 623 [Source:HGNC Symbol;Acc:HGNC:44252]	-	12	96	0.184714016	1.379505844
ENSG00000225096	2.107671351	39.93385371	-4.16837705	1.16E-06	4.05E-05	AL445250.1	6	57961438	58438364	+	6798	lincRNA	uncharacterized LOC101927293 [Source:NCBI gene;Acc:101927293]	-	2	42	0.00939692	0.184220749
ENSG00000110076	127.2515813	20.91574679	2.597517631	1.17E-06	4.06E-05	NRXN2	11	64606174	64723188	-	10580	protein_coding	neurexin 2 [Source:HGNC Symbol;Acc:HGNC:8009]	-	121	22	0.365288844	0.062002247
ENSG00000120868	791.8819126	177.8150317	2.154081638	1.17E-06	4.06E-05	APAF1	12	98645141	98735433	+	7908	protein_coding	apoptotic peptidase activating factor 1 [Source:HGNC Symbol;Acc:HGNC:576]	-	753	187	3.041340335	0.705091304
ENSG00000111913	160.9037505	29.47389693	2.443468597	1.22E-06	4.23E-05	RIPOR2	6	24804281	25042170	-	9536	protein_coding	RHO family interacting cell polarization regulator 2 [Source:HGNC Symbol;Acc:HGNC:13872]	-	153	31	0.512462268	0.096931708
ENSG00000125398	160.9037505	29.47389693	2.443468597	1.22E-06	4.23E-05	SOX9	17	72121020	72126420	+	3935	protein_coding	SRY-box 9 [Source:HGNC Symbol;Acc:HGNC:11204]	HMG	153	31	1.241890773	0.234902354
ENSG00000162066	168.2651625	750.2595737	-2.155868283	1.22E-06	4.23E-05	AMDHD2	16	2520357	2531422	+	4366	protein_coding	amidohydrolase domain containing 2 [Source:HGNC Symbol;Acc:HGNC:24262]	-	160	789	1.170504149	5.388447854
ENSG00000134028	5.262501381	55.14833239	-3.360206809	1.23E-06	4.26E-05	ADAMDEC1	8	24384285	24406013	+	2438	protein_coding	ADAM like decysin 1 [Source:HGNC Symbol;Acc:HGNC:16299]	-	5	58	0.065504783	0.709356749
ENSG00000166145	25.2434417	147.3860849	-2.54000974	1.24E-06	4.27E-05	SPINT1	15	40844018	40858207	+	3542	protein_coding	serine peptidase inhibitor, Kunitz type 1 [Source:HGNC Symbol;Acc:HGNC:11246]	-	24	155	0.216420996	1.30482886
ENSG00000136122	181.9363562	34.22842315	2.405696246	1.26E-06	4.32E-05	BORA	13	72727749	72756198	+	3189	protein_coding	bora, aurora kinase A activator [Source:HGNC Symbol;Acc:HGNC:24724]	-	173	36	1.732719608	0.336603319
ENSG00000197299	69.41191457	8.553953873	3.00142359	1.26E-06	4.32E-05	BLM	15	90717327	90816165	+	6674	protein_coding	Bloom syndrome RecQ like helicase [Source:HGNC Symbol;Acc:HGNC:1058]	-	66	9	0.315859861	0.040209319
ENSG00000130176	193.5042892	852.9572648	-2.13942773	1.29E-06	4.43E-05	CNN1	19	11538717	11550323	+	2887	protein_coding	calponin 1 [Source:HGNC Symbol;Acc:HGNC:2155]	-	184	897	2.035671729	9.264373843
ENSG00000132561	324.9580735	68.46099935	2.244719049	1.29E-06	4.43E-05	MATN2	8	97868840	98036716	+	6933	protein_coding	matrilin 2 [Source:HGNC Symbol;Acc:HGNC:6908]	-	309	72	1.423554129	0.309657575
ENSG00000100206	34.70811392	0.946606706	5.016864351	1.30E-06	4.43E-05	DMC1	22	38518949	38570286	-	3524	protein_coding	DNA meiotic recombinase 1 [Source:HGNC Symbol;Acc:HGNC:2927]	-	33	1	0.299098852	0.00846125
ENSG00000213214	1.05606667	33.27751797	-4.827589938	1.30E-06	4.43E-05	ARHGEF35	7	144186083	144195655	-	2431	protein_coding	Rho guanine nucleotide exchange factor 35 [Source:HGNC Symbol;Acc:HGNC:33846]	-	1	35	0.01313868	0.429292695
ENSG00000205578	1.05606667	34.22842315	-4.868082153	1.30E-06	4.43E-05	POM121B	7	73293497	73301161	+	2487	unprocessed_pseudogene	POM121 transmembrane nucleoporin B (pseudogene) [Source:HGNC Symbol;Acc:HGNC:34004]	-	1	36	0.012842836	0.431615595
ENSG00000165935	1.05606667	33.27751797	-4.827589938	1.30E-06	4.43E-05	SMCO2	12	27466810	27502185	+	1978	protein_coding	single-pass membrane protein with coiled-coil domains 2 [Source:HGNC Symbol;Acc:HGNC:34448]	-	1	35	0.016147691	0.527608969
ENSG00000121152	236.6211306	47.54109344	2.312157931	1.35E-06	4.58E-05	NCAPH	2	96335787	96373845	+	3278	protein_coding	non-SMC condensin I complex subunit H [Source:HGNC Symbol;Acc:HGNC:1112]	-	225	50	2.19235195	0.454811532
ENSG00000099998	317.5966616	1367.396625	-2.1057528	1.35E-06	4.58E-05	GGT5	22	24219654	24245142	-	6054	protein_coding	gamma-glutamyltransferase 5 [Source:HGNC Symbol;Acc:HGNC:4260]	-	302	1438	1.593313488	7.082504873
ENSG00000138658	130.4064722	21.86665263	2.569058306	1.36E-06	4.60E-05	ZGRF1	4	112539333	112636995	-	9103	protein_coding	zinc finger GRF-type containing 1 [Source:HGNC Symbol;Acc:HGNC:25654]	-	124	23	0.435084737	0.075337934
ENSG00000188906	348.0939395	74.16642773	2.228631389	1.43E-06	4.83E-05	LRRK2	12	40196744	40369285	+	13491	protein_coding	leucine rich repeat kinase 2 [Source:HGNC Symbol;Acc:HGNC:18618]	-	331	78	0.783647149	0.172393494
ENSG00000133687	2630.131617	623.7892687	2.075772249	1.43E-06	4.84E-05	TMTC1	12	29500840	29784759	-	14636	protein_coding	transmembrane and tetratricopeptide repeat containing 1 [Source:HGNC Symbol;Acc:HGNC:24099]	-	2501	656	5.457930449	1.336447341
ENSG00000228327	108.322236	17.11212235	2.653008023	1.44E-06	4.86E-05	AL669831.1	1	725885	778626	-	6432	transcribed_unprocessed_pseudogene	general transcription factor IIi (GTF2I) pseudogene	-	103	18	0.511479103	0.08344434
ENSG00000186871	86.23799961	12.35758794	2.789957782	1.48E-06	5.01E-05	ERCC6L	X	72204657	72239047	-	4364	protein_coding	ERCC excision repair 6 like, spindle assembly checkpoint helicase [Source:HGNC Symbol;Acc:HGNC:20794]	-	82	13	0.6001583	0.088823733
ENSG00000139211	885.4770063	3712.327235	-2.067650904	1.49E-06	5.02E-05	AMIGO2	12	47075707	47079951	-	3956	protein_coding	adhesion molecule with Ig like domain 2 [Source:HGNC Symbol;Acc:HGNC:24073]	-	842	3904	6.798177734	29.42550593
ENSG00000145332	911.7677629	210.1457873	2.116581491	1.50E-06	5.05E-05	KLHL8	4	87160103	87240314	-	7354	protein_coding	kelch like family member 8 [Source:HGNC Symbol;Acc:HGNC:18644]	-	867	221	3.765582597	0.896064064
ENSG00000140280	167.2135322	31.37570752	2.409092476	1.53E-06	5.13E-05	LYSMD2	15	51723011	51751585	-	2074	protein_coding	LysM domain containing 2 [Source:HGNC Symbol;Acc:HGNC:28571]	-	159	33	2.448640782	0.474433777
ENSG00000134463	90.44452084	13.30849533	2.752688985	1.58E-06	5.28E-05	ECHDC3	10	11742366	11764070	+	2185	protein_coding	enoyl-CoA hydratase domain containing 3 [Source:HGNC Symbol;Acc:HGNC:23489]	-	86	14	1.257140206	0.191049985
ENSG00000214357	38.91463515	1.897524245	4.267604762	1.58E-06	5.28E-05	NEURL1B	5	172641266	172691540	+	6424	protein_coding	neuralized E3 ubiquitin protein ligase 1B [Source:HGNC Symbol;Acc:HGNC:35422]	-	37	2	0.183964023	0.009283139
ENSG00000072736	275.5314508	57.05014203	2.269287736	1.59E-06	5.31E-05	NFATC3	16	68084751	68229259	+	8806	protein_coding	nuclear factor of activated T cells 3 [Source:HGNC Symbol;Acc:HGNC:7777]	RHD	262	60	0.950296908	0.203162235
ENSG00000114279	27.34670208	1.39E-17	7.781466773	1.61E-06	5.38E-05	FGF12	3	192139395	192767764	-	7355	protein_coding	fibroblast growth factor 12 [Source:HGNC Symbol;Acc:HGNC:3668]	-	26	0	0.112908692	0
ENSG00000165521	27.34670208	1.39E-17	7.781466773	1.61E-06	5.38E-05	EML5	14	88612431	88792752	-	11000	protein_coding	echinoderm microtubule associated protein like 5 [Source:HGNC Symbol;Acc:HGNC:18197]	-	26	0	0.075494857	0
ENSG00000101224	1672.096445	396.5230811	2.07581618	1.64E-06	5.47E-05	CDC25B	20	3786772	3806121	+	4314	protein_coding	cell division cycle 25B [Source:HGNC Symbol;Acc:HGNC:1726]	-	1590	417	11.77209315	2.882214686
ENSG00000013293	1503.835603	355.6341852	2.079773521	1.65E-06	5.47E-05	SLC7A14	3	170459584	170586074	-	10459	protein_coding	solute carrier family 7 member 14 [Source:HGNC Symbol;Acc:HGNC:29326]	-	1430	374	4.366993854	1.066232342
ENSG00000177076	44.17278675	2.848457973	3.894888646	1.66E-06	5.52E-05	ACER2	9	19409059	19452020	+	2238	protein_coding	alkaline ceramidase 2 [Source:HGNC Symbol;Acc:HGNC:23675]	-	42	3	0.599412664	0.039969764
ENSG00000172179	6.314123131	62.7555708	-3.288777807	1.67E-06	5.55E-05	PRL	6	22287244	22297501	-	1364	protein_coding	prolactin [Source:HGNC Symbol;Acc:HGNC:9445]	-	6	66	0.140499114	1.442779549
ENSG00000138092	253.447215	52.29561786	2.274055559	1.71E-06	5.65E-05	CENPO	2	24793136	24822376	+	5518	protein_coding	centromere protein O [Source:HGNC Symbol;Acc:HGNC:28152]	-	241	55	1.394993078	0.29720178
ENSG00000172548	71.51517521	334.714285	-2.224735208	1.76E-06	5.81E-05	NIPAL4	5	157460019	157474717	+	4208	protein_coding	NIPA like domain containing 4 [Source:HGNC Symbol;Acc:HGNC:28018]	-	68	352	0.516142817	2.494234861
ENSG00000100504	1693.129051	403.179413	2.06983938	1.77E-06	5.83E-05	PYGL	14	50857891	50944736	-	4798	protein_coding	glycogen phosphorylase L [Source:HGNC Symbol;Acc:HGNC:9725]	-	1610	424	10.71771831	2.634972127
ENSG00000111907	52.58582937	255.7892066	-2.279633721	1.82E-06	6.00E-05	TPD52L1	6	125119049	125264407	+	7595	protein_coding	tumor protein D52 like 1 [Source:HGNC Symbol;Acc:HGNC:12006]	-	50	269	0.210270783	1.056075371
ENSG00000111879	33.65648363	0.946606706	4.972631825	1.83E-06	6.00E-05	FAM184A	6	118959763	119149387	-	7791	protein_coding	family with sequence similarity 184 member A [Source:HGNC Symbol;Acc:HGNC:20991]	-	32	1	0.131187809	0.003827165
ENSG00000157654	33.65648363	0.946606706	4.972631825	1.83E-06	6.00E-05	PALM2-AKAP2	9	109780309	110172512	+	8203	protein_coding	PALM2-AKAP2 readthrough [Source:HGNC Symbol;Acc:HGNC:33529]	-	32	1	0.124598832	0.003634944
ENSG00000265452	1.05606667	32.32661276	-4.785928325	1.83E-06	6.00E-05	MIR3682	2	53849122	53849205	-	84	miRNA	microRNA 3682 [Source:HGNC Symbol;Acc:HGNC:38916]	-	1	34	0.380239666	12.06896544
ENSG00000235927	12.6238846	88.42999813	-2.796774338	1.84E-06	6.02E-05	NEXN-AS1	1	77881348	77889539	-	2292	antisense	NEXN antisense RNA 1 [Source:HGNC Symbol;Acc:HGNC:31983]	-	12	93	0.167225822	1.209870111
ENSG00000223811	45.22441708	226.311165	-2.320116039	1.84E-06	6.02E-05	AL589684.1	6	113357003	113367944	-	507	lincRNA	novel transcript	-	43	238	2.70892638	13.99714335
ENSG00000168502	2170.569191	521.0915774	2.058187691	1.85E-06	6.06E-05	MTCL1	18	8705661	8832778	+	12665	protein_coding	microtubule crosslinking factor 1 [Source:HGNC Symbol;Acc:HGNC:29121]	-	2064	548	5.205245352	1.290166547
ENSG00000162407	15032.00734	3671.43834	2.033581296	1.86E-06	6.08E-05	PLPP3	1	56494747	56645301	-	5286	protein_coding	phospholipid phosphatase 3 [Source:HGNC Symbol;Acc:HGNC:9229]	-	14294	3861	86.37008066	21.77925678
ENSG00000132359	127.2515813	21.86665263	2.533759444	1.90E-06	6.18E-05	RAP1GAP2	17	2755705	3037739	+	7530	protein_coding	RAP1 GTPase activating protein 2 [Source:HGNC Symbol;Acc:HGNC:29176]	-	121	23	0.513247805	0.091075858
ENSG00000243970	27.34670208	151.1897033	-2.461806688	1.91E-06	6.21E-05	PPIEL	1	39522280	39559671	-	5416	transcribed_unprocessed_pseudogene	peptidylprolyl isomerase E like pseudogene [Source:HGNC Symbol;Acc:HGNC:33195]	-	26	159	0.153331505	0.875364402
ENSG00000141401	135.6646236	24.71936968	2.450103128	1.97E-06	6.41E-05	IMPA2	18	11981025	12030883	+	3825	protein_coding	inositol monophosphatase 2 [Source:HGNC Symbol;Acc:HGNC:6051]	-	129	26	1.077196608	0.202680665
ENSG00000139269	86.23799961	392.7194629	-2.185562272	2.03E-06	6.59E-05	INHBE	12	57452323	57459280	+	3015	protein_coding	inhibin subunit beta E [Source:HGNC Symbol;Acc:HGNC:24029]	-	82	413	0.86868684	4.084445897
ENSG00000013810	1092.648169	259.5928248	2.072949128	2.05E-06	6.64E-05	TACC3	4	1721490	1745176	+	6528	protein_coding	transforming acidic coiled-coil containing protein 3 [Source:HGNC Symbol;Acc:HGNC:11524]	-	1039	273	5.083608627	1.246961124
ENSG00000233818	11.57225593	83.67547473	-2.84140939	2.05E-06	6.64E-05	AP000695.2	21	36445731	36532408	+	1178	antisense	novel transcript	-	11	88	0.298252506	2.227449129
ENSG00000112118	1034.808504	245.3292564	2.075982475	2.08E-06	6.73E-05	MCM3	6	52264009	52284881	-	3650	protein_coding	minichromosome maintenance complex component 3 [Source:HGNC Symbol;Acc:HGNC:6945]	-	984	258	8.61070955	2.107643988
ENSG00000166851	542.6455393	124.5643744	2.121946127	2.13E-06	6.86E-05	PLK1	16	23677656	23690367	+	4760	protein_coding	polo like kinase 1 [Source:HGNC Symbol;Acc:HGNC:9077]	-	516	131	3.462417667	0.820606127
ENSG00000168389	272.3765599	1145.835865	-2.072250076	2.13E-06	6.86E-05	MFSD2A	1	39955112	39969968	+	4007	protein_coding	major facilitator superfamily domain containing 2A [Source:HGNC Symbol;Acc:HGNC:25897]	-	259	1205	2.064510651	8.966813088
ENSG00000116830	545.8004301	125.515279	2.119347506	2.19E-06	7.06E-05	TTF2	1	117060303	117107453	+	10181	protein_coding	transcription termination factor 2 [Source:HGNC Symbol;Acc:HGNC:12398]	-	519	132	1.62822203	0.386592929
ENSG00000125508	3.159272153	42.78656873	-3.709850277	2.20E-06	7.07E-05	SRMS	20	63540810	63547504	-	1516	protein_coding	src-related kinase lacking C-terminal regulatory tyrosine and N-terminal myristylation sites [Source:HGNC Symbol;Acc:HGNC:11298]	-	3	45	0.063206066	0.885082441
ENSG00000196914	4528.324247	1113.505111	2.023740413	2.23E-06	7.17E-05	ARHGEF12	11	120336914	120489936	+	24404	protein_coding	Rho guanine nucleotide exchange factor 12 [Source:HGNC Symbol;Acc:HGNC:14193]	-	4306	1171	5.63572399	1.430758357
ENSG00000009413	2773.153334	677.0399234	2.034002509	2.25E-06	7.20E-05	REV3L	6	111299028	111483715	-	12425	protein_coding	REV3 like, DNA directed polymerase zeta catalytic subunit [Source:HGNC Symbol;Acc:HGNC:9968]	-	2637	712	6.778762817	1.708653533
ENSG00000214309	7.365747319	65.60828509	-3.134395392	2.27E-06	7.26E-05	MBLAC1	7	100126694	100128498	+	1571	protein_coding	metallo-beta-lactamase domain containing 1 [Source:HGNC Symbol;Acc:HGNC:22180]	-	7	69	0.142317584	1.309614028
ENSG00000171509	117.7869087	19.96484085	2.552829651	2.29E-06	7.33E-05	RXFP1	4	158315311	158653372	+	5684	protein_coding	relaxin family peptide receptor 1 [Source:HGNC Symbol;Acc:HGNC:19718]	-	112	21	0.629362206	0.110162971
ENSG00000140022	26.29507188	1.39E-17	7.72514551	2.40E-06	7.62E-05	STON2	14	81260656	81436465	-	7812	protein_coding	stonin 2 [Source:HGNC Symbol;Acc:HGNC:30652]	-	25	0	0.102214964	0
ENSG00000262061	1.39E-17	25.67027524	-7.691085355	2.40E-06	7.62E-05	AC129507.1	17	331205	333488	+	2284	processed_transcript	uncharacterized LOC100506388 [Source:NCBI gene;Acc:100506388]	-	0	27	0	0.35248292
ENSG00000077264	26.29507188	1.39E-17	7.72514551	2.40E-06	7.62E-05	PAK3	X	110944285	111227361	+	10312	protein_coding	p21 (RAC1) activated kinase 3 [Source:HGNC Symbol;Acc:HGNC:8592]	-	25	0	0.077434377	0
ENSG00000153684	1.39E-17	25.67027524	-7.691085355	2.40E-06	7.62E-05	GOLGA8F	15	28378621	28392018	+	5663	protein_coding	golgin A8 family member F [Source:HGNC Symbol;Acc:HGNC:32378]	-	0	27	0	0.142163339
ENSG00000248362	1.39E-17	25.67027524	-7.691085355	2.40E-06	7.62E-05	AC011352.1	5	147886086	147886878	-	793	antisense	novel transcript	-	0	27	0	1.015221928
ENSG00000136574	1.39E-17	25.67027524	-7.691085355	2.40E-06	7.62E-05	GATA4	8	11676959	11760002	+	4443	protein_coding	GATA binding protein 4 [Source:HGNC Symbol;Acc:HGNC:4173]	zf-GATA	0	27	0	0.181199862
ENSG00000112414	185.091247	782.5903283	-2.079319216	2.41E-06	7.63E-05	ADGRG6	6	142301854	142446266	+	8473	protein_coding	adhesion G protein-coupled receptor G6 [Source:HGNC Symbol;Acc:HGNC:13841]	-	176	823	0.663456064	2.896229957
ENSG00000235782	36.81137452	185.4222684	-2.328878118	2.47E-06	7.81E-05	AL031429.1	1	70947379	70951493	+	749	antisense	novel transcript	-	35	195	1.492529531	7.76288596
ENSG00000275216	17.8820316	107.4480912	-2.579096723	2.50E-06	7.88E-05	AL161431.1	13	109269634	109278512	+	5087	lincRNA	novel transcript	-	17	113	0.106739187	0.662349356
ENSG00000104415	114.6320178	499.2207727	-2.12152449	2.51E-06	7.92E-05	WISP1	8	133191039	133231690	+	5190	protein_coding	WNT1 inducible signaling pathway protein 1 [Source:HGNC Symbol;Acc:HGNC:12769]	-	109	525	0.670804313	3.016215435
ENSG00000273218	5.262501381	51.34471299	-3.25735465	2.52E-06	7.95E-05	AC005776.2	19	15346068	15348417	-	1769	lincRNA	novel transcript	-	5	54	0.090277366	0.91019897
ENSG00000235423	153.5423385	29.47389693	2.37595894	2.56E-06	8.06E-05	AC068768.1	12	123252030	123261483	-	1756	antisense	novel transcript	-	146	31	2.655614617	0.526389957
ENSG00000146143	1363.968777	330.9106668	2.042862274	2.58E-06	8.07E-05	PRIM2	6	57314805	57646849	+	4667	protein_coding	DNA primase subunit 2 [Source:HGNC Symbol;Acc:HGNC:9370]	-	1297	348	8.876441218	2.223370585
ENSG00000109819	32.60485334	0.946606706	4.927000134	2.59E-06	8.07E-05	PPARGC1A	4	23755041	23904089	-	10870	protein_coding	PPARG coactivator 1 alpha [Source:HGNC Symbol;Acc:HGNC:9237]	-	31	1	0.091089613	0.002743095
ENSG00000117501	1.05606667	31.37570752	-4.743027756	2.59E-06	8.07E-05	MROH9	1	170935471	171064765	+	3831	protein_coding	maestro heat like repeat family member 9 [Source:HGNC Symbol;Acc:HGNC:26287]	-	1	33	0.008337283	0.256845642
ENSG00000248498	1.05606667	31.37570752	-4.743027756	2.59E-06	8.07E-05	ASNSP1	8	46579213	46638886	-	2835	transcribed_unprocessed_pseudogene	asparagine synthetase pseudogene 1 [Source:HGNC Symbol;Acc:HGNC:754]	-	1	33	0.01126636	0.347081359
ENSG00000104808	1.05606667	31.37570752	-4.743027756	2.59E-06	8.07E-05	DHDH	19	48933682	48944969	+	1081	protein_coding	dihydrodiol dehydrogenase [Source:HGNC Symbol;Acc:HGNC:17887]	-	1	33	0.029546838	0.910245747
ENSG00000152580	116.7352784	19.96484085	2.539904357	2.59E-06	8.07E-05	IGSF10	3	151425384	151458709	-	11727	protein_coding	immunoglobulin superfamily member 10 [Source:HGNC Symbol;Acc:HGNC:26384]	-	111	21	0.302324094	0.053395269
ENSG00000253930	13.67551359	90.33180747	-2.713038616	2.60E-06	8.09E-05	TNFRSF10A-AS1	8	23189279	23190675	+	637	antisense	TNFRSF10A antisense RNA 1 [Source:HGNC Symbol;Acc:HGNC:53164]	-	13	95	0.651839428	4.446871557
ENSG00000163814	166.1619019	702.7143462	-2.079567394	2.60E-06	8.10E-05	CDCP1	3	45082278	45146422	-	6507	protein_coding	CUB domain containing protein 1 [Source:HGNC Symbol;Acc:HGNC:24357]	-	158	739	0.775555686	3.386367163
ENSG00000187608	682.5123648	2767.128117	-2.019274853	2.64E-06	8.21E-05	ISG15	1	1001138	1014540	+	941	protein_coding	ISG15 ubiquitin-like modifier [Source:HGNC Symbol;Acc:HGNC:4053]	-	649	2910	22.02884766	92.20909893
ENSG00000166845	180.8847259	36.13023343	2.319611945	2.66E-06	8.26E-05	C18orf54	18	54357917	54385218	+	6165	protein_coding	chromosome 18 open reading frame 54 [Source:HGNC Symbol;Acc:HGNC:13796]	-	172	38	0.891111549	0.183789598
ENSG00000279382	95.70267237	15.21030926	2.64314092	2.67E-06	8.28E-05	AC018665.1	17	76090308	76091669	+	1362	TEC	TEC	-	91	16	2.134032312	0.350278344
ENSG00000102554	401.7270833	1642.208039	-2.031029803	2.70E-06	8.37E-05	KLF5	13	73054976	73077542	+	3893	protein_coding	Kruppel like factor 5 [Source:HGNC Symbol;Acc:HGNC:6349]	zf-C2H2	382	1727	3.134120322	13.22751755
ENSG00000106571	988.5367724	238.6729244	2.0496563	2.73E-06	8.44E-05	GLI3	7	41960950	42237870	-	10950	protein_coding	GLI family zinc finger 3 [Source:HGNC Symbol;Acc:HGNC:4319]	zf-C2H2	940	251	2.741892607	0.683486616
ENSG00000163735	1400.775837	5614.136327	-2.002747012	2.75E-06	8.49E-05	CXCL5	4	73995642	73998779	-	2538	protein_coding	C-X-C motif chemokine ligand 5 [Source:HGNC Symbol;Acc:HGNC:10642]	-	1332	5904	16.76290614	69.36256481
ENSG00000050555	65.20539329	8.553953873	2.911392886	2.77E-06	8.54E-05	LAMC3	9	131009082	131094473	+	7594	protein_coding	laminin subunit gamma 3 [Source:HGNC Symbol;Acc:HGNC:6494]	-	62	9	0.260770106	0.03533803
ENSG00000126216	620.466179	146.4351803	2.082100596	2.80E-06	8.61E-05	TUBGCP3	13	112485005	112588205	-	7254	protein_coding	tubulin gamma complex associated protein 3 [Source:HGNC Symbol;Acc:HGNC:18598]	-	590	154	2.597832625	0.633014389
ENSG00000215105	148.2841871	28.52299157	2.372830221	2.80E-06	8.61E-05	TTC3P1	X	75740831	75746911	-	6081	processed_pseudogene	tetratricopeptide repeat domain 3 pseudogene 1 [Source:HGNC Symbol;Acc:HGNC:23318]	-	141	30	0.740595068	0.147101352
ENSG00000169047	4895.34321	1222.859134	2.001035176	2.82E-06	8.67E-05	IRS1	2	226731317	226799759	-	9953	protein_coding	insulin receptor substrate 1 [Source:HGNC Symbol;Acc:HGNC:6125]	-	4655	1286	14.93834164	3.852630665
ENSG00000130066	4759.682905	18943.91625	-1.992770531	2.87E-06	8.81E-05	SAT1	X	23783173	23786226	+	2498	protein_coding	spermidine/spermine N1-acetyltransferase 1 [Source:HGNC Symbol;Acc:HGNC:10540]	-	4526	19922	57.87071148	237.7994875
ENSG00000198146	1730.98774	426.0011222	2.022330157	2.89E-06	8.86E-05	ZNF770	15	34978341	34988287	-	5439	protein_coding	zinc finger protein 770 [Source:HGNC Symbol;Acc:HGNC:26061]	zf-C2H2	1646	448	9.6660153	2.456005685
ENSG00000110492	1214.63728	4855.314499	-1.99893437	2.91E-06	8.89E-05	MDK	11	46380756	46383837	+	2196	protein_coding	midkine [Source:HGNC Symbol;Acc:HGNC:6972]	-	1155	5106	16.79911313	69.32963077
ENSG00000170075	3.159272153	41.83566374	-3.677524178	2.92E-06	8.91E-05	GPR37L1	1	202122858	202133592	+	6588	protein_coding	G protein-coupled receptor 37 like 1 [Source:HGNC Symbol;Acc:HGNC:14923]	-	3	44	0.014544687	0.199145042
ENSG00000179542	2.107671351	37.08113853	-4.061807624	2.93E-06	8.91E-05	SLITRK4	X	143622790	143635777	-	8914	protein_coding	SLIT and NTRK like family member 4 [Source:HGNC Symbol;Acc:HGNC:23502]	-	2	39	0.007166285	0.130455499
ENSG00000259146	2.107671351	37.08113853	-4.061807624	2.93E-06	8.91E-05	AC005476.2	14	71292729	71321814	-	973	antisense	novel transcript, antisense to SIPA1L1	-	2	39	0.065652892	1.195149349
ENSG00000248794	2.107671351	37.08113853	-4.061807624	2.93E-06	8.91E-05	AC026436.1	5	81242330	81242599	-	270	processed_pseudogene	ribosomal protein S12 (RPS12) pseudogene	-	2	39	0.23659357	4.306964136
ENSG00000128342	8349.948632	33143.77383	-1.988883443	2.96E-06	8.99E-05	LIF	22	30240447	30246851	-	3969	protein_coding	LIF, interleukin 6 family cytokine [Source:HGNC Symbol;Acc:HGNC:6596]	-	7940	34855	63.89635874	261.8510988
ENSG00000149639	1708.903505	421.2465995	2.019994147	2.98E-06	9.03E-05	SOGA1	20	36777442	36863686	-	15128	protein_coding	suppressor of glucose, autophagy associated 1 [Source:HGNC Symbol;Acc:HGNC:16111]	-	1625	443	3.430903916	0.873157569
ENSG00000198786	31220.80365	7870.632814	1.987938065	2.99E-06	9.06E-05	MT-ND5	MT	12337	14148	+	1812	protein_coding	mitochondrially encoded NADH:ubiquinone oxidoreductase core subunit 5 [Source:HGNC Symbol;Acc:HGNC:7461]	-	29688	8277	523.3105065	136.2025299
ENSG00000054654	127.2515813	22.81755839	2.472700122	3.01E-06	9.08E-05	SYNE2	14	63852983	64226433	+	31374	protein_coding	spectrin repeat containing nuclear envelope protein 2 [Source:HGNC Symbol;Acc:HGNC:17084]	-	121	24	0.123183399	0.02280929
ENSG00000233230	127.2515813	22.81755839	2.472700122	3.01E-06	9.08E-05	AC079807.1	2	47905678	47907810	+	856	antisense	novel transcript	-	121	24	4.514901832	0.836003103
ENSG00000149503	723.5259452	173.0605088	2.062933836	3.08E-06	9.29E-05	INCENP	11	62123973	62153163	+	4473	protein_coding	inner centromere protein [Source:HGNC Symbol;Acc:HGNC:6058]	-	688	182	4.912767895	1.213229334
ENSG00000243302	259.7569967	56.09923721	2.208465804	3.09E-06	9.32E-05	AC018638.4	7	128651185	128652334	+	1150	processed_pseudogene	novel pseudogene	-	247	59	6.860184866	1.529764519
ENSG00000137809	6657.875535	26356.21718	-1.984990458	3.10E-06	9.32E-05	ITGA11	15	68296533	68432162	-	10864	protein_coding	integrin subunit alpha 11 [Source:HGNC Symbol;Acc:HGNC:6136]	-	6331	27717	18.61312366	76.07235787
ENSG00000152402	2005.46324	498.2698681	2.008649649	3.17E-06	9.53E-05	GUCY1A2	11	106674012	107018524	-	16361	protein_coding	guanylate cyclase 1 soluble subunit alpha 2 [Source:HGNC Symbol;Acc:HGNC:4684]	-	1907	524	3.722867286	0.954974676
ENSG00000250038	66.25702361	301.4326255	-2.183685396	3.21E-06	9.63E-05	AC109588.1	4	28362279	28402864	-	1304	lincRNA	novel transcript	-	63	317	1.543119873	7.248565762
ENSG00000166473	5.262501381	50.39380812	-3.23045362	3.22E-06	9.63E-05	PKD1L2	16	81100875	81220370	-	18637	polymorphic_pseudogene	polycystin 1 like 2 (gene/pseudogene) [Source:HGNC Symbol;Acc:HGNC:21715]	-	5	53	0.008569011	0.084795006
ENSG00000178623	5.262501381	50.39380812	-3.23045362	3.22E-06	9.63E-05	GPR35	2	240605431	240631259	+	5089	protein_coding	G protein-coupled receptor 35 [Source:HGNC Symbol;Acc:HGNC:4492]	-	5	53	0.031381541	0.310537342
ENSG00000060749	993.7949237	242.4765427	2.034510857	3.23E-06	9.65E-05	QSER1	11	32892820	32993316	+	10899	protein_coding	glutamine and serine rich 1 [Source:HGNC Symbol;Acc:HGNC:26154]	-	945	255	2.769375604	0.69762806
ENSG00000227473	118.838539	20.91574679	2.498933461	3.32E-06	9.93E-05	TSSK5P	8	144141214	144143664	-	907	unitary_pseudogene	testis specific serine kinase 5, pseudogene [Source:HGNC Symbol;Acc:HGNC:31931]	-	113	22	3.979310818	0.72324561
ENSG00000238105	11.57225593	80.82276066	-2.791444557	3.35E-06	9.97E-05	GOLGA2P5	12	100156357	100173659	-	10957	transcribed_unprocessed_pseudogene	GOLGA2 pseudogene 5 [Source:HGNC Symbol;Acc:HGNC:25315]	-	11	85	0.032065479	0.231311741
ENSG00000229951	11.57225593	80.82276066	-2.791444557	3.35E-06	9.97E-05	FLJ31356	2	28384409	28394672	-	3001	antisense	uncharacterized protein FLJ31356 [Source:NCBI gene;Acc:403150]	-	11	85	0.117074792	0.844546065
ENSG00000251003	11.57225593	80.82276066	-2.791444557	3.35E-06	9.97E-05	ZFPM2-AS1	8	105546089	106060524	-	2667	processed_transcript	ZFPM2 antisense RNA 1 [Source:HGNC Symbol;Acc:HGNC:50698]	-	11	85	0.131736577	0.950312239
ENSG00000112562	130.4064722	24.71936968	2.393125666	3.37E-06	0.000100204	SMOC2	6	168441151	168673445	+	4032	protein_coding	SPARC related modular calcium binding 2 [Source:HGNC Symbol;Acc:HGNC:20323]	-	124	26	0.982285805	0.192275185
ENSG00000197077	368.0749146	84.62637942	2.119095458	3.38E-06	0.000100472	KIAA1671	22	24952730	25197448	+	16439	protein_coding	KIAA1671 [Source:HGNC Symbol;Acc:HGNC:29345]	-	350	89	0.680032009	0.161430289
ENSG00000257219	465.8765297	1869.474225	-2.004339367	3.40E-06	0.000100782	LINC02407	12	76259839	76305131	+	1201	lincRNA	long intergenic non-protein coding RNA 2407 [Source:HGNC Symbol;Acc:HGNC:53336]	-	443	1966	11.78141421	48.81023725
ENSG00000100906	2766.843552	10904.96922	-1.978626942	3.40E-06	0.000100782	NFKBIA	14	35401511	35404749	-	2373	protein_coding	NFKB inhibitor alpha [Source:HGNC Symbol;Acc:HGNC:7797]	-	2631	11468	35.41276326	144.0987982
ENSG00000280435	85.1863693	13.30849533	2.666396988	3.44E-06	0.00010167	AC006058.4	3	44115818	44117487	-	1670	TEC	TEC	-	81	14	1.54919203	0.249966597
ENSG00000119685	336.5260065	76.06823715	2.143424588	3.45E-06	0.000101896	TTLL5	14	75633625	75955078	+	12266	protein_coding	tubulin tyrosine ligase like 5 [Source:HGNC Symbol;Acc:HGNC:19963]	-	320	80	0.83326612	0.194472161
ENSG00000168916	253.447215	55.14833239	2.197611991	3.47E-06	0.000102429	ZNF608	5	124636913	124748807	-	6922	protein_coding	zinc finger protein 608 [Source:HGNC Symbol;Acc:HGNC:29238]	-	241	58	1.112044468	0.249842784
ENSG00000221878	323.9064433	73.21552301	2.143353342	3.48E-06	0.00010244	PSG7	19	42924132	42937178	-	4795	protein_coding	pregnancy specific beta-1-glycoprotein 7 (gene/pseudogene) [Source:HGNC Symbol;Acc:HGNC:9524]	-	308	77	2.051628915	0.478820269
ENSG00000146707	48.37930806	228.2129742	-2.235144106	3.53E-06	0.000103948	POMZP3	7	76609986	76627261	-	1861	protein_coding	POM121 and ZP3 fusion [Source:HGNC Symbol;Acc:HGNC:9203]	-	46	240	0.789492784	3.845344742
ENSG00000111254	46.2760474	3.79938343	3.561982501	3.58E-06	0.000105012	AKAP3	12	4615508	4649047	-	3668	protein_coding	A-kinase anchoring protein 3 [Source:HGNC Symbol;Acc:HGNC:373]	-	44	4	0.383142259	0.032516297
ENSG00000166004	209.2787434	44.68837865	2.22412695	3.59E-06	0.000105012	CEP295	11	93661639	93730358	+	9495	protein_coding	centrosomal protein 295 [Source:HGNC Symbol;Acc:HGNC:29366]	-	199	47	0.669414035	0.147595563
ENSG00000154920	55.74072036	6.652131983	3.042240867	3.60E-06	0.000105012	EME1	17	50373220	50381483	+	3294	protein_coding	essential meiotic structure-specific endonuclease 1 [Source:HGNC Symbol;Acc:HGNC:24965]	-	53	7	0.513912263	0.063364332
ENSG00000166922	43.12115643	204.4403599	-2.24209522	3.60E-06	0.000105012	SCG5	15	32641676	32697098	+	2196	protein_coding	secretogranin V [Source:HGNC Symbol;Acc:HGNC:10816]	-	41	215	0.596332154	2.919285275
ENSG00000163993	1.39E-17	24.71936968	-7.636906052	3.61E-06	0.000105012	S100P	4	6693069	6697170	+	1280	protein_coding	S100 calcium binding protein P [Source:HGNC Symbol;Acc:HGNC:10504]	-	0	26	0	0.605666832
ENSG00000170421	1.39E-17	24.71936968	-7.636906052	3.61E-06	0.000105012	KRT8	12	52897187	52949954	-	6881	protein_coding	keratin 8 [Source:HGNC Symbol;Acc:HGNC:6446]	-	0	26	0	0.112665825
ENSG00000243116	1.39E-17	24.71936968	-7.636906052	3.61E-06	0.000105012	AC092943.1	3	159721524	159722401	-	878	processed_pseudogene	chromosome 9 open reading frame 78 (C9orf78) pseudogene	-	0	26	0	0.882976702
ENSG00000285671	1.39E-17	24.71936968	-7.636906052	3.61E-06	0.000105012	AL139405.1	10	14372001	14377586	+	2591	lincRNA	novel transcript	-	0	26	0	0.299210168
ENSG00000188985	145.1292962	28.52299157	2.341829708	3.75E-06	0.000108972	DHFRP1	18	26170726	26171284	-	559	processed_pseudogene	dihydrofolate reductase pseudogene 1 [Source:HGNC Symbol;Acc:HGNC:2862]	-	138	30	7.885041523	1.600220609
ENSG00000225177	130.4064722	548.6678093	-2.07192377	3.79E-06	0.000110173	FLJ46906	6	138692548	138697288	+	1220	antisense	uncharacterized LOC441172 [Source:NCBI gene;Acc:441172]	-	124	577	3.246374069	14.10218459
ENSG00000135587	118.838539	502.0734863	-2.077803869	3.80E-06	0.000110359	SMPD2	6	109440763	109443919	+	2014	protein_coding	sphingomyelin phosphodiesterase 2 [Source:HGNC Symbol;Acc:HGNC:11121]	-	113	528	1.792072946	7.817085622
ENSG00000076555	58.89561134	7.603043541	2.932181359	3.90E-06	0.000113135	ACACB	12	109116595	109268226	+	14505	protein_coding	acetyl-CoA carboxylase beta [Source:HGNC Symbol;Acc:HGNC:85]	-	56	8	0.123312471	0.016445333
ENSG00000204767	415.3982768	96.98814009	2.097116413	3.94E-06	0.000114035	INSYN2B	5	169864264	169980740	-	2999	protein_coding	inhibitory synaptic factor family member 2B [Source:HGNC Symbol;Acc:HGNC:37271]	-	395	102	4.206852993	1.01413114
ENSG00000197582	11.57225593	79.87185597	-2.774397531	3.95E-06	0.000114257	GPX1P1	X	13378735	13379340	-	606	processed_pseudogene	glutathione peroxidase pseudogene 1 [Source:HGNC Symbol;Acc:HGNC:4560]	-	11	84	0.579771372	4.133111052
ENSG00000169884	2.107671351	36.13023343	-4.02446029	4.01E-06	0.000115915	WNT10B	12	48965340	48971763	-	2629	protein_coding	Wnt family member 10B [Source:HGNC Symbol;Acc:HGNC:12775]	-	2	38	0.024298313	0.430986258
ENSG00000126860	5.262501381	49.44290324	-3.203041438	4.11E-06	0.000118328	EVI2A	17	31317560	31321884	-	2071	protein_coding	ecotropic viral integration site 2A [Source:HGNC Symbol;Acc:HGNC:3499]	-	5	52	0.077112825	0.748675562
ENSG00000129595	50.48256872	4.750302961	3.374460446	4.11E-06	0.000118328	EPB41L4A	5	112142441	112419316	-	8582	protein_coding	erythrocyte membrane protein band 4.1 like 4A [Source:HGNC Symbol;Acc:HGNC:13278]	-	48	5	0.178644411	0.017372083
ENSG00000156017	491.1156561	116.9571375	2.068846982	4.19E-06	0.000120466	CARNMT1	9	74981020	75028423	-	4610	protein_coding	carnosine N-methyltransferase 1 [Source:HGNC Symbol;Acc:HGNC:23435]	-	467	123	3.235583867	0.79556304
ENSG00000197599	18.93366143	107.4480912	-2.497190481	4.21E-06	0.000120986	CCDC154	16	1434383	1444556	-	2726	protein_coding	coiled-coil domain containing 154 [Source:HGNC Symbol;Acc:HGNC:34454]	-	18	113	0.210903293	1.236012903
ENSG00000081026	424.8629492	99.84085404	2.087842209	4.33E-06	0.00012424	MAGI3	1	113390749	113685923	+	8180	protein_coding	membrane associated guanylate kinase, WW and PDZ domain containing 3 [Source:HGNC Symbol;Acc:HGNC:29647]	-	404	105	1.57748329	0.382742252
ENSG00000156804	1455.460611	5658.82884	-1.958941125	4.37E-06	0.000125177	FBXO32	8	123497889	123541206	-	7395	protein_coding	F-box protein 32 [Source:HGNC Symbol;Acc:HGNC:16731]	-	1384	5951	5.977706916	23.99507902
ENSG00000112379	159.8521202	32.32661276	2.301286033	4.44E-06	0.000126872	ARFGEF3	6	138161921	138344663	+	14877	protein_coding	ARFGEF family member 3 [Source:HGNC Symbol;Acc:HGNC:21213]	-	152	34	0.326335959	0.068144995
ENSG00000165092	52.58582937	240.5747335	-2.19120944	4.44E-06	0.000126872	ALDH1A1	9	72900662	73080442	-	2849	protein_coding	aldehyde dehydrogenase 1 family member A1 [Source:HGNC Symbol;Acc:HGNC:402]	-	50	253	0.560549877	2.647881129
ENSG00000156463	29.44996255	150.2387987	-2.346265259	4.50E-06	0.000128363	SH3RF2	5	145936579	146081791	+	7232	protein_coding	SH3 domain containing ring finger 2 [Source:HGNC Symbol;Acc:HGNC:26299]	-	28	158	0.123662015	0.65143199
ENSG00000285816	41.01789578	193.9804096	-2.238311389	4.51E-06	0.000128732	AP000944.2	11	65261928	65326543	+	4256	protein_coding	novel protein, POLA2-CDC42EP2 readthrough	-	39	204	0.29268448	1.429219591
ENSG00000168672	143.0260357	28.52299157	2.320786328	4.56E-06	0.000129746	FAM84B	8	126552442	126558393	-	5404	protein_coding	family with sequence similarity 84 member B [Source:HGNC Symbol;Acc:HGNC:24166]	-	136	30	0.803822714	0.165529852
ENSG00000119927	565.7814051	136.9261343	2.045796069	4.61E-06	0.000131171	GPAM	10	112149864	112215377	-	9808	protein_coding	glycerol-3-phosphate acyltransferase, mitochondrial [Source:HGNC Symbol;Acc:HGNC:24865]	-	538	144	1.752017842	0.437776503
ENSG00000106976	2002.308349	510.6316273	1.971031898	4.63E-06	0.000131436	DNM1	9	128191655	128255248	+	10775	protein_coding	dynamin 1 [Source:HGNC Symbol;Acc:HGNC:2972]	-	1904	537	5.643991765	1.486029461
ENSG00000234115	11.57225593	78.92095127	-2.757146663	4.67E-06	0.000132479	AL138878.2	6	7516600	7517840	-	1241	processed_pseudogene	isocitrate dehydrogenase 1 (NADP+), soluble (IDH1) pseudogene	-	11	83	0.283111565	1.994236788
ENSG00000104093	298.6673168	68.46099935	2.123051911	4.73E-06	0.000133919	DMXL2	15	51447711	51622833	-	13807	protein_coding	Dmx like 2 [Source:HGNC Symbol;Acc:HGNC:2938]	-	284	72	0.656985404	0.155490401
ENSG00000157514	538.4390182	2110.053075	-1.970189706	4.75E-06	0.000134468	TSC22D3	X	107713221	107777342	-	4766	protein_coding	TSC22 domain family member 3 [Source:HGNC Symbol;Acc:HGNC:3051]	TSC22	512	2219	3.431252112	13.88269162
ENSG00000140545	4539.89218	17462.40697	-1.943494845	4.85E-06	0.000137052	MFGE8	15	88898683	88913411	-	6837	protein_coding	milk fat globule-EGF factor 8 protein [Source:HGNC Symbol;Acc:HGNC:7036]	-	4317	18364	20.16755151	80.0888609
ENSG00000278540	1604.792108	407.9339357	1.975631331	4.85E-06	0.000137052	ACACA	17	37084988	37406818	-	13008	protein_coding	acetyl-CoA carboxylase alpha [Source:HGNC Symbol;Acc:HGNC:84]	-	1526	429	3.746974276	0.983370502
ENSG00000198759	180.8847259	38.03204361	2.245859748	4.99E-06	0.000140857	EGFL6	X	13569605	13633575	+	2607	protein_coding	EGF like domain multiple 6 [Source:HGNC Symbol;Acc:HGNC:3235]	-	172	40	2.107289106	0.457498182
ENSG00000267279	27.34670208	141.6806573	-2.368172134	5.03E-06	0.000141578	AC090409.1	18	61585746	61606916	-	1199	lincRNA	novel transcript	-	26	149	0.69261337	3.705420483
ENSG00000136108	1374.48508	348.9778534	1.977277336	5.04E-06	0.000141786	CKAP2	13	52455429	52476628	+	4547	protein_coding	cytoskeleton associated protein 2 [Source:HGNC Symbol;Acc:HGNC:1990]	-	1307	367	9.180944025	2.406642172
ENSG00000249755	7.365747319	61.80466602	-3.048407343	5.08E-06	0.000142877	AC083829.1	4	88527160	88528170	+	657	processed_pseudogene	CD53 molecule (CD53) pseudogene	-	7	65	0.34030582	2.949975436
ENSG00000267355	3.159272153	39.93385371	-3.610614345	5.19E-06	0.000145589	RPL9P29	17	78845953	78846868	-	593	processed_pseudogene	ribosomal protein L9 pseudogene 29 [Source:HGNC Symbol;Acc:HGNC:35533]	-	3	42	0.161585828	2.111859442
ENSG00000218358	3.159272153	39.93385371	-3.610614345	5.19E-06	0.000145589	RAET1K	6	149998019	150005157	-	1896	transcribed_unprocessed_pseudogene	retinoic acid early transcript 1K pseudogene [Source:HGNC Symbol;Acc:HGNC:16797]	-	3	42	0.050538183	0.660513
ENSG00000121858	30.5015928	0.946606706	4.83116433	5.25E-06	0.00014638	TNFSF10	3	172505508	172523507	-	3473	protein_coding	TNF superfamily member 10 [Source:HGNC Symbol;Acc:HGNC:11925]	-	29	1	0.26670424	0.008585501
ENSG00000106511	30.5015928	0.946606706	4.83116433	5.25E-06	0.00014638	MEOX2	7	15611212	15686812	-	2500	protein_coding	mesenchyme homeobox 2 [Source:HGNC Symbol;Acc:HGNC:7014]	Homeobox	29	1	0.370505531	0.011926978
ENSG00000205078	1.05606667	29.47389693	-4.653198731	5.25E-06	0.00014638	SYCE1L	16	77199397	77213215	+	1244	protein_coding	synaptonemal complex central element protein 1 like [Source:HGNC Symbol;Acc:HGNC:37236]	-	1	31	0.025675347	0.7430392
ENSG00000017427	5.262501381	48.49199835	-3.175098301	5.26E-06	0.00014638	IGF1	12	102395874	102481744	-	8122	protein_coding	insulin like growth factor 1 [Source:HGNC Symbol;Acc:HGNC:5464]	-	5	51	0.019662726	0.187230934
ENSG00000226054	5.262501381	48.49199835	-3.175098301	5.26E-06	0.00014638	MEMO1P1	21	36130489	36131376	+	888	processed_pseudogene	mediator of cell motility 1 pseudogene 1 [Source:HGNC Symbol;Acc:HGNC:23274]	-	5	51	0.179843085	1.712488339
ENSG00000253522	5.262501381	48.49199835	-3.175098301	5.26E-06	0.00014638	MIR3142HG	5	160438594	160487426	+	2377	lincRNA	MIR3142 host gene [Source:HGNC Symbol;Acc:HGNC:51944]	-	5	51	0.067185806	0.639751639
ENSG00000205208	380.6944779	90.33180747	2.073726059	5.29E-06	0.000147097	C4orf46	4	158666679	158672255	-	3730	protein_coding	chromosome 4 open reading frame 46 [Source:HGNC Symbol;Acc:HGNC:27320]	-	362	95	3.099819778	0.759425518
ENSG00000186847	1.39E-17	23.76846407	-7.580612426	5.45E-06	0.000150113	KRT14	17	41582279	41586921	-	2281	protein_coding	keratin 14 [Source:HGNC Symbol;Acc:HGNC:6416]	-	0	25	0	0.326802324
ENSG00000173894	24.19181155	1.39E-17	7.605444047	5.45E-06	0.000150113	CBX2	17	79778132	79787983	+	5687	protein_coding	chromobox 2 [Source:HGNC Symbol;Acc:HGNC:1552]	-	23	0	0.129175846	0
ENSG00000165449	1.39E-17	23.76846407	-7.580612426	5.45E-06	0.000150113	SLC16A9	10	59650761	59736002	-	4429	protein_coding	solute carrier family 16 member 9 [Source:HGNC Symbol;Acc:HGNC:23520]	-	0	25	0	0.168307993
ENSG00000264268	24.19181155	1.39E-17	7.605444047	5.45E-06	0.000150113	MIR4767	X	7147860	7147937	+	78	miRNA	microRNA 4767 [Source:HGNC Symbol;Acc:HGNC:41548]	-	23	0	9.418244042	0
ENSG00000174607	24.19181155	1.39E-17	7.605444047	5.45E-06	0.000150113	UGT8	4	114598455	114678224	+	4699	protein_coding	UDP glycosyltransferase 8 [Source:HGNC Symbol;Acc:HGNC:12555]	-	23	0	0.156336036	0
ENSG00000275410	1.39E-17	23.76846407	-7.580612426	5.45E-06	0.000150113	HNF1B	17	37686432	37745247	-	5962	protein_coding	HNF1 homeobox B [Source:HGNC Symbol;Acc:HGNC:11630]	-	0	25	0	0.125031214
ENSG00000118946	24.19181155	1.39E-17	7.605444047	5.45E-06	0.000150113	PCDH17	13	57631810	57729311	+	8326	protein_coding	protocadherin 17 [Source:HGNC Symbol;Acc:HGNC:14267]	-	23	0	0.088232409	0
ENSG00000257702	90.44452084	382.2595128	-2.078012794	5.46E-06	0.000150393	LBX2-AS1	2	74502595	74504678	+	2084	antisense	LBX2 antisense RNA 1 [Source:HGNC Symbol;Acc:HGNC:25136]	-	86	402	1.318066866	5.751733443
ENSG00000169220	2.107671351	35.1793283	-3.986120386	5.52E-06	0.000151894	RGS14	5	177357837	177372601	+	3797	protein_coding	regulator of G protein signaling 14 [Source:HGNC Symbol;Acc:HGNC:9996]	-	2	37	0.016823878	0.290557132
ENSG00000185008	90.44452084	15.21030926	2.561720309	5.55E-06	0.000152446	ROBO2	3	75906695	77649964	+	16663	protein_coding	roundabout guidance receptor 2 [Source:HGNC Symbol;Acc:HGNC:10250]	-	86	16	0.164847347	0.028631045
ENSG00000149380	513.1998918	1990.239102	-1.955103703	5.64E-06	0.000154784	P4HA3	11	74235801	74311657	-	4009	protein_coding	prolyl 4-hydroxylase subunit alpha 3 [Source:HGNC Symbol;Acc:HGNC:30135]	-	488	2093	3.887948217	15.56695194
ENSG00000145390	4133.962897	1081.174356	1.934796237	5.76E-06	0.000157923	USP53	4	119212587	119295517	+	11950	protein_coding	ubiquitin specific peptidase 53 [Source:HGNC Symbol;Acc:HGNC:29255]	-	3931	1137	10.50683337	2.837023753
ENSG00000155465	118.838539	487.8099181	-2.036235252	5.79E-06	0.000158371	SLC7A7	14	22773222	22829820	-	5131	protein_coding	solute carrier family 7 member 7 [Source:HGNC Symbol;Acc:HGNC:11065]	-	113	513	0.703417445	2.981163279
ENSG00000135604	76.7733268	328.0579531	-2.093577555	5.83E-06	0.000159489	STX11	6	144150526	144188370	+	1926	protein_coding	syntaxin 11 [Source:HGNC Symbol;Acc:HGNC:11429]	-	73	345	1.210607286	5.341130938
ENSG00000177200	2100.109963	543.9132866	1.948757081	5.85E-06	0.000159706	CHD9	16	53055033	53329150	+	16504	protein_coding	chromodomain helicase DNA binding protein 9 [Source:HGNC Symbol;Acc:HGNC:25701]	-	1997	572	3.864786933	1.033420866
ENSG00000010292	1518.558426	391.7685583	1.954268582	5.95E-06	0.000162245	NCAPD2	12	6493356	6531955	+	6487	protein_coding	non-SMC condensin I complex subunit D2 [Source:HGNC Symbol;Acc:HGNC:24305]	-	1444	412	7.109842849	1.89375473
ENSG00000105639	22.08855135	116.9571375	-2.398348462	5.96E-06	0.000162419	JAK3	19	17824780	17848071	-	6813	protein_coding	Janus kinase 3 [Source:HGNC Symbol;Acc:HGNC:6193]	-	21	123	0.098450429	0.53831581
ENSG00000012048	392.2624109	94.13542612	2.05747748	5.99E-06	0.000162895	BRCA1	17	43044295	43170245	-	9187	protein_coding	BRCA1, DNA repair associated [Source:HGNC Symbol;Acc:HGNC:1100]	-	373	99	1.296796476	0.321315659
ENSG00000182670	5019.435581	1317.949588	1.929123445	6.00E-06	0.000163006	TTC3	21	37073226	37203112	+	15883	protein_coding	tetratricopeptide repeat domain 3 [Source:HGNC Symbol;Acc:HGNC:12393]	-	4773	1386	9.598328394	2.601962942
ENSG00000107611	113.5803875	20.91574679	2.433712094	6.03E-06	0.000163833	CUBN	10	16823966	17129817	-	13270	protein_coding	cubilin [Source:HGNC Symbol;Acc:HGNC:2548]	-	108	22	0.259949831	0.049433592
ENSG00000135913	228.2080884	51.34471299	2.149204603	6.15E-06	0.000166647	USP37	2	218450251	218568361	-	9290	protein_coding	ubiquitin specific peptidase 37 [Source:HGNC Symbol;Acc:HGNC:20063]	-	217	54	0.746071974	0.173319911
ENSG00000277462	271.3249297	1064.058074	-1.971017515	6.21E-06	0.000168286	ZNF670	1	247036784	247078755	-	1994	protein_coding	zinc finger protein 670 [Source:HGNC Symbol;Acc:HGNC:28167]	-	258	1119	4.132675049	16.73305911
ENSG00000081052	196.6591801	778.7867101	-1.984885723	6.40E-06	0.00017321	COL4A4	2	227002711	227164453	-	10076	protein_coding	collagen type IV alpha 4 chain [Source:HGNC Symbol;Acc:HGNC:2206]	-	187	819	0.592775375	2.423629084
ENSG00000120337	30.5015928	150.2387987	-2.295849229	6.44E-06	0.00017414	TNFSF18	1	173039960	173050963	-	2008	protein_coding	TNF superfamily member 18 [Source:HGNC Symbol;Acc:HGNC:11932]	-	29	158	0.461286766	2.346193304
ENSG00000243953	9.469000006	68.46099935	-2.838467974	6.48E-06	0.00017483	AC073359.1	3	154969283	154970223	-	521	lincRNA	uncharacterized LOC105374171 [Source:NCBI gene;Acc:105374171]	-	9	72	0.551748921	4.120644855
ENSG00000255364	11.57225593	77.01914186	-2.722013491	6.53E-06	0.000175739	SMILR	8	122414332	122428551	-	553	lincRNA	smooth muscle induced lncRNA, enhancer of proliferation [Source:HGNC Symbol;Acc:HGNC:51825]	-	11	81	0.635337164	4.367473717
ENSG00000069696	11.57225593	77.01914186	-2.722013491	6.53E-06	0.000175739	DRD4	11	637293	640706	+	1477	protein_coding	dopamine receptor D4 [Source:HGNC Symbol;Acc:HGNC:3025]	-	11	81	0.237875052	1.635215278
ENSG00000126803	200.8657012	793.0502783	-1.980550297	6.53E-06	0.000175739	HSPA2	14	64535905	64546173	+	5777	protein_coding	heat shock protein family A (Hsp70) member 2 [Source:HGNC Symbol;Acc:HGNC:5235]	-	191	834	1.05600921	4.304612829
ENSG00000204388	5572.593101	21004.5264	-1.914257194	6.55E-06	0.000176012	HSPA1B	6	31827735	31830255	+	2521	protein_coding	heat shock protein family A (Hsp70) member 1B [Source:HGNC Symbol;Acc:HGNC:5233]	-	5299	22089	67.13635831	261.2604208
ENSG00000280123	28.39833231	142.6315619	-2.323608933	6.65E-06	0.000178485	AC023632.6	8	94427712	94429888	-	2177	TEC	TEC	-	27	150	0.396133929	2.054486267
ENSG00000140396	1243.031297	321.4016212	1.950974639	6.69E-06	0.000179192	NCOA2	8	70109762	70403805	-	10026	protein_coding	nuclear receptor coactivator 2 [Source:HGNC Symbol;Acc:HGNC:7669]	-	1182	338	3.765533212	1.005216046
ENSG00000219201	505.8384799	125.515279	2.009675926	6.84E-06	0.000183247	AC138392.1	1	77810861	77811781	-	921	processed_pseudogene	novel pseudogene	-	481	132	16.68100269	4.273509892
ENSG00000177283	622.5694396	2373.453634	-1.930480328	6.87E-06	0.000183623	FZD8	10	35638249	35642278	-	4030	protein_coding	frizzled class receptor 8 [Source:HGNC Symbol;Acc:HGNC:4046]	-	592	2496	4.691949907	18.46757823
ENSG00000163207	38.91463515	2.848457973	3.71257398	6.96E-06	0.000185814	IVL	1	152908545	152911886	+	2153	protein_coding	involucrin [Source:HGNC Symbol;Acc:HGNC:6187]	-	37	3	0.548901478	0.041547762
ENSG00000139508	172.4716836	683.6962553	-1.9862603	7.05E-06	0.000188009	SLC46A3	13	28700064	28718970	-	3776	protein_coding	solute carrier family 46 member 3 [Source:HGNC Symbol;Acc:HGNC:27501]	-	164	719	1.387230308	5.677633011
ENSG00000119714	1533.28125	5771.035577	-1.912126712	7.10E-06	0.000189193	GPR68	14	91232532	91253925	-	3278	protein_coding	G protein-coupled receptor 68 [Source:HGNC Symbol;Acc:HGNC:4519]	-	1458	6069	14.20644064	55.20502372
ENSG00000058668	4780.715511	1269.453456	1.91290888	7.12E-06	0.000189637	ATP2B4	1	203626561	203744081	+	9721	protein_coding	ATPase plasma membrane Ca2+ transporting 4 [Source:HGNC Symbol;Acc:HGNC:817]	-	4546	1335	14.93671844	4.094875812
ENSG00000127589	99.90919359	18.06302865	2.459050366	7.14E-06	0.000189935	TUBBP1	8	30351873	30353518	+	1646	transcribed_processed_pseudogene	tubulin beta pseudogene 1 [Source:HGNC Symbol;Acc:HGNC:12414]	-	95	19	1.843446256	0.344186778
ENSG00000145725	1353.452475	351.830567	1.94329126	7.18E-06	0.000190753	PPIP5K2	5	103120149	103212799	+	17270	protein_coding	diphosphoinositol pentakisphosphate kinase 2 [Source:HGNC Symbol;Acc:HGNC:29035]	-	1287	370	2.380251873	0.638821904
ENSG00000219481	262.9118875	60.85376123	2.108767859	7.25E-06	0.000192457	NBPF1	1	16562319	16613562	-	12212	protein_coding	NBPF member 1 [Source:HGNC Symbol;Acc:HGNC:26088]	-	250	64	0.653867752	0.156265675
ENSG00000095752	1353.452475	5087.335208	-1.910174037	7.32E-06	0.000194005	IL11	19	55364389	55370463	-	2671	protein_coding	interleukin 11 [Source:HGNC Symbol;Acc:HGNC:5966]	-	1287	5350	15.39009728	59.72419525
ENSG00000173110	1252.495969	4705.071581	-1.909311437	7.44E-06	0.000196949	HSPA6	1	161524540	161526910	+	2371	protein_coding	heat shock protein family A (Hsp70) member 6 [Source:HGNC Symbol;Acc:HGNC:5239]	-	1191	4948	16.04415739	62.22552215
ENSG00000198732	29.44996255	0.946606706	4.780748301	7.53E-06	0.000198702	SMOC1	14	69854131	70032366	+	4369	protein_coding	SPARC related modular calcium binding 1 [Source:HGNC Symbol;Acc:HGNC:20318]	-	28	1	0.204697573	0.006824775
ENSG00000257315	29.44996255	0.946606706	4.780748301	7.53E-06	0.000198702	ZBED6	1	203795714	203854999	+	12481	protein_coding	zinc finger BED-type containing 6 [Source:HGNC Symbol;Acc:HGNC:33273]	zf-BED	28	1	0.071654811	0.002389027
ENSG00000225931	1.05606667	28.52299157	-4.606095807	7.53E-06	0.000198702	AL139246.2	1	2566410	2569888	+	1297	TEC	novel transcript	-	1	30	0.024626162	0.689686446
ENSG00000103942	84.13473899	14.25940242	2.549859636	7.57E-06	0.00019956	HOMER2	15	82836946	82986153	-	14685	protein_coding	homer scaffold protein 2 [Source:HGNC Symbol;Acc:HGNC:17513]	-	80	15	0.1740014	0.030457042
ENSG00000109061	2.107671351	34.22842315	-3.94673371	7.63E-06	0.000200478	MYH1	17	10492307	10518543	-	6024	protein_coding	myosin heavy chain 1 [Source:HGNC Symbol;Acc:HGNC:7567]	-	2	36	0.010604293	0.178191897
ENSG00000267607	2.107671351	34.22842315	-3.94673371	7.63E-06	0.000200478	AC011511.5	19	10285801	10289019	-	3219	antisense	novel transcript, antisense to ICAM4 and ICAM1	-	2	36	0.019844754	0.333466289
ENSG00000177409	1269.322053	330.9106668	1.939119316	7.65E-06	0.000200905	SAMD9L	7	93130055	93148369	-	7135	protein_coding	sterile alpha motif domain containing 9 like [Source:HGNC Symbol;Acc:HGNC:1349]	-	1207	348	5.403187006	1.454305609
ENSG00000152078	79.92821774	13.30849533	2.574613394	7.66E-06	0.000201002	TMEM56	1	95117338	95197607	+	7402	protein_coding	transmembrane protein 56 [Source:HGNC Symbol;Acc:HGNC:26477]	-	76	14	0.327945154	0.056396138
ENSG00000047315	5184.541533	1384.512906	1.904737084	7.70E-06	0.000201607	POLR2B	4	56977722	57031168	+	5901	protein_coding	RNA polymerase II subunit B [Source:HGNC Symbol;Acc:HGNC:9188]	-	4930	1456	26.68443494	7.357091763
ENSG00000137807	995.8981842	258.6419203	1.944497566	7.76E-06	0.000203193	KIF23	15	69414246	69448427	+	6576	protein_coding	kinesin family member 23 [Source:HGNC Symbol;Acc:HGNC:6392]	-	947	272	4.599651	1.233324935
ENSG00000131386	299.718947	71.31371356	2.069332135	7.82E-06	0.000204525	GALNT15	3	16174649	16231992	+	6013	protein_coding	polypeptide N-acetylgalactosaminyltransferase 15 [Source:HGNC Symbol;Acc:HGNC:21531]	-	285	75	1.513876203	0.37191224
ENSG00000151208	1441.789417	378.4558946	1.929292466	7.90E-06	0.000206253	DLG5	10	77790791	77926526	-	10271	protein_coding	discs large MAGUK scaffold protein 5 [Source:HGNC Symbol;Acc:HGNC:2904]	-	1371	398	4.263452529	1.155422327
ENSG00000051825	351.2488303	85.5772841	2.035516018	7.91E-06	0.000206376	MPHOSPH9	12	123152320	123244014	-	10304	protein_coding	M-phase phosphoprotein 9 [Source:HGNC Symbol;Acc:HGNC:7215]	-	334	90	1.035326483	0.260439631
ENSG00000130695	126.199951	25.67027524	2.291686643	7.94E-06	0.000206766	CEP85	1	26234200	26278808	+	5145	protein_coding	centrosomal protein 85 [Source:HGNC Symbol;Acc:HGNC:25309]	-	120	27	0.744959346	0.156476383
ENSG00000040531	803.4498455	3018.166917	-1.90923797	8.12E-06	0.000211248	CTNS	17	3636468	3661542	+	3398	protein_coding	cystinosin, lysosomal cystine transporter [Source:HGNC Symbol;Acc:HGNC:2518]	-	764	3174	7.181359866	27.85184441
ENSG00000112299	17.8820316	98.88994939	-2.459502356	8.17E-06	0.000212318	VNN1	6	132681590	132714049	-	3106	protein_coding	vanin 1 [Source:HGNC Symbol;Acc:HGNC:12705]	-	17	104	0.174817207	0.998394777
ENSG00000147889	764.5395256	2871.727617	-1.909093301	8.21E-06	0.000212875	CDKN2A	9	21967753	21995301	-	4329	protein_coding	cyclin dependent kinase inhibitor 2A [Source:HGNC Symbol;Acc:HGNC:1787]	-	727	3020	5.363935306	20.8012661
ENSG00000166508	2575.446844	685.5980644	1.909183999	8.23E-06	0.000212875	MCM7	7	100092728	100101940	-	4386	protein_coding	minichromosome maintenance complex component 7 [Source:HGNC Symbol;Acc:HGNC:6950]	-	2449	721	17.83433269	4.901590775
ENSG00000134594	85.1863693	349.9287579	-2.036858572	8.25E-06	0.000212875	RAB33A	X	130171649	130184870	+	1258	protein_coding	RAB33A, member RAS oncogene family [Source:HGNC Symbol;Acc:HGNC:9773]	-	81	368	2.056558577	8.722431955
ENSG00000007968	23.14018143	1.39E-17	7.541650403	8.28E-06	0.000212875	E2F2	1	23506430	23531220	-	5457	protein_coding	E2F transcription factor 2 [Source:HGNC Symbol;Acc:HGNC:3114]	E2F	22	0	0.128767254	0
ENSG00000128266	23.14018143	1.39E-17	7.541650403	8.28E-06	0.000212875	GNAZ	22	23070361	23125037	+	3840	protein_coding	G protein subunit alpha z [Source:HGNC Symbol;Acc:HGNC:4395]	-	22	0	0.182990339	0
ENSG00000046604	23.14018143	1.39E-17	7.541650403	8.28E-06	0.000212875	DSG2	18	31498043	31549008	+	6190	protein_coding	desmoglein 2 [Source:HGNC Symbol;Acc:HGNC:3049]	-	22	0	0.113519047	0
ENSG00000250208	23.14018143	1.39E-17	7.541650403	8.28E-06	0.000212875	FZD10-DT	12	130144315	130162256	-	11498	processed_transcript	FZD10 divergent transcript [Source:HGNC Symbol;Acc:HGNC:48632]	-	22	0	0.06111349	0
ENSG00000163206	23.14018143	1.39E-17	7.541650403	8.28E-06	0.000212875	SMCP	1	152878317	152885047	+	775	protein_coding	sperm mitochondria associated cysteine rich protein [Source:HGNC Symbol;Acc:HGNC:6962]	-	22	0	0.906687617	0
ENSG00000127743	1.39E-17	22.81755839	-7.522032734	8.28E-06	0.000212875	IL17B	5	149371324	149404202	-	1211	protein_coding	interleukin 17B [Source:HGNC Symbol;Acc:HGNC:5982]	-	0	24	0	0.590932004
ENSG00000160223	1.39E-17	22.81755839	-7.522032734	8.28E-06	0.000212875	ICOSLG	21	44217014	44240966	-	9341	protein_coding	inducible T cell costimulator ligand [Source:HGNC Symbol;Acc:HGNC:17087]	-	0	24	0	0.076610497
ENSG00000125965	461.6700086	115.0553282	2.003294599	8.37E-06	0.000214878	GDF5	20	35433347	35454746	-	2646	protein_coding	growth differentiation factor 5 [Source:HGNC Symbol;Acc:HGNC:4220]	-	439	121	5.299213127	1.36353391
ENSG00000197872	47.32767773	4.750302961	3.281588305	8.67E-06	0.000221987	FAM49A	2	16549459	16666331	-	5448	protein_coding	family with sequence similarity 49 member A [Source:HGNC Symbol;Acc:HGNC:25373]	-	45	5	0.263822676	0.027365496
ENSG00000115290	5.262501381	46.59018853	-3.117533993	8.67E-06	0.000221987	GRB14	2	164492812	164621848	-	2958	protein_coding	growth factor receptor bound protein 14 [Source:HGNC Symbol;Acc:HGNC:4565]	-	5	49	0.053989405	0.493933319
ENSG00000143674	47.32767773	4.750302961	3.281588305	8.67E-06	0.000221987	MAP3K21	1	233327768	233385148	+	7916	protein_coding	mitogen-activated protein kinase kinase kinase 21 [Source:HGNC Symbol;Acc:HGNC:29798]	-	45	5	0.181569724	0.018833656
ENSG00000154262	463.7732691	116.0062328	1.997989263	8.83E-06	0.000225679	ABCA6	17	69078702	69141888	-	14151	protein_coding	ATP binding cassette subfamily A member 6 [Source:HGNC Symbol;Acc:HGNC:36]	-	441	122	0.995378291	0.257065096
ENSG00000176208	83.08310868	14.25940242	2.531739348	8.85E-06	0.000226102	ATAD5	17	30831970	30895869	+	7075	protein_coding	ATPase family, AAA domain containing 5 [Source:HGNC Symbol;Acc:HGNC:25752]	-	79	15	0.356645997	0.063217196
ENSG00000091651	363.8683936	89.3809028	2.023775846	8.88E-06	0.000226499	ORC6	16	46689643	46698394	+	4309	protein_coding	origin recognition complex subunit 6 [Source:HGNC Symbol;Acc:HGNC:17151]	-	346	94	2.564698459	0.650461763
ENSG00000157870	359.6618725	88.42999813	2.022414326	8.99E-06	0.000228991	PRXL2B	1	2586491	2591469	+	3371	protein_coding	peroxiredoxin like 2B [Source:HGNC Symbol;Acc:HGNC:28390]	-	342	93	3.240440562	0.822611182
ENSG00000254275	78.87658743	13.30849533	2.55553457	9.02E-06	0.000229562	LINC00824	8	128405269	128564679	-	4557	processed_transcript	long intergenic non-protein coding RNA 824 [Source:HGNC Symbol;Acc:HGNC:50281]	-	75	14	0.525676958	0.091605051
ENSG00000061656	64.15376296	270.052775	-2.071616508	9.08E-06	0.00023087	SPAG4	20	35615892	35621049	+	2240	protein_coding	sperm associated antigen 4 [Source:HGNC Symbol;Acc:HGNC:11214]	-	61	284	0.869798237	3.780425938
ENSG00000124942	23047.53322	6255.996895	1.881278452	9.19E-06	0.000233268	AHNAK	11	62433542	62556235	-	19465	protein_coding	AHNAK nucleoprotein [Source:HGNC Symbol;Acc:HGNC:347]	-	21916	6579	35.96197956	10.07803566
ENSG00000197296	410.1401254	102.693568	1.996384315	9.22E-06	0.000233795	FITM2	20	44302838	44311169	-	4597	protein_coding	fat storage inducing transmembrane protein 2 [Source:HGNC Symbol;Acc:HGNC:16135]	-	390	108	2.709734929	0.700518589
ENSG00000103319	266.0667783	63.70647557	2.060012089	9.23E-06	0.000233795	EEF2K	16	22206282	22288732	+	8020	protein_coding	eukaryotic elongation factor 2 kinase [Source:HGNC Symbol;Acc:HGNC:24615]	-	253	67	1.007587704	0.249098348
ENSG00000155760	603.6400948	2256.492375	-1.902115796	9.25E-06	0.000234042	FZD7	2	202034587	202038445	+	3859	protein_coding	frizzled class receptor 7 [Source:HGNC Symbol;Acc:HGNC:4045]	-	574	2373	4.750877364	18.33552595
ENSG00000136999	373.333066	92.2336168	2.015548531	9.26E-06	0.000234213	NOV	8	119416306	119424353	+	2673	protein_coding	nephroblastoma overexpressed [Source:HGNC Symbol;Acc:HGNC:7885]	-	355	97	4.241955424	1.082039682
ENSG00000164176	55.74072036	239.623829	-2.101627933	9.28E-06	0.00023422	EDIL3	5	83940554	84384793	-	5738	protein_coding	EGF like repeats and discoidin domains 3 [Source:HGNC Symbol;Acc:HGNC:3173]	-	53	252	0.295020389	1.309514795
ENSG00000163071	1097.90632	289.0708662	1.924774741	9.28E-06	0.00023422	SPATA18	4	52051331	52097292	+	4941	protein_coding	spermatogenesis associated 18 [Source:HGNC Symbol;Acc:HGNC:29579]	-	1044	304	6.748734623	1.834548266
ENSG00000178015	3.159272153	38.03204361	-3.540449782	9.35E-06	0.000235323	GPR150	5	95620078	95622142	+	2065	protein_coding	G protein-coupled receptor 150 [Source:HGNC Symbol;Acc:HGNC:23628]	-	3	40	0.046402129	0.577577608
ENSG00000228022	3.159272153	38.03204361	-3.540449782	9.35E-06	0.000235323	HCG20	6	30766825	30792250	+	1371	lincRNA	HLA complex group 20 [Source:HGNC Symbol;Acc:HGNC:31334]	-	3	40	0.06989088	0.869947309
ENSG00000153107	946.4715617	248.18197	1.930595096	9.46E-06	0.000237801	ANAPC1	2	111611639	111884690	-	13987	protein_coding	anaphase promoting complex subunit 1 [Source:HGNC Symbol;Acc:HGNC:19988]	-	900	261	2.0552026	0.556399005
ENSG00000143515	5890.185441	1599.417334	1.880679832	9.75E-06	0.000244973	ATP8B2	1	154325553	154351307	+	7572	protein_coding	ATPase phospholipid transporting 8B2 [Source:HGNC Symbol;Acc:HGNC:13534]	-	5601	1682	23.62608018	6.623473434
ENSG00000121281	1202.017716	319.4998121	1.91113363	1.00E-05	0.000251641	ADCY7	16	50246137	50318135	+	8630	protein_coding	adenylate cyclase 7 [Source:HGNC Symbol;Acc:HGNC:238]	-	1143	336	4.230309483	1.160910914
ENSG00000144426	821.32756	214.9003102	1.933636342	1.01E-05	0.000253343	NBEAL1	2	203014879	203226378	+	16376	protein_coding	neurobeachin like 1 [Source:HGNC Symbol;Acc:HGNC:20681]	-	781	226	1.523280598	0.41150112
ENSG00000276649	13.67551359	81.77366536	-2.569656109	1.04E-05	0.000259393	AL117335.1	20	1888128	1894374	-	1607	antisense	uncharacterized LOC102724545 [Source:NCBI gene;Acc:102724545]	-	13	86	0.258383146	1.595706401
ENSG00000261101	42.0695261	3.79938343	3.424867119	1.05E-05	0.000261894	AC234775.3	X	101627868	101628523	+	656	sense_overlapping	novel transcript, overlapping to ARMCX3	-	40	4	1.947569022	0.181813683
ENSG00000154645	42.0695261	3.79938343	3.424867119	1.05E-05	0.000261894	CHODL	21	17901263	18267373	+	3093	protein_coding	chondrolectin [Source:HGNC Symbol;Acc:HGNC:17807]	-	40	4	0.413063459	0.038561195
ENSG00000175183	554.2134722	2058.70423	-1.892999559	1.05E-05	0.000261894	CSRP2	12	76858715	76879060	-	5873	protein_coding	cysteine and glycine rich protein 2 [Source:HGNC Symbol;Acc:HGNC:2470]	-	527	2165	2.86607348	10.99178721
ENSG00000231233	2.107671351	32.32661276	-3.864579882	1.06E-05	0.000263581	CFAP58-DT	10	104351591	104353575	-	795	antisense	CFAP58 divergent transcript [Source:HGNC Symbol;Acc:HGNC:45243]	-	2	34	0.080352533	1.275211442
ENSG00000121769	676.2025832	175.9132226	1.941791471	1.06E-05	0.000264553	FABP3	1	31365625	31376850	-	1026	protein_coding	fatty acid binding protein 3 [Source:HGNC Symbol;Acc:HGNC:3557]	-	643	185	20.01706126	5.376439711
ENSG00000008118	25.2434417	126.4661836	-2.319369718	1.07E-05	0.000265561	CAMK1G	1	209583717	209613938	+	2676	protein_coding	calcium/calmodulin dependent protein kinase IG [Source:HGNC Symbol;Acc:HGNC:14585]	-	24	133	0.286458583	1.481958167
ENSG00000133812	1470.183434	394.621272	1.897102426	1.07E-05	0.000265581	SBF2	11	9778667	10294207	-	16767	protein_coding	SET binding factor 2 [Source:HGNC Symbol;Acc:HGNC:2135]	-	1398	415	2.663106369	0.738011527
ENSG00000157404	329.1645946	81.77366536	2.007355565	1.07E-05	0.000266526	KIT	4	54657918	54740715	+	5563	protein_coding	KIT proto-oncogene receptor tyrosine kinase [Source:HGNC Symbol;Acc:HGNC:6342]	-	313	86	1.797098923	0.460956352
ENSG00000164308	1927.6426	520.1406728	1.889596391	1.08E-05	0.000268988	ERAP2	5	96875939	96919716	+	7422	protein_coding	endoplasmic reticulum aminopeptidase 2 [Source:HGNC Symbol;Acc:HGNC:29499]	-	1833	547	7.888205591	2.19754
ENSG00000180720	1.05606667	27.57208618	-4.557402952	1.09E-05	0.000269166	CHRM4	11	46385098	46386608	-	1511	protein_coding	cholinergic receptor muscarinic 4 [Source:HGNC Symbol;Acc:HGNC:1953]	-	1	29	0.021138406	0.572273909
ENSG00000205300	11.57225593	73.21552301	-2.649071301	1.09E-05	0.000269401	AL356414.1	20	4070152	4075165	-	686	lincRNA	novel transcript	-	11	77	0.512159551	3.346855961
ENSG00000120156	626.7759607	2314.497553	-1.884480281	1.09E-05	0.000270407	TEK	9	27109141	27230175	+	4805	protein_coding	TEK receptor tyrosine kinase [Source:HGNC Symbol;Acc:HGNC:11724]	-	596	2434	3.961772873	15.10419537
ENSG00000198729	37.86300483	170.2077951	-2.164943831	1.11E-05	0.000273275	PPP1R14C	6	150143076	150250357	+	2152	protein_coding	protein phosphatase 1 regulatory inhibitor subunit 14C [Source:HGNC Symbol;Acc:HGNC:14952]	-	36	179	0.534314475	2.480168438
ENSG00000142627	598.3819434	2209.898053	-1.88463491	1.12E-05	0.000275578	EPHA2	1	16124337	16156087	-	4159	protein_coding	EPH receptor A2 [Source:HGNC Symbol;Acc:HGNC:3386]	-	569	2324	4.369784826	16.66163498
ENSG00000122966	1515.403536	407.9339357	1.892953324	1.13E-05	0.000278996	CIT	12	119685790	119877291	-	13230	protein_coding	citron rho-interacting serine/threonine kinase [Source:HGNC Symbol;Acc:HGNC:1985]	-	1441	429	3.478891169	0.9668695
ENSG00000008441	8919.932236	2451.427807	1.863354078	1.14E-05	0.000279568	NFIX	19	12995608	13098796	+	6302	protein_coding	nuclear factor I X [Source:HGNC Symbol;Acc:HGNC:7788]	CTF/NFI	8482	2578	42.98892405	12.19761515
ENSG00000131944	50.48256872	6.652131983	2.89961873	1.15E-05	0.000283396	FAAP24	19	32972209	32978222	+	2370	protein_coding	FA core complex associated protein 24 [Source:HGNC Symbol;Acc:HGNC:28467]	-	48	7	0.646888749	0.0880684
ENSG00000166492	50.48256872	6.652131983	2.89961873	1.15E-05	0.000283396	FAM86GP	11	3410352	3422496	-	971	unprocessed_pseudogene	family with sequence similarity 86 member G, pseudogene [Source:HGNC Symbol;Acc:HGNC:42358]	-	48	7	1.578914866	0.214955827
ENSG00000196730	498.477068	128.3679929	1.956141725	1.15E-05	0.000283396	DAPK1	9	87497228	87708633	+	8907	protein_coding	death associated protein kinase 1 [Source:HGNC Symbol;Acc:HGNC:2674]	-	474	135	1.699744308	0.45193162
ENSG00000072501	2349.346336	639.0037415	1.878146016	1.16E-05	0.00028471	SMC1A	X	53374149	53422728	-	10484	protein_coding	structural maintenance of chromosomes 1A [Source:HGNC Symbol;Acc:HGNC:11111]	-	2234	672	6.806014385	1.911228766
ENSG00000183458	795.0368034	210.1457873	1.918964732	1.16E-05	0.000284736	AC138932.1	16	14911551	14935708	+	6830	transcribed_unprocessed_pseudogene	polycystic kidney disease 1 (autosomal dominant) (PKD1) pseudogene	-	756	221	3.535393817	0.964810414
ENSG00000146232	899.1481997	3288.223808	-1.870540883	1.17E-05	0.000286174	NFKBIE	6	44258166	44265788	-	2581	protein_coding	NFKB inhibitor epsilon [Source:HGNC Symbol;Acc:HGNC:7799]	-	855	3458	10.58071012	39.94913654
ENSG00000109189	443.792294	113.153519	1.970351564	1.18E-05	0.000287352	USP46	4	52590972	52659335	-	8917	protein_coding	ubiquitin specific peptidase 46 [Source:HGNC Symbol;Acc:HGNC:20075]	-	422	119	1.511577402	0.397922602
ENSG00000123095	163.0070111	623.7892687	-1.935356646	1.18E-05	0.000288251	BHLHE41	12	26120026	26125127	-	3948	protein_coding	basic helix-loop-helix family member e41 [Source:HGNC Symbol;Acc:HGNC:16617]	bHLH	155	656	1.253981878	4.954468915
ENSG00000278341	28.39833231	136.9261343	-2.26476781	1.20E-05	0.000291614	AC138028.6	16	88708956	88710437	-	1482	antisense	novel transcript, antisense to CTU2	-	27	144	0.581905238	2.897241524
ENSG00000196935	4064.5553	1117.308729	1.862945916	1.21E-05	0.000293643	SRGAP1	12	63844293	64162221	+	26641	protein_coding	SLIT-ROBO Rho GTPase activating protein 1 [Source:HGNC Symbol;Acc:HGNC:17382]	-	3865	1175	4.633782893	1.315096908
ENSG00000099338	13.67551359	80.82276066	-2.552808162	1.21E-05	0.00029513	CATSPERG	19	38335775	38370943	+	9190	protein_coding	cation channel sperm associated auxiliary subunit gamma [Source:HGNC Symbol;Acc:HGNC:25243]	-	13	85	0.045181906	0.275787023
ENSG00000059588	308.1319892	76.06823715	2.016302648	1.22E-05	0.000295664	TARBP1	1	234391313	234479103	-	7743	protein_coding	TAR (HIV-1) RNA binding protein 1 [Source:HGNC Symbol;Acc:HGNC:11568]	-	293	80	1.208634724	0.308071228
ENSG00000127241	13465.07824	3725.639899	1.853625449	1.23E-05	0.000299691	MASP1	3	187217285	187292022	-	13161	protein_coding	mannan binding lectin serine peptidase 1 [Source:HGNC Symbol;Acc:HGNC:6901]	-	12804	3918	31.07373678	8.876585797
ENSG00000075340	12.6238846	77.01914186	-2.597766798	1.25E-05	0.000303516	ADD2	2	70607618	70768225	-	12673	protein_coding	adducin 2 [Source:HGNC Symbol;Acc:HGNC:244]	-	12	81	0.03024395	0.190579418
ENSG00000205918	12.6238846	77.01914186	-2.597766798	1.25E-05	0.000303516	PDPK2P	16	2616121	2643296	-	4426	transcribed_unprocessed_pseudogene	3-phosphoinositide dependent protein kinase 2, pseudogene [Source:HGNC Symbol;Acc:HGNC:49897]	-	12	81	0.086597737	0.54568752
ENSG00000198848	3.159272153	37.08113853	-3.504044919	1.26E-05	0.000304646	CES1	16	55802851	55833337	-	2937	protein_coding	carboxylesterase 1 [Source:HGNC Symbol;Acc:HGNC:1863]	-	3	39	0.032625262	0.395941545
ENSG00000231346	3.159272153	37.08113853	-3.504044919	1.26E-05	0.000304646	LINC01160	1	111599655	111608723	-	1377	lincRNA	long intergenic non-protein coding RNA 1160 [Source:HGNC Symbol;Acc:HGNC:49525]	-	3	39	0.069586344	0.844502772
ENSG00000183036	22.08855135	1.39E-17	7.474904876	1.27E-05	0.000305472	PCP4	21	39867317	39929397	+	1106	protein_coding	Purkinje cell protein 4 [Source:HGNC Symbol;Acc:HGNC:8742]	-	21	0	0.606458202	0
ENSG00000272970	1.39E-17	21.86665263	-7.460973412	1.27E-05	0.000305472	AC107294.2	3	184734075	184738949	+	701	lincRNA	novel transcript	-	0	23	0	0.97831842
ENSG00000225264	22.08855135	1.39E-17	7.474904876	1.27E-05	0.000305472	ZNRF2P2	7	29598795	29685255	-	887	transcribed_processed_pseudogene	zinc and ring finger 2 pseudogene 2 [Source:HGNC Symbol;Acc:HGNC:42793]	-	21	0	0.756192527	0
ENSG00000154330	1.39E-17	21.86665263	-7.460973412	1.27E-05	0.000305472	PGM5	9	68328308	68531061	+	7426	protein_coding	phosphoglucomutase 5 [Source:HGNC Symbol;Acc:HGNC:8908]	-	0	23	0	0.092351362
ENSG00000197496	2139.020283	584.8021822	1.870692752	1.28E-05	0.000308231	SLC2A10	20	46709487	46736347	+	5000	protein_coding	solute carrier family 2 member 10 [Source:HGNC Symbol;Acc:HGNC:13444]	-	2034	615	12.99324568	3.667545614
ENSG00000173391	213.4852645	803.5102283	-1.911597183	1.28E-05	0.000308379	OLR1	12	10158301	10172138	-	3057	protein_coding	oxidized low density lipoprotein receptor 1 [Source:HGNC Symbol;Acc:HGNC:8133]	-	203	845	2.120983575	8.2419824
ENSG00000122644	422.7596887	1553.773916	-1.877575381	1.31E-05	0.000313885	ARL4A	7	12686856	12690934	+	3561	protein_coding	ADP ribosylation factor like GTPase 4A [Source:HGNC Symbol;Acc:HGNC:695]	-	402	1634	3.605709927	13.68202851
ENSG00000167992	673.0476924	177.8150317	1.91954383	1.32E-05	0.00031696	VWCE	11	61258286	61295424	-	4874	protein_coding	von Willebrand factor C and EGF domains [Source:HGNC Symbol;Acc:HGNC:26487]	-	640	187	4.194026356	1.144001238
ENSG00000171812	1085.286757	3925.329853	-1.854624801	1.32E-05	0.00031696	COL8A2	1	36095236	36125220	-	4670	protein_coding	collagen type VIII alpha 2 chain [Source:HGNC Symbol;Acc:HGNC:2216]	-	1032	4128	7.058290405	26.35683274
ENSG00000182463	716.1645334	190.1767913	1.912214677	1.33E-05	0.000317237	TSHZ2	20	52972407	53495330	+	12581	protein_coding	teashirt zinc finger homeobox 2 [Source:HGNC Symbol;Acc:HGNC:13010]	Others	681	200	1.728895149	0.474007535
ENSG00000136960	20544.65319	5718.735827	1.844970741	1.33E-05	0.000318565	ENPP2	8	119557086	119673453	-	6729	protein_coding	ectonucleotide pyrophosphatase/phosphodiesterase 2 [Source:HGNC Symbol;Acc:HGNC:3357]	-	19536	6014	92.73033409	26.64914673
ENSG00000183763	69.41191457	11.4066802	2.591581111	1.33E-05	0.000318565	TRAIP	3	49828599	49856574	-	3263	protein_coding	TRAF interacting protein [Source:HGNC Symbol;Acc:HGNC:30764]	-	66	12	0.646046188	0.109656552
ENSG00000105552	615.2080277	2243.179712	-1.866199309	1.34E-05	0.000318914	BCAT2	19	48795062	48811029	-	4553	protein_coding	branched chain amino acid transaminase 2 [Source:HGNC Symbol;Acc:HGNC:977]	-	585	2359	4.103882539	15.44901174
ENSG00000124508	841.3085351	3050.497671	-1.858192075	1.36E-05	0.000324259	BTN2A2	6	26383096	26394874	+	6398	protein_coding	butyrophilin subfamily 2 member A2 [Source:HGNC Symbol;Acc:HGNC:1137]	-	800	3208	3.993764547	14.9506659
ENSG00000124875	5736.647422	20580.42297	-1.842971607	1.36E-05	0.00032428	CXCL6	4	73836497	73849064	+	2183	protein_coding	C-X-C motif chemokine ligand 6 [Source:HGNC Symbol;Acc:HGNC:10643]	-	5455	21643	79.81375166	295.6202203
ENSG00000198768	229.2597187	856.760883	-1.901368629	1.39E-05	0.000329564	APCDD1L	20	58459101	58515131	-	3942	protein_coding	APC down-regulated 1 like [Source:HGNC Symbol;Acc:HGNC:26892]	-	218	901	1.766349256	6.81519966
ENSG00000007202	4760.734536	1322.704111	1.847589694	1.39E-05	0.000329564	KIAA0100	17	28614440	28645454	-	9235	protein_coding	KIAA0100 [Source:HGNC Symbol;Acc:HGNC:28960]	-	4527	1391	15.65706307	4.491181877
ENSG00000187790	197.7108104	46.59018853	2.082184553	1.40E-05	0.000332568	FANCM	14	45135940	45200890	+	8468	protein_coding	FA complementation group M [Source:HGNC Symbol;Acc:HGNC:23168]	-	188	49	0.709110157	0.172538351
ENSG00000262655	1085.286757	293.825389	1.88457247	1.41E-05	0.000333479	SPON1	11	13962689	14267884	+	5102	protein_coding	spondin 1 [Source:HGNC Symbol;Acc:HGNC:11252]	-	1032	309	6.460646059	1.805878127
ENSG00000135451	186.1428773	42.78656873	2.117771939	1.42E-05	0.000336003	TROAP	12	49323236	49331731	+	3954	protein_coding	trophinin associated protein [Source:HGNC Symbol;Acc:HGNC:12327]	-	177	45	1.429793464	0.339348756
ENSG00000227855	117.7869087	24.71936968	2.246432112	1.42E-05	0.000336433	DPY19L2P3	7	29650227	29742594	+	4263	transcribed_unprocessed_pseudogene	DPY19L2 pseudogene 3 [Source:HGNC Symbol;Acc:HGNC:22367]	-	112	26	0.839149608	0.181856332
ENSG00000104213	494.2705469	129.3188975	1.93328156	1.44E-05	0.000339703	PDGFRL	8	17576433	17644071	+	2409	protein_coding	platelet derived growth factor receptor like [Source:HGNC Symbol;Acc:HGNC:8805]	-	470	136	6.231574107	1.683342626
ENSG00000136859	2222.099074	613.3293187	1.856964263	1.44E-05	0.000339703	ANGPTL2	9	127087332	127122883	-	3889	protein_coding	angiopoietin like 2 [Source:HGNC Symbol;Acc:HGNC:490]	-	2113	645	17.35394673	4.945294778
ENSG00000106069	45.22441708	4.750302961	3.216176506	1.44E-05	0.000340123	CHN2	7	29146569	29514328	+	8801	protein_coding	chimerin 2 [Source:HGNC Symbol;Acc:HGNC:1944]	-	43	5	0.156053366	0.016939805
ENSG00000204334	45.22441708	4.750302961	3.216176506	1.44E-05	0.000340123	ERICH2	2	170783786	170798971	+	601	protein_coding	glutamate rich 2 [Source:HGNC Symbol;Acc:HGNC:44395]	-	43	5	2.285234068	0.248065258
ENSG00000163629	4550.408482	1268.502552	1.842761193	1.46E-05	0.000344167	PTPN13	4	86594315	86815171	+	9496	protein_coding	protein tyrosine phosphatase, non-receptor type 13 [Source:HGNC Symbol;Acc:HGNC:9646]	-	4327	1334	14.55401759	4.188760565
ENSG00000133816	7610.652555	2128.120262	1.838375906	1.47E-05	0.000346707	MICAL2	11	12094008	12359144	+	20191	protein_coding	microtubule associated monooxygenase, calponin and LIM domain containing 2 [Source:HGNC Symbol;Acc:HGNC:24693]	-	7237	2238	11.44820638	3.305009148
ENSG00000124486	5016.28069	1401.629188	1.839415289	1.50E-05	0.000352299	USP9X	X	41085635	41236579	+	13962	protein_coding	ubiquitin specific peptidase 9 X-linked [Source:HGNC Symbol;Acc:HGNC:12632]	-	4770	1474	10.91207775	3.147895179
ENSG00000158406	89.39289054	352.7814716	-1.979126257	1.53E-05	0.000358431	HIST1H4H	6	26277609	26285638	-	2163	protein_coding	histone cluster 1 H4 family member h [Source:HGNC Symbol;Acc:HGNC:4788]	-	85	371	1.255160063	5.114318877
ENSG00000047457	22.08855135	108.3989958	-2.288845407	1.54E-05	0.000360765	CP	3	149162410	149222055	-	7296	protein_coding	ceruloplasmin [Source:HGNC Symbol;Acc:HGNC:2295]	-	21	114	0.091932946	0.465897563
ENSG00000185269	22.08855135	108.3989958	-2.288845407	1.54E-05	0.000360765	NOTUM	17	81952507	81961840	-	3019	protein_coding	notum, palmitoleoyl-protein carboxylesterase [Source:HGNC Symbol;Acc:HGNC:27106]	-	21	114	0.222173823	1.12593197
ENSG00000136531	27.34670208	0.946606706	4.674301545	1.58E-05	0.000367507	SCN2A	2	165194993	165392310	+	23695	protein_coding	sodium voltage-gated channel alpha subunit 2 [Source:HGNC Symbol;Acc:HGNC:10588]	-	26	1	0.035047201	0.001258385
ENSG00000125531	1.05606667	26.62118073	-4.50700907	1.58E-05	0.000367507	FNDC11	20	63547891	63556708	+	3625	protein_coding	fibronectin type III domain containing 11 [Source:HGNC Symbol;Acc:HGNC:28764]	-	1	28	0.008811071	0.23031405
ENSG00000175928	27.34670208	0.946606706	4.674301545	1.58E-05	0.000367507	LRRN1	3	3799437	3847703	+	4264	protein_coding	leucine rich repeat neuronal 1 [Source:HGNC Symbol;Acc:HGNC:20980]	-	26	1	0.194756902	0.006992834
ENSG00000251281	1.05606667	26.62118073	-4.50700907	1.58E-05	0.000367507	AC034223.2	5	33011322	33017607	-	425	lincRNA	novel transcript	-	1	28	0.075153252	1.964443371
ENSG00000087074	16845.01792	59751.98483	-1.826657466	1.58E-05	0.000369261	PPP1R15A	19	48872392	48876057	+	3093	protein_coding	protein phosphatase 1 regulatory subunit 15A [Source:HGNC Symbol;Acc:HGNC:14375]	-	16018	62837	165.4112622	605.7674523
ENSG00000165209	320.7515525	80.82276066	1.986864445	1.59E-05	0.000369612	STRBP	9	123109500	123268576	-	8097	protein_coding	spermatid perinuclear RNA binding protein [Source:HGNC Symbol;Acc:HGNC:16462]	-	305	85	1.203129585	0.313015035
ENSG00000114948	486.909135	128.3679929	1.922275442	1.59E-05	0.000369612	ADAM23	2	206443539	206621130	+	6421	protein_coding	ADAM metallopeptidase domain 23 [Source:HGNC Symbol;Acc:HGNC:202]	-	463	135	2.303111836	0.626904679
ENSG00000188153	68.36028425	11.4066802	2.569594655	1.60E-05	0.000371678	COL4A5	X	108439844	108697545	+	11865	protein_coding	collagen type IV alpha 5 chain [Source:HGNC Symbol;Acc:HGNC:2207]	-	65	12	0.174977546	0.030156707
ENSG00000146263	341.7841579	87.47909345	1.964458653	1.61E-05	0.000373598	MMS22L	6	97142161	97283217	-	21793	protein_coding	MMS22 like, DNA repair protein [Source:HGNC Symbol;Acc:HGNC:21475]	-	325	92	0.47632464	0.125875504
ENSG00000260428	52.58582937	219.654833	-2.060036167	1.61E-05	0.000373598	SCX	8	144266560	144268481	+	999	protein_coding	scleraxis bHLH transcription factor [Source:HGNC Symbol;Acc:HGNC:32322]	bHLH	50	231	1.598605204	6.894724293
ENSG00000091436	2757.37888	769.2776646	1.841542424	1.61E-05	0.000373598	MAP3K20	2	173075435	173268010	+	13799	protein_coding	mitogen-activated protein kinase kinase kinase 20 [Source:HGNC Symbol;Acc:HGNC:17797]	-	2622	809	6.069064861	1.748120314
ENSG00000185885	986.4335119	3521.195421	-1.83564816	1.62E-05	0.000375033	IFITM1	11	313506	315272	+	1080	protein_coding	interferon induced transmembrane protein 1 [Source:HGNC Symbol;Acc:HGNC:5412]	-	938	3703	27.7405961	102.2351807
ENSG00000176055	123.0450601	26.62118073	2.202979254	1.64E-05	0.000378592	MBLAC2	5	90458203	90474768	-	5676	protein_coding	metallo-beta-lactamase domain containing 2 [Source:HGNC Symbol;Acc:HGNC:33711]	-	117	28	0.658385384	0.147090985
ENSG00000154133	51.53419904	215.8512148	-2.063926662	1.66E-05	0.000382654	ROBO4	11	124883691	124898500	-	7033	protein_coding	roundabout guidance receptor 4 [Source:HGNC Symbol;Acc:HGNC:17985]	-	49	227	0.222531845	0.962400084
ENSG00000114166	489.0123956	129.3188975	1.917855436	1.66E-05	0.000383517	KAT2B	3	20040023	20154404	+	5634	protein_coding	lysine acetyltransferase 2B [Source:HGNC Symbol;Acc:HGNC:8638]	-	465	136	2.636166376	0.719767907
ENSG00000148655	90.44452084	353.7323761	-1.966157898	1.69E-05	0.000389657	LRMDA	10	75431453	76560167	+	6560	protein_coding	leucine rich melanocyte differentiation associated [Source:HGNC Symbol;Acc:HGNC:23405]	-	86	372	0.41872734	1.690867252
ENSG00000157456	382.7977384	98.88994939	1.951260414	1.71E-05	0.000393813	CCNB2	15	59105078	59125045	+	2801	protein_coding	cyclin B2 [Source:HGNC Symbol;Acc:HGNC:1580]	-	364	104	4.150734751	1.107109667
ENSG00000205683	73.61843585	292.8744845	-1.990418631	1.75E-05	0.000403607	DPF3	14	72619296	72894116	-	6889	protein_coding	double PHD fingers 3 [Source:HGNC Symbol;Acc:HGNC:17427]	-	70	308	0.324547719	1.333106802
ENSG00000240445	104.1157148	20.91574679	2.308325209	1.82E-05	0.000418444	FOXO3B	17	18670946	18672873	-	1928	processed_pseudogene	forkhead box O3B pseudogene [Source:HGNC Symbol;Acc:HGNC:3822]	-	99	22	1.64007939	0.340240544
ENSG00000188372	67.30865393	271.0036796	-2.007553854	1.83E-05	0.00041918	ZP3	7	76397518	76442071	+	2716	protein_coding	zona pellucida glycoprotein 3 [Source:HGNC Symbol;Acc:HGNC:13189]	-	64	285	0.752639339	3.128855503
ENSG00000108001	93.59941176	18.06302865	2.365049569	1.85E-05	0.000424023	EBF3	10	129835283	129963841	-	4623	protein_coding	early B cell factor 3 [Source:HGNC Symbol;Acc:HGNC:19087]	COE	89	19	0.61489763	0.122546277
ENSG00000085871	63.10213264	252.9364929	-2.000996972	1.86E-05	0.000426486	MGST2	4	139665768	139740745	+	3182	protein_coding	microsomal glutathione S-transferase 2 [Source:HGNC Symbol;Acc:HGNC:7063]	-	60	266	0.602265216	2.492595886
ENSG00000087076	463.7732691	1659.32432	-1.838841572	1.87E-05	0.000426792	HSD17B14	19	48813017	48836678	-	1281	protein_coding	hydroxysteroid 17-beta dehydrogenase 14 [Source:HGNC Symbol;Acc:HGNC:23238]	-	441	1745	10.99578314	40.61782968
ENSG00000186510	5.262501381	43.7374737	-3.026637504	1.87E-05	0.000426792	CLCNKA	1	16018875	16034050	+	3476	protein_coding	chloride voltage-gated channel Ka [Source:HGNC Symbol;Acc:HGNC:2026]	-	5	46	0.045943803	0.394592182
ENSG00000253502	5.262501381	43.7374737	-3.026637504	1.87E-05	0.000426792	ATP6V1G1P2	8	47194002	47194347	-	346	processed_pseudogene	ATPase H+ transporting V1 subunit G1 pseudogene 2 [Source:HGNC Symbol;Acc:HGNC:29359]	-	5	46	0.461562601	3.964168858
ENSG00000169258	520.5613036	139.7788481	1.895925544	1.87E-05	0.000427345	GPRIN1	5	176595802	176610133	-	4211	protein_coding	G protein regulated inducer of neurite outgrowth 1 [Source:HGNC Symbol;Acc:HGNC:24835]	-	495	147	3.754539379	1.040884415
ENSG00000214185	89.39289054	17.11212235	2.376250101	1.95E-05	0.000442136	XPOTP1	20	34213495	34215892	-	2398	processed_pseudogene	exportin for tRNA pseudogene 1 [Source:HGNC Symbol;Acc:HGNC:16586]	-	85	18	1.132156471	0.223817345
ENSG00000183814	217.6917856	53.24652271	2.028835986	1.95E-05	0.000442136	LIN9	1	226231149	226309869	-	4442	protein_coding	lin-9 DREAM MuvB core complex component [Source:HGNC Symbol;Acc:HGNC:30830]	-	207	56	1.488430283	0.375906543
ENSG00000139263	599.4335737	162.6005584	1.881413943	1.95E-05	0.000442136	LRIG3	12	58872149	58920522	-	5893	protein_coding	leucine rich repeats and immunoglobulin like domains 3 [Source:HGNC Symbol;Acc:HGNC:30991]	-	570	171	3.089406961	0.865227037
ENSG00000139194	77.82495711	14.25940242	2.43755822	1.96E-05	0.000442136	RBP5	12	7123684	7128942	-	1369	protein_coding	retinol binding protein 5 [Source:HGNC Symbol;Acc:HGNC:15847]	-	74	15	1.72649362	0.326706837
ENSG00000138741	21.03692132	1.39E-17	7.404920976	1.96E-05	0.000442136	TRPC3	4	121879027	121951754	-	4358	protein_coding	transient receptor potential cation channel subfamily C member 3 [Source:HGNC Symbol;Acc:HGNC:12335]	-	20	0	0.146581606	0
ENSG00000244161	21.03692132	1.39E-17	7.404920976	1.96E-05	0.000442136	FLNB-AS1	3	58162547	58170636	-	3709	antisense	FLNB antisense RNA 1 [Source:HGNC Symbol;Acc:HGNC:40239]	-	20	0	0.172230423	0
ENSG00000233493	1.39E-17	20.91574679	-7.397215225	1.96E-05	0.000442136	TMEM238	19	55379245	55384598	-	1000	protein_coding	transmembrane protein 238 [Source:HGNC Symbol;Acc:HGNC:40042]	-	0	22	0	0.655983768
ENSG00000279331	21.03692132	1.39E-17	7.404920976	1.96E-05	0.000442136	RBM12B-AS1	8	93740121	93740773	+	653	TEC	RBM12B antisense RNA 1 [Source:HGNC Symbol;Acc:HGNC:28818]	-	20	0	0.978258253	0
ENSG00000249715	1.39E-17	20.91574679	-7.397215225	1.96E-05	0.000442136	FER1L5	2	96642737	96704887	+	10475	protein_coding	fer-1 like family member 5 [Source:HGNC Symbol;Acc:HGNC:19044]	-	0	22	0	0.062623749
ENSG00000023892	1.39E-17	20.91574679	-7.397215225	1.96E-05	0.000442136	DEF6	6	35297852	35321771	+	2545	protein_coding	DEF6, guanine nucleotide exchange factor [Source:HGNC Symbol;Acc:HGNC:2760]	-	0	22	0	0.257753937
ENSG00000124194	1.39E-17	20.91574679	-7.397215225	1.96E-05	0.000442136	GDAP1L1	20	44247099	44280917	+	3385	protein_coding	ganglioside induced differentiation associated protein 1 like 1 [Source:HGNC Symbol;Acc:HGNC:4213]	-	0	22	0	0.193791364
ENSG00000270231	661.4797595	180.6677455	1.871591454	1.99E-05	0.000448983	NBPF8	1	120436353	120467739	+	5330	unprocessed_pseudogene	NBPF member 8 [Source:HGNC Symbol;Acc:HGNC:31990]	-	629	190	3.769295123	1.062910762
ENSG00000145242	114.6320178	23.76846407	2.263597182	2.00E-05	0.000451004	EPHA5	4	65319563	65670495	-	9833	protein_coding	EPH receptor A5 [Source:HGNC Symbol;Acc:HGNC:3389]	-	109	25	0.354060245	0.075809631
ENSG00000270392	31.55322307	1.897524245	3.966118193	2.06E-05	0.000462442	PFN1P2	1	120432204	120434052	-	1849	transcribed_processed_pseudogene	profilin 1 pseudogene 2 [Source:HGNC Symbol;Acc:HGNC:24298]	-	30	2	0.518228209	0.032252508
ENSG00000269961	2.107671351	30.42480224	-3.777463835	2.06E-05	0.000462442	AC010359.1	5	65924629	65925135	-	507	lincRNA	novel transcript	-	2	32	0.125996576	1.881968853
ENSG00000138688	2055.941492	580.998564	1.822957097	2.06E-05	0.000462734	KIAA1109	4	122152333	122362758	+	20470	protein_coding	KIAA1109 [Source:HGNC Symbol;Acc:HGNC:26953]	-	1955	611	3.050462042	0.890007733
ENSG00000136695	12.6238846	73.21552301	-2.524824608	2.06E-05	0.000463231	IL36RN	2	113058638	113065382	+	3299	protein_coding	interleukin 36 receptor antagonist [Source:HGNC Symbol;Acc:HGNC:15561]	-	12	77	0.116181141	0.695951255
ENSG00000143355	46.2760474	194.9313141	-2.071829819	2.07E-05	0.000463231	LHX9	1	197911902	197935478	+	10442	protein_coding	LIM homeobox 9 [Source:HGNC Symbol;Acc:HGNC:14222]	Homeobox	44	205	0.1345878	0.585383645
ENSG00000100526	300.7705773	77.01914186	1.963538705	2.07E-05	0.000464077	CDKN3	14	54396849	54420218	+	1836	protein_coding	cyclin dependent kinase inhibitor 3 [Source:HGNC Symbol;Acc:HGNC:1791]	-	286	81	4.975423607	1.315475471
ENSG00000151503	739.3003992	203.4894553	1.860527819	2.08E-05	0.000465877	NCAPD3	11	134150119	134225454	-	9114	protein_coding	non-SMC condensin II complex subunit D3 [Source:HGNC Symbol;Acc:HGNC:28952]	-	703	214	2.463672676	0.700124316
ENSG00000198624	141.9744054	32.32661276	2.130315886	2.09E-05	0.000468086	CCDC69	5	151181052	151224145	-	4993	protein_coding	coiled-coil domain containing 69 [Source:HGNC Symbol;Acc:HGNC:24487]	-	135	34	0.863592593	0.203042879
ENSG00000172349	331.2678552	86.52818878	1.935132211	2.11E-05	0.000471292	IL16	15	81159575	81314058	+	12094	protein_coding	interleukin 16 [Source:HGNC Symbol;Acc:HGNC:5980]	-	315	91	0.831911822	0.224358145
ENSG00000267257	58.89561134	9.504863294	2.614919539	2.11E-05	0.00047136	AC105105.1	18	58535415	58538552	+	2553	antisense	novel transcript, antisense to ALPK2	-	56	10	0.700606107	0.116793749
ENSG00000153391	51.53419904	212.0475965	-2.038293032	2.14E-05	0.000476912	INO80C	18	35452230	35497991	-	5085	protein_coding	INO80 complex subunit C [Source:HGNC Symbol;Acc:HGNC:26994]	-	49	223	0.307781016	1.307628322
ENSG00000253729	6898.698866	1978.828248	1.801609078	2.14E-05	0.000476912	PRKDC	8	47773108	47960183	-	15417	protein_coding	protein kinase, DNA-activated, catalytic subunit [Source:HGNC Symbol;Acc:HGNC:9413]	-	6560	2081	13.59066392	4.024784394
ENSG00000130513	5502.133873	19126.48992	-1.797487115	2.15E-05	0.000479308	GDF15	19	18374731	18389176	+	2087	protein_coding	growth differentiation factor 15 [Source:HGNC Symbol;Acc:HGNC:30142]	-	5232	20114	80.07224267	287.3732961
ENSG00000171246	3257.954886	930.9314377	1.807073339	2.16E-05	0.000480128	NPTX1	17	80467148	80477843	-	6703	protein_coding	neuronal pentraxin 1 [Source:HGNC Symbol;Acc:HGNC:7952]	-	3098	979	14.76212574	4.354957138
ENSG00000230753	14.72714284	80.82276066	-2.446825767	2.17E-05	0.000481792	ZNF341-AS1	20	33787373	33811097	-	703	antisense	ZNF341 antisense RNA 1 [Source:HGNC Symbol;Acc:HGNC:50736]	-	14	85	0.636076597	3.605238608
ENSG00000157657	242.9309123	60.85376123	1.994788935	2.20E-05	0.000486986	ZNF618	9	113876282	114056591	+	10384	protein_coding	zinc finger protein 618 [Source:HGNC Symbol;Acc:HGNC:29416]	zf-C2H2	231	64	0.710532597	0.183774693
ENSG00000021826	242.9309123	60.85376123	1.994788935	2.20E-05	0.000486986	CPS1	2	210477682	210679107	+	10775	protein_coding	carbamoyl-phosphate synthase 1 [Source:HGNC Symbol;Acc:HGNC:2323]	-	231	64	0.684749001	0.177105932
ENSG00000256663	55.74072036	8.553953873	2.685585138	2.21E-05	0.000488799	AC112777.1	12	20551590	20553012	+	1423	processed_pseudogene	ubiquitin-like with PHD and ring finger domains 1 (UHRF1) pseudogene	-	53	9	1.189618408	0.18858538
ENSG00000232386	7.365747319	55.14833239	-2.884371459	2.21E-05	0.000488799	AC015712.1	15	100849561	100861756	+	1479	lincRNA	novel transcript	-	7	58	0.151170334	1.16931153
ENSG00000197927	98.85756329	374.6522763	-1.920867652	2.22E-05	0.000489728	C2orf27A	2	131722375	131767404	+	2566	transcribed_unprocessed_pseudogene	chromosome 2 open reading frame 27A [Source:HGNC Symbol;Acc:HGNC:25077]	-	94	394	1.170059394	4.578360461
ENSG00000011347	545.8004301	148.3369895	1.878559959	2.22E-05	0.000489833	SYT7	11	61515313	61581148	-	5953	protein_coding	synaptotagmin 7 [Source:HGNC Symbol;Acc:HGNC:11514]	-	519	156	2.784634385	0.78137431
ENSG00000159640	624.6727001	171.1586997	1.866957577	2.26E-05	0.000497777	ACE	17	63477061	63498380	+	8365	protein_coding	angiotensin I converting enzyme [Source:HGNC Symbol;Acc:HGNC:2707]	-	594	180	2.268073926	0.64161864
ENSG00000105717	93.59941176	356.5850898	-1.928340161	2.27E-05	0.000500017	PBX4	19	19561707	19618916	-	2554	protein_coding	PBX homeobox 4 [Source:HGNC Symbol;Acc:HGNC:13403]	Homeobox	89	375	1.113027308	4.378050708
ENSG00000065989	582.6074894	158.79694	1.874468389	2.28E-05	0.000500017	PDE4A	19	10416773	10469631	+	6646	protein_coding	phosphodiesterase 4A [Source:HGNC Symbol;Acc:HGNC:8780]	-	554	167	2.66247865	0.749249647
ENSG00000139618	190.3493984	46.59018853	2.027476797	2.30E-05	0.000500017	BRCA2	13	32315474	32400266	+	12273	protein_coding	BRCA2, DNA repair associated [Source:HGNC Symbol;Acc:HGNC:1101]	-	181	49	0.47104733	0.119046261
ENSG00000185924	26.29507188	0.946606706	4.617980282	2.30E-05	0.000500017	RTN4RL1	17	1934677	2025345	-	3625	protein_coding	reticulon 4 receptor like 1 [Source:HGNC Symbol;Acc:HGNC:21329]	-	25	1	0.220276772	0.008225502
ENSG00000164161	1.05606667	25.67027524	-4.454790998	2.30E-05	0.000500017	HHIP	4	144646021	144745271	+	12074	protein_coding	hedgehog interacting protein [Source:HGNC Symbol;Acc:HGNC:14866]	-	1	27	0.002645365	0.066678068
ENSG00000148053	26.29507188	0.946606706	4.617980282	2.30E-05	0.000500017	NTRK2	9	84668551	85027070	+	20363	protein_coding	neurotrophic receptor tyrosine kinase 2 [Source:HGNC Symbol;Acc:HGNC:8032]	-	25	1	0.039213441	0.001464295
ENSG00000170837	26.29507188	0.946606706	4.617980282	2.30E-05	0.000500017	GPR27	3	71754050	71756496	+	2447	protein_coding	G protein-coupled receptor 27 [Source:HGNC Symbol;Acc:HGNC:4482]	-	25	1	0.326319289	0.012185306
ENSG00000198780	26.29507188	0.946606706	4.617980282	2.30E-05	0.000500017	FAM169A	5	74777574	74866951	-	6860	protein_coding	family with sequence similarity 169 member A [Source:HGNC Symbol;Acc:HGNC:29138]	-	25	1	0.116399898	0.004346566
ENSG00000069188	26.29507188	0.946606706	4.617980282	2.30E-05	0.000500017	SDK2	17	73334384	73644089	-	11607	protein_coding	sidekick cell adhesion molecule 2 [Source:HGNC Symbol;Acc:HGNC:19308]	-	25	1	0.068794977	0.002568919
ENSG00000279000	1.05606667	25.67027524	-4.454790998	2.30E-05	0.000500017	OR10A6	11	7924592	7931268	-	6104	protein_coding	olfactory receptor family 10 subfamily A member 6 (gene/pseudogene) [Source:HGNC Symbol;Acc:HGNC:15132]	-	1	27	0.005232656	0.131892364
ENSG00000067177	95.70267237	19.01393481	2.323563065	2.30E-05	0.000500017	PHKA1	X	72578814	72714319	-	6350	protein_coding	phosphorylase kinase regulatory subunit alpha 1 [Source:HGNC Symbol;Acc:HGNC:8925]	-	91	20	0.457724726	0.09391321
ENSG00000035499	51.53419904	7.603043541	2.739972194	2.30E-05	0.000500017	DEPDC1B	5	60596912	60700190	-	3806	protein_coding	DEP domain containing 1B [Source:HGNC Symbol;Acc:HGNC:24902]	-	49	8	0.411210317	0.062674606
ENSG00000207652	51.53419904	7.603043541	2.739972194	2.30E-05	0.000500017	MIR621	13	40810766	40810861	+	96	miRNA	microRNA 621 [Source:HGNC Symbol;Acc:HGNC:32877]	-	49	8	16.30277569	2.484787002
ENSG00000166507	51.53419904	7.603043541	2.739972194	2.30E-05	0.000500017	NDST2	10	73801911	73811798	-	4654	protein_coding	N-deacetylase and N-sulfotransferase 2 [Source:HGNC Symbol;Acc:HGNC:7681]	-	49	8	0.336284157	0.051254738
ENSG00000250645	51.53419904	7.603043541	2.739972194	2.30E-05	0.000500017	AC010442.2	5	418703	419109	+	407	processed_pseudogene	family with sequence similarity 136, member A (FAM136A) pseudogene	-	49	8	3.845372153	0.586092266
ENSG00000062822	464.8248994	125.515279	1.88771681	2.30E-05	0.000500017	POLD1	19	50384204	50418016	+	4932	protein_coding	DNA polymerase delta 1, catalytic subunit [Source:HGNC Symbol;Acc:HGNC:9175]	-	442	132	2.862436807	0.798033782
ENSG00000238164	10.52062768	65.60828509	-2.627057907	2.31E-05	0.00050052	TNFRSF14-AS1	1	2549920	2557031	-	6137	antisense	TNFRSF14 antisense RNA 1 [Source:HGNC Symbol;Acc:HGNC:26966]	-	10	69	0.052045188	0.335245827
ENSG00000258366	35.75974422	2.848457973	3.590990517	2.31E-05	0.00050052	RTEL1	20	63657810	63696253	+	6440	protein_coding	regulator of telomere elongation helicase 1 [Source:HGNC Symbol;Acc:HGNC:15888]	-	34	3	0.168628026	0.013890114
ENSG00000269946	3.159272153	35.1793283	-3.42835768	2.31E-05	0.00050052	AL158152.2	9	94166289	94200627	+	235	lincRNA	novel transcript	-	3	37	0.407746366	4.694661399
ENSG00000273175	3.159272153	35.1793283	-3.42835768	2.31E-05	0.00050052	BX323046.1	1	244864738	244865272	+	535	lincRNA	novel transcript	-	3	37	0.179103544	2.062140988
ENSG00000072210	511.0966312	139.7788481	1.869459739	2.39E-05	0.000517754	ALDH3A2	17	19648136	19677598	+	6457	protein_coding	aldehyde dehydrogenase 3 family member A2 [Source:HGNC Symbol;Acc:HGNC:403]	-	486	147	2.404042765	0.678823644
ENSG00000177675	34.70811392	150.2387987	-2.110149209	2.41E-05	0.0005202	CD163L1	12	7346685	7479897	-	5690	protein_coding	CD163 molecule like 1 [Source:HGNC Symbol;Acc:HGNC:30375]	-	33	158	0.185241539	0.827971205
ENSG00000185480	144.0776659	33.27751797	2.109852255	2.41E-05	0.0005202	PARPBP	12	102120185	102197520	+	4745	protein_coding	PARP1 binding protein [Source:HGNC Symbol;Acc:HGNC:26074]	-	137	35	0.922191376	0.219938997
ENSG00000121577	4.210883517	38.98294867	-3.174715723	2.41E-05	0.000520421	POPDC2	3	119636457	119665324	-	2445	protein_coding	popeye domain containing 2 [Source:HGNC Symbol;Acc:HGNC:17648]	-	4	41	0.052253795	0.500006219
ENSG00000259803	38.91463515	3.79938343	3.312738482	2.41E-05	0.000520421	SLC22A31	16	89195761	89201664	-	2610	protein_coding	solute carrier family 22 member 31 [Source:HGNC Symbol;Acc:HGNC:27091]	-	37	4	0.452791143	0.045697232
ENSG00000121621	217.6917856	54.19742755	2.003360094	2.42E-05	0.000521927	KIF18A	11	28020620	28108308	-	4668	protein_coding	kinesin family member 18A [Source:HGNC Symbol;Acc:HGNC:29441]	-	207	57	1.41636832	0.364094753
ENSG00000109743	282.8928627	1004.151088	-1.827219437	2.48E-05	0.000533353	BST1	4	15702950	15738313	+	2980	protein_coding	bone marrow stromal cell antigen 1 [Source:HGNC Symbol;Acc:HGNC:1118]	-	269	1056	2.883186409	10.5661815
ENSG00000150455	105.1673451	21.86665263	2.259049314	2.50E-05	0.00053632	TIRAP	11	126283065	126298845	+	3591	protein_coding	TIR domain containing adaptor protein [Source:HGNC Symbol;Acc:HGNC:17192]	-	100	23	0.889449512	0.190977781
ENSG00000198865	105.1673451	21.86665263	2.259049314	2.50E-05	0.00053632	CCDC152	5	42756801	42802360	+	3431	protein_coding	coiled-coil domain containing 152 [Source:HGNC Symbol;Acc:HGNC:34438]	-	100	23	0.930927775	0.199883769
ENSG00000285793	105.1673451	21.86665263	2.259049314	2.50E-05	0.00053632	AC125232.2	2	87030675	87076429	-	2217	processed_transcript	anaphase promoting complex subunit 1 pseudogene [Source:NCBI gene;Acc:285074]	-	100	23	1.440691564	0.309337489
ENSG00000277969	22.08855135	104.5953773	-2.237375453	2.50E-05	0.00053632	AC006449.6	17	38702452	38704747	+	2296	lincRNA	novel transcript	-	21	110	0.292135353	1.428536081
ENSG00000115009	192.452659	694.1562053	-1.850121542	2.50E-05	0.00053632	CCL20	2	227805739	227817564	+	1594	protein_coding	C-C motif chemokine ligand 20 [Source:HGNC Symbol;Acc:HGNC:10619]	-	183	730	3.666903482	13.65541665
ENSG00000051382	382.7977384	102.693568	1.896879999	2.51E-05	0.000536383	PIK3CB	3	138652699	138834938	-	7850	protein_coding	phosphatidylinositol-4,5-bisphosphate 3-kinase catalytic subunit beta [Source:HGNC Symbol;Acc:HGNC:8976]	-	364	108	1.48104561	0.410227255
ENSG00000184530	14.72714284	79.87185597	-2.42977874	2.53E-05	0.000541449	C6orf58	6	127519455	127591817	+	1530	protein_coding	chromosome 6 open reading frame 58 [Source:HGNC Symbol;Acc:HGNC:20960]	-	14	84	0.292262645	1.637036142
ENSG00000121361	840.2569048	236.7711153	1.826758759	2.62E-05	0.00056031	KCNJ8	12	21764955	21775581	-	2484	protein_coding	potassium voltage-gated channel subfamily J member 8 [Source:HGNC Symbol;Acc:HGNC:6269]	-	799	249	10.27381862	2.988946683
ENSG00000178184	94.65104207	19.01393481	2.307642405	2.63E-05	0.000561432	PARD6G	18	80157232	80247546	-	4224	protein_coding	par-6 family cell polarity regulator gamma [Source:HGNC Symbol;Acc:HGNC:16076]	-	90	20	0.680542585	0.14118108
ENSG00000154839	136.7162539	31.37570752	2.118817421	2.65E-05	0.000564701	SKA1	18	50374995	50394173	+	2950	protein_coding	spindle and kinetochore associated complex subunit 1 [Source:HGNC Symbol;Acc:HGNC:28109]	-	130	33	1.407531239	0.333551069
ENSG00000095587	21.03692132	100.7917587	-2.253984992	2.65E-05	0.000564701	TLL2	10	96364606	96513918	-	8151	protein_coding	tolloid like 2 [Source:HGNC Symbol;Acc:HGNC:11844]	-	20	106	0.078371076	0.387762123
ENSG00000142178	21.03692132	100.7917587	-2.253984992	2.65E-05	0.000564701	SIK1	21	43414483	43427189	-	5268	protein_coding	salt inducible kinase 1 [Source:HGNC Symbol;Acc:HGNC:11142]	-	20	106	0.121260941	0.599971349
ENSG00000156510	23.14018143	107.4480912	-2.209403515	2.67E-05	0.00056663	HKDC1	10	69220303	69267559	+	4259	protein_coding	hexokinase domain containing 1 [Source:HGNC Symbol;Acc:HGNC:23302]	-	22	113	0.164987768	0.791117909
ENSG00000187479	702.4933399	2434.311525	-1.792786288	2.69E-05	0.000570475	C11orf96	11	43942505	43944338	+	1834	protein_coding	chromosome 11 open reading frame 96 [Source:HGNC Symbol;Acc:HGNC:38675]	-	668	2560	11.63359223	41.6208597
ENSG00000111885	5420.106712	1578.497434	1.779683564	2.70E-05	0.000572689	MAN1A1	6	119177209	119349761	-	5014	protein_coding	mannosidase alpha class 1A member 1 [Source:HGNC Symbol;Acc:HGNC:6821]	-	5154	1660	32.83195855	9.871750513
ENSG00000180828	76.7733268	14.25940242	2.417961066	2.70E-05	0.000572915	BHLHE22	8	64580367	64583628	+	3262	protein_coding	basic helix-loop-helix family member e22 [Source:HGNC Symbol;Acc:HGNC:11963]	bHLH	73	15	0.714785295	0.13711271
ENSG00000203875	965.4009065	3324.35818	-1.783751615	2.73E-05	0.000577189	SNHG5	6	85660950	85678748	-	2806	processed_transcript	small nucleolar RNA host gene 5 [Source:HGNC Symbol;Acc:HGNC:21026]	-	918	3496	10.44940882	37.14960238
ENSG00000081803	530.025976	146.4351803	1.854858896	2.74E-05	0.000579669	CADPS2	7	122318425	122886759	-	6351	protein_coding	calcium dependent secretion activator 2 [Source:HGNC Symbol;Acc:HGNC:16018]	-	504	154	2.534691625	0.723017852
ENSG00000118898	458.5151178	125.515279	1.868003907	2.76E-05	0.000583024	PPL	16	4882507	4960741	-	7686	protein_coding	periplakin [Source:HGNC Symbol;Acc:HGNC:9273]	-	436	132	1.811852399	0.512087251
ENSG00000230918	83.08310868	16.1612159	2.352640516	2.77E-05	0.000584101	AC008063.1	2	162073256	162075169	+	640	antisense	novel transcript	-	79	17	3.94261004	0.792025857
ENSG00000270607	318.6482919	1119.210538	-1.812065277	2.77E-05	0.000584101	AC009549.1	11	19710934	19712619	-	1686	lincRNA	novel transcript	-	303	1177	5.740130478	20.8156178
ENSG00000152332	3496.674956	1017.463751	1.780873182	2.77E-05	0.000584373	UHMK1	1	162497251	162529629	+	9246	protein_coding	U2AF homology motif kinase 1 [Source:HGNC Symbol;Acc:HGNC:19683]	-	3325	1070	11.48614956	3.450645155
ENSG00000171408	65.20539329	11.4066802	2.501550407	2.78E-05	0.000584383	PDE7B	6	135851696	136195574	+	5946	protein_coding	phosphodiesterase 7B [Source:HGNC Symbol;Acc:HGNC:8792]	-	62	12	0.333045439	0.060176476
ENSG00000006118	1991.792046	6819.883291	-1.775620008	2.78E-05	0.000584383	TMEM132A	11	60924463	60937159	+	7271	protein_coding	transmembrane protein 132A [Source:HGNC Symbol;Acc:HGNC:31092]	-	1894	7172	8.319984864	29.41145764
ENSG00000154589	295.5124259	1040.285461	-1.81527933	2.79E-05	0.000586179	LY96	8	73991352	74029087	+	607	protein_coding	lymphocyte antigen 96 [Source:HGNC Symbol;Acc:HGNC:17156]	-	281	1094	14.7861237	53.74017093
ENSG00000106100	97.80593298	19.96484085	2.284945585	2.82E-05	0.000592991	NOD1	7	30424527	30478784	-	6820	protein_coding	nucleotide binding oligomerization domain containing 1 [Source:HGNC Symbol;Acc:HGNC:16390]	-	93	21	0.435547254	0.091813244
ENSG00000183723	764.5395256	214.9003102	1.830285444	2.83E-05	0.000593263	CMTM4	16	66614750	66696707	-	8117	protein_coding	CKLF like MARVEL transmembrane domain containing 4 [Source:HGNC Symbol;Acc:HGNC:19175]	-	727	226	2.860721441	0.830201102
ENSG00000263142	104.1157148	21.86665263	2.244567023	2.83E-05	0.000593285	LRRC37A17P	17	46978481	47054569	+	5074	transcribed_unprocessed_pseudogene	leucine rich repeat containing 37 member A17, pseudogene [Source:HGNC Symbol;Acc:HGNC:48365]	-	99	23	0.623191381	0.135159876
ENSG00000134852	1478.596476	425.0502177	1.798203131	2.86E-05	0.000600167	CLOCK	4	55427903	55547138	-	11762	protein_coding	clock circadian regulator [Source:HGNC Symbol;Acc:HGNC:2082]	bHLH	1406	447	3.818043321	1.133174416
ENSG00000185352	30.5015928	1.897524245	3.91740466	2.88E-05	0.000602732	HS6ST3	13	96090839	96839562	+	7806	protein_coding	heparan sulfate 6-O-sulfotransferase 3 [Source:HGNC Symbol;Acc:HGNC:19134]	-	29	2	0.118660495	0.007639622
ENSG00000272444	2.107671351	29.47389693	-3.731850288	2.88E-05	0.000602732	AL118558.4	14	101952416	101953063	+	648	lincRNA	novel transcript	-	2	31	0.098580654	1.426451797
ENSG00000147168	2.107671351	29.47389693	-3.731850288	2.88E-05	0.000602732	IL2RG	X	71107404	71112108	-	2760	protein_coding	interleukin 2 receptor subunit gamma [Source:HGNC Symbol;Acc:HGNC:6010]	-	2	31	0.023145023	0.334906074
ENSG00000136160	50.48256872	7.603043541	2.71029749	2.89E-05	0.000603424	EDNRB	13	77895481	77975529	-	5607	protein_coding	endothelin receptor type B [Source:HGNC Symbol;Acc:HGNC:3180]	-	48	8	0.273430771	0.04254317
ENSG00000112319	50.48256872	7.603043541	2.71029749	2.89E-05	0.000603424	EYA4	6	133240598	133532120	+	8968	protein_coding	EYA transcriptional coactivator and phosphatase 4 [Source:HGNC Symbol;Acc:HGNC:3522]	-	48	8	0.170955211	0.026598969
ENSG00000169087	268.1700388	941.3913877	-1.811195975	2.94E-05	0.000612108	HSPBAP1	3	122740003	122793824	-	5434	protein_coding	HSPB1 associated protein 1 [Source:HGNC Symbol;Acc:HGNC:16389]	-	255	990	1.498846826	5.432327858
ENSG00000163110	1600.585587	5461.991599	-1.770752706	2.95E-05	0.000615124	PDLIM5	4	94451857	94668227	+	11090	protein_coding	PDZ and LIM domain 5 [Source:HGNC Symbol;Acc:HGNC:17468]	-	1522	5744	4.383487904	15.44376902
ENSG00000198771	251.3439545	886.238924	-1.817550997	2.97E-05	0.000616424	RCSD1	1	167630093	167706249	+	5718	protein_coding	RCSD domain containing 1 [Source:HGNC Symbol;Acc:HGNC:28310]	-	239	932	1.335028251	4.860066077
ENSG00000144712	60.99887199	10.45577202	2.529637425	2.97E-05	0.000616424	CAND2	3	12796472	12871916	+	5587	protein_coding	cullin associated and neddylation dissociated 2 (putative) [Source:HGNC Symbol;Acc:HGNC:30689]	-	58	11	0.331578245	0.058706262
ENSG00000101115	9.469000006	60.85376123	-2.66887117	2.97E-05	0.000616424	SALL4	20	51782331	51802520	-	5772	protein_coding	spalt like transcription factor 4 [Source:HGNC Symbol;Acc:HGNC:15924]	zf-C2H2	9	64	0.049802701	0.33061615
ENSG00000162618	2196.859948	7471.252905	-1.765853056	3.04E-05	0.000626794	ADGRL4	1	78889764	79006718	-	3677	protein_coding	adhesion G protein-coupled receptor L4 [Source:HGNC Symbol;Acc:HGNC:20822]	-	2089	7857	18.14602548	63.7138041
ENSG00000270419	1.39E-17	19.96484085	-7.330508513	3.05E-05	0.000626794	CAHM	6	163413065	163413960	-	896	lincRNA	colon adenocarcinoma hypermethylated [Source:HGNC Symbol;Acc:HGNC:42860]	-	0	21	0	0.698846344
ENSG00000283689	19.98529134	1.39E-17	7.331368365	3.05E-05	0.000626794	AC018553.2	16	54285604	54289568	+	1064	antisense	novel transcript, antisense to IRX3	-	19	0	0.570359499	0
ENSG00000226318	19.98529134	1.39E-17	7.331368365	3.05E-05	0.000626794	RPS3AP38	10	67960702	67961464	-	763	processed_pseudogene	ribosomal protein S3a pseudogene 38 [Source:HGNC Symbol;Acc:HGNC:36145]	-	19	0	0.795363706	0
ENSG00000140254	1.39E-17	19.96484085	-7.330508513	3.05E-05	0.000626794	DUOXA1	15	45117367	45129938	-	3721	protein_coding	dual oxidase maturation factor 1 [Source:HGNC Symbol;Acc:HGNC:26507]	-	0	21	0	0.168279044
ENSG00000184895	1.39E-17	19.96484085	-7.330508513	3.05E-05	0.000626794	SRY	Y	2786855	2787699	-	845	protein_coding	sex determining region Y [Source:HGNC Symbol;Acc:HGNC:11311]	HMG	0	21	0	0.741025236
ENSG00000123965	1.39E-17	19.96484085	-7.330508513	3.05E-05	0.000626794	PMS2P5	7	74894116	74897835	+	516	unprocessed_pseudogene	PMS1 homolog 2, mismatch repair system component pseudogene 5 [Source:HGNC Symbol;Acc:HGNC:9130]	-	0	21	0	1.213500629
ENSG00000226496	1.39E-17	19.96484085	-7.330508513	3.05E-05	0.000626794	LINC00323	21	41141493	41148133	-	2439	antisense	long intergenic non-protein coding RNA 323 [Source:HGNC Symbol;Acc:HGNC:19720]	-	0	21	0	0.25673076
ENSG00000188505	1.39E-17	19.96484085	-7.330508513	3.05E-05	0.000626794	NCCRP1	19	39196961	39201884	+	1978	protein_coding	non-specific cytotoxic cell receptor protein 1 homolog (zebrafish) [Source:HGNC Symbol;Acc:HGNC:33739]	-	0	21	0	0.316565381
ENSG00000255325	1.39E-17	19.96484085	-7.330508513	3.05E-05	0.000626794	AC108136.1	8	122485515	122489815	-	631	lincRNA	novel transcript	-	0	21	0	0.992339658
ENSG00000164418	278.6863416	73.21552301	1.926505542	3.06E-05	0.000628926	GRIK2	6	101181257	102070083	+	7585	protein_coding	glutamate ionotropic receptor kainate type subunit 2 [Source:HGNC Symbol;Acc:HGNC:4580]	-	265	77	1.115904413	0.302695213
ENSG00000111445	220.8466765	56.09923721	1.974466194	3.08E-05	0.000632683	RFC5	12	118013588	118033130	+	3249	protein_coding	replication factor C subunit 5 [Source:HGNC Symbol;Acc:HGNC:9973]	-	210	59	2.06445913	0.541467897
ENSG00000180875	6115.234318	1799.107289	1.765051585	3.09E-05	0.000634377	GREM2	1	240489573	240612149	-	4170	protein_coding	gremlin 2, DAN family BMP antagonist [Source:HGNC Symbol;Acc:HGNC:17655]	-	5815	1892	44.54001616	13.52868203
ENSG00000115504	3933.101517	1154.394006	1.768414766	3.09E-05	0.000634377	EHBP1	2	62673851	63046487	+	8219	protein_coding	EH domain binding protein 1 [Source:HGNC Symbol;Acc:HGNC:29144]	-	3740	1214	14.53413962	4.404231298
ENSG00000233098	11.57225593	67.5100946	-2.532239385	3.10E-05	0.000636115	CCDC144NL-AS1	17	20868433	21002276	+	10225	antisense	CCDC144NL antisense RNA 1 [Source:HGNC Symbol;Acc:HGNC:51340]	-	11	71	0.034361022	0.207045333
ENSG00000180229	403.8303438	110.3008051	1.871050677	3.13E-05	0.000641042	HERC2P3	15	20379495	20506180	-	9413	transcribed_unprocessed_pseudogene	hect domain and RLD 2 pseudogene 3 [Source:HGNC Symbol;Acc:HGNC:4871]	-	384	116	1.302986367	0.367451769
ENSG00000111057	3.159272153	33.27751797	-3.348478789	3.15E-05	0.000641225	KRT18	12	52948871	52952901	+	3218	protein_coding	keratin 18 [Source:HGNC Symbol;Acc:HGNC:6430]	-	3	35	0.029776382	0.324304083
ENSG00000254428	34.70811392	2.848457973	3.5480739	3.15E-05	0.000641225	AP003392.1	11	119003742	119004893	-	523	antisense	novel transcript, antisense to CCDC84	-	33	3	2.015342935	0.171036964
ENSG00000183778	3.159272153	33.27751797	-3.348478789	3.15E-05	0.000641225	B3GALT5	21	39556442	39673137	+	14319	protein_coding	beta-1,3-galactosyltransferase 5 [Source:HGNC Symbol;Acc:HGNC:920]	-	3	35	0.006691836	0.072882921
ENSG00000118407	3.159272153	33.27751797	-3.348478789	3.15E-05	0.000641225	FILIP1	6	75291859	75493738	-	8906	protein_coding	filamin A interacting protein 1 [Source:HGNC Symbol;Acc:HGNC:21015]	-	3	35	0.010759083	0.117180613
ENSG00000135638	3.159272153	34.22842315	-3.388971004	3.15E-05	0.000641225	EMX1	2	72916260	72936071	+	5516	protein_coding	empty spiracles homeobox 1 [Source:HGNC Symbol;Acc:HGNC:3340]	Homeobox	3	36	0.017371355	0.194602608
ENSG00000162461	71.51517521	273.8563932	-1.935348117	3.15E-05	0.000641585	SLC25A34	1	15736405	15741396	+	3195	protein_coding	solute carrier family 25 member 34 [Source:HGNC Symbol;Acc:HGNC:27653]	-	68	288	0.679789976	2.687769602
ENSG00000165995	56.79235069	9.504863294	2.562565147	3.18E-05	0.000646399	CACNB2	10	18140677	18543557	+	8955	protein_coding	calcium voltage-gated channel auxiliary subunit beta 2 [Source:HGNC Symbol;Acc:HGNC:1402]	-	54	10	0.192603811	0.033296978
ENSG00000177602	75.72169648	14.25940242	2.39809404	3.18E-05	0.000646399	HASPIN	17	3723903	3726699	+	2797	protein_coding	histone H3 associated protein kinase [Source:HGNC Symbol;Acc:HGNC:19682]	-	72	15	0.822198606	0.159907637
ENSG00000198795	845.5150562	241.5256381	1.807089635	3.20E-05	0.000650498	ZNF521	18	25061926	25352190	-	6223	protein_coding	zinc finger protein 521 [Source:HGNC Symbol;Acc:HGNC:24605]	zf-C2H2	804	254	4.126605512	1.217038531
ENSG00000125735	4.210883517	38.03204361	-3.139206933	3.21E-05	0.000650498	TNFSF14	19	6661253	6670588	-	4778	protein_coding	TNF superfamily member 14 [Source:HGNC Symbol;Acc:HGNC:11930]	-	4	40	0.026739332	0.249622805
ENSG00000182240	2434.528388	8243.387396	-1.759546123	3.22E-05	0.000652436	BACE2	21	41167801	41282518	+	9619	protein_coding	beta-secretase 2 [Source:HGNC Symbol;Acc:HGNC:934]	-	2315	8669	7.687015855	26.87258782
ENSG00000163808	175.6265745	43.7374737	2.00231096	3.23E-05	0.000653889	KIF15	3	44761717	44873376	+	5285	protein_coding	kinesin family member 15 [Source:HGNC Symbol;Acc:HGNC:17273]	-	167	46	1.009271909	0.259527422
ENSG00000273576	35.75974422	150.2387987	-2.067232591	3.26E-05	0.000658923	AC009283.1	17	39566915	39567559	+	645	lincRNA	novel transcript	-	34	158	1.683665871	7.30411807
ENSG00000066629	1046.376437	301.4326255	1.795043561	3.27E-05	0.000661961	EML1	14	99737693	99942060	+	8935	protein_coding	echinoderm microtubule associated protein like 1 [Source:HGNC Symbol;Acc:HGNC:3330]	-	995	317	3.556847376	1.057876861
ENSG00000162636	185.091247	46.59018853	1.987089392	3.28E-05	0.000662666	FAM102B	1	108560089	108644900	+	9355	protein_coding	family with sequence similarity 102 member B [Source:HGNC Symbol;Acc:HGNC:27637]	-	176	49	0.600904674	0.156179023
ENSG00000169855	4590.370433	1355.034866	1.760181195	3.31E-05	0.000667562	ROBO1	3	78597240	79767815	-	10875	protein_coding	roundabout guidance receptor 1 [Source:HGNC Symbol;Acc:HGNC:10249]	-	4365	1425	12.82010814	3.907113354
ENSG00000272668	64.15376296	11.4066802	2.478136632	3.34E-05	0.000673686	AL590560.1	1	159854870	159867685	+	7134	antisense	uncharacterized LOC107985216 [Source:NCBI gene;Acc:107985216]	-	61	12	0.27310738	0.050155499
ENSG00000154655	64.15376296	11.4066802	2.478136632	3.34E-05	0.000673686	L3MBTL4	18	5954706	6415237	-	7959	protein_coding	L3MBTL4, histone methyl-lysine binding protein [Source:HGNC Symbol;Acc:HGNC:26677]	zf-C2HC	61	12	0.244798096	0.044956568
ENSG00000090061	657.2732384	186.373173	1.817565629	3.36E-05	0.000675149	CCNK	14	99481169	99535044	+	8220	protein_coding	cyclin K [Source:HGNC Symbol;Acc:HGNC:1596]	-	625	196	2.428538015	0.710975551
ENSG00000169239	347.0423092	94.13542612	1.880827684	3.36E-05	0.000675149	CA5B	X	15688830	15788409	+	8520	protein_coding	carbonic anhydrase 5B [Source:HGNC Symbol;Acc:HGNC:1378]	-	330	99	1.237117787	0.3464703
ENSG00000230021	25.2434417	0.946606706	4.559370659	3.37E-05	0.000675149	AL669831.3	1	586071	827796	-	5495	transcribed_processed_pseudogene	uncharacterized LOC101928626 [Source:NCBI gene;Acc:101928626]	-	24	1	0.139501941	0.005426286
ENSG00000125337	1.05606667	24.71936968	-4.400611695	3.37E-05	0.000675149	KIF25	6	167996241	168045089	+	3466	protein_coding	kinesin family member 25 [Source:HGNC Symbol;Acc:HGNC:6390]	-	1	26	0.009215272	0.223673844
ENSG00000178789	25.2434417	0.946606706	4.559370659	3.37E-05	0.000675149	CD300LB	17	74521174	74531474	-	2720	protein_coding	CD300 molecule like family member b [Source:HGNC Symbol;Acc:HGNC:30811]	-	24	1	0.281824694	0.010962296
ENSG00000076706	36.81137452	154.0424171	-2.061595522	3.37E-05	0.000676269	MCAM	11	119308529	119321521	-	7422	protein_coding	melanoma cell adhesion molecule [Source:HGNC Symbol;Acc:HGNC:6934]	-	35	162	0.150620401	0.650825375
ENSG00000129810	71.51517521	13.30849533	2.414413401	3.43E-05	0.00068664	SGO1	3	20160593	20186292	-	3828	protein_coding	shugoshin 1 [Source:HGNC Symbol;Acc:HGNC:25088]	-	68	14	0.567379565	0.109050213
ENSG00000056558	609.9498764	2079.62413	-1.769364626	3.45E-05	0.00068981	TRAF1	9	120902393	120929173	-	6449	protein_coding	TNF receptor associated factor 1 [Source:HGNC Symbol;Acc:HGNC:12031]	-	580	2187	2.872581259	10.11176152
ENSG00000218418	77.82495711	15.21030926	2.345231379	3.46E-05	0.000692417	AL591135.1	6	80064286	80070199	-	5914	processed_pseudogene	Rho GTPase activating protein 21 (ARHGAP21) pseudogene	-	74	16	0.399656707	0.080669446
ENSG00000189184	4553.563373	1349.329438	1.754653651	3.49E-05	0.000697194	PCDH18	4	137518918	137532494	-	6686	protein_coding	protocadherin 18 [Source:HGNC Symbol;Acc:HGNC:14268]	-	4330	1419	20.68512884	6.328290916
ENSG00000134569	1068.460673	309.039862	1.789229799	3.49E-05	0.000697194	LRP4	11	46856868	46918642	-	8597	protein_coding	LDL receptor related protein 4 [Source:HGNC Symbol;Acc:HGNC:6696]	-	1016	325	3.774709094	1.127215227
ENSG00000187097	598.3819434	169.2568905	1.821043815	3.50E-05	0.000697194	ENTPD5	14	73958010	74019399	-	10379	protein_coding	ectonucleoside triphosphate diphosphohydrolase 5 [Source:HGNC Symbol;Acc:HGNC:3367]	-	569	178	1.751029491	0.511369596
ENSG00000097046	133.5613631	31.37570752	2.085165386	3.55E-05	0.000706611	CDC7	1	91500893	91525764	+	3557	protein_coding	cell division cycle 7 [Source:HGNC Symbol;Acc:HGNC:1745]	-	127	33	1.140398302	0.276630771
ENSG00000164687	258.7053664	68.46099935	1.915912409	3.57E-05	0.000711494	FABP5	8	81280363	81284777	+	2077	protein_coding	fatty acid binding protein 5 [Source:HGNC Symbol;Acc:HGNC:3560]	-	246	72	3.782991076	1.03363311
ENSG00000283050	59.94724167	10.45577202	2.504598142	3.61E-05	0.000718202	GTF2IP12	4	119407967	119454638	-	5530	transcribed_unprocessed_pseudogene	general transcription factor IIi pseudogene 12 [Source:HGNC Symbol;Acc:HGNC:51723]	-	57	11	0.329220167	0.059311371
ENSG00000103490	102.0124542	21.86665263	2.215158871	3.62E-05	0.000719482	PYCARD	16	31201485	31203450	-	1661	protein_coding	PYD and CARD domain containing [Source:HGNC Symbol;Acc:HGNC:16608]	-	97	23	1.865257556	0.412884535
ENSG00000198133	49.43093839	7.603043541	2.679999567	3.65E-05	0.00072385	TMEM229B	14	67447084	67533739	-	6377	protein_coding	transmembrane protein 229B [Source:HGNC Symbol;Acc:HGNC:20130]	-	47	8	0.235406336	0.037406234
ENSG00000134986	2419.805564	714.1252008	1.760453551	3.66E-05	0.000725816	NREP	5	111662621	111997464	-	9337	protein_coding	neuronal regeneration related protein [Source:HGNC Symbol;Acc:HGNC:16834]	-	2301	751	7.871290956	2.398297147
ENSG00000139718	1556.417116	456.4300679	1.769467171	3.66E-05	0.000726154	SETD1B	12	121804180	121832584	+	8314	protein_coding	SET domain containing 1B [Source:HGNC Symbol;Acc:HGNC:29187]	-	1480	480	5.685758397	1.721478606
ENSG00000168952	512.1482615	144.5333711	1.824211652	3.69E-05	0.000731289	STXBP6	14	24809656	25050297	-	8067	protein_coding	syntaxin binding protein 6 [Source:HGNC Symbol;Acc:HGNC:19666]	-	487	152	1.928206802	0.561826142
ENSG00000006740	67.30865393	12.35758794	2.43299223	3.71E-05	0.000734222	ARHGAP44	17	12789539	12991643	+	9281	protein_coding	Rho GTPase activating protein 44 [Source:HGNC Symbol;Acc:HGNC:29096]	-	64	13	0.220253038	0.041765626
ENSG00000188070	1387.104643	406.0321266	1.772078056	3.73E-05	0.000737407	C11orf95	11	63759892	63768775	-	5948	protein_coding	chromosome 11 open reading frame 95 [Source:HGNC Symbol;Acc:HGNC:28449]	-	1319	427	7.082890731	2.140559616
ENSG00000260025	63.10213264	239.623829	-1.923033999	3.81E-05	0.000753353	AC009414.2	2	36354749	36355114	-	366	lincRNA	novel transcript	-	60	252	5.236087208	20.53004342
ENSG00000139910	801.346585	231.0656879	1.793535316	3.82E-05	0.000754237	NOVA1	14	26443093	26597754	-	10046	protein_coding	NOVA alternative splicing regulator 1 [Source:HGNC Symbol;Acc:HGNC:7886]	-	762	243	2.422693665	0.721246157
ENSG00000171346	45.22441708	6.652131983	2.74133479	3.89E-05	0.000766328	KRT15	17	41513743	41522529	-	7069	protein_coding	keratin 15 [Source:HGNC Symbol;Acc:HGNC:6421]	-	43	7	0.194288538	0.029526398
ENSG00000111859	539.4906484	1828.58533	-1.760837575	3.89E-05	0.000766684	NEDD9	6	11183298	11382348	-	10359	protein_coding	neural precursor cell expressed, developmentally down-regulated 9 [Source:HGNC Symbol;Acc:HGNC:7733]	-	513	1923	1.581744155	5.53518147
ENSG00000224078	623.6210699	178.7659363	1.801836227	3.92E-05	0.000772374	SNHG14	15	24978583	25419462	+	43324	processed_transcript	small nucleolar RNA host gene 14 [Source:HGNC Symbol;Acc:HGNC:37462]	-	593	188	0.437182584	0.129389703
ENSG00000123416	9766.4946	2927.830985	1.73796283	3.93E-05	0.000774007	TUBA1B	12	49127782	49131397	-	3574	protein_coding	tubulin alpha 1b [Source:HGNC Symbol;Acc:HGNC:18809]	-	9287	3079	82.99608438	25.68771968
ENSG00000253953	236.6211306	61.80466602	1.934518471	3.96E-05	0.000777455	PCDHGB4	5	141387698	141512979	+	6906	protein_coding	protocadherin gamma subfamily B, 4 [Source:HGNC Symbol;Acc:HGNC:8711]	-	225	65	1.040621154	0.280644926
ENSG00000095002	892.8384181	259.5928248	1.781626817	3.97E-05	0.000778741	MSH2	2	47402969	47663146	+	13777	protein_coding	mutS homolog 2 [Source:HGNC Symbol;Acc:HGNC:7325]	-	849	273	1.968292955	0.59085158
ENSG00000225206	94.65104207	345.1742351	-1.865337493	3.98E-05	0.000781606	MIR137HG	1	97933474	98049863	-	7172	lincRNA	MIR137 host gene [Source:HGNC Symbol;Acc:HGNC:42871]	-	90	363	0.400810357	1.509165111
ENSG00000213316	10.52062768	62.7555708	-2.563052101	4.03E-05	0.000790292	LTC4S	5	179793980	179796647	+	1192	protein_coding	leukotriene C4 synthase [Source:HGNC Symbol;Acc:HGNC:6719]	-	10	66	0.267954127	1.65096586
ENSG00000231890	2.107671351	28.52299157	-3.684747364	4.06E-05	0.000795443	DARS-AS1	2	135985176	136022593	+	6566	antisense	DARS antisense RNA 1 [Source:HGNC Symbol;Acc:HGNC:40170]	-	2	30	0.009728947	0.136235657
ENSG00000207614	2.107671351	28.52299157	-3.684747364	4.06E-05	0.000795443	MIR193A	17	31559996	31560083	+	88	miRNA	microRNA 193a [Source:HGNC Symbol;Acc:HGNC:31563]	-	2	30	0.72591209	10.16503773
ENSG00000180764	70.46354489	13.30849533	2.393077276	4.07E-05	0.000795443	PIPSL	10	93958191	93961540	-	3350	transcribed_processed_pseudogene	PIP5K1A and PSMD4-like, pseudogene [Source:HGNC Symbol;Acc:HGNC:23733]	-	67	14	0.638802639	0.124610214
ENSG00000086289	1594.275806	471.6445407	1.756844012	4.07E-05	0.000795769	EPDR1	7	37683843	37951941	+	2864	protein_coding	ependymin related 1 [Source:HGNC Symbol;Acc:HGNC:17572]	-	1516	496	16.90685756	5.163914886
ENSG00000223745	99.90919359	361.3396126	-1.853441544	4.08E-05	0.000797215	CCDC18-AS1	1	93262186	93346025	-	4786	processed_transcript	CCDC18 antisense RNA 1 [Source:HGNC Symbol;Acc:HGNC:52262]	-	95	380	0.633997605	2.367452722
ENSG00000285976	272.3765599	73.21552301	1.893480245	4.11E-05	0.000801198	AL135905.2	6	63572012	63583587	+	5088	protein_coding	Protein tyrosine phosphatase type IVA 1 [Source:UniProtKB/Swiss-Prot;Acc:Q93096]	-	259	77	1.62588329	0.451246696
ENSG00000157106	2804.702241	837.742792	1.743108276	4.17E-05	0.000812573	SMG1	16	18804853	18926454	-	25988	protein_coding	SMG1, nonsense mediated mRNA decay associated PI3K related kinase [Source:HGNC Symbol;Acc:HGNC:30045]	-	2667	881	3.277833306	1.010819154
ENSG00000159588	32.60485334	137.8770389	-2.076249151	4.20E-05	0.00081774	CCDC17	1	45620044	45624057	-	3323	protein_coding	coiled-coil domain containing 17 [Source:HGNC Symbol;Acc:HGNC:26574]	-	31	145	0.297966925	1.301092201
ENSG00000276791	7.365747319	51.34471299	-2.781519299	4.24E-05	0.000824998	AC092117.1	16	2777319	2780568	+	3250	lincRNA	novel transcript	-	7	54	0.06879413	0.495428301
ENSG00000182108	36.81137452	3.79938343	3.232831767	4.27E-05	0.000829091	DEXI	16	10928891	10942460	-	6684	protein_coding	Dexi homolog [Source:HGNC Symbol;Acc:HGNC:13267]	-	35	4	0.167250841	0.017844072
ENSG00000285587	4.210883517	37.08113853	-3.10280207	4.27E-05	0.000829091	AC012470.1	10	116274270	116281071	+	2848	bidirectional_promoter_lncRNA	uncharacterized LOC107984273 [Source:NCBI gene;Acc:107984273]	-	4	39	0.044859736	0.408314718
ENSG00000101405	3.159272153	32.32661276	-3.306817176	4.30E-05	0.000833319	OXT	20	3071620	3072517	+	513	protein_coding	oxytocin/neurophysin I prepropeptide [Source:HGNC Symbol;Acc:HGNC:8528]	-	3	34	0.186784397	1.976204867
ENSG00000140015	33.65648363	2.848457973	3.503841374	4.30E-05	0.000833319	KCNH5	14	62699454	63102037	-	12320	protein_coding	potassium voltage-gated channel subfamily H member 5 [Source:HGNC Symbol;Acc:HGNC:6254]	-	32	3	0.082961382	0.007260741
ENSG00000272269	23.14018143	103.6444726	-2.157470315	4.31E-05	0.000834139	AL138724.1	6	17706257	17707344	+	1088	antisense	uncharacterized LOC105374952 [Source:NCBI gene;Acc:105374952]	-	22	109	0.645848257	2.98722555
ENSG00000146281	397.5205622	111.2517097	1.835967893	4.31E-05	0.000834438	PM20D2	6	89146050	89165565	+	4708	protein_coding	peptidase M20 domain containing 2 [Source:HGNC Symbol;Acc:HGNC:21408]	-	378	117	2.564437104	0.741002751
ENSG00000267510	11.57225593	65.60828509	-2.491093902	4.44E-05	0.000858491	AC011451.1	19	9291515	9294482	+	405	antisense	novel transcript, antisense to ZNF699	-	11	69	0.867509757	5.080008981
ENSG00000116717	11611.05409	38301.48009	-1.721891076	4.47E-05	0.000864844	GADD45A	1	67685061	67688338	+	2069	protein_coding	growth arrest and DNA damage inducible alpha [Source:HGNC Symbol;Acc:HGNC:4095]	-	11041	40279	170.4451412	580.481792
ENSG00000226824	90.44452084	19.01393481	2.242142454	4.53E-05	0.000875243	AC006001.2	7	66654538	66669855	+	938	sense_intronic	uncharacterized LOC100996437 [Source:NCBI gene;Acc:100996437]	-	86	20	2.928412952	0.635766397
ENSG00000142945	735.0938782	213.9494056	1.780026019	4.54E-05	0.000876644	KIF2C	1	44739818	44767767	+	3646	protein_coding	kinesin family member 2C [Source:HGNC Symbol;Acc:HGNC:6393]	-	699	225	6.123464686	1.840078142
ENSG00000138031	1512.248645	450.7246406	1.746079404	4.56E-05	0.000878565	ADCY3	2	24819169	24919839	-	6058	protein_coding	adenylate cyclase 3 [Source:HGNC Symbol;Acc:HGNC:234]	-	1438	474	7.581695241	2.333025498
ENSG00000151849	157.7488597	38.98294867	2.013050826	4.61E-05	0.000888935	CENPJ	13	24882284	24922889	-	5812	protein_coding	centromere protein J [Source:HGNC Symbol;Acc:HGNC:17272]	-	150	41	0.82433238	0.210343291
ENSG00000006607	747.7134414	218.7039285	1.772888418	4.64E-05	0.000892626	FARP2	2	241356243	241494841	+	14413	protein_coding	FERM, ARH/RhoGEF and pleckstrin domain protein 2 [Source:HGNC Symbol;Acc:HGNC:16460]	-	711	230	1.57562158	0.475821281
ENSG00000184349	1043.221546	308.0889574	1.759189607	4.64E-05	0.000892626	EFNA5	5	107376889	107670895	-	5703	protein_coding	ephrin A5 [Source:HGNC Symbol;Acc:HGNC:3225]	-	992	324	5.555779574	1.693994715
ENSG00000251034	16.83040188	82.72457005	-2.289199202	4.65E-05	0.000892626	AC037459.2	8	22540845	22545405	-	4076	antisense	novel transcript	-	16	87	0.125378339	0.636437102
ENSG00000140465	298.6673168	1012.709229	-1.761210373	4.67E-05	0.000896461	CYP1A1	15	74719542	74725610	-	3435	protein_coding	cytochrome P450 family 1 subfamily A member 1 [Source:HGNC Symbol;Acc:HGNC:2595]	-	284	1065	2.64075618	9.244709718
ENSG00000163823	18.93366143	1.39E-17	7.253863436	4.78E-05	0.000912545	CCR1	3	46201709	46208396	-	2731	protein_coding	C-C motif chemokine receptor 1 [Source:HGNC Symbol;Acc:HGNC:1602]	-	18	0	0.210517164	0
ENSG00000054690	18.93366143	1.39E-17	7.253863436	4.78E-05	0.000912545	PLEKHH1	14	67533301	67589612	+	10817	protein_coding	pleckstrin homology, MyTH4 and FERM domain containing H1 [Source:HGNC Symbol;Acc:HGNC:17733]	-	18	0	0.053149891	0
ENSG00000182798	1.39E-17	19.01393481	-7.260567284	4.78E-05	0.000912545	MAGEB17	X	16167481	16171464	+	1611	protein_coding	MAGE family member B17 [Source:HGNC Symbol;Acc:HGNC:17418]	-	0	20	0	0.37017311
ENSG00000218537	18.93366143	1.39E-17	7.253863436	4.78E-05	0.000912545	MIF-AS1	22	23894426	23898930	-	1476	antisense	MIF antisense RNA 1 [Source:HGNC Symbol;Acc:HGNC:27669]	-	18	0	0.389513804	0
ENSG00000105929	1.39E-17	19.01393481	-7.260567284	4.78E-05	0.000912545	ATP6V0A4	7	138706294	138799560	-	4124	protein_coding	ATPase H+ transporting V0 subunit a4 [Source:HGNC Symbol;Acc:HGNC:866]	-	0	20	0	0.144604481
ENSG00000285906	1.39E-17	19.01393481	-7.260567284	4.78E-05	0.000912545	AC083855.2	3	11193439	11225877	-	996	antisense		-	0	20	0	0.598743856
ENSG00000180155	1080.028606	320.4507167	1.752475644	4.79E-05	0.000914695	LYNX1	8	142771197	142777810	-	5022	protein_coding	Ly6/neurotoxin 1 [Source:HGNC Symbol;Acc:HGNC:29604]	-	1027	337	6.531763347	2.000891803
ENSG00000109756	2756.327249	831.0864602	1.72951595	4.80E-05	0.000915693	RAPGEF2	4	159103013	159360174	+	13275	protein_coding	Rap guanine nucleotide exchange factor 2 [Source:HGNC Symbol;Acc:HGNC:16854]	-	2621	874	6.306221159	1.963122115
ENSG00000283162	8.417373112	55.14833239	-2.694736842	4.81E-05	0.000916509	AL390726.6	9	38433696	38543880	+	2140	transcribed_unprocessed_pseudogene	STRA6-like (Stra6l) pseudogene	-	8	58	0.119402362	0.808136333
ENSG00000180616	8.417373112	55.14833239	-2.694736842	4.81E-05	0.000916509	SSTR2	17	73165012	73176633	+	7852	protein_coding	somatostatin receptor 2 [Source:HGNC Symbol;Acc:HGNC:11331]	-	8	58	0.032542162	0.220251115
ENSG00000177932	328.1129644	91.28271213	1.844272031	4.82E-05	0.000916909	ZNF354C	5	179060415	179083537	+	5411	protein_coding	zinc finger protein 354C [Source:HGNC Symbol;Acc:HGNC:16736]	zf-C2H2	312	96	1.84167828	0.52901028
ENSG00000062524	23.14018143	102.693568	-2.144189563	4.86E-05	0.000923626	LTK	15	41503638	41513887	-	3490	protein_coding	leukocyte receptor tyrosine kinase [Source:HGNC Symbol;Acc:HGNC:6721]	-	22	108	0.201341806	0.922717465
ENSG00000065621	60.99887199	229.1638787	-1.907489069	4.88E-05	0.000926526	GSTO2	10	104268873	104304945	+	9921	protein_coding	glutathione S-transferase omega 2 [Source:HGNC Symbol;Acc:HGNC:23064]	-	58	241	0.186727916	0.724322549
ENSG00000004777	153.5423385	38.03204361	2.009596741	4.88E-05	0.000926526	ARHGAP33	19	35774532	35788822	+	5260	protein_coding	Rho GTPase activating protein 33 [Source:HGNC Symbol;Acc:HGNC:23085]	-	146	40	0.886551191	0.226748624
ENSG00000078403	659.3764989	192.0786004	1.778701055	4.89E-05	0.000926526	MLLT10	10	21524675	21743630	+	6945	protein_coding	MLLT10, histone lysine methyltransferase DOT1L cofactor [Source:HGNC Symbol;Acc:HGNC:16063]	Others	627	202	2.883579949	0.867260431
ENSG00000159784	113.5803875	26.62118073	2.087623892	4.90E-05	0.000927978	FAM131B	7	143353400	143362770	-	6430	protein_coding	family with sequence similarity 131 member B [Source:HGNC Symbol;Acc:HGNC:22202]	-	108	28	0.536475	0.12984268
ENSG00000149591	7447.649864	24410.66648	-1.712638807	4.92E-05	0.000931425	TAGLN	11	117199321	117204782	+	3917	protein_coding	transgelin [Source:HGNC Symbol;Acc:HGNC:11553]	-	7082	25671	57.74828047	195.4157788
ENSG00000204219	86.23799961	18.06302865	2.247032187	4.93E-05	0.000932107	TCEA3	1	23381061	23424740	-	3515	protein_coding	transcription elongation factor A3 [Source:HGNC Symbol;Acc:HGNC:11615]	-	82	19	0.745118299	0.161175373
ENSG00000241135	1.05606667	23.76846407	-4.34431807	4.96E-05	0.000937479	LINC00881	3	157089881	157101135	+	1269	lincRNA	long intergenic non-protein coding RNA 881 [Source:HGNC Symbol;Acc:HGNC:48567]	-	1	25	0.025169529	0.587420095
ENSG00000185345	44.17278675	5.701218714	2.925454542	4.98E-05	0.000941158	PRKN	6	161347420	162727771	-	5686	protein_coding	parkin RBR E3 ubiquitin protein ligase [Source:HGNC Symbol;Acc:HGNC:8607]	-	42	6	0.235927813	0.031464063
ENSG00000147883	542.6455393	1805.76362	-1.734309663	5.00E-05	0.000943889	CDKN2B	9	22002903	22009363	-	4058	protein_coding	cyclin dependent kinase inhibitor 2B [Source:HGNC Symbol;Acc:HGNC:1788]	-	516	1899	4.061386914	13.95350572
ENSG00000162804	1831.944246	551.520523	1.731646739	5.01E-05	0.000944285	SNED1	2	240998838	241095568	+	13592	protein_coding	sushi, nidogen and EGF like domains 1 [Source:HGNC Symbol;Acc:HGNC:24696]	-	1742	580	4.093563117	1.272374745
ENSG00000276462	24.19181155	105.5462819	-2.11987694	5.07E-05	0.000955236	BX255923.2	9	41100794	41106229	-	3064	lincRNA	novel transcript	-	23	111	0.239759476	1.080201138
ENSG00000148841	2315.694168	7588.214164	-1.712265101	5.11E-05	0.000961149	ITPRIP	10	104309698	104338448	-	7279	protein_coding	inositol 1,4,5-trisphosphate receptor interacting protein [Source:HGNC Symbol;Acc:HGNC:29370]	-	2202	7980	9.662339689	32.68899619
ENSG00000274750	56.79235069	214.9003102	-1.917706055	5.13E-05	0.000965094	HIST1H3E	6	26224199	26227473	+	2679	protein_coding	histone cluster 1 H3 family member e [Source:HGNC Symbol;Acc:HGNC:4769]	-	54	226	0.643810051	2.51539468
ENSG00000123473	322.854813	90.33180747	1.836059747	5.17E-05	0.000972221	STIL	1	47250139	47314147	-	7291	protein_coding	STIL, centriolar assembly protein [Source:HGNC Symbol;Acc:HGNC:10879]	-	307	95	1.344893775	0.388514221
ENSG00000157500	1100.009581	328.0579531	1.745084542	5.18E-05	0.000972753	APPL1	3	57227726	57278105	+	7513	protein_coding	adaptor protein, phosphotyrosine interacting with PH domain and leucine zipper 1 [Source:HGNC Symbol;Acc:HGNC:24035]	-	1046	345	4.44687582	1.369229094
ENSG00000198467	4107.672141	13418.20993	-1.707770817	5.22E-05	0.000979383	TPM2	9	35681992	35690121	-	3248	protein_coding	tropomyosin 2 [Source:HGNC Symbol;Acc:HGNC:12011]	-	3906	14111	38.41076215	129.5424731
ENSG00000171811	9.469000006	58.00104684	-2.599753751	5.36E-05	0.001003705	CFAP46	10	132808392	132942823	-	10698	protein_coding	cilia and flagella associated protein 46 [Source:HGNC Symbol;Acc:HGNC:25247]	-	9	61	0.026870554	0.170019077
ENSG00000115687	39.96626546	4.750302961	3.038361798	5.36E-05	0.001003705	PASK	2	241106099	241150264	-	10686	protein_coding	PAS domain containing serine/threonine kinase [Source:HGNC Symbol;Acc:HGNC:17270]	-	38	5	0.113580855	0.01395164
ENSG00000113205	5.262501381	39.93385371	-2.895783951	5.36E-05	0.001003705	PCDHB3	5	141100473	141103827	+	3355	protein_coding	protocadherin beta 3 [Source:HGNC Symbol;Acc:HGNC:8688]	-	5	42	0.047600793	0.373273517
ENSG00000187634	82.03147837	295.7271981	-1.848528265	5.37E-05	0.001003705	SAMD11	1	923928	944581	+	4166	protein_coding	sterile alpha motif domain containing 11 [Source:HGNC Symbol;Acc:HGNC:28706]	-	78	311	0.598014953	2.22593017
ENSG00000258955	16.83040188	81.77366536	-2.272545738	5.38E-05	0.001006035	LINC00519	14	51304416	51328386	-	682	lincRNA	long intergenic non-protein coding RNA 519 [Source:HGNC Symbol;Acc:HGNC:19838]	-	16	86	0.749328609	3.759970947
ENSG00000149571	327.0613341	1092.585211	-1.739751423	5.43E-05	0.0010136	KIRREL3	11	126423359	127003460	-	6594	protein_coding	kirre like nephrin family adhesion molecule 3 [Source:HGNC Symbol;Acc:HGNC:23204]	-	311	1149	1.506427213	5.195669272
ENSG00000237232	58.89561134	219.654833	-1.896903611	5.63E-05	0.001051103	ZNF295-AS1	21	42009194	42024924	+	1363	lincRNA	ZNF295 antisense RNA 1 [Source:HGNC Symbol;Acc:HGNC:23130]	-	56	231	1.312287153	5.053433286
ENSG00000172667	2424.012085	738.8487191	1.713865936	5.70E-05	0.001060741	ZMAT3	3	179017223	179072279	-	9646	protein_coding	zinc finger matrin-type 3 [Source:HGNC Symbol;Acc:HGNC:29983]	-	2305	777	7.632386915	2.401840556
ENSG00000230390	4.210883517	36.13023343	-3.065454735	5.70E-05	0.001060741	LINC01048	13	37481467	37484769	-	511	lincRNA	long intergenic non-protein coding RNA 1048 [Source:HGNC Symbol;Acc:HGNC:49042]	-	4	38	0.250020602	2.217344174
ENSG00000234520	4.210883517	36.13023343	-3.065454735	5.70E-05	0.001060741	HRAT17	7	112954646	112995634	-	1001	lincRNA	heart tissue-associated transcript 17 [Source:NCBI gene;Acc:101928036]	-	4	38	0.127632895	1.131930942
ENSG00000108021	4396.870464	1350.280343	1.703119832	5.75E-05	0.001068905	FAM208B	10	5684838	5763740	+	10960	protein_coding	family with sequence similarity 208 member B [Source:HGNC Symbol;Acc:HGNC:23484]	-	4181	1420	12.18446093	3.863208988
ENSG00000189409	2.107671351	27.57208618	-3.636054509	5.75E-05	0.001068949	MMP23B	1	1632095	1635263	+	2273	protein_coding	matrix metallopeptidase 23B [Source:HGNC Symbol;Acc:HGNC:7171]	-	2	29	0.028103944	0.380424935
ENSG00000125089	6.314123131	46.59018853	-2.860086862	5.82E-05	0.001080216	SH3TC1	4	8182072	8241803	+	10593	protein_coding	SH3 domain and tetratricopeptide repeats 1 [Source:HGNC Symbol;Acc:HGNC:26009]	-	6	49	0.018091267	0.137926438
ENSG00000057294	10.52062768	60.85376123	-2.518747483	5.88E-05	0.001090857	PKP2	12	32790745	32896840	-	7043	protein_coding	plakophilin 2 [Source:HGNC Symbol;Acc:HGNC:9024]	-	10	64	0.04535018	0.27095221
ENSG00000157999	32.60485334	2.848457973	3.458209683	5.89E-05	0.001091797	ANKRD61	7	6031376	6036386	+	1257	protein_coding	ankyrin repeat domain 61 [Source:HGNC Symbol;Acc:HGNC:22467]	-	31	3	0.78770413	0.071163351
ENSG00000153233	15.77877228	77.97004657	-2.29634148	5.91E-05	0.001095324	PTPRR	12	70638073	70920843	-	5142	protein_coding	protein tyrosine phosphatase, receptor type R [Source:HGNC Symbol;Acc:HGNC:9680]	-	15	82	0.093174247	0.47550183
ENSG00000234500	8.417373112	54.19742755	-2.669703022	5.93E-05	0.001098388	AC008267.3	7	66511556	66545066	+	712	unprocessed_pseudogene	GTF2I repeat domain containing 1 (GTF2IRD1) pseudogene	-	8	57	0.358877887	2.387070659
ENSG00000197084	339.6808973	96.03723543	1.82109004	5.96E-05	0.001102978	LCE1C	1	152804835	152806628	-	692	protein_coding	late cornified envelope 1C [Source:HGNC Symbol;Acc:HGNC:29464]	-	323	101	14.908472	4.351967986
ENSG00000117407	28.39833231	120.7607559	-2.083703393	6.04E-05	0.001116356	ARTN	1	43933320	43937241	+	2658	protein_coding	artemin [Source:HGNC Symbol;Acc:HGNC:727]	-	27	127	0.324448293	1.424686001
ENSG00000158315	127.2515813	442.1664996	-1.795961075	6.06E-05	0.001119293	RHBDL2	1	38885807	38941799	-	2795	protein_coding	rhomboid like 2 [Source:HGNC Symbol;Acc:HGNC:16083]	-	121	465	1.382739166	4.960683889
ENSG00000221829	390.1591503	112.2026143	1.796744766	6.13E-05	0.001130211	FANCG	9	35073835	35080016	-	3614	protein_coding	FA complementation group G [Source:HGNC Symbol;Acc:HGNC:3588]	-	371	118	3.278856934	0.973563474
ENSG00000179295	7430.82378	2298.332175	1.692877287	6.14E-05	0.001131237	PTPN11	12	112418351	112509913	+	7023	protein_coding	protein tyrosine phosphatase, non-receptor type 11 [Source:HGNC Symbol;Acc:HGNC:9644]	-	7066	2417	32.13569308	10.26182005
ENSG00000171208	228.2080884	62.7555708	1.860334315	6.24E-05	0.001149214	NETO2	16	47077703	47143997	-	7481	protein_coding	neuropilin and tolloid like 2 [Source:HGNC Symbol;Acc:HGNC:14644]	-	217	66	0.926481572	0.263059926
ENSG00000162654	19.98529134	90.33180747	-2.169679386	6.24E-05	0.001149214	GBP4	1	89181148	89198932	-	6127	protein_coding	guanylate binding protein 4 [Source:HGNC Symbol;Acc:HGNC:20480]	-	19	95	0.099047251	0.462323679
ENSG00000204642	704.5966004	2297.381271	-1.704955115	6.26E-05	0.001151343	HLA-F	6	29722775	29738528	+	4342	protein_coding	major histocompatibility complex, class I, F [Source:HGNC Symbol;Acc:HGNC:4963]	-	670	2416	4.928578632	16.59118949
ENSG00000174442	601.5368342	177.8150317	1.757518878	6.40E-05	0.001175838	ZWILCH	15	66504959	66550128	+	4849	protein_coding	zwilch kinetochore protein [Source:HGNC Symbol;Acc:HGNC:25468]	-	572	187	3.767736747	1.149899367
ENSG00000226380	219.7950462	735.9960054	-1.743000958	6.40E-05	0.001175838	LINC-PINT	7	130876809	130913310	-	6619	lincRNA	long intergenic non-protein coding RNA, p53 induced transcript [Source:NCBI gene;Acc:378805]	-	209	774	1.008534156	3.486735409
ENSG00000124151	2110.626266	648.512787	1.702259743	6.45E-05	0.001183254	NCOA3	20	47501902	47656877	+	8402	protein_coding	nuclear receptor coactivator 3 [Source:HGNC Symbol;Acc:HGNC:7670]	-	2007	682	7.629593532	2.420316213
ENSG00000229320	83.08310868	294.7762936	-1.825533086	6.49E-05	0.001190129	KRT8P12	3	160565447	160569248	+	2047	transcribed_processed_pseudogene	keratin 8 pseudogene 12 [Source:HGNC Symbol;Acc:HGNC:28057]	-	79	310	1.232667526	4.515587516
ENSG00000109881	181.9363562	48.49199835	1.904738556	6.52E-05	0.001194787	CCDC34	11	27330827	27363868	-	3733	protein_coding	coiled-coil domain containing 34 [Source:HGNC Symbol;Acc:HGNC:25079]	-	173	51	1.480215063	0.407363955
ENSG00000197779	198.7624406	53.24652271	1.897670202	6.59E-05	0.001206154	ZNF81	X	47836902	48002561	+	8443	protein_coding	zinc finger protein 81 [Source:HGNC Symbol;Acc:HGNC:13156]	zf-C2H2	189	56	0.714992887	0.197770563
ENSG00000234156	50.48256872	8.553953873	2.542963	6.60E-05	0.001206154	AL162254.1	9	122609915	122639685	+	636	antisense	novel transcript	-	48	9	2.410575998	0.421944963
ENSG00000266490	7.365747319	49.44290324	-2.727206087	6.60E-05	0.001206154	AC127024.5	17	30792372	30792833	+	462	lincRNA	novel transcript	-	7	52	0.483941393	3.35607595
ENSG00000114302	1748.865455	537.2569547	1.702488319	6.68E-05	0.001220612	PRKAR2A	3	48744597	48847846	-	6644	protein_coding	protein kinase cAMP-dependent type II regulatory subunit alpha [Source:HGNC Symbol;Acc:HGNC:9391]	-	1663	565	7.994647722	2.535649589
ENSG00000162552	28.39833231	119.8098513	-2.072310453	6.70E-05	0.001222983	WNT4	1	22117305	22143969	-	4527	protein_coding	Wnt family member 4 [Source:HGNC Symbol;Acc:HGNC:12783]	-	27	126	0.190497805	0.829908979
ENSG00000100697	1345.039433	411.7375539	1.707529005	6.72E-05	0.001224543	DICER1	14	95086228	95158010	-	12294	protein_coding	dicer 1, ribonuclease III [Source:HGNC Symbol;Acc:HGNC:17098]	-	1279	433	3.322875288	1.050183281
ENSG00000225968	352.3004606	100.7917587	1.804077359	6.72E-05	0.001224825	ELFN1	7	1688119	1747954	+	3845	protein_coding	extracellular leucine rich repeat and fibronectin type III domain containing 1 [Source:HGNC Symbol;Acc:HGNC:33154]	-	335	106	2.78282034	0.822015362
ENSG00000010278	512.1482615	1667.882461	-1.703156284	6.73E-05	0.001226125	CD9	12	6199715	6238271	+	4165	protein_coding	CD9 molecule [Source:HGNC Symbol;Acc:HGNC:1709]	-	487	1754	3.734656487	12.55697402
ENSG00000155511	307.0803589	87.47909345	1.810046836	6.74E-05	0.001226233	GRIA1	5	153489615	153813869	+	7636	protein_coding	glutamate ionotropic receptor AMPA type subunit 1 [Source:HGNC Symbol;Acc:HGNC:4571]	-	292	92	1.221387969	0.359246313
ENSG00000106991	3906.81076	1213.350088	1.686886687	6.77E-05	0.001230166	ENG	9	127815012	127854756	-	3935	protein_coding	endoglin [Source:HGNC Symbol;Acc:HGNC:3349]	-	3715	1276	30.15440667	9.668884007
ENSG00000059804	3242.180432	10397.18619	-1.681121122	6.78E-05	0.001231659	SLC2A3	12	7919230	7936275	-	6159	protein_coding	solute carrier family 2 member 3 [Source:HGNC Symbol;Acc:HGNC:11007]	-	3083	10934	15.98821673	52.93455641
ENSG00000102805	141.9744054	483.0553953	-1.765718675	6.81E-05	0.001235987	CLN5	13	76990660	77019143	+	22814	protein_coding	CLN5, intracellular trafficking protein [Source:HGNC Symbol;Acc:HGNC:2076]	-	135	508	0.189003148	0.663945891
ENSG00000204248	18.93366143	86.52818878	-2.185210861	6.85E-05	0.001243015	COL11A2	6	33162681	33192499	-	6740	protein_coding	collagen type XI alpha 2 chain [Source:HGNC Symbol;Acc:HGNC:2187]	-	18	91	0.085300056	0.402579734
ENSG00000213417	123.0450601	30.42480224	2.011176046	6.88E-05	0.001247038	KRTAP2-4	17	41065116	41065879	-	764	protein_coding	keratin associated protein 2-4 [Source:HGNC Symbol;Acc:HGNC:18891]	-	117	32	4.891355288	1.248898179
ENSG00000020181	8789.530083	2743.355503	1.679796416	6.90E-05	0.00124881	ADGRA2	8	37784191	37844896	+	7061	protein_coding	adhesion G protein-coupled receptor A2 [Source:HGNC Symbol;Acc:HGNC:17849]	-	8358	2885	37.80705608	12.18288146
ENSG00000167034	237.6727609	788.2957556	-1.729265037	6.96E-05	0.001258432	NKX3-1	8	23678693	23682927	-	3271	protein_coding	NK3 homeobox 1 [Source:HGNC Symbol;Acc:HGNC:7838]	Homeobox	226	829	2.206808262	7.556912593
ENSG00000084734	5.262501381	38.98294867	-2.861128178	7.02E-05	0.001269903	GCKR	2	27496842	27523684	+	3146	protein_coding	glucokinase regulator [Source:HGNC Symbol;Acc:HGNC:4196]	-	5	41	0.050763083	0.388593517
ENSG00000162415	126.199951	31.37570752	2.003449885	7.06E-05	0.00127464	ZSWIM5	1	45016399	45306209	-	6046	protein_coding	zinc finger SWIM-type containing 5 [Source:HGNC Symbol;Acc:HGNC:29299]	-	120	33	0.633942414	0.162748206
ENSG00000179715	48.37930806	183.5204592	-1.920902618	7.11E-05	0.001282639	PCED1B	12	47079603	47236662	+	2618	protein_coding	PC-esterase domain containing 1B [Source:HGNC Symbol;Acc:HGNC:28255]	-	46	193	0.561209347	2.198153818
ENSG00000186638	59.94724167	11.4066802	2.38048594	7.11E-05	0.001282639	KIF24	9	34252381	34311371	-	6131	protein_coding	kinesin family member 24 [Source:HGNC Symbol;Acc:HGNC:19916]	-	57	12	0.296947891	0.05836068
ENSG00000101849	784.5205007	237.7220198	1.721974801	7.17E-05	0.001293011	TBL1X	X	9463295	9741037	+	9092	protein_coding	transducin beta like 1 X-linked [Source:HGNC Symbol;Acc:HGNC:11585]	-	746	250	2.620692746	0.819881325
ENSG00000183098	701.4417096	211.0966919	1.731786033	7.19E-05	0.001295162	GPC6	13	93226842	94407401	+	6468	protein_coding	glypican 6 [Source:HGNC Symbol;Acc:HGNC:4454]	-	667	222	3.293764382	1.023418765
ENSG00000160447	103.0640845	24.71936968	2.054005238	7.23E-05	0.001301558	PKN3	9	128702523	128720918	+	3375	protein_coding	protein kinase N3 [Source:HGNC Symbol;Acc:HGNC:17999]	-	98	26	0.927446795	0.229704754
ENSG00000133059	1449.150829	445.9701178	1.699891679	7.24E-05	0.001301846	DSTYK	1	205142505	205211566	-	8339	protein_coding	dual serine/threonine and tyrosine protein kinase [Source:HGNC Symbol;Acc:HGNC:29043]	-	1378	469	5.278031161	1.676985399
ENSG00000169926	3362.066282	1048.843602	1.680422949	7.29E-05	0.001310274	KLF13	15	31326855	31435665	+	9409	protein_coding	Kruppel like factor 13 [Source:HGNC Symbol;Acc:HGNC:13672]	zf-C2H2	3197	1103	10.85265192	3.495444867
ENSG00000198298	53.6374597	9.504863294	2.48028913	7.33E-05	0.001313071	ZNF485	10	43606407	43617903	+	2397	protein_coding	zinc finger protein 485 [Source:HGNC Symbol;Acc:HGNC:23440]	zf-C2H2	51	10	0.679577276	0.124394844
ENSG00000100767	8.417373112	52.29561786	-2.618293273	7.33E-05	0.001313071	PAPLN	14	73237497	73274640	+	7699	protein_coding	papilin, proteoglycan like sulfated glycoprotein [Source:HGNC Symbol;Acc:HGNC:19262]	-	8	55	0.033188863	0.213009407
ENSG00000232194	8.417373112	52.29561786	-2.618293273	7.33E-05	0.001313071	Z99943.1	1	167820406	167821224	+	718	antisense	novel transcript	-	8	55	0.355878908	2.284066046
ENSG00000167470	2704.797366	841.5464102	1.684249001	7.34E-05	0.00131374	MIDN	19	1248553	1259140	+	4492	protein_coding	midnolin [Source:HGNC Symbol;Acc:HGNC:16298]	-	2572	885	18.288072	5.874540952
ENSG00000127083	1.05606667	22.81755839	-4.285738377	7.35E-05	0.001315605	OMD	9	92414245	92424461	-	2449	protein_coding	osteomodulin [Source:HGNC Symbol;Acc:HGNC:8134]	-	1	24	0.013042112	0.292208516
ENSG00000154556	6.314123131	45.6392836	-2.830419832	7.37E-05	0.001316523	SORBS2	4	185585444	185956652	-	17161	protein_coding	sorbin and SH3 domain containing 2 [Source:HGNC Symbol;Acc:HGNC:24098]	-	6	48	0.011167228	0.083400578
ENSG00000150510	46.2760474	7.603043541	2.585090139	7.37E-05	0.001316523	FAM124A	13	51222334	51284241	+	6702	protein_coding	family with sequence similarity 124 member A [Source:HGNC Symbol;Acc:HGNC:26413]	-	44	8	0.209693495	0.035592294
ENSG00000154237	1537.487771	475.4481589	1.692936822	7.52E-05	0.0013361	LRRK1	15	100919215	101078254	+	17600	protein_coding	leucine rich repeat kinase 1 [Source:HGNC Symbol;Acc:HGNC:18608]	-	1462	500	2.65320869	0.847086478
ENSG00000104626	526.8710852	156.8951308	1.746794054	7.54E-05	0.0013361	ERI1	8	9002147	9116746	+	6385	protein_coding	exoribonuclease 1 [Source:HGNC Symbol;Acc:HGNC:23994]	-	501	165	2.506187332	0.770536925
ENSG00000134830	1.39E-17	18.06302865	-7.187061808	7.55E-05	0.0013361	C5AR2	19	47332147	47347327	+	6802	protein_coding	complement component 5a receptor 2 [Source:HGNC Symbol;Acc:HGNC:4527]	-	0	19	0	0.08328895
ENSG00000213967	17.8820316	1.39E-17	7.171957195	7.55E-05	0.0013361	ZNF726	19	23914876	23945159	+	6289	protein_coding	zinc finger protein 726 [Source:HGNC Symbol;Acc:HGNC:32462]	zf-C2H2	17	0	0.086338407	0
ENSG00000118004	1.39E-17	18.06302865	-7.187061808	7.55E-05	0.0013361	COLEC11	2	3594832	3644644	+	2778	protein_coding	collectin subfamily member 11 [Source:HGNC Symbol;Acc:HGNC:17213]	-	0	19	0	0.203935002
ENSG00000203907	1.39E-17	18.06302865	-7.187061808	7.55E-05	0.0013361	OOEP	6	73368555	73395133	-	1467	protein_coding	oocyte expressed protein [Source:HGNC Symbol;Acc:HGNC:21382]	-	0	19	0	0.386183665
ENSG00000279794	17.8820316	1.39E-17	7.171957195	7.55E-05	0.0013361	AC024580.1	19	56149817	56150490	+	674	TEC	TEC	-	17	0	0.805611637	0
ENSG00000179097	1.39E-17	18.06302865	-7.187061808	7.55E-05	0.0013361	HTR1F	3	87990696	87993835	+	3140	protein_coding	5-hydroxytryptamine receptor 1F [Source:HGNC Symbol;Acc:HGNC:5292]	-	0	19	0	0.180424024
ENSG00000177464	1.39E-17	18.06302865	-7.187061808	7.55E-05	0.0013361	GPR4	19	45589764	45602208	-	3145	protein_coding	G protein-coupled receptor 4 [Source:HGNC Symbol;Acc:HGNC:4497]	-	0	19	0	0.180137182
ENSG00000261327	1.39E-17	18.06302865	-7.187061808	7.55E-05	0.0013361	AC134312.5	16	88177298	88178941	-	1507	lincRNA	novel transcript	-	0	19	0	0.375933269
ENSG00000279568	17.8820316	1.39E-17	7.171957195	7.55E-05	0.0013361	AC093525.9	16	2575628	2577373	-	1746	TEC	tec	-	17	0	0.310986394	0
ENSG00000171476	1.39E-17	18.06302865	-7.187061808	7.55E-05	0.0013361	HOPX	4	56647988	56681899	-	7753	protein_coding	HOP homeobox [Source:HGNC Symbol;Acc:HGNC:24961]	-	0	19	0	0.073072544
ENSG00000111732	1.39E-17	18.06302865	-7.187061808	7.55E-05	0.0013361	AICDA	12	8602166	8612871	-	3115	protein_coding	activation induced cytidine deaminase [Source:HGNC Symbol;Acc:HGNC:13203]	-	0	19	0	0.18187205
ENSG00000189410	880.2188549	2825.133294	-1.682253088	7.56E-05	0.0013361	SH2D5	1	20719732	20732837	-	4423	protein_coding	SH2 domain containing 5 [Source:HGNC Symbol;Acc:HGNC:28819]	-	837	2971	6.044289047	20.02885512
ENSG00000184163	17.8820316	82.72457005	-2.202361514	7.57E-05	0.001336959	C1QTNF12	1	1242446	1246722	-	1794	protein_coding	C1q and TNF related 12 [Source:HGNC Symbol;Acc:HGNC:32308]	-	17	87	0.302665688	1.445996449
ENSG00000089177	548.9553209	164.5023676	1.737766537	7.58E-05	0.001338697	KIF16B	20	16272104	16573434	-	7721	protein_coding	kinesin family member 16B [Source:HGNC Symbol;Acc:HGNC:15869]	-	522	173	2.159402783	0.668102294
ENSG00000198464	336.5260065	96.98814009	1.793437252	7.61E-05	0.00134198	ZNF480	19	52297177	52325922	+	4836	protein_coding	zinc finger protein 480 [Source:HGNC Symbol;Acc:HGNC:23305]	zf-C2H2	320	102	2.113490949	0.628903906
ENSG00000080603	167.2135322	44.68837865	1.900601651	7.62E-05	0.001343084	SRCAP	16	30698209	30741409	+	13674	protein_coding	Snf2 related CREBBP activator protein [Source:HGNC Symbol;Acc:HGNC:16974]	-	159	47	0.371396883	0.102487924
ENSG00000214212	4.210883517	35.1793283	-3.027114831	7.63E-05	0.001343084	C19orf38	19	10836575	10869790	+	1565	protein_coding	chromosome 19 open reading frame 38 [Source:HGNC Symbol;Acc:HGNC:34073]	-	4	37	0.08163612	0.704949156
ENSG00000119285	2620.666945	817.7737965	1.679999139	7.63E-05	0.001343084	HEATR1	1	236549005	236604504	-	9049	protein_coding	HEAT repeat containing 1 [Source:HGNC Symbol;Acc:HGNC:25517]	-	2492	860	8.795978436	2.833793995
ENSG00000228594	339.6808973	97.93904474	1.792837363	7.66E-05	0.001347312	FNDC10	1	1598012	1600096	-	2085	protein_coding	fibronectin type III domain containing 10 [Source:HGNC Symbol;Acc:HGNC:42951]	-	323	103	4.948039629	1.472996035
ENSG00000048991	558.4199933	167.3550813	1.737638288	7.68E-05	0.001349531	R3HDM1	2	135531455	135725270	+	7898	protein_coding	R3H domain containing 1 [Source:HGNC Symbol;Acc:HGNC:9757]	-	531	176	2.147405682	0.664455577
ENSG00000198355	1430.221484	4558.632281	-1.672281705	7.70E-05	0.0013514	PIM3	22	49960513	49964080	+	2461	protein_coding	Pim-3 proto-oncogene, serine/threonine kinase [Source:HGNC Symbol;Acc:HGNC:19310]	-	1360	4794	17.65078402	58.0840417
ENSG00000105518	257.6537361	845.3500284	-1.713660699	7.76E-05	0.001361163	TMEM205	19	11342776	11346518	-	1606	protein_coding	transmembrane protein 205 [Source:HGNC Symbol;Acc:HGNC:29631]	-	245	889	4.872560605	16.505422
ENSG00000149582	30.5015928	124.5643744	-2.025738334	7.79E-05	0.001366401	TMEM25	11	118531041	118547280	+	5529	protein_coding	transmembrane protein 25 [Source:HGNC Symbol;Acc:HGNC:25890]	-	29	131	0.167528274	0.706472267
ENSG00000177272	86.23799961	19.01393481	2.173526711	7.88E-05	0.001379888	KCNA3	1	110672465	110675033	-	2569	protein_coding	potassium voltage-gated channel subfamily A member 3 [Source:HGNC Symbol;Acc:HGNC:6221]	-	82	20	1.019498179	0.23213269
ENSG00000106144	261.8602572	74.16642773	1.818116239	7.92E-05	0.001385925	CASP2	7	143288215	143307696	+	8020	protein_coding	caspase 2 [Source:HGNC Symbol;Acc:HGNC:1503]	-	249	78	0.991657464	0.289995091
ENSG00000135842	7369.829225	2323.055694	1.665550957	7.95E-05	0.001390084	FAM129A	1	184790724	184974550	-	8372	protein_coding	family with sequence similarity 129 member A [Source:HGNC Symbol;Acc:HGNC:16784]	-	7008	2443	26.73631687	8.700909668
ENSG00000149212	144.0776659	37.08113853	1.954286126	7.99E-05	0.001396557	SESN3	11	95165513	95232541	-	10573	protein_coding	sestrin 3 [Source:HGNC Symbol;Acc:HGNC:23060]	-	137	39	0.413865325	0.109985843
ENSG00000234009	9.469000006	56.09923721	-2.551764489	8.00E-05	0.001396557	RPL5P34	22	42776406	42777296	-	891	processed_pseudogene	ribosomal protein L5 pseudogene 34 [Source:HGNC Symbol;Acc:HGNC:36463]	-	9	59	0.322627596	1.974443543
ENSG00000238117	3.159272153	30.42480224	-3.21970113	8.10E-05	0.001412828	AP000844.2	11	131877680	131897108	-	509	antisense	novel transcript	-	3	32	0.188252251	1.874574084
ENSG00000145362	1677.354597	522.0424819	1.683695915	8.10E-05	0.001412828	ANK2	4	112818109	113383740	+	18224	protein_coding	ankyrin 2 [Source:HGNC Symbol;Acc:HGNC:493]	-	1595	549	2.795462604	0.898253773
ENSG00000251322	290.2542746	83.67547473	1.792817614	8.12E-05	0.001415756	SHANK3	22	50674415	50733298	+	7455	protein_coding	SH3 and multiple ankyrin repeat domains 3 [Source:HGNC Symbol;Acc:HGNC:14294]	-	276	88	1.182491807	0.351969829
ENSG00000276966	2.107671351	26.62118073	-3.585660627	8.17E-05	0.001423403	HIST1H4E	6	26204552	26206038	+	1487	protein_coding	histone cluster 1 H4 family member e [Source:HGNC Symbol;Acc:HGNC:4790]	-	2	28	0.042959155	0.56145826
ENSG00000115363	1011.672638	3215.004158	-1.667964081	8.27E-05	0.001439358	EVA1A	2	75469302	75569722	-	2744	protein_coding	eva-1 homolog A, regulator of programmed cell death [Source:HGNC Symbol;Acc:HGNC:25816]	-	962	3381	11.19767017	36.73935067
ENSG00000134369	6484.356541	2050.146089	1.661172774	8.33E-05	0.001448557	NAV1	1	201622885	201826969	+	22453	protein_coding	neuron navigator 1 [Source:HGNC Symbol;Acc:HGNC:15989]	-	6166	2156	8.771338071	2.863154559
ENSG00000198176	3010.821774	948.0477195	1.666987251	8.37E-05	0.001453476	TFDP1	13	113584721	113641470	+	3741	protein_coding	transcription factor Dp-1 [Source:HGNC Symbol;Acc:HGNC:11749]	E2F	2863	997	24.44389143	7.946536137
ENSG00000233927	1168.365548	3700.916381	-1.663292276	8.52E-05	0.001479214	RPS28	19	8321158	8323340	+	2119	protein_coding	ribosomal protein S28 [Source:HGNC Symbol;Acc:HGNC:10418]	-	1111	3892	16.7463363	54.76615957
ENSG00000105825	24915.22858	78388.76302	-1.653614445	8.54E-05	0.001481116	TFPI2	7	93885396	93890991	-	2682	protein_coding	tissue factor pathway inhibitor 2 [Source:HGNC Symbol;Acc:HGNC:11761]	-	23692	82436	282.1497415	916.4917283
ENSG00000183054	295.5124259	85.5772841	1.786334723	8.62E-05	0.00149316	RGPD6	2	110513812	110577185	-	13309	protein_coding	RANBP2-like and GRIP domain containing 6 [Source:HGNC Symbol;Acc:HGNC:32419]	-	281	90	0.674369005	0.201635732
ENSG00000142197	679.357474	207.2930736	1.711857678	8.62E-05	0.00149316	DOP1B	21	36156782	36294274	+	9030	protein_coding	DOP1 leucine zipper like protein B [Source:HGNC Symbol;Acc:HGNC:1291]	-	646	218	2.284975111	0.719845271
ENSG00000166396	72.56680553	256.7401111	-1.821257359	8.68E-05	0.001502183	SERPINB7	18	63752935	63805376	+	2637	protein_coding	serpin family B member 7 [Source:HGNC Symbol;Acc:HGNC:13902]	-	69	270	0.835748618	3.052980616
ENSG00000178882	60.99887199	218.7039285	-1.840127351	8.74E-05	0.001511037	RFLNA	12	123973241	124316024	+	3173	protein_coding	refilin A [Source:HGNC Symbol;Acc:HGNC:27051]	-	58	230	0.583841051	2.161365309
ENSG00000197696	276.583081	897.6497785	-1.698018499	8.76E-05	0.001514788	NMB	15	84655129	84658563	-	1022	protein_coding	neuromedin B [Source:HGNC Symbol;Acc:HGNC:7842]	-	263	944	8.219427307	27.54174868
ENSG00000112029	329.1645946	96.03723543	1.775735467	8.85E-05	0.001527904	FBXO5	6	152970519	152983579	-	3833	protein_coding	F-box protein 5 [Source:HGNC Symbol;Acc:HGNC:13584]	-	313	101	2.608208011	0.785693151
ENSG00000274602	68.36028425	243.4274472	-1.830484275	8.85E-05	0.001527904	PI4KAP1	22	18533646	18577968	-	4812	transcribed_unprocessed_pseudogene	phosphatidylinositol 4-kinase alpha pseudogene 1 [Source:HGNC Symbol;Acc:HGNC:33576]	-	65	256	0.43144401	1.586297936
ENSG00000198722	1327.161718	414.5902676	1.678268354	8.87E-05	0.001529365	UNC13B	9	35161992	35405338	+	17916	protein_coding	unc-13 homolog B [Source:HGNC Symbol;Acc:HGNC:12566]	-	1262	436	2.249857476	0.725631033
ENSG00000109084	379.6428476	112.2026143	1.757337199	8.95E-05	0.001541639	TMEM97	17	28319095	28328685	+	3034	protein_coding	transmembrane protein 97 [Source:HGNC Symbol;Acc:HGNC:28106]	-	361	118	3.800391444	1.159676465
ENSG00000046653	72.56680553	15.21030926	2.244469902	9.01E-05	0.001551996	GPM6B	X	13771031	13938638	-	5675	protein_coding	glycoprotein M6B [Source:HGNC Symbol;Acc:HGNC:4461]	-	69	16	0.388346979	0.084066803
ENSG00000072041	802.3982152	247.2310655	1.697922709	9.03E-05	0.001553496	SLC6A15	12	84859488	84913615	-	8781	protein_coding	solute carrier family 6 member 15 [Source:HGNC Symbol;Acc:HGNC:13621]	-	763	260	2.77534685	0.882876147
ENSG00000242759	8.417373112	51.34471299	-2.591884682	9.06E-05	0.001557115	LINC00882	3	106836811	107240641	-	3882	lincRNA	long intergenic non-protein coding RNA 882 [Source:HGNC Symbol;Acc:HGNC:48568]	-	8	54	0.065822013	0.414771246
ENSG00000139132	283.9444929	916.6678695	-1.690380891	9.15E-05	0.00157256	FGD4	12	32399529	32646050	+	10629	protein_coding	FYVE, RhoGEF and PH domain containing 4 [Source:HGNC Symbol;Acc:HGNC:19125]	-	270	964	0.811349669	2.704301066
ENSG00000167588	5.262501381	38.03204361	-2.825619388	9.22E-05	0.00158292	GPD1	12	50103819	50111319	+	3991	protein_coding	glycerol-3-phosphate dehydrogenase 1 [Source:HGNC Symbol;Acc:HGNC:4455]	-	5	40	0.040015199	0.298846846
ENSG00000151320	47.32767773	176.8641272	-1.899267638	9.31E-05	0.001597069	AKAP6	14	32329273	32837681	+	19748	protein_coding	A-kinase anchoring protein 6 [Source:HGNC Symbol;Acc:HGNC:376]	-	45	186	0.072782355	0.280840824
ENSG00000168938	420.6564281	1343.624011	-1.675140363	9.32E-05	0.001597256	PPIC	5	123023250	123036741	-	2098	protein_coding	peptidylprolyl isomerase C [Source:HGNC Symbol;Acc:HGNC:9256]	-	400	1413	6.089634312	20.08200591
ENSG00000197568	207.1754829	675.1381143	-1.703765896	9.32E-05	0.001597322	HHLA3	1	70354805	70385339	+	1222	protein_coding	HERV-H LTR-associating 3 [Source:HGNC Symbol;Acc:HGNC:4906]	-	197	710	5.149104744	17.32437418
ENSG00000072864	553.1618419	168.3059859	1.715824436	9.33E-05	0.001597563	NDE1	16	15643267	15726353	+	5512	protein_coding	nudE neurodevelopment protein 1 [Source:HGNC Symbol;Acc:HGNC:17619]	-	526	177	3.04798792	0.957490492
ENSG00000123329	29.44996255	119.8098513	-2.020068602	9.35E-05	0.001598817	ARHGAP9	12	57472255	57488814	-	5127	protein_coding	Rho GTPase activating protein 9 [Source:HGNC Symbol;Acc:HGNC:14130]	-	28	126	0.174434113	0.732786804
ENSG00000177575	15.77877228	75.11733244	-2.242657796	9.41E-05	0.001607607	CD163	12	7470813	7503893	-	5813	protein_coding	CD163 molecule [Source:HGNC Symbol;Acc:HGNC:1631]	-	15	79	0.082419057	0.405225886
ENSG00000257642	21.03692132	90.33180747	-2.096126775	9.63E-05	0.001644234	KCCAT198	12	105304867	105327017	-	549	antisense	renal clear cell carcinoma-associated transcript 198 [Source:NCBI gene;Acc:105369954]	-	20	95	1.163574935	5.159666998
ENSG00000165424	1393.414425	438.3628814	1.668127287	9.69E-05	0.001654508	ZCCHC24	10	79382325	79445627	-	5051	protein_coding	zinc finger CCHC-type containing 24 [Source:HGNC Symbol;Acc:HGNC:26911]	-	1325	461	8.378672512	2.721409957
ENSG00000145014	184.0396167	600.9675595	-1.706635833	9.76E-05	0.00166458	TMEM44	3	194587673	194633689	-	4561	protein_coding	transmembrane protein 44 [Source:HGNC Symbol;Acc:HGNC:25120]	-	175	632	1.225503858	4.131687047
ENSG00000257704	296.5640562	952.8022423	-1.683442123	9.77E-05	0.001665406	INAFM1	19	47274453	47275707	+	1255	protein_coding	InaF motif containing 1 [Source:HGNC Symbol;Acc:HGNC:27406]	-	282	1002	7.176985829	23.80643738
ENSG00000130203	289.2026443	84.62637942	1.771305557	9.79E-05	0.001666683	APOE	19	44905754	44909393	+	2191	protein_coding	apolipoprotein E [Source:HGNC Symbol;Acc:HGNC:613]	-	275	89	4.008916609	1.211206078
ENSG00000110042	22.08855135	94.13542612	-2.085563439	9.89E-05	0.001682288	DTX4	11	59171430	59208587	+	6072	protein_coding	deltex E3 ubiquitin ligase 4 [Source:HGNC Symbol;Acc:HGNC:29151]	-	21	99	0.110464883	0.486153979
ENSG00000185630	3634.438521	1161.050338	1.646189592	9.96E-05	0.001694334	PBX1	1	164555584	164899296	+	21249	protein_coding	PBX homeobox 1 [Source:HGNC Symbol;Acc:HGNC:8632]	Homeobox	3456	1221	5.19483722	1.713355883
ENSG00000087085	34.70811392	135.0243251	-1.956250536	0.00010125	0.001720511	ACHE	7	100889994	100896974	-	3783	protein_coding	acetylcholinesterase (Cartwright blood group) [Source:HGNC Symbol;Acc:HGNC:108]	-	33	142	0.278621294	1.11923792
ENSG00000198752	5005.764387	1604.171857	1.641680445	0.000101406	0.001721905	CDC42BPB	14	102932379	103057462	-	8009	protein_coding	CDC42 binding protein kinase beta [Source:HGNC Symbol;Acc:HGNC:1738]	-	4760	1687	18.98302262	6.280687734
ENSG00000169925	691.9770372	213.9494056	1.692836411	0.000102357	0.001736772	BRD3	9	134030305	134068535	-	6876	protein_coding	bromodomain containing 3 [Source:HGNC Symbol;Acc:HGNC:1104]	-	658	225	3.05651641	0.975701702
ENSG00000168621	3894.191197	1247.582652	1.642083857	0.00010289	0.001744554	GDNF	5	37812677	37839686	-	4273	protein_coding	glial cell derived neurotrophic factor [Source:HGNC Symbol;Acc:HGNC:4232]	-	3703	1312	27.67945441	9.155274176
ENSG00000149292	84.13473899	19.01393481	2.13795494	0.00010419	0.001765293	TTC12	11	113314529	113383544	+	5302	protein_coding	tetratricopeptide repeat domain 12 [Source:HGNC Symbol;Acc:HGNC:23700]	-	80	20	0.481933338	0.112476213
ENSG00000245522	87.28962992	299.5308164	-1.777452647	0.000104371	0.001766333	AC026250.1	11	9754770	9759533	-	2632	lincRNA	uncharacterized LOC440028 [Source:NCBI gene;Acc:440028]	-	83	315	1.007230605	3.568577077
ENSG00000212722	10.52062768	58.00104684	-2.449630064	0.000104403	0.001766333	KRTAP4-9	17	41105332	41106488	+	1157	protein_coding	keratin associated protein 4-9 [Source:HGNC Symbol;Acc:HGNC:18910]	-	10	61	0.276059913	1.572051932
ENSG00000076003	1549.055704	491.6135363	1.655526334	0.000104879	0.001773097	MCM6	2	135839626	135876426	-	4118	protein_coding	minichromosome maintenance complex component 6 [Source:HGNC Symbol;Acc:HGNC:6949]	-	1473	517	11.4249185	3.743472209
ENSG00000105784	41.01789578	5.701218714	2.818852094	0.000106371	0.001794859	RUNDC3B	7	87627548	87832296	+	4710	protein_coding	RUN domain containing 3B [Source:HGNC Symbol;Acc:HGNC:30286]	-	39	6	0.26447243	0.037984005
ENSG00000141027	2963.498412	949.9495286	1.641241354	0.000106394	0.001794859	NCOR1	17	16029157	16218185	-	15404	protein_coding	nuclear receptor corepressor 1 [Source:HGNC Symbol;Acc:HGNC:7672]	MYB	2818	999	5.843111652	1.933759191
ENSG00000162599	147.2325568	38.98294867	1.913596641	0.000106399	0.001794859	NFIA	1	60865259	61462793	+	10872	protein_coding	nuclear factor I A [Source:HGNC Symbol;Acc:HGNC:7784]	CTF/NFI	140	41	0.411296769	0.112446211
ENSG00000065308	15693.48278	5064.513499	1.631644309	0.000106558	0.001796236	TRAM2	6	52497402	52576915	-	6908	protein_coding	translocation associated membrane protein 2 [Source:HGNC Symbol;Acc:HGNC:16855]	-	14923	5326	68.99863772	22.98895583
ENSG00000279500	22.08855135	0.946606706	4.367739648	0.000109596	0.001837214	AC108704.2	12	128813186	128814750	-	1565	TEC	novel transcript	-	21	1	0.42858963	0.01905268
ENSG00000134917	22.08855135	0.946606706	4.367739648	0.000109596	0.001837214	ADAMTS8	11	130404925	130428993	-	4523	protein_coding	ADAM metallopeptidase with thrombospondin type 1 motif 8 [Source:HGNC Symbol;Acc:HGNC:224]	-	21	1	0.148295992	0.006592404
ENSG00000279989	22.08855135	0.946606706	4.367739648	0.000109596	0.001837214	AC011815.3	18	35257040	35257512	+	473	TEC	TEC	-	21	1	1.418060827	0.063038994
ENSG00000128710	1.05606667	21.86665263	-4.224679055	0.000109596	0.001837214	HOXD10	2	176108790	176119942	+	2692	protein_coding	homeobox D10 [Source:HGNC Symbol;Acc:HGNC:5133]	Homeobox	1	23	0.011864834	0.25475528
ENSG00000140030	1.05606667	21.86665263	-4.224679055	0.000109596	0.001837214	GPR65	14	88005124	88014811	+	4522	protein_coding	G protein-coupled receptor 65 [Source:HGNC Symbol;Acc:HGNC:4517]	-	1	23	0.007063276	0.151658826
ENSG00000153303	1.05606667	21.86665263	-4.224679055	0.000109596	0.001837214	FRMD1	6	168053166	168101511	-	8801	protein_coding	FERM domain containing 1 [Source:HGNC Symbol;Acc:HGNC:21240]	-	1	23	0.003629148	0.077923101
ENSG00000256069	1.05606667	21.86665263	-4.224679055	0.000109596	0.001837214	A2MP1	12	9228533	9275817	-	4657	transcribed_unprocessed_pseudogene	alpha-2-macroglobulin pseudogene 1 [Source:HGNC Symbol;Acc:HGNC:8]	-	1	23	0.006858521	0.147262446
ENSG00000197355	1092.648169	3398.528735	-1.636977011	0.000109622	0.001837214	UAP1L1	9	137077501	137084539	+	5283	protein_coding	UDP-N-acetylglucosamine pyrophosphorylase 1 like 1 [Source:HGNC Symbol;Acc:HGNC:28082]	-	1039	3574	6.281619745	20.1717859
ENSG00000121903	156.6972294	41.83566374	1.901842707	0.000109758	0.001838167	ZSCAN20	1	33472645	33496507	+	5308	protein_coding	zinc finger and SCAN domain containing 20 [Source:HGNC Symbol;Acc:HGNC:13093]	zf-C2H2	149	44	0.896586221	0.247167961
ENSG00000124098	2713.210408	870.0735467	1.640641946	0.000110204	0.00184431	FAM210B	20	56358915	56368663	+	3577	protein_coding	family with sequence similarity 210 member B [Source:HGNC Symbol;Acc:HGNC:16102]	-	2580	915	23.03761266	7.627330522
ENSG00000114378	60.99887199	12.35758794	2.291249517	0.000110315	0.001844833	HYAL1	3	50299889	50312381	-	3132	protein_coding	hyaluronoglucosaminidase 1 [Source:HGNC Symbol;Acc:HGNC:5320]	-	58	13	0.591483925	0.123763337
ENSG00000168003	16605.24622	51235.68372	-1.625502988	0.00011126	0.001859305	SLC3A2	11	62856102	62888875	+	5178	protein_coding	solute carrier family 3 member 2 [Source:HGNC Symbol;Acc:HGNC:11026]	-	15790	53881	97.39951405	310.2730207
ENSG00000126467	30.5015928	2.848457973	3.362373879	0.000111734	0.001865883	TSKS	19	49739753	49763330	-	2391	protein_coding	testis specific serine kinase substrate [Source:HGNC Symbol;Acc:HGNC:30719]	-	29	3	0.387395996	0.0374121
ENSG00000105939	1008.517747	318.5489075	1.662238148	0.000112007	0.00186878	ZC3HAV1	7	139043520	139109719	-	8235	protein_coding	zinc finger CCCH-type containing, antiviral 1 [Source:HGNC Symbol;Acc:HGNC:23721]	-	959	335	3.719561209	1.212974347
ENSG00000145632	2882.522881	8909.971482	-1.628049316	0.000112069	0.00186878	PLK2	5	58453982	58460260	-	4768	protein_coding	polo like kinase 2 [Source:HGNC Symbol;Acc:HGNC:19699]	-	2741	9370	18.36155657	58.59678072
ENSG00000171316	93.59941176	21.86665263	2.091137965	0.000112314	0.00187121	CHD7	8	60678778	60868028	+	16982	protein_coding	chromodomain helicase DNA binding protein 7 [Source:HGNC Symbol;Acc:HGNC:20626]	-	89	23	0.167393225	0.040384007
ENSG00000172062	478.4960929	1503.375975	-1.651387219	0.000112376	0.00187121	SMN1	5	70925030	70953942	+	3097	protein_coding	survival of motor neuron 1, telomeric [Source:HGNC Symbol;Acc:HGNC:11117]	-	455	1581	4.692528268	15.22162706
ENSG00000196436	54.68909003	195.8822187	-1.83843501	0.000113212	0.001883789	NPIPB15	16	74377878	74392080	+	1702	protein_coding	nuclear pore complex interacting protein family member B15 [Source:HGNC Symbol;Acc:HGNC:34409]	-	52	206	0.97584422	3.608926832
ENSG00000243753	333.3711157	1055.499933	-1.662380252	0.000113893	0.001893756	HLA-L	6	30259584	30293014	+	5505	transcribed_unprocessed_pseudogene	major histocompatibility complex, class I, L (pseudogene) [Source:HGNC Symbol;Acc:HGNC:4970]	-	317	1110	1.839241023	6.012236669
ENSG00000188710	29.44996255	117.9080421	-1.997009209	0.000114799	0.001907459	QRFP	9	130892702	130896812	-	1658	protein_coding	pyroglutamylated RFamide peptide [Source:HGNC Symbol;Acc:HGNC:29982]	-	28	124	0.539399092	2.230013907
ENSG00000244586	146.1809265	38.98294867	1.90326349	0.000115795	0.001922622	WNT5A-AS1	3	55487699	55488308	+	500	antisense	WNT5A antisense RNA 1 [Source:HGNC Symbol;Acc:HGNC:40616]	-	139	41	8.879356687	2.44503041
ENSG00000266714	30.5015928	120.7607559	-1.981045512	0.000116326	0.001930056	MYO15B	17	75588058	75626501	+	12761	protein_coding	myosin XVB [Source:HGNC Symbol;Acc:HGNC:14083]	-	29	127	0.07258552	0.29674911
ENSG00000231742	2.107671351	25.67027524	-3.533442555	0.000116677	0.001931748	LINC01273	20	50172550	50176671	+	894	lincRNA	long intergenic non-protein coding RNA 1273 [Source:HGNC Symbol;Acc:HGNC:50329]	-	2	27	0.071454434	0.900526833
ENSG00000267052	2.107671351	25.67027524	-3.533442555	0.000116677	0.001931748	AC005050.1	7	106569876	106598908	-	1770	lincRNA	novel transcript	-	2	27	0.036090545	0.454842366
ENSG00000178199	2.107671351	25.67027524	-3.533442555	0.000116677	0.001931748	ZC3H12D	6	149446795	149485061	-	6733	protein_coding	zinc finger CCCH-type containing 12D [Source:HGNC Symbol;Acc:HGNC:21175]	-	2	27	0.009487638	0.119570918
ENSG00000198346	98.85756329	24.71936968	1.99395852	0.000116842	0.001932436	ZNF813	19	53467735	53496255	+	6244	protein_coding	zinc finger protein 813 [Source:HGNC Symbol;Acc:HGNC:33257]	zf-C2H2	94	26	0.480841192	0.12415976
ENSG00000225339	17.8820316	79.87185597	-2.151813075	0.000116885	0.001932436	AL354740.1	6	34248568	34286768	+	8287	processed_transcript	novel transcript, antisense to C6orf1	-	17	84	0.065522172	0.302240292
ENSG00000085117	899.1481997	2789.949826	-1.633481667	0.00011697	0.001932461	CD82	11	44564427	44620363	+	4054	protein_coding	CD82 molecule [Source:HGNC Symbol;Acc:HGNC:6210]	-	855	2934	6.736263649	21.57976832
ENSG00000128829	2002.308349	643.7582642	1.636871076	0.000118063	0.00194913	EIF2AK4	15	39934146	40035591	+	11957	protein_coding	eukaryotic translation initiation factor 2 alpha kinase 4 [Source:HGNC Symbol;Acc:HGNC:19687]	-	1904	677	5.086059318	1.688250364
ENSG00000242498	454.3085967	138.8279435	1.709417744	0.000118249	0.001950814	ARPIN	15	89895006	89912956	-	8594	protein_coding	actin related protein 2/3 complex inhibitor [Source:HGNC Symbol;Acc:HGNC:28782]	-	432	146	1.60555469	0.506556531
ENSG00000115604	156.6972294	508.7298182	-1.698176435	0.000119245	0.001965854	IL18R1	2	102311529	102398775	+	4353	protein_coding	interleukin 18 receptor 1 [Source:HGNC Symbol;Acc:HGNC:5988]	-	149	535	1.093287311	3.664675523
ENSG00000170801	342.8357882	103.6444726	1.724587587	0.000119508	0.001968792	HTRA3	4	8269765	8307111	+	3321	protein_coding	HtrA serine peptidase 3 [Source:HGNC Symbol;Acc:HGNC:30406]	-	326	109	3.135345685	0.97865143
ENSG00000235831	9.469000006	54.19742755	-2.502123841	0.000119861	0.001973198	BHLHE40-AS1	3	4896809	4979961	-	2717	antisense	BHLHE40 antisense RNA 1 [Source:HGNC Symbol;Acc:HGNC:44471]	-	9	57	0.105800952	0.625540784
ENSG00000161860	1.39E-17	17.11212235	-7.109609214	0.000120499	0.001975301	SYCE2	19	12898786	12919276	-	1458	protein_coding	synaptonemal complex central element protein 2 [Source:HGNC Symbol;Acc:HGNC:27411]	-	0	18	0	0.368116593
ENSG00000176945	16.83040188	1.39E-17	7.085119507	0.000120499	0.001975301	MUC20	3	195720882	195741123	+	4249	protein_coding	mucin 20, cell surface associated [Source:HGNC Symbol;Acc:HGNC:23282]	-	16	0	0.120273502	0
ENSG00000254910	16.83040188	1.39E-17	7.085119507	0.000120499	0.001975301	AC136475.2	11	310139	311141	-	392	antisense	novel transcript	-	16	0	1.303678856	0
ENSG00000138030	1.39E-17	17.11212235	-7.109609214	0.000120499	0.001975301	KHK	2	27086747	27100772	+	3060	protein_coding	ketohexokinase [Source:HGNC Symbol;Acc:HGNC:6315]	-	0	18	0	0.17539673
ENSG00000261239	1.39E-17	17.11212235	-7.109609214	0.000120499	0.001975301	ANKRD26P1	16	46469341	46569097	-	6411	transcribed_unprocessed_pseudogene	ankyrin repeat domain 26 pseudogene 1 [Source:HGNC Symbol;Acc:HGNC:32955]	-	0	18	0	0.083717672
ENSG00000197561	1.39E-17	17.11212235	-7.109609214	0.000120499	0.001975301	ELANE	19	851014	856247	+	1028	protein_coding	elastase, neutrophil expressed [Source:HGNC Symbol;Acc:HGNC:3309]	-	0	18	0	0.522095323
ENSG00000106692	1128.403598	359.4378035	1.650105686	0.00012073	0.001977681	FKTN	9	105558130	105641118	+	8747	protein_coding	fukutin [Source:HGNC Symbol;Acc:HGNC:3622]	-	1073	378	3.918116109	1.288555372
ENSG00000261377	5.262501381	37.08113853	-2.789214525	0.000121298	0.001981395	PDCD6IPP2	15	28789664	28859007	+	5244	transcribed_unprocessed_pseudogene	PDCD6IP pseudogene 2 [Source:HGNC Symbol;Acc:HGNC:49873]	-	5	39	0.030453978	0.221754446
ENSG00000198691	5.262501381	37.08113853	-2.789214525	0.000121298	0.001981395	ABCA4	1	93992835	94121132	-	8530	protein_coding	ATP binding cassette subfamily A member 4 [Source:HGNC Symbol;Acc:HGNC:34]	-	5	39	0.018722234	0.13632829
ENSG00000223969	5.262501381	37.08113853	-2.789214525	0.000121298	0.001981395	AC002456.1	7	90590619	90597353	-	616	antisense	novel transcript	-	5	39	0.259254318	1.887792722
ENSG00000140519	5.262501381	37.08113853	-2.789214525	0.000121298	0.001981395	RHCG	15	89471398	89496613	-	2607	protein_coding	Rh family C glycoprotein [Source:HGNC Symbol;Acc:HGNC:18140]	-	5	39	0.061258404	0.446060728
ENSG00000224259	258.7053664	820.6265102	-1.664970531	0.000121472	0.00198285	LINC01133	1	159961218	159984750	+	3155	lincRNA	long intergenic non-protein coding RNA 1133 [Source:HGNC Symbol;Acc:HGNC:49447]	-	246	863	2.490419165	8.156086906
ENSG00000149679	410.1401254	125.515279	1.707196214	0.000121873	0.001987989	CABLES2	20	62388632	62407285	-	3785	protein_coding	Cdk5 and Abl enzyme substrate 2 [Source:HGNC Symbol;Acc:HGNC:16143]	-	390	132	3.291057191	1.039868589
ENSG00000145391	5689.32406	1850.456134	1.620306348	0.000122603	0.001998494	SETD7	4	139495941	139606699	-	13916	protein_coding	SET domain containing lysine methyltransferase 7 [Source:HGNC Symbol;Acc:HGNC:30412]	-	5410	1946	12.41708206	4.169642574
ENSG00000100503	903.3547208	286.2181525	1.657720021	0.000122815	0.002000556	NIN	14	50719763	50831121	-	13683	protein_coding	ninein [Source:HGNC Symbol;Acc:HGNC:14906]	-	859	301	2.00515774	0.65592711
ENSG00000043143	728.7840966	229.1638787	1.668538748	0.000123772	0.002014727	JADE2	5	134524312	134583230	+	9877	protein_coding	jade family PHD finger 2 [Source:HGNC Symbol;Acc:HGNC:22984]	-	693	241	2.241015638	0.727549257
ENSG00000130723	6270.875597	2042.538852	1.618240025	0.000124319	0.002022214	PRRC2B	9	131373636	131500197	+	12390	protein_coding	proline rich coiled-coil 2B [Source:HGNC Symbol;Acc:HGNC:28121]	-	5963	2148	15.3719941	5.169319593
ENSG00000157985	541.593909	168.3059859	1.685341022	0.000124478	0.002023377	AGAP1	2	235494089	236131800	+	13910	protein_coding	ArfGAP with GTPase domain, ankyrin repeat and PH domain 1 [Source:HGNC Symbol;Acc:HGNC:16922]	-	515	177	1.182542629	0.379416793
ENSG00000143341	498.477068	154.0424171	1.693340948	0.000124936	0.002029395	HMCN1	1	185734551	186190949	+	18579	protein_coding	hemicentin 1 [Source:HGNC Symbol;Acc:HGNC:19194]	-	474	162	0.814878226	0.25999386
ENSG00000108176	37.86300483	141.6806573	-1.900509451	0.000125032	0.002029537	DNAJC12	10	67796665	67838166	-	2121	protein_coding	DnaJ heat shock protein family (Hsp40) member C12 [Source:HGNC Symbol;Acc:HGNC:28908]	-	36	149	0.542123881	2.094671928
ENSG00000264538	124.0966904	406.0321266	-1.709186906	0.000125544	0.002036395	SUZ12P1	17	30709299	30790908	+	3776	transcribed_unprocessed_pseudogene	SUZ12 pseudogene 1 [Source:HGNC Symbol;Acc:HGNC:32421]	-	118	427	0.998129124	3.371834904
ENSG00000114853	2338.830034	755.9650009	1.629223936	0.00012563	0.002036395	ZBTB47	3	42653684	42665854	+	3781	protein_coding	zinc finger and BTB domain containing 47 [Source:HGNC Symbol;Acc:HGNC:26955]	ZBTB	2224	795	18.78731909	6.269470509
ENSG00000197372	117.7869087	30.42480224	1.948231529	0.000127282	0.002061735	ZNF675	19	23525631	23687220	-	6785	protein_coding	zinc finger protein 675 [Source:HGNC Symbol;Acc:HGNC:30768]	zf-C2H2	112	32	0.527235782	0.140627592
ENSG00000167548	2399.824589	776.884901	1.626989179	0.000127854	0.002069562	KMT2D	12	49018975	49059774	-	20485	protein_coding	lysine methyltransferase 2D [Source:HGNC Symbol;Acc:HGNC:7133]	-	2282	817	3.558085485	1.189204382
ENSG00000152137	929.6454775	2860.316762	-1.621300396	0.00012888	0.002084705	HSPB8	12	119178642	119221131	+	2860	protein_coding	heat shock protein family B (small) member 8 [Source:HGNC Symbol;Acc:HGNC:30171]	-	884	3008	9.872404426	31.36044462
ENSG00000183354	686.7188859	215.8512148	1.669073928	0.000129078	0.002085007	KIAA2026	9	5881596	6007901	-	7930	protein_coding	KIAA2026 [Source:HGNC Symbol;Acc:HGNC:23378]	-	653	227	2.630126882	0.853538435
ENSG00000137393	215.5885251	685.5980644	-1.668547689	0.000129078	0.002085007	RNF144B	6	18387350	18468874	+	5175	protein_coding	ring finger protein 144B [Source:HGNC Symbol;Acc:HGNC:21578]	-	205	721	1.265261266	4.154275775
ENSG00000110436	95.70267237	22.81755839	2.062097615	0.000129844	0.002094465	SLC1A2	11	35251205	35420063	-	22835	protein_coding	solute carrier family 1 member 2 [Source:HGNC Symbol;Acc:HGNC:10940]	-	91	24	0.127284958	0.031338676
ENSG00000277778	23.14018143	95.08633078	-2.033298375	0.000129844	0.002094465	PGM5P2	9	41006999	41074617	-	1980	transcribed_unprocessed_pseudogene	phosphoglucomutase 5 pseudogene 2 [Source:HGNC Symbol;Acc:HGNC:18965]	-	22	100	0.354890355	1.505931516
ENSG00000153993	707.7514912	223.4584513	1.662649578	0.000129944	0.00209462	SEMA3D	7	84995553	85186855	-	8062	protein_coding	semaphorin 3D [Source:HGNC Symbol;Acc:HGNC:10726]	-	673	235	2.666299778	0.869151494
ENSG00000261613	44.17278675	159.7478446	-1.851799838	0.00013046	0.002100031	AC093525.6	16	2554060	2556060	-	2001	antisense	novel transcript, antisense to PDPK1	-	42	168	0.670407568	2.503413591
ENSG00000237596	44.17278675	159.7478446	-1.851799838	0.00013046	0.002100031	AL138828.1	6	135991936	136225751	-	6585	antisense	novel transcript	-	42	168	0.203718382	0.76071839
ENSG00000164305	1639.495907	5018.870081	-1.61404132	0.000131181	0.002110177	CASP3	4	184627696	184649509	-	2899	protein_coding	caspase 3 [Source:HGNC Symbol;Acc:HGNC:1504]	-	1559	5278	17.17649732	54.28646759
ENSG00000269834	154.5939688	498.2698681	-1.687692335	0.000131808	0.002118105	ZNF528-AS1	19	52388842	52397766	-	4160	processed_transcript	ZNF528 antisense RNA 1 [Source:HGNC Symbol;Acc:HGNC:51305]	-	147	524	1.128653702	3.755851122
ENSG00000233682	24.19181155	97.93904474	-2.012093973	0.000131857	0.002118105	AL356417.2	6	159165899	159170007	-	822	antisense	uncharacterized LOC101929122 [Source:NCBI gene;Acc:101929122]	-	23	103	0.893701989	3.736249068
ENSG00000186767	129.3548419	34.22842315	1.913984622	0.000132345	0.002124475	SPIN4	X	63347228	63351344	-	4117	protein_coding	spindlin family member 4 [Source:HGNC Symbol;Acc:HGNC:27040]	-	123	36	0.954247324	0.260730625
ENSG00000139436	776.1074586	246.2801609	1.655424785	0.000132482	0.002125207	GIT2	12	109929792	109996389	-	13542	protein_coding	GIT ArfGAP 2 [Source:HGNC Symbol;Acc:HGNC:4273]	-	738	259	1.740645207	0.570278984
ENSG00000282034	11.57225593	59.90285644	-2.360110281	0.000132743	0.002127919	AC106886.5	16	30704067	30745169	+	11692	protein_coding	novel transcript	-	11	63	0.030049731	0.160665324
ENSG00000128944	401.7270833	123.6134698	1.699308175	0.000133612	0.002140379	KNSTRN	15	40382721	40394246	+	3654	protein_coding	kinetochore localized astrin (SPAG5) binding protein [Source:HGNC Symbol;Acc:HGNC:30767]	-	382	130	3.33911615	1.060828605
ENSG00000060642	446.9471848	1386.414716	-1.632927818	0.000133728	0.002140747	PIGV	1	26787472	26798398	+	3382	protein_coding	phosphatidylinositol glycan anchor biosynthesis class V [Source:HGNC Symbol;Acc:HGNC:26031]	-	425	1458	4.013765845	12.85447468
ENSG00000279118	87.28962992	293.825389	-1.749719328	0.000135277	0.002164059	AC093535.2	5	126496279	126498604	+	2326	TEC	tec	-	83	309	1.139738157	3.961130783
ENSG00000155962	863.3927707	2651.117762	-1.618380642	0.000136765	0.002186364	CLIC2	X	155276211	155334657	-	2840	protein_coding	chloride intracellular channel 2 [Source:HGNC Symbol;Acc:HGNC:2063]	-	821	2788	9.233397305	29.27149082
ENSG00000068024	458.5151178	142.6315619	1.683751363	0.000136986	0.002188383	HDAC4	2	239048168	239401654	-	13368	protein_coding	histone deacetylase 4 [Source:HGNC Symbol;Acc:HGNC:14063]	-	436	150	1.041733807	0.334576347
ENSG00000281404	4.210883517	33.27751797	-2.94723594	0.000137915	0.002200191	LINC01176	7	30390885	30412375	+	818	lincRNA	long intergenic non-protein coding RNA 1176 [Source:HGNC Symbol;Acc:HGNC:49548]	-	4	35	0.156186464	1.275807507
ENSG00000272468	4.210883517	32.32661276	-2.905574327	0.000137915	0.002200191	AL021807.1	6	27122657	27123221	-	565	lincRNA	novel transcript	-	4	34	0.226124828	1.794324065
ENSG00000253305	82.03147837	19.01393481	2.101483875	0.000138125	0.002202026	PCDHGB6	5	141408021	141512979	+	6782	protein_coding	protocadherin gamma subfamily B, 6 [Source:HGNC Symbol;Acc:HGNC:8713]	-	78	20	0.367344484	0.087931124
ENSG00000239467	113.5803875	29.47389693	1.941434231	0.000139886	0.00222851	AC007405.3	2	170771113	170778148	+	967	lincRNA	glutamate rich 2 [Source:NCBI gene;Acc:285141]	-	108	31	3.567253622	0.955884969
ENSG00000163945	524.7678247	164.5023676	1.672771665	0.000139978	0.00222851	UVSSA	4	1347266	1395992	+	15773	protein_coding	UV stimulated scaffold protein A [Source:HGNC Symbol;Acc:HGNC:29304]	-	499	173	1.010468893	0.327041008
ENSG00000145423	1194.656305	3643.862108	-1.608778263	0.000141012	0.002243442	SFRP2	4	153780592	153789120	-	2032	protein_coding	secreted frizzled related protein 2 [Source:HGNC Symbol;Acc:HGNC:10777]	-	1136	3832	17.85629425	56.23053419
ENSG00000154928	184.0396167	583.8512776	-1.664958715	0.000142111	0.002258717	EPHB1	3	134597801	135260467	+	6956	protein_coding	EPH receptor B1 [Source:HGNC Symbol;Acc:HGNC:3392]	-	175	614	0.803554211	2.63195955
ENSG00000104689	151.439078	486.8590135	-1.684000894	0.000142167	0.002258717	TNFRSF10A	8	23190452	23225126	-	2951	protein_coding	TNF receptor superfamily member 10a [Source:HGNC Symbol;Acc:HGNC:11904]	-	144	512	1.558583193	5.173341694
ENSG00000261534	118.838539	31.37570752	1.916826573	0.000142352	0.002260101	AL596244.1	9	121815674	121819452	-	3779	sense_overlapping	novel transcript, overlapping TTLL11	-	113	33	0.955076717	0.260379903
ENSG00000237765	293.4091654	916.6678695	-1.64309563	0.000142589	0.002262324	FAM200B	4	15681662	15705565	+	4817	protein_coding	family with sequence similarity 200 member B [Source:HGNC Symbol;Acc:HGNC:27740]	-	279	964	1.8499682	5.967202831
ENSG00000183421	21.03692132	87.47909345	-2.049898046	0.00014305	0.00226654	RIPK4	21	41739369	41767106	-	4033	protein_coding	receptor interacting serine/threonine kinase 4 [Source:HGNC Symbol;Acc:HGNC:496]	-	20	92	0.15839391	0.680189648
ENSG00000221971	21.03692132	87.47909345	-2.049898046	0.00014305	0.00226654	TTC4P1	7	45999621	46000778	-	1158	processed_pseudogene	tetratricopeptide repeat domain 4 pseudogene 1 [Source:HGNC Symbol;Acc:HGNC:12395]	-	20	92	0.551643039	2.368916105
ENSG00000215861	2164.25941	707.468869	1.612952251	0.000145528	0.002304223	AC245297.1	1	149197992	149321732	-	933	unprocessed_pseudogene	phosphodiesterase 4D interacting protein-like [Source:NCBI gene;Acc:653513]	-	2058	744	70.45315283	23.77725439
ENSG00000249456	69.41191457	15.21030926	2.18045219	0.000146896	0.002322218	AL731577.2	10	124917143	124942881	+	555	sense_overlapping	novel transcript, sense overlapping ZRANB1	-	66	16	3.798285964	0.85960199
ENSG00000234618	14.72714284	68.46099935	-2.207761492	0.000146896	0.002322218	RPSAP9	9	76398699	76399586	+	888	processed_pseudogene	ribosomal protein SA pseudogene 9 [Source:HGNC Symbol;Acc:HGNC:31463]	-	14	72	0.503560639	2.417630596
ENSG00000220583	9.469000006	52.29561786	-2.450714092	0.000147018	0.002322218	RPL35P2	6	34263311	34263673	-	363	processed_pseudogene	ribosomal protein L35 pseudogene 2 [Source:HGNC Symbol;Acc:HGNC:35789]	-	9	55	0.791904098	4.517794548
ENSG00000166592	522.6645642	164.5023676	1.666979082	0.000147077	0.002322218	RRAD	16	66921679	66925644	-	1709	protein_coding	RRAD, Ras related glycolysis inhibitor and calcium channel regulator [Source:HGNC Symbol;Acc:HGNC:10446]	-	497	173	9.288616494	3.018383742
ENSG00000113391	661.4797595	210.1457873	1.653684247	0.000147165	0.002322218	FAM172A	5	93618069	94111699	-	5071	protein_coding	family with sequence similarity 172 member A [Source:HGNC Symbol;Acc:HGNC:25365]	-	629	221	3.961810887	1.299478432
ENSG00000141526	2497.626204	7565.392455	-1.598812323	0.000147557	0.002326831	SLC16A3	17	82228397	82261129	+	8995	protein_coding	solute carrier family 16 member 3 [Source:HGNC Symbol;Acc:HGNC:10924]	-	2375	7956	8.43333112	26.37327233
ENSG00000204604	351.2488303	1088.781592	-1.631825185	0.000148913	0.002346616	ZNF468	19	52838008	52890375	-	11355	protein_coding	zinc finger protein 468 [Source:HGNC Symbol;Acc:HGNC:33105]	zf-C2H2	334	1145	0.939498378	3.006690744
ENSG00000167077	193.5042892	611.4275096	-1.65922188	0.000149201	0.002349558	MEI1	22	41699499	41799456	+	5393	protein_coding	meiotic double-stranded break formation protein 1 [Source:HGNC Symbol;Acc:HGNC:28613]	-	184	643	1.089743052	3.555092992
ENSG00000164379	219.7950462	64.65738033	1.763187928	0.000149597	0.002354194	FOXQ1	6	1312440	1314748	+	2309	protein_coding	forkhead box Q1 [Source:HGNC Symbol;Acc:HGNC:20951]	Fork	209	68	2.891073011	0.878123081
ENSG00000092969	400.675453	1235.220893	-1.623979748	0.000150291	0.002363525	TGFB2	1	218346235	218444619	+	5151	protein_coding	transforming growth factor beta 2 [Source:HGNC Symbol;Acc:HGNC:11768]	-	381	1299	2.362490833	7.519483553
ENSG00000102362	149.3358174	40.88475874	1.865544977	0.000150705	0.002368422	SYTL4	X	100674491	100732123	-	7428	protein_coding	synaptotagmin like 4 [Source:HGNC Symbol;Acc:HGNC:15588]	-	142	43	0.610594876	0.172610406
ENSG00000170989	228.2080884	714.1252008	-1.645325885	0.000150927	0.002370316	S1PR1	1	101236865	101243713	+	5223	protein_coding	sphingosine-1-phosphate receptor 1 [Source:HGNC Symbol;Acc:HGNC:3165]	-	217	751	1.327016779	4.287363672
ENSG00000117586	382.7977384	1181.019334	-1.625081742	0.000151491	0.002377556	TNFSF4	1	173183734	173207313	-	3942	protein_coding	TNF superfamily member 4 [Source:HGNC Symbol;Acc:HGNC:11934]	-	364	1242	2.949317107	9.394537157
ENSG00000163132	697.2351885	2130.022071	-1.610989079	0.000151747	0.002379961	MSX1	4	4859666	4863936	+	2120	protein_coding	msh homeobox 1 [Source:HGNC Symbol;Acc:HGNC:7391]	Homeobox	663	2240	9.98882429	31.50522387
ENSG00000107863	5289.704559	1749.660252	1.596038883	0.000153698	0.002408933	ARHGAP21	10	24583609	24723668	-	10937	protein_coding	Rho GTPase activating protein 21 [Source:HGNC Symbol;Acc:HGNC:23725]	-	5030	1840	14.68948192	5.016375331
ENSG00000082175	29.44996255	2.848457973	3.31195785	0.000154712	0.00241993	PGR	11	101029624	101130524	-	15404	protein_coding	progesterone receptor [Source:HGNC Symbol;Acc:HGNC:8910]	ESR-like	28	3	0.058057887	0.005807085
ENSG00000188662	3.159272153	28.52299157	-3.126984659	0.000154712	0.00241993	HILS1	17	50171428	50181178	-	1219	transcribed_unitary_pseudogene	histone linker H1 domain, spermatid-specific 1 (pseudogene) [Source:HGNC Symbol;Acc:HGNC:30616]	-	3	30	0.078605739	0.733817326
ENSG00000185133	3.159272153	28.52299157	-3.126984659	0.000154712	0.00241993	INPP5J	22	31122731	31134696	+	4822	protein_coding	inositol polyphosphate-5-phosphatase J [Source:HGNC Symbol;Acc:HGNC:8956]	-	3	30	0.019871505	0.185508777
ENSG00000280077	28.39833231	112.2026143	-1.977775384	0.000155583	0.002430951	AL353763.2	9	41012231	41014133	+	1903	TEC	TEC	-	27	118	0.453170553	1.84890089
ENSG00000102781	1350.297584	440.2646905	1.616540589	0.000155626	0.002430951	KATNAL1	13	30202630	30307484	-	8105	protein_coding	katanin catalytic subunit A1 like 1 [Source:HGNC Symbol;Acc:HGNC:28361]	-	1284	463	5.059978957	1.703328388
ENSG00000122176	3208.528264	9667.842405	-1.591247318	0.00015665	0.002445304	FMOD	1	203340628	203351758	-	3401	protein_coding	fibromodulin [Source:HGNC Symbol;Acc:HGNC:3774]	-	3051	10167	28.65314397	89.13671078
ENSG00000160539	202.9689618	58.95195165	1.781351247	0.000157421	0.002455681	PLPP7	9	131289459	131359022	+	4350	protein_coding	phospholipid phosphatase 7 (inactive) [Source:HGNC Symbol;Acc:HGNC:28174]	-	193	62	1.417113901	0.42498426
ENSG00000138744	561.5748841	177.8150317	1.658364775	0.000158721	0.002474304	NAAA	4	75913657	75941051	-	4459	protein_coding	N-acylethanolamine acid amidase [Source:HGNC Symbol;Acc:HGNC:736]	-	534	187	3.82507972	1.250473656
ENSG00000184635	80.97984805	19.01393481	2.082896669	0.000159168	0.002479599	ZNF93	19	19900913	19963464	+	5579	protein_coding	zinc finger protein 93 [Source:HGNC Symbol;Acc:HGNC:13169]	zf-C2H2	77	20	0.440829927	0.106891715
ENSG00000176697	789.778652	2397.226248	-1.601703267	0.000159558	0.002484013	BDNF	11	27654893	27722058	-	7740	protein_coding	brain derived neurotrophic factor [Source:HGNC Symbol;Acc:HGNC:1033]	-	751	2521	3.09910066	9.711857413
ENSG00000106804	58.89561134	12.35758794	2.240728685	0.000159888	0.002487476	C5	9	120952335	121050276	-	6533	protein_coding	complement C5 [Source:HGNC Symbol;Acc:HGNC:1331]	-	56	13	0.273786528	0.059333656
ENSG00000253837	35.75974422	133.1225159	-1.892888853	0.000161191	0.002506079	AC090197.1	8	23336171	23366125	+	4798	processed_transcript	uncharacterized LOC100507156 [Source:NCBI gene;Acc:100507156]	-	34	140	0.226336908	0.870037966
ENSG00000178031	10263.91572	3415.645017	1.587313752	0.000161837	0.002514426	ADAMTSL1	9	17906563	18910950	+	13652	protein_coding	ADAMTS like 1 [Source:HGNC Symbol;Acc:HGNC:14632]	-	9760	3592	22.83443364	7.845316358
ENSG00000001561	908.6128721	293.825389	1.628264982	0.000162132	0.002517332	ENPP4	6	46129993	46146699	+	4651	protein_coding	ectonucleotide pyrophosphatase/phosphodiesterase 4 [Source:HGNC Symbol;Acc:HGNC:3359]	-	864	309	5.933406584	1.980991228
ENSG00000243156	626.7759607	200.6367416	1.642714411	0.000162388	0.002519615	MICAL3	22	17787649	18024559	-	22354	protein_coding	microtubule associated monooxygenase, calponin and LIM domain containing 3 [Source:HGNC Symbol;Acc:HGNC:24694]	-	596	211	0.851584444	0.281447646
ENSG00000260160	38.91463515	141.6806573	-1.861109248	0.000162759	0.00252369	AC011468.1	19	52058490	52063703	-	675	sense_overlapping	novel transcript	-	37	149	1.750792419	6.58192468
ENSG00000151388	755.0748532	2288.82313	-1.599765432	0.000163195	0.002528764	ADAMTS12	5	33523535	33892192	-	9778	protein_coding	ADAM metallopeptidase with thrombospondin type 1 motif 12 [Source:HGNC Symbol;Acc:HGNC:14605]	-	718	2407	2.34536866	7.340006929
ENSG00000197410	1.05606667	20.91574679	-4.160920868	0.000164371	0.002540192	DCHS2	4	154231742	154495570	-	20429	protein_coding	dachsous cadherin-related 2 [Source:HGNC Symbol;Acc:HGNC:23111]	-	1	22	0.00156347	0.03211042
ENSG00000238024	1.05606667	20.91574679	-4.160920868	0.000164371	0.002540192	DDX39BP2	6	29993209	29993605	+	258	unprocessed_pseudogene	DEAD-box helicase 39B pseudogene 2 [Source:HGNC Symbol;Acc:HGNC:33461]	-	1	22	0.123798961	2.542572746
ENSG00000234498	1.05606667	20.91574679	-4.160920868	0.000164371	0.002540192	RPL13AP20	12	12875499	12876107	+	609	processed_pseudogene	ribosomal protein L13a pseudogene 20 [Source:HGNC Symbol;Acc:HGNC:35709]	-	1	22	0.052446851	1.077149045
ENSG00000275567	1.05606667	20.91574679	-4.160920868	0.000164371	0.002540192	AC008250.2	12	21828360	21828564	-	205	sense_intronic	novel transcript, sense intronic to ABCC9	-	1	22	0.155805522	3.199920822
ENSG00000274528	12.6238846	61.80466602	-2.28085916	0.000164992	0.002547365	AC090970.2	15	52017167	52018032	-	866	sense_intronic	novel transcript	-	12	65	0.442588434	2.238029863
ENSG00000215788	22.08855135	89.3809028	-2.010897299	0.000165164	0.002547365	TNFRSF25	1	6460786	6466195	-	4283	protein_coding	TNF receptor superfamily member 25 [Source:HGNC Symbol;Acc:HGNC:11910]	-	21	94	0.15660583	0.654410399
ENSG00000101336	22.08855135	89.3809028	-2.010897299	0.000165164	0.002547365	HCK	20	32052188	32101856	+	3092	protein_coding	HCK proto-oncogene, Src family tyrosine kinase [Source:HGNC Symbol;Acc:HGNC:4840]	-	21	94	0.216928451	0.906481157
ENSG00000233237	23.14018143	93.18452146	-2.004190633	0.000166732	0.002569806	LINC00472	6	71344344	71420769	-	3443	lincRNA	long intergenic non-protein coding RNA 472 [Source:HGNC Symbol;Acc:HGNC:21380]	-	22	98	0.2040903	0.848710286
ENSG00000164045	193.5042892	56.09923721	1.783897804	0.000167065	0.002569806	CDC25A	3	48157146	48188402	-	4117	protein_coding	cell division cycle 25A [Source:HGNC Symbol;Acc:HGNC:1725]	-	184	59	1.427491932	0.427308525
ENSG00000126351	864.444401	280.5127252	1.623244996	0.000167107	0.002569806	THRA	17	40058290	40093867	+	6959	protein_coding	thyroid hormone receptor alpha [Source:HGNC Symbol;Acc:HGNC:11796]	THR-like	822	295	3.77278179	1.263995687
ENSG00000095203	2.107671351	24.71936968	-3.479263252	0.000167283	0.002569806	EPB41L4B	9	109171975	109320964	-	7879	protein_coding	erythrocyte membrane protein band 4.1 like 4B [Source:HGNC Symbol;Acc:HGNC:19818]	-	2	26	0.008107661	0.098394916
ENSG00000260273	2.107671351	24.71936968	-3.479263252	0.000167283	0.002569806	AL359711.2	6	109382795	109383666	+	872	antisense	novel transcript, antisense to CD164	-	2	26	0.073257183	0.88905223
ENSG00000254486	2.107671351	24.71936968	-3.479263252	0.000167283	0.002569806	LINC02547	11	12030875	12061785	+	3308	lincRNA	long intergenic non-protein coding RNA 2547 [Source:HGNC Symbol;Acc:HGNC:53582]	-	2	26	0.019310842	0.234357178
ENSG00000163840	1958.139878	646.6109779	1.59831502	0.000168036	0.002579663	DTX3L	3	122564238	122575203	+	5868	protein_coding	deltex E3 ubiquitin ligase 3L [Source:HGNC Symbol;Acc:HGNC:30323]	-	1862	680	10.13505892	3.455327528
ENSG00000184500	976.9688395	318.5489075	1.616391695	0.000168643	0.002587271	PROS1	3	93873033	93980003	-	5444	protein_coding	protein S [Source:HGNC Symbol;Acc:HGNC:9456]	-	929	335	5.450474393	1.834835369
ENSG00000244879	239.7760214	742.6523373	-1.630525115	0.000170967	0.0026212	GABPB1-AS1	15	50354959	50372202	+	17179	antisense	GABPB1 antisense RNA 1 [Source:HGNC Symbol;Acc:HGNC:44157]	-	228	781	0.423910012	1.35557505
ENSG00000138759	674.0993227	216.8021193	1.635982333	0.000171927	0.002634169	FRAS1	4	78057570	78544269	+	18960	protein_coding	Fraser extracellular matrix complex subunit 1 [Source:HGNC Symbol;Acc:HGNC:19185]	-	641	228	1.079832521	0.3585642
ENSG00000132530	596.2786829	191.1276958	1.640768376	0.000173244	0.002652596	XAF1	17	6755447	6775647	+	6615	protein_coding	XIAP associated factor 1 [Source:HGNC Symbol;Acc:HGNC:30932]	-	567	201	2.737725597	0.906017573
ENSG00000112149	197.7108104	615.2311278	-1.63715993	0.000176502	0.002699565	CD83	6	14117256	14136918	+	2515	protein_coding	CD83 molecule [Source:HGNC Symbol;Acc:HGNC:1703]	-	188	647	2.387572489	7.670730131
ENSG00000104321	35.75974422	132.1716113	-1.882556633	0.000176544	0.002699565	TRPA1	8	72019917	72075617	-	6377	protein_coding	transient receptor potential cation channel subfamily A member 1 [Source:HGNC Symbol;Acc:HGNC:497]	-	34	139	0.170293945	0.64993331
ENSG00000266074	899.1481997	292.8744845	1.617834673	0.000176722	0.002700511	BAHCC1	17	81395475	81466332	+	13473	protein_coding	BAH domain and coiled-coil containing 1 [Source:HGNC Symbol;Acc:HGNC:29279]	-	855	308	2.026928882	0.681642749
ENSG00000151917	204.020592	59.90285644	1.765767257	0.000177932	0.002715006	BEND6	6	56955126	57027342	+	5588	protein_coding	BEN domain containing 6 [Source:HGNC Symbol;Acc:HGNC:20871]	-	194	63	1.108873587	0.336166602
ENSG00000267365	38.91463515	6.652131983	2.52516736	0.000178139	0.002715006	KCNJ2-AS1	17	70166961	70169402	-	2442	antisense	KCNJ2 antisense RNA 1 [Source:HGNC Symbol;Acc:HGNC:43720]	-	37	7	0.483941393	0.085471789
ENSG00000119866	38.91463515	5.701218714	2.743139876	0.000178139	0.002715006	BCL11A	2	60450520	60555154	-	25422	protein_coding	B cell CLL/lymphoma 11A [Source:HGNC Symbol;Acc:HGNC:13221]	zf-C2H2	37	6	0.0464867	0.007037395
ENSG00000151322	38.91463515	5.701218714	2.743139876	0.000178139	0.002715006	NPAS3	14	32934933	33804176	+	9241	protein_coding	neuronal PAS domain protein 3 [Source:HGNC Symbol;Acc:HGNC:19311]	-	37	6	0.127884956	0.019359881
ENSG00000120256	174.5749442	50.39380812	1.789836157	0.000178258	0.002715046	LRP11	6	149818798	149864026	-	5652	protein_coding	LDL receptor related protein 11 [Source:HGNC Symbol;Acc:HGNC:16936]	-	166	53	0.938085971	0.279604482
ENSG00000175305	52.58582937	10.45577202	2.315984036	0.000180546	0.002748088	CCNE2	8	94879770	94896678	-	4397	protein_coding	cyclin E2 [Source:HGNC Symbol;Acc:HGNC:1590]	-	50	11	0.363203684	0.07459447
ENSG00000052802	2943.517437	8773.041228	-1.575498012	0.000181301	0.002757774	MSMO1	4	165327623	165343160	+	2892	protein_coding	methylsterol monooxygenase 1 [Source:HGNC Symbol;Acc:HGNC:10545]	-	2799	9226	30.91301154	95.12300779
ENSG00000246705	1104.216102	3305.340089	-1.581675006	0.000181786	0.002763333	H2AFJ	12	14774383	14778002	+	3356	protein_coding	H2A histone family member J [Source:HGNC Symbol;Acc:HGNC:14456]	-	1050	3476	9.993187892	30.88362199
ENSG00000166949	1732.03937	574.3422321	1.592265665	0.000182099	0.002766283	SMAD3	15	67063763	67195195	+	9113	protein_coding	SMAD family member 3 [Source:HGNC Symbol;Acc:HGNC:6769]	MH1	1647	604	5.772566372	1.976268648
ENSG00000173926	118.838539	378.4558946	-1.670151509	0.000185194	0.002811461	MARCH3	5	126867714	127030808	-	5179	protein_coding	membrane associated ring-CH-type finger 3 [Source:HGNC Symbol;Acc:HGNC:28728]	-	113	398	0.696898033	2.291435165
ENSG00000254198	32.60485334	3.79938343	3.058374184	0.000186219	0.002824529	AC113191.1	8	43125995	43126397	-	403	processed_pseudogene	Family with sequence similarity 9, member C (FAM9C) pseudogene	-	31	4	2.456933228	0.295954779
ENSG00000177463	1990.740416	661.8254507	1.588588695	0.000186298	0.002824529	NR2C2	3	14947584	15053600	+	11821	protein_coding	nuclear receptor subfamily 2 group C member 2 [Source:HGNC Symbol;Acc:HGNC:7972]	RXR-like	1893	696	5.114852366	1.755599445
ENSG00000205730	2862.541906	957.556765	1.579733359	0.000186812	0.002830471	ITPRIPL2	16	19113932	19121629	+	7440	protein_coding	ITPRIP like 2 [Source:HGNC Symbol;Acc:HGNC:27257]	-	2722	1007	11.68562355	4.035775017
ENSG00000279086	10.52062768	55.14833239	-2.377033973	0.000187233	0.002834999	AC073130.3	7	116209234	116211511	-	2278	TEC	TEC	-	10	58	0.14021129	0.759179874
ENSG00000150281	128.3032116	407.9339357	-1.667879668	0.000189411	0.002866109	CTF1	16	30896607	30903560	+	1664	protein_coding	cardiotrophin 1 [Source:HGNC Symbol;Acc:HGNC:2499]	-	122	429	2.341764483	7.687309786
ENSG00000141441	97.80593298	25.67027524	1.924368743	0.000190716	0.002883969	GAREM1	18	32124877	32470484	-	7568	protein_coding	GRB2 associated regulator of MAPK1 subtype 1 [Source:HGNC Symbol;Acc:HGNC:26136]	-	93	27	0.392498979	0.106378302
ENSG00000153064	46.2760474	163.551463	-1.818791618	0.0001919	0.002897381	BANK1	4	101411286	102074812	+	6144	protein_coding	B cell scaffold protein with ankyrin repeats 1 [Source:HGNC Symbol;Acc:HGNC:18233]	-	44	172	0.228737924	0.834733133
ENSG00000104783	41.01789578	145.4842757	-1.823583147	0.000192941	0.002897381	KCNN4	19	43766533	43781261	-	3408	protein_coding	potassium calcium-activated channel subfamily N member 4 [Source:HGNC Symbol;Acc:HGNC:6293]	-	39	153	0.365512074	1.338635251
ENSG00000166471	4021.438459	11919.58437	-1.567522756	0.000193028	0.002897381	TMEM41B	11	9280654	9314780	-	4422	protein_coding	transmembrane protein 41B [Source:HGNC Symbol;Acc:HGNC:28948]	-	3824	12535	27.62077446	84.52321592
ENSG00000078401	404.8819741	1223.810038	-1.595528951	0.000193543	0.002897381	EDN1	6	12290363	12297194	+	2033	protein_coding	endothelin 1 [Source:HGNC Symbol;Acc:HGNC:3176]	-	385	1287	6.048672311	18.87607007
ENSG00000278259	649.9118265	211.0966919	1.621726465	0.000193766	0.002897381	MYO19	17	36495633	36543435	-	13075	protein_coding	myosin XIX [Source:HGNC Symbol;Acc:HGNC:26234]	-	618	222	1.509675071	0.506269413
ENSG00000128408	15.77877228	1.39E-17	6.992718281	0.000193974	0.002897381	RIBC2	22	45413691	45432496	+	1815	protein_coding	RIB43A domain with coiled-coils 2 [Source:HGNC Symbol;Acc:HGNC:13241]	-	15	0	0.263968033	0
ENSG00000237234	15.77877228	1.39E-17	6.992718281	0.000193974	0.002897381	Z99289.1	6	112154765	112166476	+	1509	antisense	novel transcript	-	15	0	0.317496342	0
ENSG00000130822	1.39E-17	16.1612159	-7.027761421	0.000193974	0.002897381	PNCK	X	153669730	153689010	-	5091	protein_coding	pregnancy up-regulated nonubiquitous CaM kinase [Source:HGNC Symbol;Acc:HGNC:13415]	-	0	17	0	0.099567187
ENSG00000158813	15.77877228	1.39E-17	6.992718281	0.000193974	0.002897381	EDA	X	69616067	70039469	+	6999	protein_coding	ectodysplasin A [Source:HGNC Symbol;Acc:HGNC:3157]	-	15	0	0.068452919	0
ENSG00000204060	15.77877228	1.39E-17	6.992718281	0.000193974	0.002897381	FOXO6	1	41361922	41383590	+	2398	protein_coding	forkhead box O6 [Source:HGNC Symbol;Acc:HGNC:24814]	Fork	15	0	0.199792318	0
ENSG00000046889	15.77877228	1.39E-17	6.992718281	0.000193974	0.002897381	PREX2	8	67952118	68237030	+	12058	protein_coding	phosphatidylinositol-3,4,5-trisphosphate dependent Rac exchange factor 2 [Source:HGNC Symbol;Acc:HGNC:22950]	-	15	0	0.039733122	0
ENSG00000278998	1.39E-17	16.1612159	-7.027761421	0.000193974	0.002897381	AC099552.4	7	155222903	155223851	+	949	TEC	tec	-	0	17	0	0.534137564
ENSG00000257696	1.39E-17	16.1612159	-7.027761421	0.000193974	0.002897381	AC010203.2	12	100143058	100144671	+	418	antisense	novel transcript, antisense to UHRF1BP1L	-	0	17	0	1.212671168
ENSG00000244649	1.39E-17	16.1612159	-7.027761421	0.000193974	0.002897381	LINC02086	17	48646923	48707346	+	3858	lincRNA	long intergenic non-protein coding RNA 2086 [Source:HGNC Symbol;Acc:HGNC:52936]	-	0	17	0	0.131388426
ENSG00000237039	1.39E-17	16.1612159	-7.027761421	0.000193974	0.002897381	AC018738.1	2	231256097	231256306	+	210	processed_pseudogene	ribosomal protein S28 (RPS28) pseudogene	-	0	17	0	2.413793087
ENSG00000153002	1.39E-17	16.1612159	-7.027761421	0.000193974	0.002897381	CPB1	3	148791102	148860187	+	5703	protein_coding	carboxypeptidase B1 [Source:HGNC Symbol;Acc:HGNC:2299]	-	0	17	0	0.088882439
ENSG00000185955	1.39E-17	16.1612159	-7.027761421	0.000193974	0.002897381	C7orf61	7	100456615	100464271	-	1191	protein_coding	chromosome 7 open reading frame 61 [Source:HGNC Symbol;Acc:HGNC:22135]	-	0	17	0	0.425605834
ENSG00000263011	1.39E-17	16.1612159	-7.027761421	0.000193974	0.002897381	AC108134.4	16	3106764	3109576	+	302	sense_overlapping	novel transcript, sense overlapping ZNF205	-	0	17	0	1.678465392
ENSG00000228278	1.39E-17	16.1612159	-7.027761421	0.000193974	0.002897381	ORM2	9	114329869	114333252	+	760	protein_coding	orosomucoid 2 [Source:HGNC Symbol;Acc:HGNC:8499]	-	0	17	0	0.666969143
ENSG00000180573	599.4335737	1800.058193	-1.586185069	0.000194628	0.002905274	HIST1H2AC	6	26124145	26139116	+	1668	protein_coding	histone cluster 1 H2A family member c [Source:HGNC Symbol;Acc:HGNC:4733]	-	570	1893	10.9147933	33.83958125
ENSG00000107890	250.2923242	76.06823715	1.716498575	0.000195156	0.002911293	ANKRD26	10	26991914	27100498	-	7941	protein_coding	ankyrin repeat domain 26 [Source:HGNC Symbol;Acc:HGNC:29186]	-	238	80	0.957278858	0.300389815
ENSG00000145358	193.5042892	599.0657504	-1.629761048	0.00019665	0.002931693	DDIT4L	4	100185870	100190782	-	2994	protein_coding	DNA damage inducible transcript 4 like [Source:HGNC Symbol;Acc:HGNC:30555]	-	184	630	1.962920602	6.274211667
ENSG00000165072	430.1211005	136.9261343	1.650391118	0.000199328	0.00296971	MAMDC2	9	70043581	70226970	+	3854	protein_coding	MAM domain containing 2 [Source:HGNC Symbol;Acc:HGNC:23673]	-	409	144	3.389598852	1.114092356
ENSG00000175274	1910.816516	639.0037415	1.580092843	0.000201733	0.003003606	TP53I11	11	44885903	44951306	-	7345	protein_coding	tumor protein p53 inducible protein 11 [Source:HGNC Symbol;Acc:HGNC:16842]	-	1817	672	7.90132332	2.728022108
ENSG00000160294	2987.685908	1006.052897	1.570195609	0.00020259	0.00301444	MCM3AP	21	46235126	46286297	-	9360	protein_coding	minichromosome maintenance complex component 3 associated protein [Source:HGNC Symbol;Acc:HGNC:6946]	-	2841	1058	9.69464903	3.370390574
ENSG00000033627	2030.702366	6006.859904	-1.564577565	0.000203283	0.003022805	ATP6V0A1	17	42458844	42522611	+	10955	protein_coding	ATPase H+ transporting V0 subunit a1 [Source:HGNC Symbol;Acc:HGNC:865]	-	1931	6317	5.629976707	17.19368269
ENSG00000212123	14.72714284	66.55918985	-2.167194531	0.000204205	0.003034569	PRR22	19	5782960	5784765	-	1806	protein_coding	proline rich 22 [Source:HGNC Symbol;Acc:HGNC:28354]	-	14	70	0.247597922	1.155714884
ENSG00000071242	3783.770019	1277.060693	1.566897591	0.000204422	0.003035862	RPS6KA2	6	166409364	166906451	-	8243	protein_coding	ribosomal protein S6 kinase A2 [Source:HGNC Symbol;Acc:HGNC:10431]	-	3598	1343	13.9415983	4.858040437
ENSG00000179085	352.3004606	1065.008979	-1.595668548	0.000206013	0.003057532	DPM3	1	155139891	155140595	-	622	protein_coding	dolichyl-phosphate mannosyltransferase subunit 3 [Source:HGNC Symbol;Acc:HGNC:3007]	-	335	1120	17.20248265	53.69057444
ENSG00000254343	15.77877228	69.41190409	-2.128898327	0.000206725	0.003066137	AC091563.1	8	120052180	120056201	+	752	lincRNA	novel transcript	-	15	73	0.637103696	2.894512518
ENSG00000132205	7170.019474	2429.557003	1.561231433	0.000207391	0.003074042	EMILIN2	18	2847030	2915993	+	6435	protein_coding	elastin microfibril interfacer 2 [Source:HGNC Symbol;Acc:HGNC:19881]	-	6818	2555	33.84115303	11.83893853
ENSG00000100065	717.2161636	234.8693061	1.610000306	0.000208112	0.003081049	CARD10	22	37490362	37519542	-	5652	protein_coding	caspase recruitment domain family member 10 [Source:HGNC Symbol;Acc:HGNC:16422]	-	682	247	3.854064048	1.303062398
ENSG00000105376	44.17278675	154.0424171	-1.799374142	0.000208129	0.003081049	ICAM5	19	10289981	10296778	+	3906	protein_coding	intercellular adhesion molecule 5 [Source:HGNC Symbol;Acc:HGNC:5348]	-	42	162	0.343442279	1.236668185
ENSG00000117266	16.83040188	73.21552301	-2.113324533	0.000208768	0.003088535	CDK18	1	205504595	205532793	+	6831	protein_coding	cyclin dependent kinase 18 [Source:HGNC Symbol;Acc:HGNC:8751]	-	16	77	0.074812196	0.336106454
ENSG00000184661	340.7325276	107.4480912	1.663779478	0.000209277	0.003092837	CDCA2	8	25458997	25507920	+	3908	protein_coding	cell division cycle associated 2 [Source:HGNC Symbol;Acc:HGNC:14623]	-	324	113	2.648055977	0.862172767
ENSG00000125648	949.6264525	313.7943848	1.597130902	0.000209325	0.003092837	SLC25A23	19	6436079	6465203	-	4859	protein_coding	solute carrier family 25 member 23 [Source:HGNC Symbol;Acc:HGNC:19375]	-	903	330	5.935776737	2.025057939
ENSG00000167513	145.1292962	40.88475874	1.824357245	0.000209577	0.0030946	CDT1	16	88803213	88809258	+	3336	protein_coding	chromatin licensing and DNA replication factor 1 [Source:HGNC Symbol;Acc:HGNC:24576]	-	138	43	1.321264452	0.384337558
ENSG00000164237	275.5314508	85.5772841	1.685375584	0.000210714	0.0031094	CMBL	5	10275875	10308026	-	3324	protein_coding	carboxymethylenebutenolidase homolog [Source:HGNC Symbol;Acc:HGNC:25090]	-	262	90	2.517543494	0.807331517
ENSG00000170214	5.262501381	35.1793283	-2.713527286	0.000211448	0.003110351	ADRA1B	5	159865080	159972544	+	2687	protein_coding	adrenoceptor alpha 1B [Source:HGNC Symbol;Acc:HGNC:278]	-	5	37	0.059434559	0.410586315
ENSG00000184916	5.262501381	35.1793283	-2.713527286	0.000211448	0.003110351	JAG2	14	105140981	105168824	-	6397	protein_coding	jagged 2 [Source:HGNC Symbol;Acc:HGNC:6189]	-	5	37	0.02496493	0.17246294
ENSG00000285791	5.262501381	35.1793283	-2.713527286	0.000211448	0.003110351	AC009879.3	8	66432486	66518524	+	4999	protein_coding	novel transcript	-	5	37	0.031946521	0.220693224
ENSG00000276148	5.262501381	35.1793283	-2.713527286	0.000211448	0.003110351	AC084824.5	12	32725248	32725660	-	413	antisense	novel transcript, antisense to DNM1L	-	5	37	0.386684406	2.671296438
ENSG00000173838	5.262501381	35.1793283	-2.713527286	0.000211448	0.003110351	MARCH10	17	62701314	62808344	-	4920	protein_coding	membrane associated ring-CH-type finger 10 [Source:HGNC Symbol;Acc:HGNC:26655]	-	5	37	0.032459484	0.224236876
ENSG00000275342	185.091247	568.6368049	-1.618658845	0.000212122	0.003117016	PRAG1	8	8317736	8386498	-	4904	protein_coding	PEAK1 related, kinase-activating pseudokinase 1 [Source:HGNC Symbol;Acc:HGNC:25438]	-	176	598	1.146301637	3.635977064
ENSG00000116991	422.7596887	135.0243251	1.645652439	0.00021217	0.003117016	SIPA1L2	1	232397965	232561558	-	7641	protein_coding	signal induced proliferation associated 1 like 2 [Source:HGNC Symbol;Acc:HGNC:23800]	-	402	142	1.680399562	0.554126037
ENSG00000155966	82.03147837	19.96484085	2.031542646	0.000212723	0.003121197	AFF2	X	148500619	149000663	+	14006	protein_coding	AF4/FMR2 family member 2 [Source:HGNC Symbol;Acc:HGNC:3776]	AF-4	78	21	0.177875931	0.044707006
ENSG00000137672	82.03147837	19.96484085	2.031542646	0.000212723	0.003121197	TRPC6	11	101451564	101872562	-	5537	protein_coding	transient receptor potential cation channel subfamily C member 6 [Source:HGNC Symbol;Acc:HGNC:12338]	-	78	21	0.44994226	0.113087651
ENSG00000181885	29.44996255	112.2026143	-1.925533532	0.000214185	0.003140656	CLDN7	17	7259903	7263983	-	2492	protein_coding	claudin 7 [Source:HGNC Symbol;Acc:HGNC:2049]	-	28	118	0.358877887	1.411901442
ENSG00000198885	28.39833231	2.848457973	3.259715998	0.000214972	0.00315021	ITPRIPL1	2	96325331	96330517	+	4652	protein_coding	ITPRIP like 1 [Source:HGNC Symbol;Acc:HGNC:29371]	-	27	3	0.185379098	0.01922879
ENSG00000160013	432.2243611	1293.22607	-1.580863834	0.000219738	0.003218022	PTGIR	19	46620468	46625118	-	3546	protein_coding	prostaglandin I2 receptor [Source:HGNC Symbol;Acc:HGNC:9602]	-	411	1360	3.702028832	11.43590634
ENSG00000080986	412.243386	132.1716113	1.640098743	0.000219933	0.003218848	NDC80	18	2571511	2616635	+	3600	protein_coding	NDC80, kinetochore complex component [Source:HGNC Symbol;Acc:HGNC:16909]	-	392	139	3.477925481	1.151284644
ENSG00000176170	5781.867523	16954.62394	-1.552052228	0.00022014	0.003219837	SPHK1	17	76376584	76387860	+	4416	protein_coding	sphingosine kinase 1 [Source:HGNC Symbol;Acc:HGNC:11240]	-	5498	17830	39.76604293	120.3906311
ENSG00000124207	3493.520065	1185.773856	1.558745416	0.00022125	0.003234043	CSE1L	20	49046246	49096960	+	3800	protein_coding	chromosome segregation 1 like [Source:HGNC Symbol;Acc:HGNC:2431]	-	3322	1247	27.92239958	9.784829656
ENSG00000152463	9.469000006	50.39380812	-2.397404471	0.000221986	0.003241076	OLAH	10	15032227	15073852	+	2364	protein_coding	oleoyl-ACP hydrolase [Source:HGNC Symbol;Acc:HGNC:25625]	-	9	53	0.121599487	0.668495995
ENSG00000151623	97.80593298	311.8925756	-1.671875008	0.000222011	0.003241076	NR3C2	4	148078762	148444698	-	6607	protein_coding	nuclear receptor subfamily 3 group C member 2 [Source:HGNC Symbol;Acc:HGNC:7979]	ESR-like	93	328	0.449588659	1.480266632
ENSG00000156650	856.0313588	284.3163434	1.5897155	0.000224765	0.003279228	KAT6B	10	74824927	75032624	+	32495	protein_coding	lysine acetyltransferase 6B [Source:HGNC Symbol;Acc:HGNC:17582]	-	814	299	0.800100552	0.274362695
ENSG00000205517	6.314123131	38.03204361	-2.568172258	0.000231229	0.003365065	RGL3	19	11384341	11419342	-	4358	protein_coding	ral guanine nucleotide dissociation stimulator like 3 [Source:HGNC Symbol;Acc:HGNC:30282]	-	6	40	0.043974482	0.273680074
ENSG00000152495	37.86300483	5.701218714	2.703739673	0.000231229	0.003365065	CAMK4	5	111223653	111494886	+	13910	protein_coding	calcium/calmodulin dependent protein kinase IV [Source:HGNC Symbol;Acc:HGNC:1464]	-	36	6	0.082663174	0.012861586
ENSG00000197147	37.86300483	6.652131983	2.485767157	0.000231229	0.003365065	LRRC8B	1	89524836	89597864	+	8213	protein_coding	leucine rich repeat containing 8 VRAC subunit B [Source:HGNC Symbol;Acc:HGNC:30692]	-	36	7	0.140003014	0.025413626
ENSG00000244306	6.314123131	38.03204361	-2.568172258	0.000231229	0.003365065	DUXAP10	14	19268853	19337730	-	12311	transcribed_processed_pseudogene	double homeobox A pseudogene 10 [Source:NCBI gene;Acc:503639]	-	6	40	0.015566631	0.096880656
ENSG00000115841	120.9417995	377.50499	-1.641238527	0.00023292	0.00338756	RMDN2	2	37923187	38067142	+	5999	protein_coding	regulator of microtubule dynamics 2 [Source:HGNC Symbol;Acc:HGNC:26567]	-	115	397	0.612287911	1.973249754
ENSG00000178921	658.3248687	216.8021193	1.601827035	0.00023372	0.003397068	PFAS	17	8247618	8270491	+	6471	protein_coding	phosphoribosylformylglycinamidine synthase [Source:HGNC Symbol;Acc:HGNC:8863]	-	626	228	3.089865958	1.050591444
ENSG00000136014	59.94724167	13.30849533	2.160325695	0.000236256	0.003431779	USP44	12	95516560	95551490	-	5386	protein_coding	ubiquitin specific peptidase 44 [Source:HGNC Symbol;Acc:HGNC:20064]	-	57	14	0.338022191	0.077505424
ENSG00000179148	13.67551359	62.7555708	-2.188451701	0.000238999	0.003469439	ALOXE3	17	8095900	8119047	-	3760	protein_coding	arachidonate lipoxygenase 3 [Source:HGNC Symbol;Acc:HGNC:13743]	-	13	66	0.110431307	0.523391305
ENSG00000284946	24.19181155	1.897524245	3.58451915	0.000240916	0.003488552	AC068831.7	15	90966190	91022566	-	7148	protein_coding	novel transcript	-	23	2	0.102773228	0.008342877
ENSG00000158164	24.19181155	1.897524245	3.58451915	0.000240916	0.003488552	TMSB15A	X	102513676	102516784	-	685	protein_coding	thymosin beta 15a [Source:HGNC Symbol;Acc:HGNC:30744]	-	23	2	1.072442387	0.087058231
ENSG00000227533	2.107671351	23.76846407	-3.422969627	0.000240916	0.003488552	SLC2A1-AS1	1	42959049	42983358	+	3364	lincRNA	SLC2A1 antisense RNA 1 [Source:HGNC Symbol;Acc:HGNC:44187]	-	2	25	0.018989377	0.221592182
ENSG00000137473	2.107671351	23.76846407	-3.422969627	0.000240916	0.003488552	TTC29	4	146706638	146945882	-	3332	protein_coding	tetratricopeptide repeat domain 29 [Source:HGNC Symbol;Acc:HGNC:29936]	-	2	25	0.019171748	0.223720318
ENSG00000085224	1965.501289	667.530878	1.557800615	0.000241317	0.003492183	ATRX	X	77504878	77786233	-	19266	protein_coding	ATRX, chromatin remodeler [Source:HGNC Symbol;Acc:HGNC:886]	-	1869	702	3.098521055	1.086465572
ENSG00000111678	328.1129644	978.476665	-1.576005145	0.000241969	0.003499164	C12orf57	12	6942978	6946003	+	1806	protein_coding	chromosome 12 open reading frame 57 [Source:HGNC Symbol;Acc:HGNC:29521]	-	312	1029	5.517896553	16.9890088
ENSG00000178082	96.75430268	25.67027524	1.908791879	0.000242101	0.003499164	TWF1P1	17	29203426	29204474	-	1049	processed_pseudogene	twinfilin 1 pseudogene 1 [Source:HGNC Symbol;Acc:HGNC:21736]	-	92	27	2.801231784	0.767465194
ENSG00000229419	69.41191457	16.1612159	2.093680199	0.000242489	0.00350259	RALGAPA1P1	9	105520128	105526359	+	6232	processed_pseudogene	Ral GTPase activating protein catalytic alpha subunit 1 pseudogene 1 [Source:HGNC Symbol;Acc:HGNC:23203]	-	66	17	0.338261988	0.0813377
ENSG00000221818	93.59941176	23.76846407	1.971498951	0.000242786	0.003504696	EBF2	8	25841730	26045397	-	7077	protein_coding	early B cell factor 2 [Source:HGNC Symbol;Acc:HGNC:19090]	COE	89	25	0.401677511	0.105332217
ENSG00000260196	56.79235069	190.1767913	-1.741492166	0.000244694	0.00353004	AC124798.1	11	17380649	17383531	+	2883	antisense	antisense to KCNJ11 and overlapping to a novel gene	-	54	200	0.598254293	2.068501146
ENSG00000224596	55.74072036	186.373173	-1.739272474	0.000245906	0.003545322	ZMIZ1-AS1	10	78943328	79067895	-	4427	antisense	ZMIZ1 antisense RNA 1 [Source:HGNC Symbol;Acc:HGNC:27433]	-	53	196	0.382386942	1.320130795
ENSG00000114861	740.3520295	2175.665489	-1.555024108	0.00024731	0.00356335	FOXP1	3	70952817	71583993	-	36714	protein_coding	forkhead box P1 [Source:HGNC Symbol;Acc:HGNC:3823]	Fork	704	2288	0.612459904	1.858209727
ENSG00000132967	472.1863113	154.0424171	1.615189447	0.000247915	0.003567035	HMGB1P5	3	22381819	22382929	+	1111	transcribed_processed_pseudogene	high mobility group box 1 pseudogene 5 [Source:HGNC Symbol;Acc:HGNC:4997]	-	449	162	12.90829816	4.34781812
ENSG00000257264	1.05606667	19.96484085	-4.094214156	0.000248027	0.003567035	AC136443.3	16	14901499	14902174	+	676	lincRNA	microRNA 3179-1	-	1	21	0.047248716	0.926281545
ENSG00000234394	1.05606667	19.96484085	-4.094214156	0.000248027	0.003567035	AL353608.3	9	68306528	68330626	+	5282	lincRNA	novel transcript	-	1	21	0.006046977	0.118547203
ENSG00000177337	50.48256872	172.1096042	-1.767110684	0.00025249	0.003626734	DLGAP1-AS1	18	3593732	3598352	+	2105	antisense	DLGAP1 antisense RNA 1 [Source:HGNC Symbol;Acc:HGNC:31676]	-	48	181	0.72832605	2.563875234
ENSG00000234465	50.48256872	172.1096042	-1.767110684	0.00025249	0.003626734	PINLYP	19	43576800	43583964	+	3570	protein_coding	phospholipase A2 inhibitor and LY6/PLAUR domain containing [Source:HGNC Symbol;Acc:HGNC:44206]	-	48	181	0.429447153	1.511752764
ENSG00000054523	4673.449224	1606.073666	1.540871025	0.000254026	0.003646538	KIF1B	1	10210805	10381603	+	17720	protein_coding	kinesin family member 1B [Source:HGNC Symbol;Acc:HGNC:16636]	-	4444	1689	8.010267859	2.842080302
ENSG00000173545	2734.243014	7940.99975	-1.538139016	0.000254249	0.003647478	ZNF622	5	16451519	16465792	-	1699	protein_coding	zinc finger protein 622 [Source:HGNC Symbol;Acc:HGNC:30958]	-	2600	8351	48.87836558	146.5600206
ENSG00000138780	381.7461082	123.6134698	1.625728544	0.000255566	0.003664114	GSTCD	4	105708778	105847728	+	6295	protein_coding	glutathione S-transferase C-terminal domain containing [Source:HGNC Symbol;Acc:HGNC:25806]	-	363	130	1.841821748	0.615769297
ENSG00000008300	291.3059049	92.2336168	1.65775128	0.000256312	0.003672541	CELSR3	3	48636469	48662915	-	13873	protein_coding	cadherin EGF LAG seven-pass G-type receptor 3 [Source:HGNC Symbol;Acc:HGNC:3230]	-	277	97	0.637743571	0.208483534
ENSG00000160551	4437.884044	1526.197684	1.539847415	0.000257161	0.003682426	TAOK1	17	29390464	29551904	+	16980	protein_coding	TAO kinase 1 [Source:HGNC Symbol;Acc:HGNC:29259]	-	4220	1605	7.938006885	2.818433313
ENSG00000261499	44.17278675	8.553953873	2.350826296	0.000258125	0.003693953	AC233699.1	17	36274191	36320547	+	1168	unprocessed_pseudogene	aminopeptidase puromycin sensitive (NPEPPS) pseudogene	-	42	9	1.148532143	0.229757702
ENSG00000162885	369.1265449	118.8589467	1.633771461	0.000259045	0.003704834	B3GALNT2	1	235449923	235504481	-	5702	protein_coding	beta-1,3-N-acetylgalactosaminyltransferase 2 [Source:HGNC Symbol;Acc:HGNC:28596]	-	351	125	1.966149828	0.653661961
ENSG00000108679	2357.759379	6839.852286	-1.536502134	0.000259511	0.003709216	LGALS3BP	17	78971238	78980109	-	3584	protein_coding	galectin 3 binding protein [Source:HGNC Symbol;Acc:HGNC:6564]	-	2242	7193	19.98040621	59.84287802
ENSG00000196313	1141.023161	386.063131	1.56308994	0.000260516	0.003721287	POM121	7	72879365	72951440	+	9822	protein_coding	POM121 transmembrane nucleoporin [Source:HGNC Symbol;Acc:HGNC:19702]	-	1085	406	3.528308205	1.232527212
ENSG00000272086	45.22441708	154.0424171	-1.765521377	0.000261735	0.003736408	AC025181.2	5	32174471	32175272	+	802	lincRNA	novel transcript	-	43	162	1.712500841	6.022974977
ENSG00000110344	1640.547537	559.1277594	1.552700801	0.000262728	0.003748276	UBE4A	11	118359585	118399211	+	6576	protein_coding	ubiquitination factor E4A [Source:HGNC Symbol;Acc:HGNC:12499]	-	1560	588	7.577038605	2.666158316
ENSG00000099860	4829.090503	13961.17643	-1.531574429	0.000265221	0.003781519	GADD45B	19	2476122	2478259	+	2138	protein_coding	growth arrest and DNA damage inducible beta [Source:HGNC Symbol;Acc:HGNC:4096]	-	4592	14682	68.60106922	204.7613251
ENSG00000109063	84.13473899	267.2000613	-1.665777741	0.000265622	0.003784903	MYH3	17	10628526	10657309	-	6684	protein_coding	myosin heavy chain 3 [Source:HGNC Symbol;Acc:HGNC:7573]	-	80	281	0.382287636	1.253546046
ENSG00000180190	8.417373112	46.59018853	-2.452064025	0.000266845	0.003797899	TDRP	8	489792	545781	-	3613	protein_coding	testis development related protein [Source:HGNC Symbol;Acc:HGNC:26951]	-	8	49	0.070722684	0.404388253
ENSG00000243943	165.1102717	501.1225818	-1.601052175	0.000266861	0.003797899	ZNF512	2	27582969	27623215	+	4398	protein_coding	zinc finger protein 512 [Source:HGNC Symbol;Acc:HGNC:29380]	zf-C2H2	157	527	1.140200254	3.572940654
ENSG00000276107	197.7108104	595.2621322	-1.589566693	0.000268442	0.003818065	AC037198.1	15	39586561	39587293	+	733	sense_intronic	novel transcript, sense intronic to THBS1	-	188	626	8.192012019	25.46482941
ENSG00000155011	2283.09363	783.5412328	1.54274766	0.000268724	0.003819734	DKK2	4	106921802	107283806	-	4319	protein_coding	dickkopf WNT signaling pathway inhibitor 2 [Source:HGNC Symbol;Acc:HGNC:2892]	-	2171	824	16.05511148	5.688718192
ENSG00000164430	376.4879568	1111.603302	-1.561672	0.000269518	0.003827295	CGAS	6	73413515	73452276	-	4155	protein_coding	cyclic GMP-AMP synthase [Source:HGNC Symbol;Acc:HGNC:21367]	-	358	1169	2.752001744	8.389071494
ENSG00000198720	258.7053664	80.82276066	1.676848135	0.000269586	0.003827295	ANKRD13B	17	29589769	29614761	+	3971	protein_coding	ankyrin repeat domain 13B [Source:HGNC Symbol;Acc:HGNC:26363]	-	246	85	1.978663426	0.638247983
ENSG00000132613	1068.460673	362.2905171	1.559964147	0.000271928	0.003858192	MTSS1L	16	70661204	70686066	-	4999	protein_coding	MTSS1L, I-BAR domain containing [Source:HGNC Symbol;Acc:HGNC:25094]	-	1016	381	6.491533122	2.272543743
ENSG00000143776	2933.001134	1010.80742	1.536744709	0.000272992	0.003870042	CDC42BPA	1	226989865	227318474	-	14055	protein_coding	CDC42 binding protein kinase alpha [Source:HGNC Symbol;Acc:HGNC:1737]	-	2789	1063	6.338031167	2.255136463
ENSG00000107485	9.469000006	49.44290324	-2.369992289	0.000273264	0.003870042	GATA3	10	8045378	8075203	+	3436	protein_coding	GATA binding protein 3 [Source:HGNC Symbol;Acc:HGNC:4172]	zf-GATA	9	52	0.08366158	0.451253518
ENSG00000118160	9.469000006	49.44290324	-2.369992289	0.000273264	0.003870042	SLC8A2	19	47428017	47472168	-	5546	protein_coding	solute carrier family 8 member A2 [Source:HGNC Symbol;Acc:HGNC:11069]	-	9	52	0.051832165	0.27957214
ENSG00000141905	4870.104083	1684.998743	1.531130386	0.000276193	0.003909137	NFIC	19	3314403	3469217	+	9801	protein_coding	nuclear factor I C [Source:HGNC Symbol;Acc:HGNC:7786]	CTF/NFI	4631	1772	15.09180197	5.390930599
ENSG00000158769	10.52062768	53.24652271	-2.326524263	0.000277866	0.003930427	F11R	1	160995211	161021348	-	5066	protein_coding	F11 receptor [Source:HGNC Symbol;Acc:HGNC:14685]	-	10	56	0.06304803	0.329604592
ENSG00000158296	56.79235069	187.3240775	-1.719702208	0.000278051	0.003930651	SLC13A3	20	46557823	46684467	-	6055	protein_coding	solute carrier family 13 member 3 [Source:HGNC Symbol;Acc:HGNC:14430]	-	54	197	0.284850062	0.970113373
ENSG00000225217	100.9608239	314.7452893	-1.639258966	0.00027839	0.003933037	HSPA7	1	161606291	161608217	+	1927	unprocessed_pseudogene	heat shock protein family A (Hsp70) member 7 [Source:HGNC Symbol;Acc:HGNC:5240]	-	96	331	1.591205329	5.121730135
ENSG00000175899	21.03692132	82.72457005	-1.969397733	0.000279483	0.003945592	A2M	12	9067664	9116229	-	6384	protein_coding	alpha-2-macroglobulin [Source:HGNC Symbol;Acc:HGNC:7]	-	20	87	0.10006307	0.406346747
ENSG00000132953	781.3656099	263.3964431	1.568278238	0.000279618	0.003945592	XPO4	13	20777329	20903048	-	10500	protein_coding	exportin 4 [Source:HGNC Symbol;Acc:HGNC:17796]	-	743	277	2.260144576	0.786612571
ENSG00000174501	34.70811392	4.750302961	2.835508995	0.000280171	0.003948591	ANKRD36C	2	95836919	95991831	-	8574	protein_coding	ankyrin repeat domain 36C [Source:HGNC Symbol;Acc:HGNC:32946]	-	33	5	0.122932628	0.017388293
ENSG00000204963	5.262501381	34.22842315	-2.67414061	0.000280171	0.003948591	PCDHA7	5	140834248	141012344	+	5788	protein_coding	protocadherin alpha 7 [Source:HGNC Symbol;Acc:HGNC:8673]	-	5	36	0.027591683	0.185457496
ENSG00000165671	2367.224051	814.9210829	1.53830917	0.000280926	0.003956835	NSD1	5	177133025	177300215	+	15493	protein_coding	nuclear receptor binding SET domain protein 1 [Source:HGNC Symbol;Acc:HGNC:14234]	-	2251	857	4.64062719	1.649360971
ENSG00000228221	12.6238846	58.95195165	-2.212828365	0.000283084	0.003984806	LINC00578	3	177441921	177752305	+	1234	lincRNA	long intergenic non-protein coding RNA 578 [Source:HGNC Symbol;Acc:HGNC:43807]	-	12	62	0.310600959	1.498121174
ENSG00000117984	7294.111845	20962.6866	-1.523004437	0.000284138	0.003997213	CTSD	11	1752752	1764573	-	3126	protein_coding	cathepsin D [Source:HGNC Symbol;Acc:HGNC:2529]	-	6936	22045	70.8690836	210.2768885
ENSG00000137145	1289.303028	441.2155951	1.546748944	0.000290132	0.004079072	DENND4C	9	19230435	19373545	+	8745	protein_coding	DENN domain containing 4C [Source:HGNC Symbol;Acc:HGNC:26079]	-	1226	464	4.477827535	1.582080506
ENSG00000167972	239.7760214	75.11733244	1.672719798	0.000292973	0.004116518	ABCA3	16	2275881	2340746	-	7804	protein_coding	ATP binding cassette subfamily A member 3 [Source:HGNC Symbol;Acc:HGNC:33]	-	228	79	0.933156085	0.301842398
ENSG00000091490	148.2841871	450.7246406	-1.603122157	0.000296185	0.004159132	SEL1L3	4	25747427	25863760	-	7489	protein_coding	SEL1L family member 3 [Source:HGNC Symbol;Acc:HGNC:29108]	-	141	474	0.60135647	1.8872304
ENSG00000162104	3052.886984	1059.303552	1.526939455	0.000296421	0.004159935	ADCY9	16	3953387	4116185	-	10358	protein_coding	adenylate cyclase 9 [Source:HGNC Symbol;Acc:HGNC:240]	-	2903	1114	8.951747741	3.206857756
ENSG00000233608	13523.96954	4720.286054	1.51854592	0.000297538	0.004171556	TWIST2	2	238848032	238910543	+	1878	protein_coding	twist family bHLH transcription factor 2 [Source:HGNC Symbol;Acc:HGNC:20670]	bHLH	12860	4964	218.7167716	78.81458579
ENSG00000005810	1767.794799	609.5257005	1.535985021	0.000297609	0.004171556	MYCBP2	13	77044655	77327050	-	15945	protein_coding	MYC binding protein 2, E3 ubiquitin protein ligase [Source:HGNC Symbol;Acc:HGNC:23386]	-	1681	641	3.367285158	1.19868182
ENSG00000099992	621.5178093	1803.861811	-1.537044588	0.000298001	0.00417453	TBC1D10A	22	30291990	30327046	-	7047	protein_coding	TBC1 domain family member 10A [Source:HGNC Symbol;Acc:HGNC:23609]	-	591	1897	2.678674328	8.026634214
ENSG00000151806	940.1617801	320.4507167	1.552411005	0.000298531	0.004179439	GUF1	4	44678427	44700926	+	4454	protein_coding	GUF1 homolog, GTPase [Source:HGNC Symbol;Acc:HGNC:25799]	-	894	337	6.410973951	2.25605717
ENSG00000197580	3.159272153	26.62118073	-3.027897921	0.000299755	0.004183952	BCO2	11	112175467	112224699	+	6789	protein_coding	beta-carotene oxygenase 2 [Source:HGNC Symbol;Acc:HGNC:18503]	-	3	28	0.014114066	0.122976643
ENSG00000270049	3.159272153	26.62118073	-3.027897921	0.000299755	0.004183952	AC009061.2	16	67481314	67505063	+	2770	antisense	uncharacterized LOC101927837 [Source:NCBI gene;Acc:101927837]	-	3	28	0.034592201	0.301403766
ENSG00000196632	27.34670208	2.848457973	3.205511094	0.000299755	0.004183952	WNK3	X	54192823	54358642	-	11472	protein_coding	WNK lysine deficient protein kinase 3 [Source:HGNC Symbol;Acc:HGNC:14543]	-	26	3	0.072388723	0.007797449
ENSG00000280241	3.159272153	26.62118073	-3.027897921	0.000299755	0.004183952	AC079298.3	4	154142122	154298819	+	1376	antisense	novel transcript, antisense to DCHS2	-	3	28	0.069636916	0.606750314
ENSG00000237877	3.159272153	26.62118073	-3.027897921	0.000299755	0.004183952	LINC01473	2	186032891	186083233	-	1450	lincRNA	long intergenic non-protein coding RNA 1473 [Source:HGNC Symbol;Acc:HGNC:51109]	-	3	28	0.066083032	0.575785126
ENSG00000172731	36.81137452	6.652131983	2.445260645	0.000300744	0.004192711	LRRC20	10	70298970	70382650	-	3625	protein_coding	leucine rich repeat containing 20 [Source:HGNC Symbol;Acc:HGNC:23421]	-	35	7	0.308387481	0.057578513
ENSG00000271270	36.81137452	6.652131983	2.445260645	0.000300744	0.004192711	TMCC1-AS1	3	129893811	129918575	+	4683	antisense	TMCC1 antisense RNA 1 (head to head) [Source:HGNC Symbol;Acc:HGNC:49060]	-	35	7	0.238715486	0.04457017
ENSG00000071282	2054.889862	5894.653168	-1.520292809	0.000301448	0.004200009	LMCD1	3	8501707	8574673	+	9130	protein_coding	LIM and cysteine rich domains 1 [Source:HGNC Symbol;Acc:HGNC:6633]	-	1954	6199	6.835817948	20.2451627
ENSG00000127955	1409.188879	4048.947444	-1.52260449	0.000302022	0.004205476	GNAI1	7	79768028	80226181	+	24206	protein_coding	G protein subunit alpha i1 [Source:HGNC Symbol;Acc:HGNC:4384]	-	1340	4258	1.768147436	5.245091161
ENSG00000034713	1931.849121	5539.965772	-1.519838221	0.000303599	0.004224898	GABARAPL2	16	75566351	75577881	+	3034	protein_coding	GABA type A receptor associated protein like 2 [Source:HGNC Symbol;Acc:HGNC:13291]	-	1837	5826	19.33883402	57.25656851
ENSG00000164109	426.9662097	141.6806573	1.590573676	0.000305598	0.00425017	MAD2L1	4	120055608	120067074	-	5748	protein_coding	mitotic arrest deficient 2 like 1 [Source:HGNC Symbol;Acc:HGNC:6763]	-	406	149	2.256035765	0.772929568
ENSG00000005100	1111.577514	381.3086082	1.543246131	0.000310524	0.004316099	DHX33	17	5440912	5469060	-	5872	protein_coding	DEAH-box helicase 33 [Source:HGNC Symbol;Acc:HGNC:16718]	-	1057	401	5.74944133	2.036238939
ENSG00000229676	14.72714284	1.39E-17	6.89399153	0.000315208	0.004341029	ZNF492	19	22634324	22667670	+	4245	protein_coding	zinc finger protein 492 [Source:HGNC Symbol;Acc:HGNC:23707]	zf-C2H2	14	0	0.10533848	0
ENSG00000232453	14.72714284	1.39E-17	6.89399153	0.000315208	0.004341029	AC105277.1	1	58882868	58903747	-	1746	lincRNA	uncharacterized LOC105378753 [Source:NCBI gene;Acc:105378753]	-	14	0	0.256106442	0
ENSG00000267374	14.72714284	1.39E-17	6.89399153	0.000315208	0.004341029	AC016205.1	18	39206924	39800318	-	2782	lincRNA	novel transcript	-	14	0	0.16073395	0
ENSG00000158869	1.39E-17	15.21030926	-6.940989429	0.000315208	0.004341029	FCER1G	1	161215234	161220699	+	964	protein_coding	Fc fragment of IgE receptor Ig [Source:HGNC Symbol;Acc:HGNC:3611]	-	0	16	0	0.494895336
ENSG00000220908	14.72714284	1.39E-17	6.89399153	0.000315208	0.004341029	LINC02531	6	92723003	92723829	-	593	lincRNA	long intergenic non-protein coding RNA 2531 [Source:HGNC Symbol;Acc:HGNC:53557]	-	14	0	0.754067197	0
ENSG00000177483	14.72714284	1.39E-17	6.89399153	0.000315208	0.004341029	RBM44	2	237798389	237842808	+	6049	protein_coding	RNA binding motif protein 44 [Source:HGNC Symbol;Acc:HGNC:24756]	-	14	0	0.073923268	0
ENSG00000141524	1.39E-17	15.21030926	-6.940989429	0.000315208	0.004341029	TMC6	17	78110458	78132407	-	8669	protein_coding	transmembrane channel like 6 [Source:HGNC Symbol;Acc:HGNC:18021]	-	0	16	0	0.055032772
ENSG00000108602	14.72714284	1.39E-17	6.89399153	0.000315208	0.004341029	ALDH3A1	17	19737984	19748943	-	3918	protein_coding	aldehyde dehydrogenase 3 family member A1 [Source:HGNC Symbol;Acc:HGNC:405]	-	14	0	0.11413013	0
ENSG00000225964	1.39E-17	15.21030926	-6.940989429	0.000315208	0.004341029	NRIR	2	6828514	6840464	-	973	antisense	negative regulator of interferon response [Source:HGNC Symbol;Acc:HGNC:51269]	-	0	16	0	0.490317682
ENSG00000274376	1.39E-17	15.21030926	-6.940989429	0.000315208	0.004341029	ADAMTS7P1	15	82298553	82334609	+	4875	transcribed_unprocessed_pseudogene	ADAMTS7 pseudogene 1 [Source:HGNC Symbol;Acc:HGNC:49407]	-	0	16	0	0.09786238
ENSG00000207971	14.72714284	1.39E-17	6.89399153	0.000315208	0.004341029	MIR125B1	11	122099757	122099844	-	88	miRNA	microRNA 125b-1 [Source:HGNC Symbol;Acc:HGNC:31506]	-	14	0	5.081384631	0
ENSG00000266840	1.39E-17	15.21030926	-6.940989429	0.000315208	0.004341029	AC068254.1	18	69704978	69724975	-	483	antisense	novel transcript, antisense to DOK6	-	0	16	0	0.987741417
ENSG00000202111	1.39E-17	15.21030926	-6.940989429	0.000315208	0.004341029	VTRNA1-2	5	140718925	140719013	+	89	misc_RNA	vault RNA 1-2 [Source:HGNC Symbol;Acc:HGNC:12655]	-	0	16	0	5.360439374
ENSG00000154118	1.39E-17	15.21030926	-6.940989429	0.000315208	0.004341029	JPH3	16	87601835	87698156	+	5941	protein_coding	junctophilin 3 [Source:HGNC Symbol;Acc:HGNC:14203]	-	0	16	0	0.080302829
ENSG00000275418	1.39E-17	15.21030926	-6.940989429	0.000315208	0.004341029	AC104971.3	18	58659858	58660524	+	249	lincRNA	novel transcript	-	0	16	0	1.915980339
ENSG00000259683	39.96626546	7.603043541	2.374198841	0.000315485	0.004341029	AC243562.2	15	84389729	84395903	+	970	unprocessed_pseudogene	golgin A6 family-like 9 (GOLGA6L9) pseudogene	-	38	8	1.251262902	0.245917064
ENSG00000092068	272.3765599	801.6084192	-1.556888955	0.00031553	0.004341029	SLC7A8	14	23125295	23183674	-	5991	protein_coding	solute carrier family 7 member 8 [Source:HGNC Symbol;Acc:HGNC:11066]	-	259	843	1.38082026	4.195644351
ENSG00000164236	650.9634568	220.6057376	1.560530214	0.000315684	0.004341029	ANKRD33B	5	10564330	10657816	+	9783	protein_coding	ankyrin repeat domain 33B [Source:HGNC Symbol;Acc:HGNC:35240]	-	619	232	2.020948757	0.707108966
ENSG00000196878	293.4091654	860.5645012	-1.551993083	0.000319283	0.004387926	LAMB3	1	209614870	209652466	-	4688	protein_coding	laminin subunit beta 3 [Source:HGNC Symbol;Acc:HGNC:6490]	-	279	905	1.900873895	5.756140537
ENSG00000154874	78.87658743	19.96484085	1.97504681	0.000323062	0.004437222	CCDC144B	17	18537800	18625617	-	9900	transcribed_unprocessed_pseudogene	coiled-coil domain containing 144B (pseudogene) [Source:HGNC Symbol;Acc:HGNC:26704]	-	75	21	0.241970697	0.063249124
ENSG00000055163	589.9689013	199.685837	1.562270174	0.000323577	0.004441668	CYFIP2	5	157266079	157395595	+	10498	protein_coding	cytoplasmic FMR1 interacting protein 2 [Source:HGNC Symbol;Acc:HGNC:13760]	-	561	210	1.706840735	0.596462492
ENSG00000160886	87.28962992	273.8563932	-1.648225977	0.000325303	0.004462731	LY6K	8	142700111	142705127	+	4049	protein_coding	lymphocyte antigen 6 family member K [Source:HGNC Symbol;Acc:HGNC:24225]	-	83	288	0.654737208	2.120875248
ENSG00000228035	43.12115643	8.553953873	2.316160051	0.000325735	0.00446601	NGF-AS1	1	115283034	115368072	+	2610	antisense	NGF antisense RNA 1 [Source:HGNC Symbol;Acc:HGNC:53922]	-	41	9	0.501741537	0.102818772
ENSG00000275464	524.7678247	175.9132226	1.576089396	0.000328139	0.004496317	FP565260.1	21	5130871	5154734	-	7665	protein_coding	periodic tryptophan protein 2 homolog [Source:NCBI gene;Acc:102724159]	-	499	185	2.079338011	0.719664337
ENSG00000279095	341.7841579	994.6420423	-1.540770283	0.000329812	0.004516572	AC243964.3	19	44664131	44666158	+	2028	TEC	TEC	-	325	1046	5.118610892	15.37921422
ENSG00000185499	129.3548419	392.7194629	-1.601295136	0.000331019	0.004530434	MUC1	1	155185824	155192916	-	4717	protein_coding	mucin 1, cell surface associated [Source:HGNC Symbol;Acc:HGNC:7508]	-	123	413	0.83286755	2.610685686
ENSG00000116237	3511.39778	1230.46637	1.512738537	0.000331677	0.00453495	ICMT	1	6221193	6235972	-	4910	protein_coding	isoprenylcysteine carboxyl methyltransferase [Source:HGNC Symbol;Acc:HGNC:5350]	-	3339	1294	21.72059076	7.858202151
ENSG00000144191	356.5069817	116.9571375	1.606848137	0.00033174	0.00453495	CNGA3	2	98346155	98398601	+	4378	protein_coding	cyclic nucleotide gated channel alpha 3 [Source:HGNC Symbol;Acc:HGNC:2150]	-	339	123	2.473208026	0.837721703
ENSG00000132334	14.72714284	63.70647557	-2.104121628	0.000336548	0.004597977	PTPRE	10	127907061	128085855	+	11235	protein_coding	protein tyrosine phosphatase, receptor type E [Source:HGNC Symbol;Acc:HGNC:9669]	-	14	67	0.039800787	0.177816533
ENSG00000155189	567.8846657	192.0786004	1.563239018	0.000338695	0.004624587	AGPAT5	8	6708357	6759666	+	4684	protein_coding	1-acylglycerol-3-phosphate O-acyltransferase 5 [Source:HGNC Symbol;Acc:HGNC:20886]	-	540	202	3.682252618	1.285893188
ENSG00000114200	52.58582937	11.4066802	2.191871834	0.000339042	0.004626599	BCHE	3	165772904	165837472	-	3082	protein_coding	butyrylcholinesterase [Source:HGNC Symbol;Acc:HGNC:983]	-	50	12	0.51817216	0.116096472
ENSG00000165821	57.84398101	13.30849533	2.108904424	0.000339487	0.004629949	SALL2	14	21521081	21537216	-	5382	protein_coding	spalt like transcription factor 2 [Source:HGNC Symbol;Acc:HGNC:10526]	zf-C2H2	55	14	0.326404173	0.077563028
ENSG00000157240	695.131928	236.7711153	1.553258271	0.000341673	0.00465703	FZD1	7	91264364	91271326	+	6963	protein_coding	frizzled class receptor 1 [Source:HGNC Symbol;Acc:HGNC:4038]	-	661	249	3.032087783	1.066285159
ENSG00000154654	30.5015928	3.79938343	2.96253838	0.000342416	0.004661679	NCAM2	21	20998315	21543329	+	8380	protein_coding	neural cell adhesion molecule 2 [Source:HGNC Symbol;Acc:HGNC:7657]	-	29	4	0.110532676	0.01423267
ENSG00000119686	4.210883517	29.47389693	-2.772844734	0.000342416	0.004661679	FLVCR2	14	75578617	75663214	+	4913	protein_coding	feline leukemia virus subgroup C cellular receptor family member 2 [Source:HGNC Symbol;Acc:HGNC:20105]	-	4	31	0.026004585	0.188141821
ENSG00000005700	8240.579084	2905.96018	1.503687869	0.000343397	0.004672291	IBTK	6	82169983	82247754	-	8722	protein_coding	inhibitor of Bruton tyrosine kinase [Source:HGNC Symbol;Acc:HGNC:17853]	-	7836	3056	28.69558291	10.44738694
ENSG00000126746	792.9335428	271.9545841	1.543369525	0.000347474	0.004724994	ZNF384	12	6666477	6689572	-	5181	protein_coding	zinc finger protein 384 [Source:HGNC Symbol;Acc:HGNC:11955]	zf-C2H2	754	286	4.648303321	1.645973555
ENSG00000255366	2.107671351	22.81755839	-3.364389934	0.000348534	0.004736633	AC120036.4	8	47190772	47193262	+	2491	lincRNA	novel transcript	-	2	24	0.025644426	0.287281677
ENSG00000169031	52.58582937	173.0605088	-1.716302379	0.00035096	0.004766815	COL4A3	2	227164565	227314792	+	9124	protein_coding	collagen type IV alpha 3 chain [Source:HGNC Symbol;Acc:HGNC:2204]	-	50	182	0.175033604	0.594780229
ENSG00000177853	357.5586119	117.9080421	1.599426724	0.000353294	0.004795707	ZNF518A	10	96129715	96205288	+	10891	protein_coding	zinc finger protein 518A [Source:HGNC Symbol;Acc:HGNC:29009]	-	340	124	0.997121005	0.339487931
ENSG00000162520	518.4580431	174.962318	1.566455348	0.000353755	0.004799155	SYNC	1	32680360	32703596	-	3487	protein_coding	syncoilin, intermediate filament protein [Source:HGNC Symbol;Acc:HGNC:28897]	-	493	184	4.515768586	1.573389647
ENSG00000171345	4463.12317	1575.64472	1.502032241	0.000358157	0.004856035	KRT19	17	41523617	41528308	-	2336	protein_coding	keratin 19 [Source:HGNC Symbol;Acc:HGNC:6436]	-	4244	1657	58.02821921	21.15047292
ENSG00000138246	2904.607117	1023.169179	1.505176366	0.00035991	0.004876953	DNAJC13	3	132417526	132539032	+	9606	protein_coding	DnaJ heat shock protein family (Hsp40) member C13 [Source:HGNC Symbol;Acc:HGNC:30343]	-	2762	1076	9.183702321	3.339951048
ENSG00000196954	1196.759565	3392.823308	-1.503262516	0.000362314	0.004906673	CASP4	11	104942866	104969436	-	7256	protein_coding	caspase 4 [Source:HGNC Symbol;Acc:HGNC:1505]	-	1138	3568	5.009353663	14.66216101
ENSG00000242779	107.2706057	30.42480224	1.8134517	0.000362984	0.004911103	ZNF702P	19	52968251	53037898	-	4769	transcribed_processed_pseudogene	zinc finger protein 702, pseudogene [Source:HGNC Symbol;Acc:HGNC:25775]	-	102	32	0.683139749	0.200075112
ENSG00000203760	280.7896021	91.28271213	1.619658222	0.000363064	0.004911103	CENPW	6	126340174	126348875	+	795	protein_coding	centromere protein W [Source:HGNC Symbol;Acc:HGNC:21488]	-	267	96	10.72706319	3.600597014
ENSG00000115163	180.8847259	56.09923721	1.686665498	0.000363318	0.004911672	CENPA	2	26764289	26801067	+	1983	protein_coding	centromere protein A [Source:HGNC Symbol;Acc:HGNC:1851]	-	172	59	2.770399747	0.88715542
ENSG00000100749	311.28688	102.693568	1.598646776	0.000363854	0.004916051	VRK1	14	96797304	96931722	+	2744	protein_coding	vaccinia related kinase 1 [Source:HGNC Symbol;Acc:HGNC:12718]	-	296	108	3.445436976	1.17357287
ENSG00000204386	1234.618255	3497.422808	-1.502139557	0.000364961	0.004928138	NEU1	6	31857659	31862906	-	4822	protein_coding	neuraminidase 1 [Source:HGNC Symbol;Acc:HGNC:7758]	-	1174	3678	7.776382192	22.74337601
ENSG00000246067	84.13473899	259.5928248	-1.624128305	0.000366912	0.004951609	RAB30-AS1	11	83072066	83106719	+	2429	lincRNA	RAB30 antisense RNA 1 (head to head) [Source:HGNC Symbol;Acc:HGNC:48672]	-	80	273	1.051959884	3.351240106
ENSG00000141384	104.1157148	29.47389693	1.816047347	0.000368252	0.0049668	TAF4B	18	26225936	26391685	+	5395	protein_coding	TATA-box binding protein associated factor 4b [Source:HGNC Symbol;Acc:HGNC:11538]	-	99	31	0.586111782	0.171332857
ENSG00000129657	2516.555549	886.238924	1.505542028	0.000369149	0.00497601	SEC14L1	17	77088749	77217101	+	10356	protein_coding	SEC14 like lipid binding 1 [Source:HGNC Symbol;Acc:HGNC:10698]	-	2393	932	7.380526825	2.683454792
ENSG00000166924	33.65648363	4.750302961	2.791276469	0.000372105	0.005007135	NYAP1	7	100483927	100494799	+	3586	protein_coding	neuronal tyrosine phosphorylated phosphoinositide-3-kinase adaptor 1 [Source:HGNC Symbol;Acc:HGNC:22009]	-	32	5	0.285020698	0.041574796
ENSG00000230943	5.262501381	32.32661276	-2.591986782	0.000372105	0.005007135	LINC02541	6	113616927	113650090	-	2145	lincRNA	long intergenic non-protein coding RNA 2541 [Source:HGNC Symbol;Acc:HGNC:53574]	-	5	34	0.074452522	0.472630814
ENSG00000173261	5.262501381	33.27751797	-2.633648395	0.000372105	0.005007135	PLAC8L1	5	146084386	146104369	-	656	protein_coding	PLAC8 like 1 [Source:HGNC Symbol;Acc:HGNC:31746]	-	5	35	0.243446128	1.590869727
ENSG00000139239	92.54778146	284.3163434	-1.618003357	0.000373167	0.005018515	RPL14P1	12	62965325	62965969	+	645	processed_pseudogene	ribosomal protein L14 pseudogene 1 [Source:HGNC Symbol;Acc:HGNC:31384]	-	88	299	4.357723431	13.82235002
ENSG00000262580	75.72169648	236.7711153	-1.643205531	0.000374592	0.005032462	AC087741.1	17	80200673	80205949	-	5122	antisense	novel transcript, antisense to CARD14	-	72	249	0.448982722	1.449539938
ENSG00000100167	18.93366143	0.946606706	4.146698208	0.000376589	0.005032462	Sep 03	22	41969475	41998221	+	7153	protein_coding	septin 3 [Source:HGNC Symbol;Acc:HGNC:10750]	-	18	1	0.080375	0.004168523
ENSG00000187801	18.93366143	0.946606706	4.146698208	0.000376589	0.005032462	ZFP69B	1	40450102	40463718	+	2386	protein_coding	ZFP69 zinc finger protein B [Source:HGNC Symbol;Acc:HGNC:28053]	zf-C2H2	18	1	0.24095657	0.012496833
ENSG00000186862	1.05606667	19.01393481	-4.024272928	0.000376589	0.005032462	PDZD7	10	101007683	101032295	-	6609	protein_coding	PDZ domain containing 7 [Source:HGNC Symbol;Acc:HGNC:26257]	-	1	20	0.004832824	0.090232846
ENSG00000256377	18.93366143	0.946606706	4.146698208	0.000376589	0.005032462	AC009509.1	12	27696388	27710770	-	1519	antisense	novel transcript	-	18	1	0.37848741	0.019629654
ENSG00000226334	18.93366143	0.946606706	4.146698208	0.000376589	0.005032462	AL359182.1	9	104927553	104928892	+	469	antisense	novel transcript	-	18	1	1.225847282	0.06357664
ENSG00000014257	18.93366143	0.946606706	4.146698208	0.000376589	0.005032462	ACPP	3	132317367	132368298	+	4193	protein_coding	acid phosphatase, prostate [Source:HGNC Symbol;Acc:HGNC:125]	-	18	1	0.137114805	0.007111244
ENSG00000165474	1.05606667	19.01393481	-4.024272928	0.000376589	0.005032462	GJB2	13	20187463	20193010	-	2546	protein_coding	gap junction protein beta 2 [Source:HGNC Symbol;Acc:HGNC:4284]	-	1	20	0.012545221	0.234229725
ENSG00000223695	1.05606667	19.01393481	-4.024272928	0.000376589	0.005032462	FO393418.1	22	36388626	36396517	+	510	lincRNA	novel transcript	-	1	20	0.06262771	1.16931153
ENSG00000227076	1.05606667	19.01393481	-4.024272928	0.000376589	0.005032462	AL158166.1	10	127934698	127936167	+	371	sense_intronic	novel transcript	-	1	20	0.086092	1.607409381
ENSG00000134160	1.05606667	19.01393481	-4.024272928	0.000376589	0.005032462	TRPM1	15	31001061	31161273	-	7454	protein_coding	transient receptor potential cation channel subfamily M member 1 [Source:HGNC Symbol;Acc:HGNC:7146]	-	1	20	0.004284965	0.080003874
ENSG00000161847	548.9553209	187.3240775	1.550476232	0.000377395	0.005040336	RAVER1	19	10316212	10333640	-	4981	protein_coding	ribonucleoprotein, PTB binding 1 [Source:HGNC Symbol;Acc:HGNC:30296]	-	522	197	3.347269401	1.179288591
ENSG00000134802	889.6835273	2520.843839	-1.502420984	0.00038077	0.005080002	SLC43A3	11	57406954	57427580	-	4517	protein_coding	solute carrier family 43 member 3 [Source:HGNC Symbol;Acc:HGNC:17466]	-	846	2651	5.982145593	17.49967768
ENSG00000138134	352.3004606	116.9571375	1.589729989	0.000380803	0.005080002	STAMBPL1	10	88879734	88975153	+	6323	protein_coding	STAM binding protein like 1 [Source:HGNC Symbol;Acc:HGNC:24105]	-	335	123	1.692225875	0.580032518
ENSG00000163359	79255.06766	28248.51723	1.488323652	0.000381326	0.005084061	COL6A3	2	237324003	237414375	-	19633	protein_coding	collagen type VI alpha 3 chain [Source:HGNC Symbol;Acc:HGNC:2213]	-	75364	29707	122.6066371	45.11724186
ENSG00000279332	17.8820316	71.31371356	-1.988584477	0.000382303	0.00509416	AC090772.4	18	24135468	24135829	-	362	TEC	TEC	-	17	75	1.499950949	6.177647242
ENSG00000142794	182.9879864	57.05014203	1.679138643	0.00038339	0.005103478	NBPF3	1	21440128	21485005	+	6812	protein_coding	NBPF member 3 [Source:HGNC Symbol;Acc:HGNC:25076]	-	174	60	0.815851874	0.262631627
ENSG00000156384	141.9744054	421.2465995	-1.568251569	0.000383442	0.005103478	SFR1	10	104122058	104126385	+	1812	protein_coding	SWI5 dependent homologous recombination repair protein 1 [Source:HGNC Symbol;Acc:HGNC:29574]	-	135	443	2.379645594	7.289805574
ENSG00000271254	132.5097328	38.98294867	1.761729351	0.000386357	0.005139323	AC240274.1	KI270711.1	4612	29626	-	4520	protein_coding	neuroblastoma breakpoint family member 1 [Source:NCBI gene;Acc:102724250]	-	126	41	0.890366511	0.270467966
ENSG00000177674	1589.017654	4473.050872	-1.493056187	0.000388055	0.005158958	AGTRAP	1	11736084	11754802	+	2435	protein_coding	angiotensin II receptor associated protein [Source:HGNC Symbol;Acc:HGNC:13539]	-	1511	4704	19.81993405	57.6021588
ENSG00000164509	92.54778146	25.67027524	1.844746048	0.000391852	0.005204609	IL31RA	5	55851379	55922853	+	4576	protein_coding	interleukin 31 receptor A [Source:HGNC Symbol;Acc:HGNC:18969]	-	88	27	0.614233307	0.175933345
ENSG00000213906	35.75974422	6.652131983	2.403583896	0.000391938	0.005204609	LTB4R2	14	24305734	24312053	+	3233	protein_coding	leukotriene B4 receptor 2 [Source:HGNC Symbol;Acc:HGNC:19260]	-	34	7	0.335899934	0.064559885
ENSG00000184465	393.3140411	132.1716113	1.572304379	0.00039458	0.005236696	WDR27	6	169457212	169702067	-	12610	protein_coding	WD repeat domain 27 [Source:HGNC Symbol;Acc:HGNC:21248]	-	374	139	0.947312399	0.328677614
ENSG00000005483	1755.175236	619.034746	1.503321335	0.000396618	0.005260745	KMT2E	7	105014179	105114361	+	9231	protein_coding	lysine methyltransferase 2E [Source:HGNC Symbol;Acc:HGNC:18541]	-	1669	651	5.774897655	2.102822669
ENSG00000171223	1536.436141	4313.298908	-1.489133862	0.000402343	0.005333632	JUNB	19	12791496	12793315	+	1820	protein_coding	JunB proto-oncogene, AP-1 transcription factor subunit [Source:HGNC Symbol;Acc:HGNC:6205]	TF_bZIP	1461	4536	25.63985319	74.31424509
ENSG00000237499	13.67551359	59.90285644	-2.121473885	0.000403008	0.005339399	AL357060.1	6	137823673	137868233	-	4088	antisense	uncharacterized LOC100130476 [Source:NCBI gene;Acc:100130476]	-	13	63	0.10157087	0.459515404
ENSG00000231205	106.2189754	30.42480224	1.799254446	0.000403707	0.005345606	ZNF826P	19	20340269	20424969	-	6008	transcribed_unprocessed_pseudogene	zinc finger protein 826, pseudogene [Source:HGNC Symbol;Acc:HGNC:33875]	-	101	32	0.536942964	0.158814615
ENSG00000196172	38.91463515	7.603043541	2.33584612	0.000404469	0.005352648	ZNF681	19	23739195	23758891	-	6497	protein_coding	zinc finger protein 681 [Source:HGNC Symbol;Acc:HGNC:26457]	zf-C2H2	37	8	0.181897011	0.036715338
ENSG00000104219	1586.914394	560.0786639	1.502300355	0.000406094	0.005371091	ZDHHC2	8	17156029	17224799	+	6735	protein_coding	zinc finger DHHC-type containing 2 [Source:HGNC Symbol;Acc:HGNC:18469]	-	1509	589	7.156296828	2.60764284
ENSG00000177425	1874.009456	5250.89079	-1.48637661	0.000407386	0.00538324	PAWR	12	79574979	79691097	-	11668	protein_coding	pro-apoptotic WT1 regulator [Source:HGNC Symbol;Acc:HGNC:8614]	-	1782	5522	4.878069521	14.11140949
ENSG00000116661	12.6238846	57.05014203	-2.165624263	0.000407477	0.00538324	FBXO2	1	11637018	11655785	-	3416	protein_coding	F-box protein 2 [Source:HGNC Symbol;Acc:HGNC:13581]	-	12	60	0.112201869	0.523725598
ENSG00000152291	5205.574138	1859.014275	1.485452772	0.000409972	0.005413125	TGOLN2	2	85318020	85328425	-	7081	protein_coding	trans-golgi network protein 2 [Source:HGNC Symbol;Acc:HGNC:15450]	-	4950	1955	22.32787081	8.232326375
ENSG00000181773	22.08855135	82.72457005	-1.899413832	0.000412542	0.005443268	GPR3	1	27392644	27395814	+	2115	protein_coding	G protein-coupled receptor 3 [Source:HGNC Symbol;Acc:HGNC:4484]	-	21	87	0.317136062	1.226533158
ENSG00000140961	441.6890335	1256.140793	-1.507649754	0.000412724	0.005443268	OSGIN1	16	83948282	83966332	+	3460	protein_coding	oxidative stress induced growth inhibitor 1 [Source:HGNC Symbol;Acc:HGNC:30093]	-	420	1321	3.877125846	11.38405883
ENSG00000279649	45.22441708	9.504863294	2.23475173	0.000415	0.005467066	AC020978.9	16	68290087	68292790	-	2704	TEC	novel transcript	-	43	10	0.507923696	0.110271612
ENSG00000229932	45.22441708	9.504863294	2.23475173	0.000415	0.005467066	YWHAZP3	10	23136924	23137661	+	738	processed_pseudogene	tyrosine 3-monooxygenase/tryptophan 5-monooxygenase activation protein zeta pseudogene 3 [Source:HGNC Symbol;Acc:HGNC:31101]	-	43	10	1.861010399	0.404030407
ENSG00000210194	48.37930806	10.45577202	2.19598692	0.000415552	0.005471235	MT-TE	MT	14674	14742	-	69	Mt_tRNA	mitochondrially encoded tRNA glutamic acid [Source:HGNC Symbol;Acc:HGNC:7479]	-	46	11	21.29342131	4.753505568
ENSG00000274020	33.65648363	116.9571375	-1.793456285	0.000417687	0.005496226	LINC01138	1	148290889	148519604	-	7495	processed_transcript	long intergenic non-protein coding RNA 1138 [Source:HGNC Symbol;Acc:HGNC:49454]	-	32	123	0.136368809	0.489332303
ENSG00000169184	1717.316547	608.5747959	1.496445072	0.000417923	0.005496226	MN1	22	27748277	27801498	-	7693	protein_coding	MN1 proto-oncogene, transcriptional regulator [Source:HGNC Symbol;Acc:HGNC:7180]	-	1633	640	6.779960419	2.480588089
ENSG00000163879	26.29507188	2.848457973	3.149189831	0.000419448	0.005513156	DNALI1	1	37556919	37566857	+	4456	protein_coding	dynein axonemal light intermediate chain 1 [Source:HGNC Symbol;Acc:HGNC:14353]	-	25	3	0.179197329	0.020074581
ENSG00000102109	79.92821774	20.91574679	1.927418922	0.00042006	0.005518071	PCSK1N	X	48831094	48835633	-	1363	protein_coding	proprotein convertase subtilisin/kexin type 1 inhibitor [Source:HGNC Symbol;Acc:HGNC:17301]	-	76	22	1.780961137	0.481279361
ENSG00000149554	544.7487998	187.3240775	1.539381056	0.00042222	0.005543313	CHEK1	11	125625136	125676255	+	6558	protein_coding	checkpoint kinase 1 [Source:HGNC Symbol;Acc:HGNC:1925]	-	518	197	2.522871052	0.89570547
ENSG00000163013	229.2597187	74.16642773	1.62639639	0.000423289	0.005554208	FBXO41	2	73254682	73284431	-	8011	protein_coding	F-box protein 41 [Source:HGNC Symbol;Acc:HGNC:29409]	-	218	78	0.869173483	0.290320888
ENSG00000131459	1080.028606	3022.921439	-1.484774525	0.000429122	0.005627563	GFPT2	5	180300690	180353387	-	4780	protein_coding	glutamine-fructose-6-phosphate transaminase 2 [Source:HGNC Symbol;Acc:HGNC:4242]	-	1027	3179	6.862450948	19.83047166
ENSG00000147050	1963.398029	697.9598235	1.4919588	0.000430295	0.005639752	KDM6A	X	44873177	45112602	+	7139	protein_coding	lysine demethylase 6A [Source:HGNC Symbol;Acc:HGNC:12637]	-	1867	734	8.353022326	3.065696023
ENSG00000173210	2482.90338	886.238924	1.486120643	0.000435226	0.00570117	ABLIM3	5	149141483	149260542	+	7225	protein_coding	actin binding LIM protein family member 3 [Source:HGNC Symbol;Acc:HGNC:29132]	-	2361	932	10.43746043	3.846347104
ENSG00000100600	2109.574636	5874.684172	-1.477508413	0.000437323	0.005725402	LGMN	14	92703807	92748702	-	3899	protein_coding	legumain [Source:HGNC Symbol;Acc:HGNC:9472]	-	2006	6178	16.43290709	47.24600389
ENSG00000107968	128.3032116	380.3577037	-1.56693402	0.000442178	0.005784662	MAP3K8	10	30433937	30461833	+	3601	protein_coding	mitogen-activated protein kinase kinase kinase 8 [Source:HGNC Symbol;Acc:HGNC:6860]	-	122	400	1.082114996	3.3121293
ENSG00000137767	748.7650716	2099.593125	-1.487381148	0.000442348	0.005784662	SQOR	15	45631148	45691294	+	3088	protein_coding	sulfide quinone oxidoreductase [Source:HGNC Symbol;Acc:HGNC:20390]	-	712	2208	7.364434573	21.32024495
ENSG00000178726	600.485204	208.2439782	1.527250305	0.000443954	0.005802396	THBD	20	23045633	23049741	-	4109	protein_coding	thrombomodulin [Source:HGNC Symbol;Acc:HGNC:11784]	-	571	219	4.438504588	1.589199377
ENSG00000089127	353.3520909	118.8589467	1.570783438	0.000445738	0.005822432	OAS1	12	112906777	112933222	+	4947	protein_coding	2'-5'-oligoadenylate synthetase 1 [Source:HGNC Symbol;Acc:HGNC:8086]	-	336	125	2.169372214	0.753422378
ENSG00000118503	6854.530394	19006.67595	-1.47136093	0.000446636	0.005830182	TNFAIP3	6	137867188	137883312	+	5051	protein_coding	TNF alpha induced protein 3 [Source:HGNC Symbol;Acc:HGNC:11896]	-	6518	19988	41.21674523	117.9946686
ENSG00000136111	450.1020757	154.0424171	1.546103509	0.000446833	0.005830182	TBC1D4	13	75283503	75482114	-	7977	protein_coding	TBC1 domain family member 4 [Source:HGNC Symbol;Acc:HGNC:19165]	-	428	162	1.713724017	0.605544181
ENSG00000160293	1087.390017	384.1613219	1.500760994	0.000448343	0.005846591	VAV2	9	133761894	133992604	-	5682	protein_coding	vav guanine nucleotide exchange factor 2 [Source:HGNC Symbol;Acc:HGNC:12658]	-	1034	404	5.812406979	2.120071697
ENSG00000117122	2024.392584	5624.596277	-1.474207641	0.000450827	0.005873322	MFAP2	1	16974502	16980835	-	2915	protein_coding	microfibril associated protein 2 [Source:HGNC Symbol;Acc:HGNC:7033]	-	1925	5915	21.09253998	60.50435039
ENSG00000213859	1109.474253	3092.337471	-1.478725036	0.000451031	0.005873322	KCTD11	17	7351889	7354944	+	3056	protein_coding	potassium channel tetramerization domain containing 11 [Source:HGNC Symbol;Acc:HGNC:21302]	-	1055	3252	11.02645263	31.72981936
ENSG00000118276	88.34126023	23.76846407	1.888197329	0.000451405	0.005873322	B4GALT6	18	31622247	31685836	-	5306	protein_coding	beta-1,4-galactosyltransferase 6 [Source:HGNC Symbol;Acc:HGNC:929]	-	84	25	0.505648527	0.140489276
ENSG00000248429	88.34126023	23.76846407	1.888197329	0.000451405	0.005873322	FAM198B-AS1	4	158170752	158202877	+	5639	antisense	FAM198B antisense RNA 1 [Source:HGNC Symbol;Acc:HGNC:53132]	-	84	25	0.475788453	0.13219296
ENSG00000123612	133.5613631	39.93385371	1.738467649	0.000452268	0.005881255	ACVR1C	2	157526767	157629005	-	9195	protein_coding	activin A receptor type 1C [Source:HGNC Symbol;Acc:HGNC:18123]	-	127	42	0.441152448	0.136197134
ENSG00000172927	63.10213264	196.8331233	-1.639404334	0.000456148	0.00592839	MYEOV	11	69294138	69367726	+	3760	protein_coding	myeloma overexpressed [Source:HGNC Symbol;Acc:HGNC:7563]	-	60	207	0.509682957	1.641545455
ENSG00000105472	1212.534019	3370.952503	-1.475042875	0.000462131	0.006002788	CLEC11A	19	50723329	50725718	+	1469	protein_coding	C-type lectin domain containing 11A [Source:HGNC Symbol;Acc:HGNC:10576]	-	1153	3545	25.06941604	71.95564265
ENSG00000183762	2376.688723	852.0063603	1.479871674	0.000464773	0.006033733	KREMEN1	22	29073078	29168333	+	7977	protein_coding	kringle containing transmembrane protein 1 [Source:HGNC Symbol;Acc:HGNC:17550]	-	2260	896	9.049103453	3.34918263
ENSG00000250748	4.210883517	28.52299157	-2.72574181	0.000466301	0.006043424	AC025419.1	12	65466820	65642372	-	4293	lincRNA	uncharacterized LOC100507065 [Source:NCBI gene;Acc:100507065]	-	4	30	0.029760198	0.208367883
ENSG00000251359	4.210883517	28.52299157	-2.72574181	0.000466301	0.006043424	WWC2-AS2	4	183097017	183099199	-	2183	lincRNA	WWC2 antisense RNA 2 [Source:HGNC Symbol;Acc:HGNC:26390]	-	4	30	0.058525207	0.409767898
ENSG00000259354	4.210883517	28.52299157	-2.72574181	0.000466301	0.006043424	AC025580.2	15	45448427	45513767	+	3886	antisense	novel transcript, antisense to SLC30A4	-	4	30	0.03287713	0.230191282
ENSG00000174080	1787.775775	4954.208572	-1.470429103	0.000468689	0.006070984	CTSF	11	66563463	66568841	-	2896	protein_coding	cathepsin F [Source:HGNC Symbol;Acc:HGNC:2531]	-	1700	5210	18.74938686	53.64257021
ENSG00000110395	2246.28657	806.362942	1.477887451	0.000472494	0.006116859	CBL	11	119206276	119313926	+	11740	protein_coding	Cbl proto-oncogene [Source:HGNC Symbol;Acc:HGNC:1541]	-	2136	848	5.811253993	2.15376427
ENSG00000168268	881.2704852	310.9416711	1.502539992	0.000472833	0.006117016	NT5DC2	3	52524385	52535054	-	4719	protein_coding	5'-nucleotidase domain containing 2 [Source:HGNC Symbol;Acc:HGNC:25717]	-	838	327	5.671928499	2.066180164
ENSG00000173275	249.2406939	82.72457005	1.589601891	0.000473033	0.006117016	ZNF449	X	135344796	135363152	+	5330	protein_coding	zinc finger protein 449 [Source:HGNC Symbol;Acc:HGNC:21039]	zf-C2H2	237	87	1.420227256	0.486701244
ENSG00000119042	638.3438936	223.4584513	1.513767255	0.000475425	0.006144523	SATB2	2	199269500	199471266	-	10958	protein_coding	SATB homeobox 2 [Source:HGNC Symbol;Acc:HGNC:21637]	CUT	607	235	1.769269949	0.63945057
ENSG00000138081	1901.351843	682.7453507	1.477425013	0.000482066	0.006226887	FBXO11	2	47789316	47905793	-	7074	protein_coding	F-box protein 11 [Source:HGNC Symbol;Acc:HGNC:13590]	-	1808	718	8.163381198	3.026424202
ENSG00000156113	5053.087749	1831.438043	1.464121167	0.000493113	0.006366039	KCNMA1	10	76869601	77638369	-	35644	protein_coding	potassium calcium-activated channel subfamily M alpha 1 [Source:HGNC Symbol;Acc:HGNC:6284]	-	4805	1926	4.305698971	1.611165896
ENSG00000184545	286.0477535	808.2647511	-1.498194352	0.000495101	0.006388156	DUSP8	11	1554044	1571920	-	4616	protein_coding	dual specificity phosphatase 8 [Source:HGNC Symbol;Acc:HGNC:3074]	-	272	850	1.882087499	5.490647187
ENSG00000115380	13713.26299	37686.24485	-1.458458413	0.000495546	0.006390346	EFEMP1	2	55865967	55924139	-	3962	protein_coding	EGF containing fibulin extracellular matrix protein 1 [Source:HGNC Symbol;Acc:HGNC:3218]	-	13040	39632	105.1235035	298.2647505
ENSG00000188211	248.1890636	82.72457005	1.583504752	0.000496101	0.006393948	NCR3LG1	11	17351726	17377341	+	6438	protein_coding	natural killer cell cytotoxicity receptor 3 ligand 1 [Source:HGNC Symbol;Acc:HGNC:42400]	-	236	87	1.170840501	0.402938433
ENSG00000196358	44.17278675	142.6315619	-1.688436285	0.00049721	0.006404685	NTNG2	9	132161676	132244534	+	7845	protein_coding	netrin G2 [Source:HGNC Symbol;Acc:HGNC:14288]	-	42	150	0.170998794	0.570123213
ENSG00000182400	302.8738378	101.7426633	1.572538622	0.000497745	0.00640802	TRAPPC6B	14	39147811	39170532	-	4533	protein_coding	trafficking protein particle complex 6B [Source:HGNC Symbol;Acc:HGNC:23066]	-	288	107	2.029287008	0.70383113
ENSG00000158125	11.57225593	52.29561786	-2.164626401	0.000498242	0.006410864	XDH	2	31334321	31414715	-	6037	protein_coding	xanthine dehydrogenase [Source:HGNC Symbol;Acc:HGNC:12805]	-	11	55	0.058198021	0.271651387
ENSG00000118939	72.56680553	222.5075467	-1.61491435	0.000501036	0.006443236	UCHL3	13	75549480	75606020	+	1905	protein_coding	ubiquitin C-terminal hydrolase L3 [Source:HGNC Symbol;Acc:HGNC:12515]	-	69	234	1.15688667	3.662615171
ENSG00000267058	22.08855135	1.897524245	3.453979979	0.000506526	0.006490683	AC006213.2	19	43891804	43901805	-	2193	lincRNA	uncharacterized LOC100505715 [Source:NCBI gene;Acc:100505715]	-	21	2	0.305856257	0.027193291
ENSG00000213025	22.08855135	1.897524245	3.453979979	0.000506526	0.006490683	COX20P1	10	68632371	68632727	+	357	processed_pseudogene	COX20, cytochrome c oxidase assembly factor pseudogene 1 [Source:HGNC Symbol;Acc:HGNC:31435]	-	21	2	1.878831292	0.167044504
ENSG00000227934	22.08855135	1.897524245	3.453979979	0.000506526	0.006490683	AL732414.1	1	231021611	231022183	+	573	processed_pseudogene	ring finger protein 4 (RNF4) pseudogene	-	21	2	1.170580753	0.104074848
[truncated: 1,457 more rows]
