# Supplementary material for: The Usher syndrome 1C protein harmonin regulates canonical Wnt signaling
Source: Front Cell Dev Biol. 2023 Feb 8;11:1130058. doi: 10.3389/fcell.2023.1130058 (PMC9944737; doi:10.3389/fcell.2023.1130058)
Supplement: Supplementary file 2 [file Table2.XLS]

gene_id	USH1C + Wnt	USH1C	log2FoldChange	pvalue	padj	gene_name	gene_chr	gene_start	gene_end	gene_strand	gene_length	gene_biotype	gene_description	tf_family	U_W_count	U_D_count	U_W_fpkm	U_D_fpkm
ENSG00000173110	4262.705174	3.495642639	10.20723594	6.41E-48	1.49E-43	HSPA6	1	161524540	161526910	+	2371	protein_coding	heat shock protein family A (Hsp70) member 6 [Source:HGNC Symbol;Acc:HGNC:5239]	-	4948	3	62.22552215	0.051450922
ENSG00000115008	2521.607638	4.656357283	9.047223078	8.02E-41	8.96E-37	IL1A	2	112773915	112784590	-	2124	protein_coding	interleukin 1 alpha [Source:HGNC Symbol;Acc:HGNC:5991]	-	2927	4	41.09023477	0.076578868
ENSG00000128342	30027.67497	196.1822115	7.257151027	1.15E-40	8.96E-37	LIF	22	30240447	30246851	-	3969	protein_coding	LIF, interleukin 6 family cytokine [Source:HGNC Symbol;Acc:HGNC:6596]	-	34855	169	261.8510988	1.731446468
ENSG00000163121	1157.848408	1.174306703	9.81632049	7.09E-36	4.13E-32	NEURL3	2	96497643	96508109	-	2497	protein_coding	neuralized E3 ubiquitin protein ligase 3 [Source:HGNC Symbol;Acc:HGNC:25162]	-	1344	1	16.04911685	0.016284893
ENSG00000169429	129172.0231	1586.775223	6.346953399	1.27E-34	5.92E-31	CXCL8	4	73740506	73743716	+	2274	protein_coding	C-X-C motif chemokine ligand 8 [Source:HGNC Symbol;Acc:HGNC:6025]	-	149938	1367	1966.036905	24.44452021
ENSG00000108342	901.1205158	1.174306703	9.454714082	2.92E-33	1.13E-29	CSF3	17	40015361	40017813	+	2220	protein_coding	colony stimulating factor 3 [Source:HGNC Symbol;Acc:HGNC:2438]	-	1046	1	14.04912002	0.018316837
ENSG00000124882	2916.176006	27.87158313	6.703506248	3.55E-33	1.18E-29	EREG	4	74365143	74388751	+	5717	protein_coding	epiregulin [Source:HGNC Symbol;Acc:HGNC:3443]	-	3385	24	17.65472241	0.170705106
ENSG00000140465	917.4890727	2.334964664	8.551838048	1.70E-32	4.95E-29	CYP1A1	15	74719542	74725610	-	3435	protein_coding	cytochrome P450 family 1 subfamily A member 1 [Source:HGNC Symbol;Acc:HGNC:2595]	-	1065	2	9.244709718	0.023675912
ENSG00000125538	1471.435496	10.46010979	7.121171838	2.78E-32	7.20E-29	IL1B	2	112829751	112836903	-	3096	protein_coding	interleukin 1 beta [Source:HGNC Symbol;Acc:HGNC:5992]	-	1708	9	16.44967519	0.118207497
ENSG00000115602	7891.35575	118.4111292	6.057078955	2.43E-31	5.67E-28	IL1RL1	2	102311502	102352037	+	5746	protein_coding	interleukin 1 receptor like 1 [Source:HGNC Symbol;Acc:HGNC:5998]	-	9160	102	47.53355155	0.721835128
ENSG00000198771	802.9091742	3.495642639	7.798972567	2.72E-30	5.77E-27	RCSD1	1	167630093	167706249	+	5718	protein_coding	RCSD domain containing 1 [Source:HGNC Symbol;Acc:HGNC:28310]	-	932	3	4.860066077	0.021334407
ENSG00000197632	22190.58231	420.2093148	5.722326125	9.39E-30	1.82E-26	SERPINB2	18	63871692	63903890	+	2748	protein_coding	serpin family B member 2 [Source:HGNC Symbol;Acc:HGNC:8584]	-	25758	362	279.48971	5.356675095
ENSG00000115009	628.8855682	1.174306703	8.935885259	1.43E-29	2.56E-26	CCL20	2	227805739	227817564	+	1594	protein_coding	C-C motif chemokine ligand 20 [Source:HGNC Symbol;Acc:HGNC:10619]	-	730	1	13.65541665	0.025510275
ENSG00000145777	711.5898564	3.495642639	7.624812895	4.78E-29	7.95E-26	TSLP	5	111070062	111078024	+	4282	protein_coding	thymic stromal lymphopoietin [Source:HGNC Symbol;Acc:HGNC:30743]	-	826	3	5.751800271	0.028489056
ENSG00000127951	17.21818459	1193.276875	-6.103676291	6.35E-28	9.86E-25	FGL2	7	77193371	77199848	-	4604	protein_coding	fibrinogen like 2 [Source:HGNC Symbol;Acc:HGNC:3696]	-	20	1028	0.129528428	9.079485992
ENSG00000144063	6.879984921	728.9720375	-6.699361402	8.26E-28	1.16E-24	MALL	2	110083870	110116566	-	3167	protein_coding	mal, T cell differentiation protein like [Source:HGNC Symbol;Acc:HGNC:6818]	-	8	628	0.075320351	8.063341316
ENSG00000120217	2724.922343	51.08687239	5.734079243	8.47E-28	1.16E-24	CD274	9	5450503	5470566	+	4108	protein_coding	CD274 molecule [Source:HGNC Symbol;Acc:HGNC:17635]	-	3163	44	22.95827055	0.435537651
ENSG00000081041	7593.275717	172.9669649	5.45526071	2.25E-27	2.91E-24	CXCL2	4	74097035	74099293	-	1500	protein_coding	C-X-C motif chemokine ligand 2 [Source:HGNC Symbol;Acc:HGNC:4603]	-	8814	149	175.2073011	4.03922897
ENSG00000240386	486.7375716	1.174306703	8.566322464	5.67E-27	6.95E-24	LCE1F	1	152776372	152776728	+	357	protein_coding	late cornified envelope 1F [Source:HGNC Symbol;Acc:HGNC:29467]	-	565	1	47.19007247	0.113903022
ENSG00000128567	398.8642633	15183.94227	-5.250026108	2.23E-26	2.59E-23	PODXL	7	131500262	131558217	-	6874	protein_coding	podocalyxin like [Source:HGNC Symbol;Acc:HGNC:9171]	-	463	13081	2.008361446	77.38109679
ENSG00000163734	10925.56927	294.8470016	5.211076906	6.19E-26	6.87E-23	CXCL3	4	74036589	74038807	-	2219	protein_coding	C-X-C motif chemokine ligand 3 [Source:HGNC Symbol;Acc:HGNC:4604]	-	12682	254	170.4122691	4.654573339
ENSG00000204388	19029.72785	531.642479	5.161366032	8.85E-26	9.37E-23	HSPA1B	6	31827735	31830255	+	2521	protein_coding	heat shock protein family A (Hsp70) member 1B [Source:HGNC Symbol;Acc:HGNC:5233]	-	22089	458	261.2604208	7.387476214
ENSG00000243742	821.0007372	11.62087187	6.129193149	2.22E-25	2.25E-22	RPLP0P2	11	61615036	61639449	+	3909	transcribed_processed_pseudogene	ribosomal protein lateral stalk subunit P0 pseudogene 2 [Source:HGNC Symbol;Acc:HGNC:17960]	-	953	10	7.269384536	0.104025016
ENSG00000204389	34804.70902	1146.846392	4.92340546	2.62E-24	2.54E-21	HSPA1A	6	31815464	31817946	+	2483	protein_coding	heat shock protein family A (Hsp70) member 1A [Source:HGNC Symbol;Acc:HGNC:5232]	-	40400	988	485.1489079	16.18019265
ENSG00000164400	630.6085742	9.299349512	6.066758473	4.04E-24	3.76E-21	CSF2	5	132073790	132076170	+	787	protein_coding	colony stimulating factor 2 [Source:HGNC Symbol;Acc:HGNC:2434]	-	732	8	27.73363281	0.413350738
ENSG00000100297	31.86382459	1239.707359	-5.275946615	7.85E-24	7.04E-21	MCM5	22	35400063	35425430	+	7338	protein_coding	minichromosome maintenance complex component 5 [Source:HGNC Symbol;Acc:HGNC:6948]	-	37	1068	0.150346883	5.918300444
ENSG00000122254	559.1038247	8.13859198	6.083109373	1.89E-23	1.63E-20	HS3ST2	16	22814177	22916338	+	2605	protein_coding	heparan sulfate-glucosamine 3-sulfotransferase 2 [Source:HGNC Symbol;Acc:HGNC:5195]	-	649	7	7.428606975	0.109268197
ENSG00000184545	732.2659284	13.9423993	5.703707769	2.05E-23	1.71E-20	DUSP8	11	1554044	1571920	-	4616	protein_coding	dual specificity phosphatase 8 [Source:HGNC Symbol;Acc:HGNC:3074]	-	850	12	5.490647187	0.10571069
ENSG00000174804	67.18552784	2132.333404	-4.98531022	2.96E-23	2.38E-20	FZD4	11	86945679	86955391	-	7383	protein_coding	frizzled class receptor 4 [Source:HGNC Symbol;Acc:HGNC:4042]	-	78	1837	0.315015662	10.11765231
ENSG00000116717	34700.46716	1282.655556	4.757631091	3.82E-23	2.96E-20	GADD45A	1	67685061	67688338	+	2069	protein_coding	growth arrest and DNA damage inducible alpha [Source:HGNC Symbol;Acc:HGNC:4095]	-	40279	1105	580.481792	21.71727099
ENSG00000136689	527.2282133	8.13859198	5.998441829	7.18E-23	5.40E-20	IL1RN	2	113107214	113134016	+	3256	protein_coding	interleukin 1 receptor antagonist [Source:HGNC Symbol;Acc:HGNC:6000]	-	612	7	5.604507291	0.087421269
ENSG00000225217	285.1458611	1.39E-17	11.17221253	7.58E-23	5.52E-20	HSPA7	1	161606291	161608217	+	1927	unprocessed_pseudogene	heat shock protein family A (Hsp70) member 7 [Source:HGNC Symbol;Acc:HGNC:5240]	-	331	0	5.121730135	0
ENSG00000006128	1009.669893	25.55005257	5.298390018	8.43E-23	5.95E-20	TAC1	7	97731908	97740472	+	1888	protein_coding	tachykinin precursor 1 [Source:HGNC Symbol;Acc:HGNC:11517]	-	1172	22	18.50955741	0.473831746
ENSG00000163347	7041.052303	264.6671844	4.732966991	1.65E-22	1.13E-19	CLDN1	3	190305701	190322475	-	3663	protein_coding	claudin 1 [Source:HGNC Symbol;Acc:HGNC:2032]	-	8173	228	66.52961233	2.531053887
ENSG00000180447	234.3171789	6077.763726	-4.696199567	2.70E-22	1.80E-19	GAS1	9	86944363	86947189	-	2827	protein_coding	growth arrest specific 1 [Source:HGNC Symbol;Acc:HGNC:4165]	-	272	5236	2.868887433	75.31427375
ENSG00000142149	1341.348545	41.80075992	5.000354826	3.74E-22	2.42E-19	HUNK	21	31873315	32044633	+	8294	protein_coding	hormonally up-regulated Neu-associated kinase [Source:HGNC Symbol;Acc:HGNC:13326]	-	1557	36	5.597511495	0.176498872
ENSG00000044574	754654.2048	31477.55962	4.583415337	5.72E-22	3.60E-19	HSPA5	9	125234853	125241330	-	3908	protein_coding	heat shock protein family A (Hsp70) member 5 [Source:HGNC Symbol;Acc:HGNC:5238]	-	875974	27118	6683.548032	282.1672234
ENSG00000187479	2205.436042	82.42748308	4.739954778	1.57E-21	9.60E-19	C11orf96	11	43942505	43944338	+	1834	protein_coding	chromosome 11 open reading frame 96 [Source:HGNC Symbol;Acc:HGNC:38675]	-	2560	71	41.6208597	1.574209325
ENSG00000223764	90.446132	2155.548645	-4.572769612	8.68E-21	5.10E-18	LINC02593	1	916865	921016	-	4152	lincRNA	long intergenic non-protein coding RNA 2593 [Source:HGNC Symbol;Acc:HGNC:53933]	-	105	1857	0.754053859	18.1868725
ENSG00000159261	995.0243421	33.67540815	4.880442195	8.76E-21	5.10E-18	CLDN14	21	36460621	36576569	-	2853	protein_coding	claudin 14 [Source:HGNC Symbol;Acc:HGNC:2035]	-	1155	29	12.07120499	0.413332628
ENSG00000138606	729.6814194	22.06775625	5.040326173	1.06E-20	6.01E-18	SHF	15	45167214	45201175	-	4894	protein_coding	Src homology 2 domain containing F [Source:HGNC Symbol;Acc:HGNC:25116]	-	847	19	5.160477132	0.157867634
ENSG00000023445	5190.543889	235.6481288	4.460542673	1.44E-20	7.99E-18	BIRC3	11	102317450	102339403	+	7518	protein_coding	baculoviral IAP repeat containing 3 [Source:HGNC Symbol;Acc:HGNC:591]	-	6025	203	23.8959963	1.097986953
ENSG00000183691	59.43198985	1457.930632	-4.613365992	1.49E-20	8.09E-18	NOG	17	56593699	56595590	+	1892	protein_coding	noggin [Source:HGNC Symbol;Acc:HGNC:7866]	-	69	1256	1.087422641	26.99429381
ENSG00000279484	340.2820567	4.656357283	6.158178178	2.27E-20	1.20E-17	KLHL30-AS1	2	238152889	238155994	-	3106	TEC	KLHL30 antisense RNA 1 [Source:HGNC Symbol;Acc:HGNC:31018]	-	395	4	3.791980163	0.05236752
ENSG00000130164	293.7608917	6215.894414	-4.402609241	2.43E-20	1.26E-17	LDLR	19	11089362	11133816	+	7718	protein_coding	low density lipoprotein receptor [Source:HGNC Symbol;Acc:HGNC:6547]	-	341	5355	1.317407153	28.21357787
ENSG00000248323	926.9656056	32.51464331	4.828678133	2.62E-20	1.33E-17	LUCAT1	5	91054834	91314547	-	16538	antisense	lung cancer associated transcript 1 [Source:HGNC Symbol;Acc:HGNC:48498]	-	1076	28	1.939990916	0.068845967
ENSG00000128228	10854.92602	525.8386684	4.367301563	3.12E-20	1.55E-17	SDF2L1	22	21642261	21644298	+	1099	protein_coding	stromal cell derived factor 2 like 1 [Source:HGNC Symbol;Acc:HGNC:10676]	-	12600	453	341.8560461	16.76115618
ENSG00000185924	0.849175216	186.896113	-7.568561961	4.36E-20	2.11E-17	RTN4RL1	17	1934677	2025345	-	3625	protein_coding	reticulon 4 receptor like 1 [Source:HGNC Symbol;Acc:HGNC:21329]	-	1	161	0.008225502	1.806014897
ENSG00000135625	211.0565946	1.39E-17	10.7383825	4.74E-20	2.25E-17	EGR4	2	73290929	73293705	-	2377	protein_coding	early growth response 4 [Source:HGNC Symbol;Acc:HGNC:3241]	zf-C2H2	245	0	3.073316695	0
ENSG00000164181	344.589572	5.817092258	5.861893622	7.10E-20	3.31E-17	ELOVL7	5	60751791	60844389	-	4576	protein_coding	ELOVL fatty acid elongase 7 [Source:HGNC Symbol;Acc:HGNC:26292]	-	400	5	2.606419932	0.04443114
ENSG00000170271	28.41779749	751.0265174	-4.717350002	7.43E-20	3.39E-17	FAXDC2	5	154818491	154859252	-	7222	protein_coding	fatty acid hydroxylase domain containing 2 [Source:HGNC Symbol;Acc:HGNC:1334]	-	33	647	0.136246975	3.642925249
ENSG00000115919	230.8711664	1.174306703	7.490710499	8.63E-20	3.86E-17	KYNU	2	142877498	143055832	+	17600	protein_coding	kynureninase [Source:HGNC Symbol;Acc:HGNC:6469]	-	268	1	0.454038352	0.002310419
ENSG00000232810	253.2702471	2.334964664	6.695382292	8.99E-20	3.95E-17	TNF	6	31575567	31578336	+	1676	protein_coding	tumor necrosis factor [Source:HGNC Symbol;Acc:HGNC:11892]	-	294	2	5.23050629	0.048524318
ENSG00000267712	204.1645695	1.39E-17	10.69051631	9.59E-20	4.13E-17	LINC01539	18	56083356	56137536	-	3458	lincRNA	long intergenic non-protein coding RNA 1539 [Source:HGNC Symbol;Acc:HGNC:51307]	-	237	0	2.043590004	0
ENSG00000141682	1711.79483	77.78443091	4.457955088	1.45E-19	6.12E-17	PMAIP1	18	59899948	59904306	+	2235	protein_coding	phorbol-12-myristate-13-acetate-induced protein 1 [Source:HGNC Symbol;Acc:HGNC:9108]	-	1987	67	26.50884173	1.218991672
ENSG00000240476	246.3782223	2.334964664	6.655600971	1.63E-19	6.77E-17	LINC00973	3	98981058	98983096	+	962	lincRNA	long intergenic non-protein coding RNA 973 [Source:HGNC Symbol;Acc:HGNC:48868]	-	286	2	8.864645519	0.084539249
ENSG00000163659	11542.4054	608.2527785	4.245884694	1.91E-19	7.82E-17	TIPARP	3	156673235	156706770	+	5048	protein_coding	TCDD inducible poly(ADP-ribose) polymerase [Source:HGNC Symbol;Acc:HGNC:23696]	-	13398	524	79.13908775	4.221000503
ENSG00000157368	2245.926682	107.9642654	4.37729966	1.96E-19	7.88E-17	IL34	16	70579895	70660682	+	2233	protein_coding	interleukin 34 [Source:HGNC Symbol;Acc:HGNC:28529]	-	2607	93	34.81149868	1.693548696
ENSG00000167861	259.3007687	3.495642639	6.16887161	3.36E-19	1.32E-16	HID1	17	74950743	74973166	-	6196	protein_coding	HID1 domain containing [Source:HGNC Symbol;Acc:HGNC:15736]	-	301	3	1.448523346	0.019688531
ENSG00000235385	507.413644	16.26392901	4.954042262	4.13E-19	1.60E-16	LINC02154	X	13266048	13303452	-	1557	lincRNA	long intergenic non-protein coding RNA 2154 [Source:HGNC Symbol;Acc:HGNC:53015]	-	589	14	11.2796882	0.365630896
ENSG00000136040	32.72533101	771.9202352	-4.554220922	6.23E-19	2.38E-16	PLXNC1	12	94148723	94307675	+	9887	protein_coding	plexin C1 [Source:HGNC Symbol;Acc:HGNC:9106]	-	38	665	0.114601282	2.735020427
ENSG00000064309	18.07969531	500.3019017	-4.779902953	6.66E-19	2.50E-16	CDON	11	125955796	126063335	-	10600	protein_coding	cell adhesion associated, oncogene regulated [Source:HGNC Symbol;Acc:HGNC:17104]	-	21	431	0.059072295	1.653388331
ENSG00000125968	360.9581298	6436.43921	-4.155843613	9.70E-19	3.59E-16	ID1	20	31605283	31606515	+	1233	protein_coding	inhibitor of DNA binding 1, HLH protein [Source:HGNC Symbol;Acc:HGNC:5360]	bHLH	419	5545	10.13261074	182.8697778
ENSG00000137310	19.80271542	525.8386684	-4.721315965	1.02E-18	3.71E-16	TCF19	6	31158542	31167159	+	3538	protein_coding	transcription factor 19 [Source:HGNC Symbol;Acc:HGNC:11629]	Others	23	453	0.193838669	5.206475591
ENSG00000062282	10.32607369	342.4382508	-5.033124371	1.17E-18	4.21E-16	DGAT2	11	75759512	75801535	+	7905	protein_coding	diacylglycerol O-acyltransferase 2 [Source:HGNC Symbol;Acc:HGNC:16940]	-	12	295	0.045263672	1.517482198
ENSG00000185567	338.5590507	5850.254358	-4.110470918	2.10E-18	7.40E-16	AHNAK2	14	104937244	104978357	-	18771	protein_coding	AHNAK nucleoprotein 2 [Source:HGNC Symbol;Acc:HGNC:20125]	-	393	5040	0.624274439	10.91808799
ENSG00000128590	32319.27291	1939.646897	4.058452893	2.37E-18	8.25E-16	DNAJB9	7	108569568	108574850	+	2837	protein_coding	DnaJ heat shock protein family (Hsp40) member B9 [Source:HGNC Symbol;Acc:HGNC:6968]	-	37515	1671	394.2902405	23.9508305
ENSG00000166920	1606.691465	85.909772	4.223398091	3.86E-18	1.32E-15	C15orf48	15	45430529	45448761	+	1405	protein_coding	chromosome 15 open reading frame 48 [Source:HGNC Symbol;Acc:HGNC:29898]	-	1865	74	39.57973886	2.141701095
ENSG00000162616	20987.06264	1294.263177	4.019183845	4.52E-18	1.53E-15	DNAJB4	1	77979175	78017964	+	3783	protein_coding	DnaJ heat shock protein family (Hsp40) member B4 [Source:HGNC Symbol;Acc:HGNC:14886]	-	24361	1115	192.0123589	11.98510903
ENSG00000165805	168.8429393	1.39E-17	10.41666551	5.10E-18	1.70E-15	C12orf50	12	87980035	88034037	-	5609	protein_coding	chromosome 12 open reading frame 50 [Source:HGNC Symbol;Acc:HGNC:26665]	-	196	0	1.041936001	0
ENSG00000196196	0.849175216	145.1086672	-7.203704012	8.31E-18	2.72E-15	HRCT1	9	35906192	35907141	+	950	protein_coding	histidine rich carboxyl terminus 1 [Source:HGNC Symbol;Acc:HGNC:33872]	-	1	125	0.031386783	5.350444592
ENSG00000115687	4.29537759	206.6290722	-5.543991195	8.84E-18	2.86E-15	PASK	2	241106099	241150264	-	10686	protein_coding	PAS domain containing serine/threonine kinase [Source:HGNC Symbol;Acc:HGNC:17270]	-	5	178	0.01395164	0.677342452
ENSG00000008517	14206.17264	896.1217796	3.986515683	9.15E-18	2.92E-15	IL32	16	3065297	3082192	+	3209	protein_coding	interleukin 32 [Source:HGNC Symbol;Acc:HGNC:16830]	-	16490	772	153.2220791	9.782526802
ENSG00000175197	15515.65717	1005.233417	3.94797683	1.39E-17	4.39E-15	DDIT3	12	57516588	57521737	-	1307	protein_coding	DNA damage inducible transcript 3 [Source:HGNC Symbol;Acc:HGNC:2726]	TF_bZIP	18010	866	410.8738843	26.94298862
ENSG00000257219	1693.703267	99.83892625	4.082958027	2.23E-17	6.94E-15	LINC02407	12	76259839	76305131	+	1201	lincRNA	long intergenic non-protein coding RNA 2407 [Source:HGNC Symbol;Acc:HGNC:53336]	-	1966	86	48.81023725	2.911782336
ENSG00000162772	1260.367264	71.9806152	4.128038542	2.72E-17	8.35E-15	ATF3	1	212565334	212620777	+	4040	protein_coding	activating transcription factor 3 [Source:HGNC Symbol;Acc:HGNC:785]	TF_bZIP	1463	62	10.79775262	0.624041953
ENSG00000164112	16.35667336	386.5472127	-4.551201755	3.28E-17	9.81E-15	TMEM155	4	121758930	121765427	-	3027	protein_coding	transmembrane protein 155 [Source:HGNC Symbol;Acc:HGNC:26418]	-	19	333	0.187159378	4.473374685
ENSG00000007908	153.3358811	1.39E-17	10.27779583	3.28E-17	9.81E-15	SELE	1	169722641	169764705	-	4585	protein_coding	selectin E [Source:HGNC Symbol;Acc:HGNC:10718]	-	178	0	1.15758016	0
ENSG00000109321	152.4743779	1.39E-17	10.26967451	3.74E-17	1.10E-14	AREG	4	74445134	74455009	+	1648	protein_coding	amphiregulin [Source:HGNC Symbol;Acc:HGNC:651]	-	177	0	3.202480335	0
ENSG00000136859	555.6578126	8201.958338	-3.883368095	5.05E-17	1.47E-14	ANGPTL2	9	127087332	127122883	-	3889	protein_coding	angiopoietin like 2 [Source:HGNC Symbol;Acc:HGNC:490]	-	645	7066	4.945294778	73.88208673
ENSG00000137834	161.9509136	2497.97346	-3.945988736	5.30E-17	1.52E-14	SMAD6	15	66702228	66782848	+	8563	protein_coding	SMAD family member 6 [Source:HGNC Symbol;Acc:HGNC:6772]	MH1	188	2152	0.654639668	10.21926794
ENSG00000146232	2979.065724	193.8606869	3.941013363	5.54E-17	1.57E-14	NFKBIE	6	44258166	44265788	-	2581	protein_coding	NFKB inhibitor epsilon [Source:HGNC Symbol;Acc:HGNC:7799]	-	3458	167	39.94913654	2.631067135
ENSG00000155962	2401.858723	155.5555292	3.947709123	7.28E-17	2.04E-14	CLIC2	X	155276211	155334657	-	2840	protein_coding	chloride intracellular channel 2 [Source:HGNC Symbol;Acc:HGNC:2063]	-	2788	134	29.27149082	1.918624216
ENSG00000084628	164.5354232	1.174306703	7.002361354	8.69E-17	2.41E-14	NKAIN1	1	31179745	31239554	-	2987	protein_coding	sodium/potassium transporting ATPase interacting 1 [Source:HGNC Symbol;Acc:HGNC:25743]	-	191	1	1.906639373	0.013613451
ENSG00000170689	260.1622718	6.977838704	5.198599238	9.38E-17	2.57E-14	HOXB9	17	48621159	48626356	-	2581	protein_coding	homeobox B9 [Source:HGNC Symbol;Acc:HGNC:5120]	Homeobox	302	6	3.488906662	0.094529358
ENSG00000277462	964.0102344	56.89069104	4.080192559	1.28E-16	3.48E-14	ZNF670	1	247036784	247078755	-	1994	protein_coding	zinc finger protein 670 [Source:HGNC Symbol;Acc:HGNC:28167]	-	1119	49	16.73305911	0.999250535
ENSG00000051108	90415.58825	6540.907797	3.788986601	1.38E-16	3.68E-14	HERPUD1	16	56932048	56944863	+	5155	protein_coding	homocysteine inducible ER protein with ubiquitin like domain 1 [Source:HGNC Symbol;Acc:HGNC:13744]	-	104951	5635	607.0553962	44.4496877
ENSG00000160298	10.32607369	273.9532821	-4.711326435	1.39E-16	3.68E-14	C21orf58	21	46300181	46323875	-	5315	protein_coding	chromosome 21 open reading frame 58 [Source:HGNC Symbol;Acc:HGNC:1300]	-	12	236	0.067320664	1.805561133
ENSG00000133134	161.0894103	1.174306703	6.971850153	1.42E-16	3.70E-14	BEX2	X	103309346	103311046	-	1176	protein_coding	brain expressed X-linked 2 [Source:HGNC Symbol;Acc:HGNC:30933]	-	187	1	4.741379279	0.034577703
ENSG00000113368	11.18759102	286.7216663	-4.662856407	1.58E-16	4.10E-14	LMNB1	5	126776623	126837020	+	3633	protein_coding	lamin B1 [Source:HGNC Symbol;Acc:HGNC:6637]	-	13	247	0.106696056	2.764617282
ENSG00000111913	26.69478294	503.7841881	-4.23119074	2.48E-16	6.34E-14	RIPOR2	6	24804281	25042170	-	9536	protein_coding	RHO family interacting cell polarization regulator 2 [Source:HGNC Symbol;Acc:HGNC:13872]	-	31	434	0.096931708	1.85066133
ENSG00000145050	26825.46837	2033.668626	3.721375957	4.02E-16	1.02E-13	MANF	3	51385047	51389397	+	2383	protein_coding	mesencephalic astrocyte derived neurotrophic factor [Source:HGNC Symbol;Acc:HGNC:15461]	-	31138	1752	389.6162702	29.89603014
ENSG00000006025	8.603034052	240.2911777	-4.78189032	6.20E-16	1.55E-13	OSBPL7	17	47807372	47821834	-	6572	protein_coding	oxysterol binding protein like 7 [Source:HGNC Symbol;Acc:HGNC:16387]	-	10	207	0.045370426	1.280785063
ENSG00000162062	0.849175216	116.0896039	-6.882082924	6.77E-16	1.68E-13	TEDC2	16	2460080	2464963	+	2854	protein_coding	tubulin epsilon and delta complex 2 [Source:HGNC Symbol;Acc:HGNC:25849]	-	1	100	0.010447598	1.424785525
ENSG00000172548	303.2374254	11.62087187	4.692663162	7.44E-16	1.82E-13	NIPAL4	5	157460019	157474717	+	4208	protein_coding	NIPA like domain containing 4 [Source:HGNC Symbol;Acc:HGNC:28018]	-	352	10	2.494234861	0.096633505
ENSG00000130477	218.8101228	5.817092258	5.207019476	9.70E-16	2.35E-13	UNC13A	19	17601328	17688365	-	11188	protein_coding	unc-13 homolog A [Source:HGNC Symbol;Acc:HGNC:23150]	-	254	5	0.676942329	0.018172765
ENSG00000229847	225.7021477	2972.725153	-3.718483178	1.11E-15	2.64E-13	EMX2OS	10	117473215	117545068	-	8824	antisense	EMX2 opposite strand/antisense RNA [Source:HGNC Symbol;Acc:HGNC:18511]	-	262	2561	0.885332087	11.80178075
ENSG00000087074	54134.25151	4309.923073	3.6507744	1.11E-15	2.64E-13	PPP1R15A	19	48872392	48876057	+	3093	protein_coding	protein phosphatase 1 regulatory subunit 15A [Source:HGNC Symbol;Acc:HGNC:14375]	-	62837	3713	605.7674523	48.81446034
ENSG00000171848	28.41779749	480.5689456	-4.073348684	1.17E-15	2.75E-13	RRM2	2	10120698	10131419	+	5323	protein_coding	ribonucleotide reductase regulatory subunit M2 [Source:HGNC Symbol;Acc:HGNC:10452]	-	33	414	0.184853589	3.162622368
ENSG00000246859	18.94120557	364.4927318	-4.256443373	1.20E-15	2.81E-13	STARD4-AS1	5	111512226	111739726	+	5647	antisense	STARD4 antisense RNA 1 [Source:HGNC Symbol;Acc:HGNC:44117]	-	22	314	0.116165002	2.26107685
ENSG00000116761	2363.952591	176.449252	3.743057597	1.27E-15	2.93E-13	CTH	1	70411218	70439851	+	2414	protein_coding	cystathionine gamma-lyase [Source:HGNC Symbol;Acc:HGNC:2501]	-	2744	152	33.8935652	2.560411596
ENSG00000237232	198.9955506	4.656357283	5.384590289	1.76E-15	4.02E-13	ZNF295-AS1	21	42009194	42024924	+	1363	lincRNA	ZNF295 antisense RNA 1 [Source:HGNC Symbol;Acc:HGNC:23130]	-	231	4	5.053433286	0.119334934
ENSG00000167077	553.9348066	32.51464331	4.086020238	1.90E-15	4.29E-13	MEI1	22	41699499	41799456	+	5393	protein_coding	meiotic double-stranded break formation protein 1 [Source:HGNC Symbol;Acc:HGNC:28613]	-	643	28	3.555092992	0.211120825
ENSG00000185432	52.53995394	778.8848078	-3.886415342	1.91E-15	4.29E-13	METTL7A	12	50923472	50932517	+	4083	protein_coding	methyltransferase like 7A [Source:HGNC Symbol;Acc:HGNC:24550]	-	61	671	0.445472468	6.682617497
ENSG00000243753	956.2567074	66.17679884	3.850802742	2.06E-15	4.58E-13	HLA-L	6	30259584	30293014	+	5505	transcribed_unprocessed_pseudogene	major histocompatibility complex, class I, L (pseudogene) [Source:HGNC Symbol;Acc:HGNC:4970]	-	1110	57	6.012236669	0.421037711
ENSG00000235782	167.9814361	3.495642639	5.542955894	2.52E-15	5.53E-13	AL031429.1	1	70947379	70951493	+	749	antisense	novel transcript	-	195	3	7.76288596	0.162870676
ENSG00000103319	57.70898109	827.6368159	-3.838942556	2.63E-15	5.72E-13	EEF2K	16	22206282	22288732	+	8020	protein_coding	eukaryotic elongation factor 2 kinase [Source:HGNC Symbol;Acc:HGNC:24615]	-	67	713	0.249098348	3.615085929
ENSG00000110944	519.4746862	31.35387838	4.045645819	2.73E-15	5.90E-13	IL23A	12	56334174	56340410	+	1187	protein_coding	interleukin 23 subunit alpha [Source:HGNC Symbol;Acc:HGNC:15488]	-	603	27	15.14736204	0.924946276
ENSG00000131386	64.60101541	910.0509248	-3.813474044	2.80E-15	5.99E-13	GALNT15	3	16174649	16231992	+	6013	protein_coding	polypeptide N-acetylgalactosaminyltransferase 15 [Source:HGNC Symbol;Acc:HGNC:21531]	-	75	784	0.37191224	5.301860811
ENSG00000106991	1099.266204	13229.21892	-3.588949727	2.97E-15	6.28E-13	ENG	9	127815012	127854756	-	3935	protein_coding	endoglin [Source:HGNC Symbol;Acc:HGNC:3349]	-	1276	11397	9.668884007	117.7739592
ENSG00000100292	45693.24526	3834.010619	3.575017489	3.43E-15	7.17E-13	HMOX1	22	35380361	35394214	+	2405	protein_coding	heme oxygenase 1 [Source:HGNC Symbol;Acc:HGNC:5013]	-	53039	3303	657.5831241	55.84662806
ENSG00000163739	35051.09888	2940.223814	3.575413301	3.45E-15	7.17E-13	CXCL1	4	73869393	73871242	+	1296	protein_coding	C-X-C motif chemokine ligand 1 [Source:HGNC Symbol;Acc:HGNC:4602]	-	40686	2533	936.074481	79.47557002
ENSG00000127586	37.03286133	564.1438182	-3.924201979	3.64E-15	7.50E-13	CHTF18	16	788046	800737	+	5916	protein_coding	chromosome transmission fidelity factor 18 [Source:HGNC Symbol;Acc:HGNC:18435]	-	43	486	0.216725844	3.3405007
ENSG00000049249	148.1668616	2.334964664	5.922473835	4.61E-15	9.42E-13	TNFRSF9	1	7915894	7943165	-	6331	protein_coding	TNF receptor superfamily member 9 [Source:HGNC Symbol;Acc:HGNC:11924]	-	172	2	0.810077456	0.0128458
ENSG00000107821	219.6716259	2702.267587	-3.619920874	4.90E-15	9.93E-13	KAZALD1	10	101061841	101068131	+	3613	protein_coding	Kazal type serine peptidase inhibitor domain 1 [Source:HGNC Symbol;Acc:HGNC:25460]	-	255	2328	2.104469478	26.20103683
ENSG00000078018	858.045366	60.37298173	3.826673666	4.97E-15	9.99E-13	MAP2	2	209424058	209734118	+	11559	protein_coding	microtubule associated protein 2 [Source:HGNC Symbol;Acc:HGNC:6839]	-	996	52	2.56926847	0.182930678
ENSG00000184992	12.91062198	264.6671844	-4.343081794	6.07E-15	1.21E-12	BRI3BP	12	124993700	125031231	+	6648	protein_coding	BRI3 binding protein [Source:HGNC Symbol;Acc:HGNC:14251]	-	15	228	0.067277626	1.394592417
ENSG00000188372	245.5167192	10.46010979	4.5385027	8.20E-15	1.62E-12	ZP3	7	76397518	76442071	+	2716	protein_coding	zona pellucida glycoprotein 3 [Source:HGNC Symbol;Acc:HGNC:13189]	-	285	9	3.128855503	0.134746101
ENSG00000008118	114.5682311	1.39E-17	9.857737977	8.99E-15	1.76E-12	CAMK1G	1	209583717	209613938	+	2676	protein_coding	calcium/calmodulin dependent protein kinase IG [Source:HGNC Symbol;Acc:HGNC:14585]	-	133	0	1.481958167	0
ENSG00000165244	4.29537759	159.0378164	-5.166548	1.06E-14	2.06E-12	ZNF367	9	96385941	96418329	-	3646	protein_coding	zinc finger protein 367 [Source:HGNC Symbol;Acc:HGNC:18320]	zf-C2H2	5	137	0.040890625	1.527943749
ENSG00000164070	1100.98921	85.909772	3.678161277	1.27E-14	2.44E-12	HSPA4L	4	127781821	127840733	+	11621	protein_coding	heat shock protein family A (Hsp70) member 4 like [Source:HGNC Symbol;Acc:HGNC:17041]	-	1278	74	3.279123437	0.258935551
ENSG00000131153	0.849175216	97.51740069	-6.630836483	1.63E-14	3.11E-12	GINS2	16	85676198	85690073	-	3264	protein_coding	GINS complex subunit 2 [Source:HGNC Symbol;Acc:HGNC:24575]	-	1	84	0.009135246	1.046484016
ENSG00000118503	17219.71008	1556.595409	3.467504167	1.76E-14	3.33E-12	TNFAIP3	6	137867188	137883312	+	5051	protein_coding	TNF alpha induced protein 3 [Source:HGNC Symbol;Acc:HGNC:11896]	-	19988	1341	117.9946686	10.79580105
ENSG00000120738	1649.766615	138.1440924	3.576983818	1.95E-14	3.67E-12	EGR1	5	138465490	138469315	+	3138	protein_coding	early growth response 1 [Source:HGNC Symbol;Acc:HGNC:3238]	zf-C2H2	1915	119	18.19643254	1.542046555
ENSG00000177465	348.0355841	19.7462252	4.132106332	2.03E-14	3.77E-12	ACOT4	14	73591706	73596496	+	2362	protein_coding	acyl-CoA thioesterase 4 [Source:HGNC Symbol;Acc:HGNC:19748]	-	404	17	5.100020061	0.292666148
ENSG00000157766	435.0473904	4871.731922	-3.484774487	2.07E-14	3.83E-12	ACAN	15	88803442	88875354	+	10909	protein_coding	aggrecan [Source:HGNC Symbol;Acc:HGNC:319]	-	505	4197	1.380310682	15.64434882
ENSG00000217801	222.2561353	9.299349512	4.562805293	2.10E-14	3.85E-12	AL390719.1	1	1059734	1069355	+	2171	transcribed_unprocessed_pseudogene	uncharacterized LOC100288175 [Source:NCBI gene;Acc:100288175]	-	258	8	3.543482523	0.149842023
ENSG00000241749	1371.501149	114.9288413	3.575702249	2.87E-14	5.22E-12	RPSAP52	12	65758020	65826997	-	2035	transcribed_processed_pseudogene	ribosomal protein SA pseudogene 52 [Source:HGNC Symbol;Acc:HGNC:35752]	-	1592	99	23.32647218	1.978218433
ENSG00000146197	58.57048548	746.383469	-3.668554366	3.04E-14	5.49E-12	SCUBE3	6	35214419	35253079	+	7356	protein_coding	signal peptide, CUB domain and EGF like domain containing 3 [Source:HGNC Symbol;Acc:HGNC:13655]	-	68	643	0.275637057	3.554452505
ENSG00000073756	4074.03602	369.1357804	3.463852555	3.35E-14	6.01E-12	PTGS2	1	186671791	186680427	-	5269	protein_coding	prostaglandin-endoperoxide synthase 2 [Source:HGNC Symbol;Acc:HGNC:9605]	-	4729	318	26.76156629	2.454157238
ENSG00000169242	132.6598022	2.334964664	5.763136181	3.99E-14	7.09E-12	EFNA1	1	155127460	155134857	+	2539	protein_coding	ephrin A1 [Source:HGNC Symbol;Acc:HGNC:3221]	-	154	2	1.808541307	0.032031019
ENSG00000189057	5.156919939	147.4301921	-4.800978341	4.27E-14	7.54E-12	FAM111B	11	59107185	59127410	+	3863	protein_coding	family with sequence similarity 111 member B [Source:HGNC Symbol;Acc:HGNC:24200]	-	6	127	0.046312365	1.336849371
ENSG00000136999	83.55410229	991.3042714	-3.566371236	5.02E-14	8.79E-12	NOV	8	119416306	119424353	+	2673	protein_coding	nephroblastoma overexpressed [Source:HGNC Symbol;Acc:HGNC:7885]	-	97	854	1.082039682	12.99159206
ENSG00000138759	196.4110411	2147.423311	-3.449739478	6.00E-14	1.04E-11	FRAS1	4	78057570	78544269	+	18960	protein_coding	Fraser extracellular matrix complex subunit 1 [Source:HGNC Symbol;Acc:HGNC:19185]	-	228	1850	0.3585642	3.967682013
ENSG00000280721	274.8078242	15.10316397	4.175706031	6.90E-14	1.19E-11	LINC01943	2	87439523	87459044	-	1475	lincRNA	long intergenic non-protein coding RNA 1943 [Source:HGNC Symbol;Acc:HGNC:52767]	-	319	13	6.448653995	0.358389102
ENSG00000198855	7332.240312	699.9529849	3.388723684	7.23E-14	1.24E-11	FICD	12	108515185	108525837	+	4267	protein_coding	FIC domain containing [Source:HGNC Symbol;Acc:HGNC:18416]	-	8511	603	59.47416594	5.746430156
ENSG00000122952	24.9717676	356.3673967	-3.827637712	9.67E-14	1.64E-11	ZWINT	10	56357228	56361275	-	2378	protein_coding	ZW10 interacting kinetochore protein [Source:HGNC Symbol;Acc:HGNC:13195]	-	29	307	0.363627366	5.249645635
ENSG00000105246	136.9673188	3.495642639	5.248748714	1.24E-13	2.09E-11	EBI3	19	4229498	4237531	+	1284	protein_coding	Epstein-Barr virus induced 3 [Source:HGNC Symbol;Acc:HGNC:3129]	-	159	3	3.69234704	0.095007895
ENSG00000071575	72.35455206	827.6368159	-3.51333846	1.25E-13	2.10E-11	TRIB2	2	12716889	12742734	+	4588	protein_coding	tribbles pseudokinase 2 [Source:HGNC Symbol;Acc:HGNC:30809]	-	84	713	0.545916586	6.319308882
ENSG00000164949	2407.889244	227.522793	3.403068477	1.28E-13	2.13E-11	GEM	8	94249253	94262350	-	2648	protein_coding	GTP binding protein overexpressed in skeletal muscle [Source:HGNC Symbol;Acc:HGNC:4234]	-	2795	196	31.47271754	3.009827139
ENSG00000120337	136.1058155	3.495642639	5.23965474	1.42E-13	2.35E-11	TNFSF18	1	173039960	173050963	-	2008	protein_coding	TNF superfamily member 18 [Source:HGNC Symbol;Acc:HGNC:11932]	-	158	3	2.346193304	0.06075206
ENSG00000236453	211.0565946	10.46010979	4.320441061	1.67E-13	2.74E-11	AC003092.1	7	94022833	94066661	+	1064	lincRNA	novel transcript	-	245	9	6.86585882	0.343957152
ENSG00000271503	771.0335633	66.17679884	3.54024745	1.75E-13	2.82E-11	CCL5	17	35871491	35880793	-	1512	protein_coding	C-C motif chemokine ligand 5 [Source:HGNC Symbol;Acc:HGNC:10632]	-	895	57	17.64987592	1.532944839
ENSG00000095752	4609.029374	455.0321788	3.340115519	1.75E-13	2.82E-11	IL11	19	55364389	55370463	-	2671	protein_coding	interleukin 11 [Source:HGNC Symbol;Acc:HGNC:5966]	-	5350	392	59.72419525	5.967818992
ENSG00000180875	1629.952046	16125.32032	-3.306316563	1.75E-13	2.82E-11	GREM2	1	240489573	240612149	-	4170	protein_coding	gremlin 2, DAN family BMP antagonist [Source:HGNC Symbol;Acc:HGNC:17655]	-	1892	13892	13.52868203	135.466585
ENSG00000101412	30.14081135	393.5117856	-3.700553352	2.03E-13	3.23E-11	E2F1	20	33675683	33686404	-	2503	protein_coding	E2F transcription factor 1 [Source:HGNC Symbol;Acc:HGNC:3113]	E2F	35	339	0.416943884	5.507345364
ENSG00000173530	360.0966267	3614.626585	-3.326892848	2.21E-13	3.50E-11	TNFRSF10D	8	23135588	23164030	-	3538	protein_coding	TNF receptor superfamily member 10d [Source:HGNC Symbol;Acc:HGNC:11907]	-	418	3114	3.522807123	35.79020969
ENSG00000276462	95.61515381	1.39E-17	9.597179551	2.36E-13	3.72E-11	BX255923.2	9	41100794	41106229	-	3064	lincRNA	novel transcript	-	111	0	1.080201138	0
ENSG00000105486	37.03286133	458.5144652	-3.625171136	2.47E-13	3.86E-11	LIG1	19	48115445	48170603	-	6576	protein_coding	DNA ligase 1 [Source:HGNC Symbol;Acc:HGNC:6598]	-	43	395	0.194974163	2.442523519
ENSG00000092853	6.018455026	145.1086672	-4.560526907	2.52E-13	3.92E-11	CLSPN	1	35720218	35769967	-	5411	protein_coding	claspin [Source:HGNC Symbol;Acc:HGNC:19715]	-	7	125	0.038573666	0.939368391
ENSG00000010438	542.7352675	44.12228839	3.617426707	2.58E-13	3.99E-11	PRSS3	9	33750466	33799231	+	1664	protein_coding	serine protease 3 [Source:HGNC Symbol;Acc:HGNC:9486]	-	630	38	11.28905633	0.928610816
ENSG00000168811	736.5734434	63.8552721	3.525727472	2.64E-13	4.04E-11	IL12A	3	159988750	159996019	+	2040	protein_coding	interleukin 12A [Source:HGNC Symbol;Acc:HGNC:5969]	-	855	55	12.49701698	1.096316588
ENSG00000151014	1055.329552	96.35663788	3.451700973	2.69E-13	4.10E-11	NOCT	4	139015789	139045939	+	2504	protein_coding	nocturnin [Source:HGNC Symbol;Acc:HGNC:14254]	Others	1225	83	14.58720804	1.347867591
ENSG00000122877	1108.742737	103.3212145	3.422353784	2.95E-13	4.46E-11	EGR2	10	62811996	62919900	-	3689	protein_coding	early growth response 2 [Source:HGNC Symbol;Acc:HGNC:3239]	zf-C2H2	1287	89	10.40256179	0.981035707
ENSG00000187634	267.9157995	2663.962438	-3.313053697	3.33E-13	5.01E-11	SAMD11	1	923928	944581	+	4166	protein_coding	sterile alpha motif domain containing 11 [Source:HGNC Symbol;Acc:HGNC:28706]	-	311	2295	2.22593017	22.40097325
ENSG00000117643	86.13861353	919.3370215	-3.413770266	3.59E-13	5.35E-11	MAN1C1	1	25617468	25786207	+	9026	protein_coding	mannosidase alpha class 1C member 1 [Source:HGNC Symbol;Acc:HGNC:19080]	-	100	792	0.330350587	3.568069586
ENSG00000130762	6.879984921	153.2340043	-4.450053675	3.61E-13	5.36E-11	ARHGEF16	1	3454426	3481113	+	5563	protein_coding	Rho guanine nucleotide exchange factor 16 [Source:HGNC Symbol;Acc:HGNC:15515]	-	8	132	0.042879661	0.964868958
ENSG00000135723	68.908536	754.5088037	-3.4501633	3.84E-13	5.66E-11	FHOD1	16	67229387	67247658	-	5407	protein_coding	formin homology 2 domain containing 1 [Source:HGNC Symbol;Acc:HGNC:17905]	-	80	650	0.441168027	4.888329255
ENSG00000117586	1069.975102	100.999689	3.403763027	4.27E-13	6.25E-11	TNFSF4	1	173183734	173207313	-	3942	protein_coding	TNF superfamily member 4 [Source:HGNC Symbol;Acc:HGNC:11934]	-	1242	87	9.394537157	0.897441391
ENSG00000068078	6.879984921	152.0732419	-4.439091436	4.63E-13	6.74E-11	FGFR3	4	1793293	1808872	+	4848	protein_coding	fibroblast growth factor receptor 3 [Source:HGNC Symbol;Acc:HGNC:3690]	-	8	131	0.049203703	1.098783547
ENSG00000101255	16064.43458	1702.851432	3.237764538	4.74E-13	6.86E-11	TRIB3	20	362835	397559	+	3434	protein_coding	tribbles pseudokinase 3 [Source:HGNC Symbol;Acc:HGNC:16228]	-	18647	1467	161.9120206	17.37133863
ENSG00000235947	92.16913931	1.39E-17	9.544300302	4.98E-13	7.17E-11	EGOT	3	4749192	4751590	-	1464	lincRNA	eosinophil granule ontogeny transcript [Source:HGNC Symbol;Acc:HGNC:37129]	-	107	0	2.179280403	0
ENSG00000260597	6.879984921	150.9124795	-4.428045262	5.25E-13	7.50E-11	AC012531.1	12	54019910	54022589	+	2680	lincRNA	novel transcript	-	8	130	0.089007296	1.972477335
ENSG00000167900	42.20189458	484.051232	-3.51548795	6.52E-13	9.26E-11	TK1	17	78174075	78187233	-	1861	protein_coding	thymidine kinase 1 [Source:HGNC Symbol;Acc:HGNC:11830]	-	49	417	0.785091218	9.111568511
ENSG00000229647	195.549538	10.46010979	4.210418572	6.85E-13	9.66E-11	MYOSLID	2	207239650	207245887	+	1204	lincRNA	myocardin-induced smooth muscle lncRNA, inducer of differentiation [Source:HGNC Symbol;Acc:HGNC:51821]	-	227	9	5.621727402	0.303962135
ENSG00000184557	38.75587275	453.8714167	-3.545116009	7.10E-13	9.96E-11	SOCS3	17	78356778	78360077	-	2734	protein_coding	suppressor of cytokine signaling 3 [Source:HGNC Symbol;Acc:HGNC:19391]	-	45	391	0.490777242	5.815428364
ENSG00000178726	188.6575127	1835.17831	-3.281131369	7.42E-13	1.03E-10	THBD	20	23045633	23049741	-	4109	protein_coding	thrombomodulin [Source:HGNC Symbol;Acc:HGNC:11784]	-	219	1581	1.589199377	15.64585107
ENSG00000100906	9879.704641	1067.914569	3.209542592	7.47E-13	1.04E-10	NFKBIA	14	35401511	35404749	-	2373	protein_coding	NFKB inhibitor alpha [Source:HGNC Symbol;Acc:HGNC:7797]	-	11468	920	144.0987982	15.76498465
ENSG00000244414	124.0447686	3.495642639	5.10592626	7.74E-13	1.07E-10	CFHR1	1	196819757	196832189	+	2197	protein_coding	complement factor H related 1 [Source:HGNC Symbol;Acc:HGNC:4888]	-	144	3	1.954352271	0.055525779
ENSG00000140403	1155.263899	113.7680787	3.342826444	8.04E-13	1.10E-10	DNAJA4	15	78264086	78282196	+	6591	protein_coding	DnaJ heat shock protein family (Hsp40) member A4 [Source:HGNC Symbol;Acc:HGNC:14885]	-	1341	98	6.066635174	0.604614039
ENSG00000119969	21.52573401	291.3647151	-3.750186719	8.45E-13	1.15E-10	HELLS	10	94501434	94613905	+	10148	protein_coding	helicase, lymphoid specific [Source:HGNC Symbol;Acc:HGNC:4861]	-	25	251	0.073456455	1.005765481
ENSG00000042286	5747.936321	619.8603996	3.212806367	9.23E-13	1.25E-10	AIFM2	10	70098223	70132934	-	5135	protein_coding	apoptosis inducing factor, mitochondria associated 2 [Source:HGNC Symbol;Acc:HGNC:21411]	-	6672	534	38.74235375	4.228674651
ENSG00000196839	95.61515381	963.4459811	-3.331017494	1.02E-12	1.37E-10	ADA	20	44619522	44652233	-	2852	protein_coding	adenosine deaminase [Source:HGNC Symbol;Acc:HGNC:186]	-	111	830	1.160496594	11.83401279
ENSG00000154153	624.5780532	56.89069104	3.454135949	1.03E-12	1.37E-10	RETREG1	5	16473038	16617058	-	4568	protein_coding	reticulophagy regulator 1 [Source:HGNC Symbol;Acc:HGNC:25964]	-	725	49	4.73240957	0.436187733
ENSG00000170801	93.89214658	942.5522634	-3.325587352	1.09E-12	1.45E-10	HTRA3	4	8269765	8307111	+	3321	protein_coding	HtrA serine peptidase 3 [Source:HGNC Symbol;Acc:HGNC:30406]	-	109	812	0.97865143	9.942385927
ENSG00000136244	12062.75321	1331.407564	3.179431851	1.11E-12	1.46E-10	IL6	7	22725884	22732002	+	2069	protein_coding	interleukin 6 [Source:HGNC Symbol;Acc:HGNC:6018]	-	14002	1147	201.7901649	22.54272382
ENSG00000108691	17822.76217	1970.987474	3.17666074	1.11E-12	1.46E-10	CCL2	17	34255218	34257203	+	1986	protein_coding	C-C motif chemokine ligand 2 [Source:HGNC Symbol;Acc:HGNC:10618]	-	20688	1698	310.6058821	34.76657471
ENSG00000276809	142.1363386	4.656357283	4.899521677	1.13E-12	1.47E-10	AL138955.1	13	95744726	95745765	+	1040	sense_intronic	novel transcript, sense intronic to DNAJC3	-	165	4	4.730652176	0.156397611
ENSG00000108001	16.35667336	231.0050798	-3.808758575	1.21E-12	1.57E-10	EBF3	10	129835283	129963841	-	4623	protein_coding	early B cell factor 3 [Source:HGNC Symbol;Acc:HGNC:19087]	COE	19	199	0.122546277	1.750381224
ENSG00000197084	87.00011724	1.39E-17	9.461159578	1.31E-12	1.69E-10	LCE1C	1	152804835	152806628	-	692	protein_coding	late cornified envelope 1C [Source:HGNC Symbol;Acc:HGNC:29464]	-	101	0	4.351967986	0
ENSG00000132002	12092.04431	1346.497471	3.166672844	1.32E-12	1.70E-10	DNAJB1	19	14514770	14529770	-	3672	protein_coding	DnaJ heat shock protein family (Hsp40) member B1 [Source:HGNC Symbol;Acc:HGNC:5270]	-	14036	1160	113.9753933	12.84572972
ENSG00000108932	272.2233149	18.5854597	3.86471982	1.34E-12	1.71E-10	SLC16A6	17	68267026	68291267	-	4061	protein_coding	solute carrier family 16 member 6 [Source:HGNC Symbol;Acc:HGNC:10927]	-	316	16	2.320195102	0.160210308
ENSG00000065809	1667.858177	175.2884896	3.249403638	1.40E-12	1.78E-10	FAM107B	10	14518557	14774897	-	7019	protein_coding	family with sequence similarity 107 member B [Source:HGNC Symbol;Acc:HGNC:23726]	-	1936	151	8.224329908	0.874792736
ENSG00000283265	86.13861353	1.39E-17	9.446824753	1.59E-12	2.01E-10	AL356234.3	6	137693068	137700415	+	1160	lincRNA	novel transcript	-	100	0	2.570469312	0
ENSG00000233952	86.13861353	1.39E-17	9.446824753	1.59E-12	2.01E-10	FTLP15	7	45997540	45998071	-	532	processed_pseudogene	ferritin light chain pseudogene 15 [Source:HGNC Symbol;Acc:HGNC:37965]	-	100	0	5.60478271	0
ENSG00000167797	3855.214261	423.6916012	3.185400079	1.63E-12	2.04E-10	CDK2AP2	11	67506497	67508649	-	2019	protein_coding	cyclin dependent kinase 2 associated protein 2 [Source:HGNC Symbol;Acc:HGNC:30833]	-	4475	365	66.08868845	7.351229964
ENSG00000272825	10.32607369	170.6454402	-4.028749679	1.67E-12	2.08E-10	AL844908.1	21	44936303	44936954	+	652	antisense	novel transcript	-	12	147	0.548787313	9.167970395
ENSG00000157240	214.5026071	1981.434333	-3.206648837	1.69E-12	2.09E-10	FZD1	7	91264364	91271326	+	6963	protein_coding	frizzled class receptor 1 [Source:HGNC Symbol;Acc:HGNC:4038]	-	249	1707	1.066285159	9.968747347
ENSG00000111077	298.0684071	2719.679019	-3.189124975	1.73E-12	2.13E-10	TNS2	12	53046969	53064372	+	8093	protein_coding	tensin 2 [Source:HGNC Symbol;Acc:HGNC:19737]	-	346	2343	1.274785077	11.77243257
ENSG00000185101	241.2092037	16.26392901	3.881589195	1.74E-12	2.13E-10	ANO9	11	417933	442011	-	6207	protein_coding	anoctamin 9 [Source:HGNC Symbol;Acc:HGNC:20679]	-	280	14	1.345075612	0.091716982
ENSG00000171658	1391.315718	146.2694297	3.24880318	1.80E-12	2.19E-10	NMRAL2P	3	185959943	185980872	+	2628	transcribed_unprocessed_pseudogene	NmrA like redox sensor 2, pseudogene [Source:HGNC Symbol;Acc:HGNC:52332]	-	1615	126	18.32388588	1.949614057
ENSG00000102468	40.47888382	446.9068439	-3.460271372	2.13E-12	2.59E-10	HTR2A	13	46831550	46897076	-	5624	protein_coding	5-hydroxytryptamine receptor 2A [Source:HGNC Symbol;Acc:HGNC:5293]	-	47	385	0.24918561	2.783677254
ENSG00000110455	115.4297346	1092.290573	-3.240725469	2.21E-12	2.67E-10	ACCS	11	44065925	44084222	+	5826	protein_coding	1-aminocyclopropane-1-carboxylate synthase homolog (inactive) [Source:HGNC Symbol;Acc:HGNC:23989]	-	134	941	0.685811448	6.567840635
ENSG00000127564	25.83327538	312.2584344	-3.588403109	2.29E-12	2.75E-10	PKMYT1	16	2968024	2980539	-	5034	protein_coding	protein kinase, membrane associated tyrosine/threonine 1 [Source:HGNC Symbol;Acc:HGNC:29650]	-	30	269	0.177696329	2.17291397
ENSG00000178381	1972.830235	215.9151704	3.191093035	2.55E-12	3.05E-10	ZFAND2A	7	1152071	1160759	-	2281	protein_coding	zinc finger AN1-type containing 2A [Source:HGNC Symbol;Acc:HGNC:28073]	-	2290	186	29.93509286	3.315821339
ENSG00000139209	57.70898109	588.5198226	-3.34711377	2.73E-12	3.25E-10	SLC38A4	12	46764761	46832408	-	4145	protein_coding	solute carrier family 38 member 4 [Source:HGNC Symbol;Acc:HGNC:14679]	-	67	507	0.481970748	4.973783619
ENSG00000221926	1741.085931	190.3784	3.19232285	3.02E-12	3.57E-10	TRIM16	17	15627960	15684311	-	5640	protein_coding	tripartite motif containing 16 [Source:HGNC Symbol;Acc:HGNC:17241]	-	2021	164	10.68458411	1.182410308
ENSG00000101057	18.07969531	236.808891	-3.701180774	3.28E-12	3.86E-10	MYBL2	20	43667019	43716496	+	2777	protein_coding	MYB proto-oncogene like 2 [Source:HGNC Symbol;Acc:HGNC:7548]	MYB	21	204	0.225483012	2.98715495
ENSG00000085999	3.433824714	106.8035027	-4.904526554	3.43E-12	4.01E-10	RAD54L	1	46247688	46278473	+	3212	protein_coding	RAD54 like [Source:HGNC Symbol;Acc:HGNC:9826]	-	4	92	0.037132558	1.164704501
ENSG00000184156	1363.747622	147.4301921	3.208537692	3.46E-12	4.03E-10	KCNQ3	8	132120858	132481019	-	12646	protein_coding	potassium voltage-gated channel subfamily Q member 3 [Source:HGNC Symbol;Acc:HGNC:6297]	-	1583	127	3.732485678	0.408370166
ENSG00000260793	5.156919939	116.0896039	-4.456476192	3.49E-12	4.04E-10	AC003102.1	17	44221401	44223710	+	2012	antisense	novel transcript, antisense to UBTF	-	6	100	0.088918819	2.021042689
ENSG00000109220	4245.475114	486.3727563	3.125510858	3.52E-12	4.06E-10	CHIC2	4	54009789	54064690	-	1318	protein_coding	cysteine rich hydrophobic domain 2 [Source:HGNC Symbol;Acc:HGNC:1935]	-	4928	419	111.4873779	12.9271288
ENSG00000111863	362.6811359	31.35387838	3.527456427	3.67E-12	4.21E-10	ADTRP	6	11712054	11807046	-	4150	protein_coding	androgen dependent TFPI regulating protein [Source:HGNC Symbol;Acc:HGNC:21214]	-	421	27	3.02485396	0.264556923
ENSG00000087085	122.3217618	4.656357283	4.683149616	3.93E-12	4.48E-10	ACHE	7	100889994	100896974	-	3783	protein_coding	acetylcholinesterase (Cartwright blood group) [Source:HGNC Symbol;Acc:HGNC:108]	-	142	4	1.11923792	0.042995907
ENSG00000116133	703.8363294	6040.619339	-3.101133728	3.97E-12	4.50E-10	DHCR24	1	54849627	54887271	-	6290	protein_coding	24-dehydrocholesterol reductase [Source:HGNC Symbol;Acc:HGNC:2859]	-	817	5204	3.872949406	33.64264289
ENSG00000156502	5619.572376	652.3617386	3.10650736	4.02E-12	4.54E-10	SUPV3L1	10	69180232	69209099	+	4283	protein_coding	Suv3 like RNA helicase [Source:HGNC Symbol;Acc:HGNC:11471]	-	6523	562	45.41190459	5.335703698
ENSG00000257335	274.8078242	20.90699072	3.709480875	4.04E-12	4.55E-10	MGAM	7	141907813	142106747	+	10767	protein_coding	maltase-glucoamylase [Source:HGNC Symbol;Acc:HGNC:7043]	-	319	18	0.883418282	0.067980015
ENSG00000136630	3545.934689	407.4409313	3.121168062	4.12E-12	4.62E-10	HLX	1	220879400	220885059	+	5660	protein_coding	H2.0 like homeobox [Source:HGNC Symbol;Acc:HGNC:4978]	Homeobox	4116	351	21.68349816	2.521704239
ENSG00000100985	121.4602584	4.656357283	4.672964178	4.54E-12	5.06E-10	MMP9	20	46008908	46016561	+	2336	protein_coding	matrix metallopeptidase 9 [Source:HGNC Symbol;Acc:HGNC:7176]	-	141	4	1.799768667	0.069629073
ENSG00000135604	297.206904	24.38928719	3.601292288	4.88E-12	5.41E-10	STX11	6	144150526	144188370	+	1926	protein_coding	syntaxin 11 [Source:HGNC Symbol;Acc:HGNC:11429]	-	345	21	5.341130938	0.443370175
ENSG00000128872	37.03286133	392.3510234	-3.400407309	5.27E-12	5.82E-10	TMOD2	15	51751561	51816368	+	11636	protein_coding	tropomodulin 2 [Source:HGNC Symbol;Acc:HGNC:11872]	-	43	338	0.110188217	1.181180996
ENSG00000183250	52.53995394	525.8386684	-3.319723801	5.60E-12	6.15E-10	LINC01547	21	44932814	44939913	-	2656	lincRNA	long intergenic non-protein coding RNA 1547 [Source:HGNC Symbol;Acc:HGNC:15707]	-	61	453	0.684813285	6.935433223
ENSG00000221971	79.24658329	1.39E-17	9.326710271	6.65E-12	7.27E-10	TTC4P1	7	45999621	46000778	-	1158	processed_pseudogene	tetratricopeptide repeat domain 4 pseudogene 1 [Source:HGNC Symbol;Acc:HGNC:12395]	-	92	0	2.368916105	0
ENSG00000152291	1684.226734	13904.78245	-3.045318498	6.81E-12	7.41E-10	TGOLN2	2	85318020	85328425	-	7081	protein_coding	trans-golgi network protein 2 [Source:HGNC Symbol;Acc:HGNC:15450]	-	1955	11979	8.232326375	68.79065327
ENSG00000224020	118.8757482	4.656357283	4.641969168	7.06E-12	7.65E-10	MIR181A2HG	9	124658467	124698631	+	662	antisense	MIR181A2 host gene [Source:HGNC Symbol;Acc:HGNC:37188]	-	138	4	6.215720959	0.245700175
ENSG00000197256	772.7565693	6425.992351	-3.055605627	7.24E-12	7.81E-10	KANK2	19	11164267	11197791	-	7638	protein_coding	KN motif and ankyrin repeat domains 2 [Source:HGNC Symbol;Acc:HGNC:29300]	-	897	5536	3.501734392	29.47269777
ENSG00000180229	99.92267172	904.2471143	-3.176056764	7.41E-12	7.96E-10	HERC2P3	15	20379495	20506180	-	9413	transcribed_unprocessed_pseudogene	hect domain and RLD 2 pseudogene 3 [Source:HGNC Symbol;Acc:HGNC:4871]	-	116	779	0.367451769	3.365215357
ENSG00000114784	6823.092048	824.1545296	3.04927465	7.98E-12	8.53E-10	EIF1B	3	40309684	40312424	+	1912	protein_coding	eukaryotic translation initiation factor 1B [Source:HGNC Symbol;Acc:HGNC:30792]	-	7920	710	123.5115882	15.09989488
ENSG00000230647	78.38507945	1.39E-17	9.310967644	8.21E-12	8.73E-10	AC022816.1	17	14374139	14421026	+	804	lincRNA	novel transcript	-	91	0	3.374859957	0
ENSG00000250038	273.084818	22.06775625	3.622855569	8.34E-12	8.83E-10	AC109588.1	4	28362279	28402864	-	1304	lincRNA	novel transcript	-	317	19	7.248565762	0.592487883
ENSG00000167034	714.1743654	75.46290469	3.240603671	8.79E-12	9.26E-10	NKX3-1	8	23678693	23682927	-	3271	protein_coding	NK3 homeobox 1 [Source:HGNC Symbol;Acc:HGNC:7838]	Homeobox	829	65	7.556912593	0.808046355
ENSG00000050730	205.0260726	13.9423993	3.867832549	8.87E-12	9.30E-10	TNIP3	4	121131408	121227466	-	3768	protein_coding	TNFAIP3 interacting protein 3 [Source:HGNC Symbol;Acc:HGNC:19315]	-	238	12	1.883373587	0.129501207
ENSG00000197106	17.21818459	215.9151704	-3.637886935	9.23E-12	9.64E-10	SLC6A17	1	110150486	110202202	+	6644	protein_coding	solute carrier family 6 member 17 [Source:HGNC Symbol;Acc:HGNC:31399]	-	20	186	0.089757508	1.138378759
ENSG00000076555	6.879984921	128.8579923	-4.200295447	9.71E-12	1.01E-09	ACACB	12	109116595	109268226	+	14505	protein_coding	acetyl-CoA carboxylase beta [Source:HGNC Symbol;Acc:HGNC:85]	-	8	111	0.016445333	0.311177874
ENSG00000213057	1.39E-17	68.49832547	-9.116289353	9.96E-12	1.03E-09	C1orf220	1	178542752	178548889	+	2775	lincRNA	chromosome 1 open reading frame 220 (putative) [Source:HGNC Symbol;Acc:HGNC:33805]	-	0	59	0	0.864554722
ENSG00000147536	10.32607369	163.680866	-3.968673132	1.01E-11	1.04E-09	GINS4	8	41529206	41545046	+	5475	protein_coding	GINS complex subunit 4 [Source:HGNC Symbol;Acc:HGNC:28226]	-	12	141	0.065353302	1.047221265
ENSG00000176887	151.6128746	8.13859198	4.201323161	1.04E-11	1.07E-09	SOX11	2	5692667	5701385	+	8719	protein_coding	SRY-box 11 [Source:HGNC Symbol;Acc:HGNC:11191]	HMG	176	7	0.601888995	0.032646365
ENSG00000102554	1487.804053	172.9669649	3.103828278	1.08E-11	1.11E-09	KLF5	13	73054976	73077542	+	3893	protein_coding	Kruppel like factor 5 [Source:HGNC Symbol;Acc:HGNC:6349]	zf-C2H2	1727	149	13.22751755	1.55634304
ENSG00000143476	24.1102596	271.6317577	-3.486436055	1.10E-11	1.12E-09	DTL	1	212035553	212107400	+	4916	protein_coding	denticleless E3 ubiquitin protein ligase homolog [Source:HGNC Symbol;Acc:HGNC:30288]	-	28	234	0.169830845	1.935563601
ENSG00000187650	6.018455026	118.4111292	-4.267444875	1.11E-11	1.12E-09	VMAC	19	5904858	5910853	+	2254	protein_coding	vimentin type intermediate filament associated coiled-coil protein [Source:HGNC Symbol;Acc:HGNC:33803]	-	7	102	0.092600758	1.840135159
ENSG00000174749	1636.84407	191.5391623	3.094494934	1.13E-11	1.14E-09	FAM241A	4	112145397	112195256	+	8901	protein_coding	family with sequence similarity 241 member A [Source:HGNC Symbol;Acc:HGNC:26813]	-	1900	165	6.36480661	0.753786936
ENSG00000187741	21.52573401	254.2203245	-3.55351963	1.14E-11	1.15E-09	FANCA	16	89737549	89816657	-	9736	protein_coding	FA complementation group A [Source:HGNC Symbol;Acc:HGNC:3582]	-	25	219	0.076564924	0.914675429
ENSG00000159251	410.9253057	3377.83112	-3.038721432	1.15E-11	1.15E-09	ACTC1	15	34788095	34795726	-	4602	protein_coding	actin, alpha, cardiac muscle 1 [Source:HGNC Symbol;Acc:HGNC:143]	-	477	2910	3.090595567	25.71282759
ENSG00000120742	16201.41355	2020.900243	3.002983075	1.22E-11	1.22E-09	SERP1	3	150541994	150603228	-	5747	protein_coding	stress associated endoplasmic reticulum protein 1 [Source:HGNC Symbol;Acc:HGNC:10759]	-	18806	1741	97.57209887	12.31859103
ENSG00000215068	1.39E-17	67.33756217	-9.091672118	1.27E-11	1.26E-09	AC025171.2	5	43041575	43045390	+	2773	antisense	uncharacterized LOC153684 [Source:NCBI gene;Acc:153684]	-	0	58	0	0.850514236
ENSG00000242221	783.9561083	87.07053494	3.168939711	1.45E-11	1.43E-09	PSG2	19	43064211	43083045	-	2798	protein_coding	pregnancy specific beta-1-glycoprotein 2 [Source:HGNC Symbol;Acc:HGNC:9519]	-	910	75	9.697596161	1.089976203
ENSG00000092969	1119.080773	130.0187548	3.104474334	1.59E-11	1.56E-09	TGFB2	1	218346235	218444619	+	5151	protein_coding	transforming growth factor beta 2 [Source:HGNC Symbol;Acc:HGNC:11768]	-	1299	112	7.519483553	0.884158112
ENSG00000250746	85.27710979	1.174306703	6.055295292	1.71E-11	1.67E-09	AC105250.1	4	164188311	164190367	+	2057	processed_pseudogene	heat shock 70kDa protein 5 (glucose-regulated protein, 78kDa) (HSPA5) pseudogene	-	99	1	1.435064151	0.019768293
ENSG00000115232	390.249233	3143.357179	-3.009389186	1.72E-11	1.67E-09	ITGA4	2	181457202	181536187	+	7901	protein_coding	integrin subunit alpha 4 [Source:HGNC Symbol;Acc:HGNC:6140]	-	453	2708	1.70956868	13.93702443
ENSG00000113070	1692.841764	204.3075476	3.049969984	1.79E-11	1.74E-09	HBEGF	5	140332843	140346631	-	3018	protein_coding	heparin binding EGF like growth factor [Source:HGNC Symbol;Acc:HGNC:3059]	-	1965	176	19.41394218	2.371356755
ENSG00000113811	6266.561119	789.3316667	2.988800199	1.88E-11	1.82E-09	SELENOK	3	53884410	53891988	-	2165	protein_coding	selenoprotein K [Source:HGNC Symbol;Acc:HGNC:30394]	-	7274	680	100.1811029	12.77186958
ENSG00000168497	8.603034052	140.4656174	-4.007793797	2.04E-11	1.96E-09	CAVIN2	2	191834302	191847255	-	3229	protein_coding	caveolae associated protein 2 [Source:HGNC Symbol;Acc:HGNC:10690]	-	10	121	0.092342657	1.523774805
ENSG00000197296	93.03064295	803.2608119	-3.108191731	2.06E-11	1.97E-09	FITM2	20	44302838	44311169	-	4597	protein_coding	fat storage inducing transmembrane protein 2 [Source:HGNC Symbol;Acc:HGNC:16135]	-	108	692	0.700518589	6.121178637
ENSG00000139364	12.04910705	166.0023907	-3.769022965	2.07E-11	1.97E-09	TMEM132B	12	125186836	125662377	+	15703	protein_coding	transmembrane protein 132B [Source:HGNC Symbol;Acc:HGNC:29397]	-	14	143	0.026583724	0.370302693
ENSG00000214021	148.1668616	1226.938976	-3.048581738	2.25E-11	2.14E-09	TTLL3	3	9808086	9855138	+	10365	protein_coding	tubulin tyrosine ligase like 3 [Source:HGNC Symbol;Acc:HGNC:24483]	-	172	1057	0.494799843	4.146762324
ENSG00000198774	640.9466102	70.81985198	3.176038447	2.32E-11	2.20E-09	RASSF9	12	85800697	85836570	-	5682	protein_coding	Ras association domain family member 9 [Source:HGNC Symbol;Acc:HGNC:15739]	-	744	61	3.904290452	0.436548066
ENSG00000162591	2800.734606	21670.28079	-2.95177834	2.37E-11	2.23E-09	MEGF6	1	3489920	3611495	-	7039	protein_coding	multiple EGF like domains 6 [Source:HGNC Symbol;Acc:HGNC:3232]	-	3251	18669	13.77134685	107.8483621
ENSG00000161888	6.018455026	113.7680787	-4.209790796	2.38E-11	2.23E-09	SPC24	19	11131520	11155808	-	2839	protein_coding	SPC24, NDC80 kinetochore complex component [Source:HGNC Symbol;Acc:HGNC:26913]	-	7	98	0.073519587	1.403667183
ENSG00000148655	320.4674866	30.19311338	3.403233349	2.40E-11	2.24E-09	LRMDA	10	75431453	76560167	+	6560	protein_coding	leucine rich melanocyte differentiation associated [Source:HGNC Symbol;Acc:HGNC:23405]	-	372	26	1.690867252	0.161165831
ENSG00000149428	46833.01371	6062.673819	2.949477719	2.40E-11	2.24E-09	HYOU1	11	119044189	119057202	-	7694	protein_coding	hypoxia up-regulated 1 [Source:HGNC Symbol;Acc:HGNC:16931]	-	54362	5223	210.6753174	27.60395477
ENSG00000135116	600.455969	66.17679884	3.179584122	2.41E-11	2.24E-09	HRK	12	116856144	116881441	-	6853	protein_coding	harakiri, BCL2 interacting protein [Source:HGNC Symbol;Acc:HGNC:5185]	-	697	57	3.032651172	0.338218678
ENSG00000253731	20.66422489	236.808891	-3.509760135	2.44E-11	2.25E-09	PCDHGA6	5	141373914	141512979	+	7910	protein_coding	protocadherin gamma subfamily A, 6 [Source:HGNC Symbol;Acc:HGNC:8704]	-	24	204	0.090470121	1.048714197
ENSG00000226067	82.69259852	1.174306703	6.010966425	2.53E-11	2.33E-09	LINC00623	1	120913275	121009291	+	2075	lincRNA	long intergenic non-protein coding RNA 623 [Source:HGNC Symbol;Acc:HGNC:44252]	-	96	1	1.379505844	0.019596809
ENSG00000273179	19.80271542	227.522793	-3.513103142	2.65E-11	2.43E-09	AC092535.4	4	1167778	1168174	+	397	antisense	novel transcript, antisense to SPON2	-	23	196	1.727458973	20.07562283
ENSG00000178860	5698.830651	733.6150859	2.957388295	2.92E-11	2.67E-09	MSC	8	71841549	71844468	-	2113	protein_coding	musculin [Source:HGNC Symbol;Acc:HGNC:7321]	bHLH	6615	632	93.34708575	12.16244934
ENSG00000234115	71.49304808	1.39E-17	9.178431349	3.02E-11	2.75E-09	AL138878.2	6	7516600	7517840	-	1241	processed_pseudogene	isocitrate dehydrogenase 1 (NADP+), soluble (IDH1) pseudogene	-	83	0	1.994236788	0
ENSG00000123119	424.7093542	44.12228839	3.263753819	3.04E-11	2.75E-09	NECAB1	8	90791550	90959408	+	6408	protein_coding	N-terminal EF-hand calcium binding protein 1 [Source:HGNC Symbol;Acc:HGNC:20983]	-	493	38	2.294007475	0.24113739
ENSG00000276600	6.879984921	120.7326544	-4.106412377	3.06E-11	2.77E-09	RAB7B	1	205976740	206003461	-	3686	protein_coding	RAB7B, member RAS oncogene family [Source:HGNC Symbol;Acc:HGNC:30513]	-	8	104	0.064715017	1.14731183
ENSG00000120910	3582.117814	458.5144652	2.965481456	3.18E-11	2.85E-09	PPP3CC	8	22440819	22541142	+	2899	protein_coding	protein phosphatase 3 catalytic subunit gamma [Source:HGNC Symbol;Acc:HGNC:9316]	-	4158	395	42.76679277	5.540543175
ENSG00000176907	866.660396	102.1604518	3.083299178	3.18E-11	2.85E-09	TCIM	8	40153455	40155308	+	1854	protein_coding	transcriptional and immune response regulator [Source:HGNC Symbol;Acc:HGNC:1357]	-	1006	88	16.17926035	1.930084867
ENSG00000226137	39.61737833	379.5826398	-3.255705762	3.32E-11	2.96E-09	BAIAP2-DT	17	81029130	81034881	-	4773	lincRNA	BAIAP2 divergent transcript [Source:HGNC Symbol;Acc:HGNC:44342]	-	46	327	0.287366944	2.785863168
ENSG00000130653	32.72533101	325.0268183	-3.306611021	3.55E-11	3.16E-09	PNPLA7	9	137459953	137550534	-	9976	protein_coding	patatin like phospholipase domain containing 7 [Source:HGNC Symbol;Acc:HGNC:24768]	-	38	280	0.113578877	1.141313762
ENSG00000059728	1767.792524	221.7189817	2.994538248	3.64E-11	3.23E-09	MXD1	2	69897688	69942945	+	6351	protein_coding	MAX dimerization protein 1 [Source:HGNC Symbol;Acc:HGNC:6761]	bHLH	2052	191	9.633978134	1.222910623
ENSG00000100422	135.2443121	1098.094384	-3.020064615	3.67E-11	3.23E-09	CERK	22	46684411	46738261	-	4938	protein_coding	ceramide kinase [Source:HGNC Symbol;Acc:HGNC:19256]	-	157	946	0.94802323	7.790108634
ENSG00000111199	44.78641019	415.5662663	-3.209974045	3.69E-11	3.24E-09	TRPV4	12	109783085	109833401	-	3759	protein_coding	transient receptor potential cation channel subfamily V member 4 [Source:HGNC Symbol;Acc:HGNC:18083]	-	52	358	0.412478608	3.872702752
ENSG00000185745	220.533129	1744.638867	-2.983067657	3.78E-11	3.31E-09	IFIT1	10	89392546	89406486	+	4613	protein_coding	interferon induced protein with tetratricopeptide repeats 1 [Source:HGNC Symbol;Acc:HGNC:5407]	-	256	1503	1.654729172	13.24887459
ENSG00000072195	338.5590507	2631.4611	-2.957868865	3.85E-11	3.36E-09	SPEG	2	219434846	219498287	+	17910	protein_coding	SPEG complex locus [Source:HGNC Symbol;Acc:HGNC:16901]	-	393	2267	0.654285623	5.147061974
ENSG00000186162	1835.85126	232.165842	2.982643189	3.94E-11	3.41E-09	CIDECP	3	10014238	10026365	-	3017	transcribed_unprocessed_pseudogene	cell death-inducing DFFA-like effector c pseudogene [Source:HGNC Symbol;Acc:HGNC:24230]	-	2131	200	21.06097886	2.695616765
ENSG00000165030	3941.36456	511.9095229	2.944473465	3.94E-11	3.41E-09	NFIL3	9	91409045	91423862	-	2085	protein_coding	nuclear factor, interleukin 3 regulated [Source:HGNC Symbol;Acc:HGNC:7787]	TF_bZIP	4575	441	65.42676565	8.60074345
ENSG00000174564	3076.415561	398.1548341	2.949513137	4.14E-11	3.57E-09	IL20RB	3	136946230	137011085	+	2473	protein_coding	interleukin 20 receptor subunit beta [Source:HGNC Symbol;Acc:HGNC:6004]	-	3571	343	43.05624448	5.639926794
ENSG00000120370	2669.786152	343.599013	2.957536883	4.19E-11	3.60E-09	GORAB	1	170532129	170553446	+	3773	protein_coding	golgin, RAB6 interacting [Source:HGNC Symbol;Acc:HGNC:25676]	-	3099	296	24.49092473	3.190129911
ENSG00000115525	42.20189458	388.868737	-3.199691828	4.51E-11	3.86E-09	ST3GAL5	2	85837120	85905199	-	16318	protein_coding	ST3 beta-galactoside alpha-2,3-sialyltransferase 5 [Source:HGNC Symbol;Acc:HGNC:10872]	-	49	335	0.089536387	0.834797888
ENSG00000103888	20942.26448	156273.4127	-2.899574696	4.61E-11	3.93E-09	CEMIP	15	80779343	80951776	+	7621	protein_coding	cell migration inducing hyaluronidase 1 [Source:HGNC Symbol;Acc:HGNC:29213]	-	24309	134630	95.10986047	718.3454535
ENSG00000101230	2.572256539	82.42748308	-4.929683445	4.63E-11	3.94E-09	ISM1	20	13221771	13300651	+	2593	protein_coding	isthmin 1 [Source:HGNC Symbol;Acc:HGNC:16213]	-	3	71	0.034497621	1.11342071
ENSG00000226835	98.19966458	3.495642639	4.769269179	4.75E-11	4.02E-09	AC097059.1	1	94247866	94334848	+	980	lincRNA	uncharacterized LOC107985092 [Source:NCBI gene;Acc:107985092]	-	114	3	3.468559815	0.124479731
ENSG00000116005	756.3880124	5695.873001	-2.912488565	4.98E-11	4.20E-09	PCYOX1	2	70257386	70281191	+	5870	protein_coding	prenylcysteine oxidase 1 [Source:HGNC Symbol;Acc:HGNC:20588]	-	878	4907	4.459917521	33.99236801
ENSG00000120053	7295.195684	973.89284	2.904975281	5.02E-11	4.22E-09	GOT1	10	99396870	99431569	-	3369	protein_coding	glutamic-oxaloacetic transaminase 1 [Source:HGNC Symbol;Acc:HGNC:4432]	-	8468	839	74.94630928	10.12661766
ENSG00000149218	182.6269904	1430.072341	-2.968159198	5.51E-11	4.62E-09	ENDOD1	11	95089810	95132645	+	4687	protein_coding	endonuclease domain containing 1 [Source:HGNC Symbol;Acc:HGNC:29129]	-	212	1232	1.348687462	10.68856044
ENSG00000125740	230.0096633	19.7462252	3.534853598	6.16E-11	5.14E-09	FOSB	19	45467995	45475179	+	5553	protein_coding	FosB proto-oncogene, AP-1 transcription factor subunit [Source:HGNC Symbol;Acc:HGNC:3797]	TF_bZIP	267	17	1.433685855	0.124487204
ENSG00000249669	136.1058155	1074.879142	-2.980088471	6.27E-11	5.22E-09	CARMN	5	149406689	149432835	+	17988	lincRNA	cardiac mesoderm enhancer-associated non-coding RNA [Source:HGNC Symbol;Acc:HGNC:42872]	-	158	926	0.261905501	2.09330047
ENSG00000086061	18318.98789	2487.526602	2.880502696	6.30E-11	5.22E-09	DNAJA1	9	33025211	33039907	+	2730	protein_coding	DnaJ heat shock protein family (Hsp40) member A1 [Source:HGNC Symbol;Acc:HGNC:5229]	-	21264	2143	232.2483991	31.92000768
ENSG00000111602	80.10808712	660.4870733	-3.041316295	6.63E-11	5.48E-09	TIMELESS	12	56416373	56449403	-	5818	protein_coding	timeless circadian regulator [Source:HGNC Symbol;Acc:HGNC:11813]	-	93	569	0.476628101	3.97687566
ENSG00000104081	17.21818459	193.8606869	-3.482526345	6.75E-11	5.56E-09	BMF	15	40087890	40108892	-	5447	protein_coding	Bcl2 modifying factor [Source:HGNC Symbol;Acc:HGNC:24132]	-	20	167	0.109482078	1.246701721
ENSG00000172062	1362.024616	175.2884896	2.957186062	7.35E-11	6.02E-09	SMN1	5	70925030	70953942	+	3097	protein_coding	survival of motor neuron 1, telomeric [Source:HGNC Symbol;Acc:HGNC:11117]	-	1581	151	15.22162706	1.982618732
ENSG00000092470	17.21818459	192.6999246	-3.473867022	7.42E-11	6.06E-09	WDR76	15	43826963	43868419	+	4078	protein_coding	WD repeat domain 76 [Source:HGNC Symbol;Acc:HGNC:25773]	-	20	166	0.146235625	1.655252795
ENSG00000179071	0.849175216	59.2122182	-5.912126	7.60E-11	6.19E-09	CCDC89	11	85684866	85686277	-	1412	protein_coding	coiled-coil domain containing 89 [Source:HGNC Symbol;Acc:HGNC:26762]	-	1	51	0.02111717	1.468719776
ENSG00000145632	8072.271377	1107.380481	2.865704324	8.31E-11	6.75E-09	PLK2	5	58453982	58460260	-	4768	protein_coding	polo like kinase 2 [Source:HGNC Symbol;Acc:HGNC:19699]	-	9370	954	58.59678072	8.136087136
ENSG00000120694	15715.52587	2164.834742	2.859800743	8.39E-11	6.78E-09	HSPH1	13	31134974	31162388	-	8390	protein_coding	heat shock protein family H (Hsp110) member 1 [Source:HGNC Symbol;Acc:HGNC:16969]	-	18242	1865	64.8307287	9.038999004
ENSG00000271992	135.2443121	8.13859198	4.03665452	8.54E-11	6.88E-09	AL354872.2	1	70445071	70445536	+	466	lincRNA	novel transcript	-	157	7	10.04579123	0.610823288
ENSG00000139291	90.446132	723.1682269	-2.997263735	8.70E-11	6.97E-09	TMEM19	12	71686087	71705046	+	6488	protein_coding	transmembrane protein 19 [Source:HGNC Symbol;Acc:HGNC:25605]	-	105	623	0.482557278	3.90463703
ENSG00000127324	126.6292787	6.977838704	4.160589134	8.71E-11	6.97E-09	TSPAN8	12	71125085	71441898	-	2519	protein_coding	tetraspanin 8 [Source:HGNC Symbol;Acc:HGNC:11855]	-	147	6	1.740041394	0.096856004
ENSG00000137331	21058.56738	2910.044	2.85524907	8.74E-11	6.97E-09	IER3	6	30743199	30744554	-	1356	protein_coding	immediate early response 3 [Source:HGNC Symbol;Acc:HGNC:5392]	-	24444	2507	537.5056059	75.17927057
ENSG00000186847	21.52573401	227.522793	-3.393524703	9.17E-11	7.28E-09	KRT14	17	41582279	41586921	-	2281	protein_coding	keratin 14 [Source:HGNC Symbol;Acc:HGNC:6416]	-	25	196	0.326802324	3.494091304
ENSG00000058668	1150.094881	8324.999119	-2.855546701	9.19E-11	7.28E-09	ATP2B4	1	203626561	203744081	+	9721	protein_coding	ATPase plasma membrane Ca2+ transporting 4 [Source:HGNC Symbol;Acc:HGNC:817]	-	1335	7172	4.094875812	30.0007976
ENSG00000240875	246.3782223	23.22852174	3.400860192	9.29E-11	7.33E-09	LINC00886	3	156747346	156817062	-	3822	lincRNA	long intergenic non-protein coding RNA 886 [Source:HGNC Symbol;Acc:HGNC:48572]	-	286	20	2.231237308	0.212785865
ENSG00000153395	420.401839	3092.283648	-2.878419136	9.51E-11	7.48E-09	LPCAT1	5	1456480	1523977	-	6494	protein_coding	lysophosphatidylcholine acyltransferase 1 [Source:HGNC Symbol;Acc:HGNC:25718]	-	488	2664	2.240670262	16.68112741
ENSG00000125845	903.7050248	113.7680787	2.988574853	9.68E-11	7.59E-09	BMP2	20	6767664	6780280	+	3601	protein_coding	bone morphogenetic protein 2 [Source:HGNC Symbol;Acc:HGNC:1069]	-	1049	98	8.686059088	1.106640137
ENSG00000141519	24.1102596	240.2911777	-3.309643898	1.05E-10	8.19E-09	CCDC40	17	80036632	80100613	+	9961	protein_coding	coiled-coil domain containing 40 [Source:HGNC Symbol;Acc:HGNC:26090]	-	28	207	0.083815725	0.845027551
ENSG00000104856	3759.58743	514.2310472	2.86982854	1.05E-10	8.19E-09	RELB	19	45001430	45038198	+	3035	protein_coding	RELB proto-oncogene, NF-kB subunit [Source:HGNC Symbol;Acc:HGNC:9956]	RHD	4364	443	42.87424241	5.935379523
ENSG00000121552	589.2564299	70.81985198	3.054756554	1.11E-10	8.66E-09	CSTA	3	122325244	122341972	+	1373	protein_coding	cystatin A [Source:HGNC Symbol;Acc:HGNC:2481]	-	684	61	14.8544295	1.806603141
ENSG00000004478	6077.891965	842.7267232	2.850277752	1.17E-10	9.03E-09	FKBP4	12	2794953	2805423	+	5180	protein_coding	FK506 binding protein 4 [Source:HGNC Symbol;Acc:HGNC:3720]	-	7055	726	40.61043775	5.699153104
ENSG00000001084	2422.534795	328.5091048	2.882108827	1.18E-10	9.09E-09	GCLC	6	53497341	53616970	-	8646	protein_coding	glutamate-cysteine ligase catalytic subunit [Source:HGNC Symbol;Acc:HGNC:4311]	-	2812	283	9.697739138	1.330989617
ENSG00000180535	66.32402372	1.39E-17	9.070372468	1.20E-10	9.14E-09	BHLHA15	7	98211427	98212979	+	798	protein_coding	basic helix-loop-helix family member a15 [Source:HGNC Symbol;Acc:HGNC:22265]	bHLH	77	0	2.877121791	0
ENSG00000136695	66.32402372	1.39E-17	9.070372468	1.20E-10	9.14E-09	IL36RN	2	113058638	113065382	+	3299	protein_coding	interleukin 36 receptor antagonist [Source:HGNC Symbol;Acc:HGNC:15561]	-	77	0	0.695951255	0
ENSG00000205300	66.32402372	1.39E-17	9.070372468	1.20E-10	9.14E-09	AL356414.1	20	4070152	4075165	-	686	lincRNA	novel transcript	-	77	0	3.346855961	0
ENSG00000113448	656.4536643	81.26672007	3.012297897	1.27E-10	9.65E-09	PDE4D	5	58969038	60522120	-	16308	protein_coding	phosphodiesterase 4D [Source:HGNC Symbol;Acc:HGNC:8783]	-	762	70	1.393235979	0.174542343
ENSG00000136492	18.07969531	193.8606869	-3.412626501	1.36E-10	1.03E-08	BRIP1	17	61681266	61863521	-	7991	protein_coding	BRCA1 interacting protein C-terminal helicase 1 [Source:HGNC Symbol;Acc:HGNC:20473]	-	21	167	0.078358944	0.849804064
ENSG00000125726	175.7349649	13.9423993	3.645585007	1.40E-10	1.06E-08	CD70	19	6583183	6604103	-	1532	protein_coding	CD70 molecule [Source:HGNC Symbol;Acc:HGNC:11937]	-	204	12	3.970469047	0.318512106
ENSG00000137033	11692.30692	1655.260186	2.82035036	1.45E-10	1.09E-08	IL33	9	6215786	6257983	+	3253	protein_coding	interleukin 33 [Source:HGNC Symbol;Acc:HGNC:16028]	-	13572	1426	124.4028129	17.82538528
ENSG00000144554	16.35667336	185.7353507	-3.494250139	1.45E-10	1.09E-08	FANCD2	3	10026414	10101930	+	8378	protein_coding	FA complementation group D2 [Source:HGNC Symbol;Acc:HGNC:3585]	-	19	160	0.067621322	0.776574436
ENSG00000174371	8.603034052	125.3757047	-3.84397077	1.51E-10	1.13E-08	EXO1	1	241847967	241895148	+	4140	protein_coding	exonuclease 1 [Source:HGNC Symbol;Acc:HGNC:3511]	-	10	108	0.072022812	1.060783797
ENSG00000260454	82.69259852	2.334964664	5.082123343	1.53E-10	1.14E-08	AL355607.2	9	90997054	91001871	+	1395	lincRNA	novel transcript	-	96	2	2.051953137	0.058298751
ENSG00000183801	16.35667336	184.5745884	-3.485211035	1.60E-10	1.19E-08	OLFML1	11	7485388	7511377	+	3436	protein_coding	olfactomedin like 1 [Source:HGNC Symbol;Acc:HGNC:24473]	-	19	159	0.164881093	1.881687207
ENSG00000152402	451.4159479	53.40839998	3.076775115	1.61E-10	1.19E-08	GUCY1A2	11	106674012	107018524	-	16361	protein_coding	guanylate cyclase 1 soluble subunit alpha 2 [Source:HGNC Symbol;Acc:HGNC:4684]	-	524	46	0.954974676	0.114327696
ENSG00000266995	91.30763566	3.495642639	4.664436497	1.63E-10	1.20E-08	AP001542.1	18	12040101	12040300	-	200	processed_pseudogene	telomeric repeat binding factor (NIMA-interacting) 1 (TERF1) pseudogene	-	106	3	15.80324533	0.609950683
ENSG00000237596	144.7208485	10.46010979	3.776507555	1.64E-10	1.21E-08	AL138828.1	6	135991936	136225751	-	6585	antisense	novel transcript	-	168	9	0.76071839	0.055576372
ENSG00000110723	1972.830235	270.4709955	2.866232249	1.69E-10	1.24E-08	EXPH5	11	108505431	108593738	-	10843	protein_coding	exophilin 5 [Source:HGNC Symbol;Acc:HGNC:30578]	-	2290	233	6.29732978	0.873795747
ENSG00000184408	47.37092524	396.994072	-3.063327436	1.74E-10	1.27E-08	KCND2	7	120273668	120750331	+	5555	protein_coding	potassium voltage-gated channel subfamily D member 2 [Source:HGNC Symbol;Acc:HGNC:6238]	-	55	342	0.295222218	2.503487954
ENSG00000154864	84.41560605	654.6832628	-2.953147569	1.79E-10	1.30E-08	PIEZO2	18	10666483	11148762	-	14796	protein_coding	piezo type mechanosensitive ion channel component 2 [Source:HGNC Symbol;Acc:HGNC:26270]	-	98	564	0.197493209	1.550023364
ENSG00000259498	18.07969531	190.3784	-3.386491033	1.80E-10	1.31E-08	TPM1-AS	15	63046034	63049387	-	3354	antisense	TPM1 antisense RNA [Source:HGNC Symbol;Acc:HGNC:53635]	-	21	164	0.186692404	1.988310715
ENSG00000185437	81.83109474	2.334964664	5.067039116	1.86E-10	1.35E-08	SH3BGR	21	39445855	39515506	+	1495	protein_coding	SH3 domain binding glutamate rich protein [Source:HGNC Symbol;Acc:HGNC:10822]	-	95	2	1.894753968	0.054399169
ENSG00000145506	63.73951122	1.39E-17	9.013148084	1.93E-10	1.39E-08	NKD2	5	1008829	1038943	+	2885	protein_coding	naked cuticle homolog 2 [Source:HGNC Symbol;Acc:HGNC:17046]	-	74	0	0.764814855	0
ENSG00000164283	5936.605475	849.6912958	2.80447336	2.13E-10	1.53E-08	ESM1	5	54977864	55022671	-	2695	protein_coding	endothelial cell specific molecule 1 [Source:HGNC Symbol;Acc:HGNC:3466]	-	6891	732	76.241932	11.04474707
ENSG00000168389	1038.099492	139.3048549	2.896674181	2.18E-10	1.56E-08	MFSD2A	1	39955112	39969968	+	4007	protein_coding	major facilitator superfamily domain containing 2A [Source:HGNC Symbol;Acc:HGNC:25897]	-	1205	120	8.966813088	1.217770269
ENSG00000189184	1222.461132	8448.0399	-2.788687284	2.21E-10	1.58E-08	PCDH18	4	137518918	137532494	-	6686	protein_coding	protocadherin 18 [Source:HGNC Symbol;Acc:HGNC:14268]	-	1419	7278	6.328290916	44.26384559
ENSG00000105829	4006.838787	571.1083909	2.81039837	2.21E-10	1.58E-08	BET1	7	93962762	94004382	-	5247	protein_coding	Bet1 golgi vesicular membrane trafficking protein [Source:HGNC Symbol;Acc:HGNC:14562]	-	4651	492	26.4305188	3.812918318
ENSG00000160179	97.338161	4.656357283	4.353955187	2.32E-10	1.65E-08	ABCG1	21	42199689	42297244	+	6121	protein_coding	ATP binding cassette subfamily G member 1 [Source:HGNC Symbol;Acc:HGNC:73]	-	113	4	0.550460901	0.02657303
ENSG00000219565	97.338161	4.656357283	4.353955187	2.32E-10	1.65E-08	ZNF259P1	6	108782126	108787053	-	4928	transcribed_processed_pseudogene	zinc finger protein 259 pseudogene 1 [Source:HGNC Symbol;Acc:HGNC:13052]	-	113	4	0.6837198	0.033005989
ENSG00000077522	88.72312465	3.495642639	4.623073377	2.34E-10	1.66E-08	ACTN2	1	236686454	236764631	+	5530	protein_coding	actinin alpha 2 [Source:HGNC Symbol;Acc:HGNC:164]	-	103	3	0.555370115	0.022059699
ENSG00000110328	226.5636509	22.06775625	3.353569551	2.46E-10	1.74E-08	GALNT18	11	11270876	11622005	-	3627	protein_coding	polypeptide N-acetylgalactosaminyltransferase 18 [Source:HGNC Symbol;Acc:HGNC:30488]	-	263	19	2.162114082	0.213014668
ENSG00000056558	1884.095427	263.5064222	2.837462364	2.51E-10	1.76E-08	TRAF1	9	120902393	120929173	-	6449	protein_coding	TNF receptor associated factor 1 [Source:HGNC Symbol;Acc:HGNC:12031]	-	2187	227	10.11176152	1.431320671
ENSG00000181072	104.2301894	780.0455699	-2.902117486	2.52E-10	1.76E-08	CHRM2	7	136868669	137020255	+	8322	protein_coding	cholinergic receptor muscarinic 2 [Source:HGNC Symbol;Acc:HGNC:1951]	-	121	672	0.4335389	3.283560516
ENSG00000087116	1315.503455	9007.527224	-2.775385419	2.61E-10	1.83E-08	ADAMTS2	5	179110851	179345430	-	8726	protein_coding	ADAM metallopeptidase with thrombospondin type 1 motif 2 [Source:HGNC Symbol;Acc:HGNC:218]	-	1527	7760	5.217881849	36.16179466
ENSG00000062582	239.4861975	24.38928719	3.289925362	2.65E-10	1.85E-08	MRPS24	7	43866558	43869893	-	2613	protein_coding	mitochondrial ribosomal protein S24 [Source:HGNC Symbol;Acc:HGNC:14510]	-	278	21	3.172311304	0.326800978
ENSG00000212724	574.6108788	73.14137839	2.971991944	2.81E-10	1.95E-08	KRTAP2-3	17	41059240	41060114	-	875	protein_coding	keratin associated protein 2-3 [Source:HGNC Symbol;Acc:HGNC:18906]	-	667	63	22.72941161	2.927763281
ENSG00000087303	142.9978419	1037.734755	-2.858161454	2.94E-10	2.04E-08	NID2	14	52004803	52069228	-	6392	protein_coding	nidogen 2 [Source:HGNC Symbol;Acc:HGNC:13389]	-	166	894	0.774357902	5.687274833
ENSG00000144596	0.849175216	54.56916371	-5.794545357	2.96E-10	2.04E-08	GRIP2	3	14489111	14556075	-	11885	protein_coding	glutamate receptor interacting protein 2 [Source:HGNC Symbol;Acc:HGNC:23841]	-	1	47	0.00250883	0.160805958
ENSG00000228061	51.67844927	1.39E-17	8.71123668	2.96E-10	2.04E-08	AC131571.1	11	31618124	31767953	-	4246	antisense	novel transcript, antisense to ELP4	-	60	0	0.421348714	0
ENSG00000117114	310.1294499	2167.156266	-2.804305058	2.97E-10	2.04E-08	ADGRL2	1	81306160	81992436	+	7754	protein_coding	adhesion G protein-coupled receptor L2 [Source:HGNC Symbol;Acc:HGNC:18582]	-	360	1867	1.384353862	9.790885788
ENSG00000138166	1541.217238	215.9151704	2.834924139	2.98E-10	2.04E-08	DUSP5	10	110497838	110511544	+	2615	protein_coding	dual specificity phosphatase 5 [Source:HGNC Symbol;Acc:HGNC:3071]	-	1789	186	20.39900855	2.892309168
ENSG00000107249	1255.198246	174.1277273	2.848939985	3.06E-10	2.09E-08	GLIS3	9	3824127	4348392	-	11826	protein_coding	GLIS family zinc finger 3 [Source:HGNC Symbol;Acc:HGNC:28510]	zf-C2H2	1457	150	3.673601889	0.515770914
ENSG00000228495	110.2607139	5.817092258	4.219136432	3.33E-10	2.27E-08	LINC01013	6	132131915	132169374	+	4206	lincRNA	long intergenic non-protein coding RNA 1013 [Source:HGNC Symbol;Acc:HGNC:48987]	-	128	5	0.907425781	0.048339728
ENSG00000183856	43.06339985	355.2066346	-3.040043747	3.34E-10	2.27E-08	IQGAP3	1	156525405	156572604	-	6742	protein_coding	IQ motif containing GTPase activating protein 3 [Source:HGNC Symbol;Acc:HGNC:20669]	-	50	306	0.221132038	1.84559388
ENSG00000117143	28188.36609	4211.258296	2.742745767	3.78E-10	2.56E-08	UAP1	1	162561506	162599842	+	3437	protein_coding	UDP-N-acetylglucosamine pyrophosphorylase 1 [Source:HGNC Symbol;Acc:HGNC:12457]	-	32720	3628	283.859985	42.92311278
ENSG00000091409	130.9367955	942.5522634	-2.846380859	3.84E-10	2.59E-08	ITGA6	2	172427354	172506282	+	6533	protein_coding	integrin subunit alpha 6 [Source:HGNC Symbol;Acc:HGNC:6142]	-	152	812	0.693747358	5.054134955
ENSG00000119927	124.0447686	894.9610175	-2.849568971	3.94E-10	2.65E-08	GPAM	10	112149864	112215377	-	9808	protein_coding	glycerol-3-phosphate acyltransferase, mitochondrial [Source:HGNC Symbol;Acc:HGNC:24865]	-	144	771	0.437776503	3.196519691
ENSG00000077943	38.75587275	325.0268183	-3.063529961	4.13E-10	2.77E-08	ITGA8	10	15513949	15720125	-	7528	protein_coding	integrin subunit alpha 8 [Source:HGNC Symbol;Acc:HGNC:6144]	-	45	280	0.178239238	1.512452988
ENSG00000182580	234.3171789	1620.437324	-2.789114127	4.31E-10	2.88E-08	EPHB3	3	184561784	184582409	+	4532	protein_coding	EPH receptor B3 [Source:HGNC Symbol;Acc:HGNC:3394]	-	272	1396	1.789572986	12.52561274
ENSG00000142303	302.3759224	2068.491489	-2.773595529	4.44E-10	2.96E-08	ADAMTS10	19	8580242	8610735	-	5703	protein_coding	ADAM metallopeptidase with thrombospondin type 1 motif 10 [Source:HGNC Symbol;Acc:HGNC:13201]	-	351	1782	1.835160942	12.705969
ENSG00000101224	359.2351237	2442.25688	-2.764736665	4.56E-10	3.04E-08	CDC25B	20	3786772	3806121	+	4314	protein_coding	cell division cycle 25B [Source:HGNC Symbol;Acc:HGNC:1726]	-	417	2104	2.882214686	19.83211618
ENSG00000116161	5624.741394	841.5659611	2.740484336	4.92E-10	3.26E-08	CACYBP	1	174999163	175011715	+	4511	protein_coding	calcyclin binding protein [Source:HGNC Symbol;Acc:HGNC:30423]	-	6529	725	43.15630503	6.535346863
ENSG00000163395	3.433824714	78.94519398	-4.469016089	5.06E-10	3.35E-08	IGFN1	1	201190825	201228952	+	12116	protein_coding	immunoglobulin-like and fibronectin type III domain containing 1 [Source:HGNC Symbol;Acc:HGNC:24607]	-	4	68	0.009843989	0.22821969
ENSG00000173451	746.0499764	102.1604518	2.867141067	5.33E-10	3.52E-08	THAP2	12	71663009	71680639	+	6527	protein_coding	THAP domain containing 2 [Source:HGNC Symbol;Acc:HGNC:20854]	THAP	866	88	3.956167691	0.548242277
ENSG00000139289	5417.119175	817.1899571	2.728623973	5.71E-10	3.75E-08	PHLDA1	12	76025447	76033932	-	8069	protein_coding	pleckstrin homology like domain family A member 1 [Source:HGNC Symbol;Acc:HGNC:8933]	-	6288	704	23.23609964	3.54777776
ENSG00000172716	5467.947851	825.3152917	2.727825309	5.73E-10	3.76E-08	SLFN11	17	35350305	35373701	-	5982	protein_coding	schlafen family member 11 [Source:HGNC Symbol;Acc:HGNC:26633]	-	6347	711	31.63679659	4.833109728
ENSG00000236871	30.14081135	258.8633733	-3.096547465	5.92E-10	3.87E-08	LINC00106	X	1396427	1399402	+	592	lincRNA	long intergenic non-protein coding RNA 106 [Source:HGNC Symbol;Acc:HGNC:31843]	-	35	223	1.762855643	15.31745523
ENSG00000173705	39.61737833	325.0268183	-3.031920798	5.98E-10	3.90E-08	SUSD5	3	33150042	33219215	-	5008	protein_coding	sushi domain containing 5 [Source:HGNC Symbol;Acc:HGNC:29061]	-	46	280	0.273882273	2.2735116
ENSG00000269893	3893.120392	586.1982984	2.731245252	6.11E-10	3.98E-08	SNHG8	4	118278709	118279823	+	923	lincRNA	small nucleolar RNA host gene 8 [Source:HGNC Symbol;Acc:HGNC:33098]	-	4519	505	145.9859475	22.24811088
ENSG00000160957	56.84747665	435.2992226	-2.933773624	6.18E-10	4.01E-08	RECQL4	8	144511288	144517845	-	4236	protein_coding	RecQ like helicase 4 [Source:HGNC Symbol;Acc:HGNC:9949]	-	66	375	0.46457774	3.599803373
ENSG00000225166	90.446132	4.656357283	4.248161144	6.56E-10	4.24E-08	AC012462.1	2	215453707	215463871	+	825	lincRNA	uncharacterized LOC102724849 [Source:NCBI gene;Acc:102724849]	-	105	4	3.794947421	0.197155776
ENSG00000140379	59.43198985	1.39E-17	8.912421494	6.59E-10	4.25E-08	BCL2A1	15	79960889	79971446	-	1089	protein_coding	BCL2 related protein A1 [Source:HGNC Symbol;Acc:HGNC:991]	-	69	0	1.889259538	0
ENSG00000111247	14.63364912	156.7162916	-3.40850831	6.76E-10	4.35E-08	RAD51AP1	12	4538798	4560048	+	2558	protein_coding	RAD51 associated protein 1 [Source:HGNC Symbol;Acc:HGNC:16956]	-	17	135	0.198161278	2.146034461
ENSG00000203837	49.093935	1.39E-17	8.637417254	6.95E-10	4.46E-08	PNLIPRP3	10	116427867	116477957	+	2354	protein_coding	pancreatic lipase related protein 3 [Source:HGNC Symbol;Acc:HGNC:23492]	-	57	0	0.72200268	0
ENSG00000164305	4547.001159	691.8276502	2.716243962	7.08E-10	4.53E-08	CASP3	4	184627696	184649509	-	2899	protein_coding	caspase 3 [Source:HGNC Symbol;Acc:HGNC:1504]	-	5278	596	54.28646759	8.359908183
ENSG00000146278	7281.411636	1118.988102	2.701908233	7.12E-10	4.54E-08	PNRC1	6	89080751	89085160	+	2992	protein_coding	proline rich nuclear receptor coactivator 1 [Source:HGNC Symbol;Acc:HGNC:17278]	-	8452	964	84.23029307	13.10143625
ENSG00000212907	1741.947434	11277.97786	-2.694637522	7.30E-10	4.64E-08	MT-ND4L	MT	10470	10766	+	297	protein_coding	mitochondrially encoded NADH:ubiquinone oxidoreductase core subunit 4L [Source:HGNC Symbol;Acc:HGNC:7460]	-	2022	9716	202.9995684	1330.253836
ENSG00000133794	1243.137204	181.0923014	2.778467627	7.35E-10	4.67E-08	ARNTL	11	13276652	13387266	+	6726	protein_coding	aryl hydrocarbon receptor nuclear translocator like [Source:HGNC Symbol;Acc:HGNC:701]	bHLH	1443	156	6.397051995	0.943129216
ENSG00000070495	4777.883959	731.2935617	2.707672745	7.68E-10	4.86E-08	JMJD6	17	76712832	76726799	-	5969	protein_coding	jumonji domain containing 6, arginine demethylase and lysine hydroxylase [Source:HGNC Symbol;Acc:HGNC:19355]	-	5546	630	27.70439681	4.291829235
ENSG00000134594	317.0214744	38.31846674	3.044937123	7.91E-10	4.99E-08	RAB33A	X	130171649	130184870	+	1258	protein_coding	RAB33A, member RAS oncogene family [Source:HGNC Symbol;Acc:HGNC:9773]	-	368	33	8.722431955	1.06668641
ENSG00000134259	5086.302028	781.206332	2.70267649	8.04E-10	5.06E-08	NGF	1	115285918	115338236	-	1047	protein_coding	nerve growth factor [Source:HGNC Symbol;Acc:HGNC:7808]	-	5904	673	168.139627	26.13796943
ENSG00000115594	598.732963	3902.495582	-2.704127295	8.29E-10	5.19E-08	IL1R1	2	102064544	102179874	+	7083	protein_coding	interleukin 1 receptor type 1 [Source:HGNC Symbol;Acc:HGNC:5993]	-	695	3362	2.925755131	19.30118309
ENSG00000214826	11.18759102	127.6972298	-3.496623102	8.29E-10	5.19E-08	DDX12P	12	9418673	9448229	-	2947	unprocessed_pseudogene	DEAD/H-box helicase 12, pseudogene [Source:HGNC Symbol;Acc:HGNC:2737]	-	13	110	0.131532668	1.517805117
ENSG00000165995	8.603034052	113.7680787	-3.703938134	8.45E-10	5.28E-08	CACNB2	10	18140677	18543557	+	8955	protein_coding	calcium voltage-gated channel auxiliary subunit beta 2 [Source:HGNC Symbol;Acc:HGNC:1402]	-	10	98	0.033296978	0.445004035
ENSG00000167842	2941.159593	448.067606	2.714308344	8.48E-10	5.28E-08	MIS12	17	5486285	5490814	+	3157	protein_coding	MIS12, kinetochore complex component [Source:HGNC Symbol;Acc:HGNC:24967]	-	3414	386	32.24477475	4.971829032
ENSG00000124496	37.03286133	298.3292882	-3.005295644	8.65E-10	5.37E-08	TRERF1	6	42224931	42452051	-	7732	protein_coding	transcriptional regulating factor 1 [Source:HGNC Symbol;Acc:HGNC:18273]	zf-C2H2	43	257	0.165823861	1.351589288
ENSG00000142102	136.1058155	933.2661667	-2.776296954	8.72E-10	5.39E-08	PGGHG	11	289135	296107	+	5260	protein_coding	protein-glucosylgalactosylhydroxylysine glucosidase [Source:HGNC Symbol;Acc:HGNC:26210]	-	158	804	0.895657064	6.21546704
ENSG00000250657	771.0335633	109.125028	2.819608064	8.72E-10	5.39E-08	AC097451.1	4	43340875	43345600	+	681	processed_transcript	novel transcript	-	895	94	39.18738972	5.612859936
ENSG00000131669	3209.087021	491.0158048	2.708058642	8.88E-10	5.47E-08	NINJ1	9	93121489	93134288	-	2648	protein_coding	ninjurin 1 [Source:HGNC Symbol;Acc:HGNC:7824]	-	3725	423	41.94485611	6.495698366
ENSG00000158156	74.07755998	535.1247653	-2.850430798	9.02E-10	5.54E-08	XKR8	1	27959462	27968096	+	2743	protein_coding	XK related 8 [Source:HGNC Symbol;Acc:HGNC:25508]	-	86	461	0.934852419	6.834056752
ENSG00000065328	12.04910705	133.5010424	-3.454903073	9.24E-10	5.66E-08	MCM10	10	13161554	13211104	+	5454	protein_coding	minichromosome maintenance 10 replication initiation factor [Source:HGNC Symbol;Acc:HGNC:18043]	-	14	115	0.076539094	0.857405312
ENSG00000101096	109.3992104	6.977838704	3.949823026	9.81E-10	5.98E-08	NFATC2	20	51386957	51562831	-	8286	protein_coding	nuclear factor of activated T cells 2 [Source:HGNC Symbol;Acc:HGNC:7776]	RHD	127	6	0.457013685	0.02944488
ENSG00000117407	109.3992104	6.977838704	3.949823026	9.81E-10	5.98E-08	ARTN	1	43933320	43937241	+	2658	protein_coding	artemin [Source:HGNC Symbol;Acc:HGNC:727]	-	127	6	1.424686001	0.091790923
ENSG00000230699	7.741510963	105.6427399	-3.746880553	9.84E-10	5.98E-08	AL645608.2	1	911435	914948	+	3043	lincRNA	novel transcript	-	9	91	0.0881883	1.216026119
ENSG00000130066	17162.85088	2702.267587	2.666999321	1.03E-09	6.23E-08	SAT1	X	23783173	23786226	+	2498	protein_coding	spermidine/spermine N1-acetyltransferase 1 [Source:HGNC Symbol;Acc:HGNC:10540]	-	19922	2328	237.7994875	37.89605527
ENSG00000142867	2483.701507	380.7434019	2.705261957	1.05E-09	6.36E-08	BCL10	1	85265776	85276904	-	4618	protein_coding	B cell CLL/lymphoma 10 [Source:HGNC Symbol;Acc:HGNC:989]	-	2883	328	18.61491795	2.888174162
ENSG00000170485	1331.872012	198.5037361	2.745563135	1.06E-09	6.42E-08	NPAS2	2	100820152	100996829	+	12491	protein_coding	neuronal PAS domain protein 2 [Source:HGNC Symbol;Acc:HGNC:7895]	bHLH	1546	171	3.690478621	0.55667583
ENSG00000189127	56.84747665	1.39E-17	8.848427247	1.10E-09	6.60E-08	ANKRD34B	5	80556755	80570488	-	4024	protein_coding	ankyrin repeat domain 34B [Source:HGNC Symbol;Acc:HGNC:33736]	-	66	0	0.489053505	0
ENSG00000159259	22.38724282	204.3075476	-3.182068696	1.10E-09	6.60E-08	CHAF1B	21	36385378	36419015	+	5118	protein_coding	chromatin assembly factor 1 subunit B [Source:HGNC Symbol;Acc:HGNC:1911]	-	26	176	0.151475878	1.39834988
ENSG00000080947	13.77213596	145.1086672	-3.384276268	1.10E-09	6.60E-08	CROCCP3	1	16467436	16499257	-	6813	transcribed_unprocessed_pseudogene	ciliary rootlet coiled-coil, rootletin pseudogene 3 [Source:HGNC Symbol;Acc:HGNC:29405]	-	16	125	0.070024821	0.746062287
ENSG00000023608	6796.385455	1070.236094	2.666718787	1.13E-09	6.72E-08	SNAPC1	14	61762357	61796428	+	2656	protein_coding	small nuclear RNA activating complex polypeptide 1 [Source:HGNC Symbol;Acc:HGNC:11134]	-	7889	922	88.56544272	14.11582656
ENSG00000164035	24.1102596	210.111359	-3.116109393	1.14E-09	6.81E-08	EMCN	4	100395341	100880126	-	5243	protein_coding	endomucin [Source:HGNC Symbol;Acc:HGNC:16041]	-	28	181	0.159238686	1.403790116
ENSG00000205978	273.084818	1782.944016	-2.706215174	1.15E-09	6.81E-08	NYNRIN	14	24398786	24419288	+	7955	protein_coding	NYN domain and retroviral integrase containing [Source:HGNC Symbol;Acc:HGNC:20165]	-	317	1536	1.188199843	7.851533625
ENSG00000229951	73.21605603	2.334964664	4.906830411	1.16E-09	6.87E-08	FLJ31356	2	28384409	28394672	-	3001	antisense	uncharacterized protein FLJ31356 [Source:NCBI gene;Acc:403150]	-	85	2	0.844546065	0.027099886
ENSG00000251003	73.21605603	2.334964664	4.906830411	1.16E-09	6.87E-08	ZFPM2-AS1	8	105546089	106060524	-	2667	processed_transcript	ZFPM2 antisense RNA 1 [Source:HGNC Symbol;Acc:HGNC:50698]	-	85	2	0.950312239	0.030493722
ENSG00000125398	26.69478294	229.8443175	-3.099417941	1.17E-09	6.92E-08	SOX9	17	72121020	72126420	+	3935	protein_coding	SRY-box 9 [Source:HGNC Symbol;Acc:HGNC:11204]	HMG	31	198	0.234902354	2.046086155
ENSG00000128482	20.66422489	190.3784	-3.195070394	1.21E-09	7.08E-08	RNF112	17	19411125	19417276	+	3652	protein_coding	ring finger protein 112 [Source:HGNC Symbol;Acc:HGNC:12968]	-	24	164	0.195952535	1.826066303
ENSG00000136696	65.46251958	1.174306703	5.674497978	1.21E-09	7.08E-08	IL36B	2	113022091	113052867	-	1869	protein_coding	interleukin 36 beta [Source:HGNC Symbol;Acc:HGNC:15564]	-	76	1	1.212480335	0.021756757
ENSG00000237819	47.37092524	1.39E-17	8.586018688	1.25E-09	7.29E-08	AC002454.1	7	92836483	92917187	+	667	antisense	uncharacterized LOC101927497 [Source:NCBI gene;Acc:101927497]	-	55	0	2.458709777	0
ENSG00000232194	47.37092524	1.39E-17	8.586018688	1.25E-09	7.29E-08	Z99943.1	1	167820406	167821224	+	718	antisense	novel transcript	-	55	0	2.284066046	0
ENSG00000165323	15.49516156	157.877054	-3.337356072	1.26E-09	7.35E-08	FAT3	11	92352096	92896470	+	19280	protein_coding	FAT atypical cadherin 3 [Source:HGNC Symbol;Acc:HGNC:23112]	-	18	136	0.027837863	0.286837113
ENSG00000213366	51.67844927	386.5472127	-2.899647434	1.30E-09	7.54E-08	GSTM2	1	109668022	109709551	+	9116	protein_coding	glutathione S-transferase mu 2 [Source:HGNC Symbol;Acc:HGNC:4634]	-	60	333	0.196253471	1.485399865
ENSG00000138771	148.1668616	987.8219851	-2.735872582	1.32E-09	7.66E-08	SHROOM3	4	76435100	76783253	+	13958	protein_coding	shroom family member 3 [Source:HGNC Symbol;Acc:HGNC:30422]	-	172	851	0.367430891	2.479190102
ENSG00000222041	4174.831869	657.004787	2.667547128	1.33E-09	7.71E-08	CYTOR	2	87454781	87636740	+	17693	lincRNA	cytoskeleton regulator RNA [Source:HGNC Symbol;Acc:HGNC:28717]	-	4846	566	8.166807987	1.300823628
ENSG00000033170	316.1599713	2033.668626	-2.684819115	1.37E-09	7.88E-08	FUT8	14	65410592	65744121	+	6700	protein_coding	fucosyltransferase 8 [Source:HGNC Symbol;Acc:HGNC:4019]	-	367	1752	1.633283874	10.63317012
ENSG00000113645	388.5262269	51.08687239	2.924378535	1.38E-09	7.92E-08	WWC1	5	168291651	168472303	+	10076	protein_coding	WW and C2 domain containing 1 [Source:HGNC Symbol;Acc:HGNC:29435]	-	451	44	1.334623586	0.17756934
ENSG00000104177	438.4934025	59.2122182	2.886348967	1.39E-09	7.96E-08	MYEF2	15	48134631	48178517	-	14067	protein_coding	myelin expression factor 2 [Source:HGNC Symbol;Acc:HGNC:17940]	Others	509	51	1.078913699	0.147425345
ENSG00000129910	55.98597219	1.39E-17	8.826449092	1.42E-09	8.12E-08	CDH15	16	89171767	89195492	+	4628	protein_coding	cadherin 15 [Source:HGNC Symbol;Acc:HGNC:1754]	-	65	0	0.418784326	0
ENSG00000140873	72.35455206	2.334964664	4.889785843	1.44E-09	8.16E-08	ADAMTS18	16	77247813	77435114	-	6678	protein_coding	ADAM metallopeptidase with thrombospondin type 1 motif 18 [Source:HGNC Symbol;Acc:HGNC:17110]	-	84	2	0.375062189	0.012178311
ENSG00000072182	71.49304808	2.334964664	4.872537494	1.44E-09	8.16E-08	ASIC4	2	219514170	219538772	+	5250	protein_coding	acid sensing ion channel subunit family member 4 [Source:HGNC Symbol;Acc:HGNC:21263]	-	83	2	0.471399591	0.015490811
ENSG00000184530	72.35455206	2.334964664	4.889785843	1.44E-09	8.16E-08	C6orf58	6	127519455	127591817	+	1530	protein_coding	chromosome 6 open reading frame 58 [Source:HGNC Symbol;Acc:HGNC:20960]	-	84	2	1.637036142	0.053154744
ENSG00000149289	1151.817887	174.1277273	2.724951325	1.50E-09	8.50E-08	ZC3H12C	11	110093361	110171841	+	9719	protein_coding	zinc finger CCCH-type containing 12C [Source:HGNC Symbol;Acc:HGNC:29362]	-	1337	150	4.101854373	0.627585846
ENSG00000159167	254.1317502	1629.72342	-2.680308502	1.66E-09	9.38E-08	STC1	8	23841915	23854807	-	4149	protein_coding	stanniocalcin 1 [Source:HGNC Symbol;Acc:HGNC:11373]	-	295	1404	2.120064108	13.76027572
ENSG00000168477	396.2797542	2504.938033	-2.659754913	1.67E-09	9.44E-08	TNXB	6	32041153	32115334	-	15909	protein_coding	tenascin XB [Source:HGNC Symbol;Acc:HGNC:11976]	-	460	2158	0.862155022	5.515844595
ENSG00000285753	46.50942028	1.39E-17	8.559615999	1.68E-09	9.46E-08	AL139247.1	1	152656332	152656501	+	170	unprocessed_pseudogene	late cornified envelope family pseudogene	-	54	0	9.471423394	0
ENSG00000117479	3165.150369	501.4626639	2.657804531	1.70E-09	9.55E-08	SLC19A2	1	169463909	169486003	-	4423	protein_coding	solute carrier family 19 member 2 [Source:HGNC Symbol;Acc:HGNC:10938]	-	3674	432	24.76809616	3.971643609
ENSG00000092964	639.2236042	3998.838835	-2.644923108	1.71E-09	9.56E-08	DPYSL2	8	26514022	26658178	+	7305	protein_coding	dihydropyrimidinase like 2 [Source:HGNC Symbol;Acc:HGNC:3014]	-	742	3445	3.028684937	19.17663796
ENSG00000144597	1897.879475	297.168526	2.674603082	1.77E-09	9.88E-08	EAF1	3	15427355	15450635	+	5152	protein_coding	ELL associated factor 1 [Source:HGNC Symbol;Acc:HGNC:20907]	-	2203	256	12.74996684	2.020540566
ENSG00000248334	47.37092524	348.2420616	-2.874356489	1.80E-09	1.00E-07	WHAMMP2	15	28737583	28759204	+	6657	transcribed_unprocessed_pseudogene	WAS protein homolog associated with actin, golgi membranes and microtubules pseudogene 2 [Source:HGNC Symbol;Acc:HGNC:32360]	-	55	300	0.246351122	1.832509189
ENSG00000175600	740.0194554	109.125028	2.760388206	1.83E-09	1.02E-07	SUGCT	7	40134977	40860763	+	2857	protein_coding	succinyl-CoA:glutarate-CoA transferase [Source:HGNC Symbol;Acc:HGNC:16001]	-	859	94	8.965062798	1.33789206
ENSG00000113196	55.12446768	1.39E-17	8.804130934	1.84E-09	1.02E-07	HAND1	5	154474972	154478264	-	1738	protein_coding	heart and neural crest derivatives expressed 1 [Source:HGNC Symbol;Acc:HGNC:4807]	bHLH	64	0	1.097995637	0
ENSG00000198355	4130.033714	661.6478354	2.641825134	1.86E-09	1.03E-07	PIM3	22	49960513	49964080	+	2461	protein_coding	Pim-3 proto-oncogene, serine/threonine kinase [Source:HGNC Symbol;Acc:HGNC:19310]	-	4794	570	58.0840417	9.418173901
ENSG00000128965	3598.486371	575.7514394	2.643650337	1.90E-09	1.05E-07	CHAC1	15	40952962	40956519	+	2058	protein_coding	ChaC glutathione specific gamma-glutamylcyclotransferase 1 [Source:HGNC Symbol;Acc:HGNC:28680]	-	4177	496	60.51868983	9.800309005
ENSG00000143355	176.5964681	1144.524868	-2.69525464	1.94E-09	1.07E-07	LHX9	1	197911902	197935478	+	10442	protein_coding	LIM homeobox 9 [Source:HGNC Symbol;Acc:HGNC:14222]	Homeobox	205	986	0.585383645	3.839694655
ENSG00000174059	65.46251958	463.1575137	-2.820125632	1.98E-09	1.09E-07	CD34	1	207880972	207911402	-	9219	protein_coding	CD34 molecule [Source:HGNC Symbol;Acc:HGNC:1662]	-	76	399	0.245810364	1.759918449
ENSG00000133639	7650.134914	1246.671931	2.617301343	2.07E-09	1.13E-07	BTG1	12	92140278	92145897	-	4854	protein_coding	BTG anti-proliferation factor 1 [Source:HGNC Symbol;Acc:HGNC:1130]	-	8880	1074	54.54859969	8.997212389
ENSG00000172935	273.084818	1723.74515	-2.657503324	2.12E-09	1.16E-07	MRGPRF	11	69004395	69013409	-	2746	protein_coding	MAS related GPR family member F [Source:HGNC Symbol;Acc:HGNC:24828]	-	317	1485	3.442144849	21.99021036
ENSG00000197568	611.6555081	89.39206077	2.773041551	2.12E-09	1.16E-07	HHLA3	1	70354805	70385339	+	1222	protein_coding	HERV-H LTR-associating 3 [Source:HGNC Symbol;Acc:HGNC:4906]	-	710	77	17.32437418	2.562258736
ENSG00000013573	82.69259852	565.3045803	-2.771120643	2.13E-09	1.16E-07	DDX11	12	31073845	31104791	+	8374	protein_coding	DEAD/H-box helicase 11 [Source:HGNC Symbol;Acc:HGNC:2736]	-	96	487	0.34182883	2.364827504
ENSG00000004399	1969.384223	12008.09721	-2.608105228	2.19E-09	1.19E-07	PLXND1	3	129555175	129606818	-	9738	protein_coding	plexin D1 [Source:HGNC Symbol;Acc:HGNC:9107]	-	2286	10345	6.999658762	43.1980545
ENSG00000157551	2127.900773	338.9559643	2.64988388	2.25E-09	1.22E-07	KCNJ15	21	38155549	38307357	+	10342	protein_coding	potassium voltage-gated channel subfamily J member 15 [Source:HGNC Symbol;Acc:HGNC:6261]	-	2470	292	7.121358222	1.148105457
ENSG00000131737	1116.496264	172.9669649	2.689665776	2.38E-09	1.28E-07	KRT34	17	41377650	41382403	-	1751	protein_coding	keratin 34 [Source:HGNC Symbol;Acc:HGNC:6452]	-	1296	149	22.06933606	3.460218992
ENSG00000101144	54.26296314	1.39E-17	8.781462087	2.40E-09	1.29E-07	BMP7	20	57168748	57266629	-	5418	protein_coding	bone morphogenetic protein 7 [Source:HGNC Symbol;Acc:HGNC:1074]	-	63	0	0.346714465	0
ENSG00000137752	588.3949269	85.909772	2.774372021	2.44E-09	1.31E-07	CASP1	11	105025443	105035250	-	3698	protein_coding	caspase 1 [Source:HGNC Symbol;Acc:HGNC:1499]	-	683	74	5.50711581	0.81370742
ENSG00000140853	97.338161	645.3971659	-2.727352126	2.48E-09	1.33E-07	NLRC5	16	56989485	57083531	+	12386	protein_coding	NLR family CARD domain containing 5 [Source:HGNC Symbol;Acc:HGNC:29933]	-	113	556	0.272030613	1.825354325
ENSG00000112149	557.3808186	81.26672007	2.776320892	2.50E-09	1.34E-07	CD83	6	14117256	14136918	+	2515	protein_coding	CD83 molecule [Source:HGNC Symbol;Acc:HGNC:1703]	-	647	70	7.670730131	1.131783906
ENSG00000168398	384.2187118	2376.093442	-2.62815104	2.52E-09	1.34E-07	BDKRB2	14	96204679	96244166	+	6845	protein_coding	bradykinin receptor B2 [Source:HGNC Symbol;Acc:HGNC:1030]	-	446	2047	1.942816659	12.1603998
ENSG00000198786	7130.648614	43010.89168	-2.59257316	2.54E-09	1.35E-07	MT-ND5	MT	12337	14148	+	1812	protein_coding	mitochondrially encoded NADH:ubiquinone oxidoreductase core subunit 5 [Source:HGNC Symbol;Acc:HGNC:7461]	-	8277	37054	136.2025299	831.5346808
ENSG00000270607	1013.977408	156.7162916	2.69297659	2.65E-09	1.41E-07	AC009549.1	11	19710934	19712619	-	1686	lincRNA	novel transcript	-	1177	135	20.8156178	3.255964502
ENSG00000132256	3063.493017	497.9803775	2.620761277	2.66E-09	1.41E-07	TRIM5	11	5663557	5938619	-	4804	protein_coding	tripartite motif containing 5 [Source:HGNC Symbol;Acc:HGNC:16276]	-	3556	429	22.07136364	3.631263436
ENSG00000172197	3.433824714	70.81985198	-4.31254945	2.74E-09	1.45E-07	MBOAT1	6	20102145	20212399	-	1794	protein_coding	membrane bound O-acyltransferase domain containing 1 [Source:HGNC Symbol;Acc:HGNC:21579]	-	4	61	0.066482595	1.382645548
ENSG00000124212	2018.489894	12148.54942	-2.589352227	2.77E-09	1.46E-07	PTGIS	20	49503874	49568146	-	5579	protein_coding	prostaglandin I2 synthase [Source:HGNC Symbol;Acc:HGNC:9603]	-	2343	10466	12.52236446	76.28301192
ENSG00000137801	46783.04654	280281.1083	-2.582813184	2.83E-09	1.49E-07	THBS1	15	39581079	39599466	+	9158	protein_coding	thrombospondin 1 [Source:HGNC Symbol;Acc:HGNC:11785]	-	54304	241463	176.8078707	1072.144732
ENSG00000172575	115.4297346	9.299349512	3.618409159	2.84E-09	1.49E-07	RASGRP1	15	38488103	38565575	-	6097	protein_coding	RAS guanyl releasing protein 1 [Source:HGNC Symbol;Acc:HGNC:9878]	-	134	8	0.65532844	0.053355262
ENSG00000143554	131.7982988	849.6912958	-2.687314021	2.91E-09	1.52E-07	SLC27A3	1	153774354	153780157	+	5470	protein_coding	solute carrier family 27 member 3 [Source:HGNC Symbol;Acc:HGNC:10997]	-	153	732	0.834016259	5.44160756
ENSG00000186301	33.5868373	260.0241356	-2.947484522	2.91E-09	1.52E-07	MST1P2	1	16645622	16650289	+	2291	unprocessed_pseudogene	macrophage stimulating 1 pseudogene 2 [Source:HGNC Symbol;Acc:HGNC:7383]	-	39	224	0.507586345	3.975817055
ENSG00000104064	1263.813276	199.6644984	2.661491878	3.00E-09	1.57E-07	GABPB1	15	50275392	50355408	-	5677	protein_coding	GA binding protein transcription factor subunit beta 1 [Source:HGNC Symbol;Acc:HGNC:4074]	Others	1467	172	7.705159482	1.232006547
ENSG00000236017	45.64791527	331.9913913	-2.858731792	3.01E-09	1.57E-07	ASMTL-AS1	X	1401769	1414028	+	1335	antisense	ASMTL antisense RNA 1 [Source:HGNC Symbol;Acc:HGNC:25811]	-	53	286	1.183763695	8.711405516
ENSG00000170542	425.5708572	60.37298173	2.815250141	3.04E-09	1.58E-07	SERPINB9	6	2887266	2903280	-	4118	protein_coding	serpin family B member 9 [Source:HGNC Symbol;Acc:HGNC:8955]	-	494	52	3.576934761	0.513476373
ENSG00000144354	1.39E-17	46.44381661	-8.556808656	3.09E-09	1.60E-07	CDCA7	2	173354820	173368997	+	3934	protein_coding	cell division cycle associated 7 [Source:HGNC Symbol;Acc:HGNC:14628]	-	0	40	0	0.41345581
ENSG00000173540	3992.193236	658.1655491	2.600466518	3.09E-09	1.60E-07	GMPPB	3	49716844	49723951	-	6742	protein_coding	GDP-mannose pyrophosphorylase B [Source:HGNC Symbol;Acc:HGNC:22932]	-	4634	567	20.49451729	3.419776896
ENSG00000165480	6.879984921	91.71358654	-3.710220386	3.24E-09	1.67E-07	SKA3	13	21153595	21176602	-	3048	protein_coding	spindle and kinetochore associated complex subunit 3 [Source:HGNC Symbol;Acc:HGNC:20262]	-	8	79	0.078261008	1.053939282
ENSG00000206530	18.94120557	167.1631531	-3.132324998	3.27E-09	1.68E-07	CFAP44	3	113286947	113441610	-	12143	protein_coding	cilia and flagella associated protein 44 [Source:HGNC Symbol;Acc:HGNC:25631]	-	22	144	0.054021557	0.482214161
ENSG00000184500	288.5918733	1777.140205	-2.621868387	3.28E-09	1.68E-07	PROS1	3	93873033	93980003	-	5444	protein_coding	protein S [Source:HGNC Symbol;Acc:HGNC:9456]	-	335	1531	1.834835369	11.43564164
ENSG00000169184	551.3502976	3332.561399	-2.595284196	3.31E-09	1.70E-07	MN1	22	27748277	27801498	-	7693	protein_coding	MN1 proto-oncogene, transcriptional regulator [Source:HGNC Symbol;Acc:HGNC:7180]	-	640	2871	2.480588089	15.17542712
ENSG00000251320	81.83109474	4.656357283	4.103978479	3.40E-09	1.74E-07	AC011352.3	5	147887112	147887704	+	593	antisense	novel transcript	-	95	4	4.776824927	0.274289234
ENSG00000112769	3245.270147	19282.59318	-2.570836729	3.41E-09	1.74E-07	LAMA4	6	112108760	112254939	-	11575	protein_coding	laminin subunit alpha 4 [Source:HGNC Symbol;Acc:HGNC:6484]	-	3767	16612	9.703871414	58.35853566
ENSG00000168078	25.83327538	208.9505968	-3.009076126	3.50E-09	1.78E-07	PBK	8	27809620	27838095	-	2165	protein_coding	PDZ binding kinase [Source:HGNC Symbol;Acc:HGNC:18282]	-	30	180	0.413174744	3.380789008
ENSG00000139567	243.793713	1504.361115	-2.624723563	3.50E-09	1.78E-07	ACVRL1	12	51906908	51923361	+	5040	protein_coding	activin A receptor like type 1 [Source:HGNC Symbol;Acc:HGNC:175]	-	283	1296	1.674273146	10.45629743
ENSG00000204219	16.35667336	154.3947667	-3.227799287	3.51E-09	1.78E-07	TCEA3	1	23381061	23424740	-	3515	protein_coding	transcription elongation factor A3 [Source:HGNC Symbol;Acc:HGNC:11615]	-	19	133	0.161175373	1.538614337
ENSG00000123610	10703.3015	1801.516209	2.57070234	3.59E-09	1.82E-07	TNFAIP6	2	151357592	151380048	+	1579	protein_coding	TNF alpha induced protein 6 [Source:HGNC Symbol;Acc:HGNC:11898]	-	12424	1552	234.6117318	39.96805829
ENSG00000137962	12000.72499	2025.543292	2.566678532	3.74E-09	1.89E-07	ARHGAP29	1	94148988	94275068	-	15524	protein_coding	Rho GTPase activating protein 29 [Source:HGNC Symbol;Acc:HGNC:30207]	-	13930	1745	26.75579717	4.570832013
ENSG00000225630	393.6952451	2381.897252	-2.5965312	3.81E-09	1.92E-07	MTND2P28	1	629640	630683	+	1044	unprocessed_pseudogene	MT-ND2 pseudogene 28 [Source:HGNC Symbol;Acc:HGNC:42129]	-	457	2052	13.05227195	79.92457231
ENSG00000069431	1222.461132	196.1822115	2.638871841	3.84E-09	1.93E-07	ABCC9	12	21797401	21942529	-	11616	protein_coding	ATP binding cassette subfamily C member 9 [Source:HGNC Symbol;Acc:HGNC:60]	-	1419	169	3.642471855	0.591607355
ENSG00000242600	6.879984921	90.55282366	-3.691866758	3.87E-09	1.94E-07	MBL1P	10	79920178	79923119	+	1424	transcribed_unitary_pseudogene	mannose binding lectin 1, pseudogene [Source:HGNC Symbol;Acc:HGNC:6921]	-	8	78	0.16751373	2.227348001
ENSG00000104825	3040.232436	504.9449502	2.589733014	3.90E-09	1.95E-07	NFKBIB	19	38899700	38908893	+	2324	protein_coding	NFKB inhibitor beta [Source:HGNC Symbol;Acc:HGNC:7798]	-	3529	435	45.27786572	7.61126068
ENSG00000197696	813.2472102	126.5364672	2.683124468	4.03E-09	2.01E-07	NMB	15	84655129	84658563	-	1022	protein_coding	neuromedin B [Source:HGNC Symbol;Acc:HGNC:7842]	-	944	109	27.54174868	4.336896575
ENSG00000101310	6599.962774	1115.505815	2.564646934	4.08E-09	2.03E-07	SEC23B	20	18507482	18561415	+	4385	protein_coding	Sec23 homolog B, coat complex II component [Source:HGNC Symbol;Acc:HGNC:10702]	-	7661	961	52.09382865	8.911632182
ENSG00000131944	6.018455026	83.58824607	-3.7655714	4.11E-09	2.04E-07	FAAP24	19	32972209	32978222	+	2370	protein_coding	FA core complex associated protein 24 [Source:HGNC Symbol;Acc:HGNC:28467]	-	7	72	0.0880684	1.235343156
ENSG00000143512	6.018455026	83.58824607	-3.7655714	4.11E-09	2.04E-07	HHIPL2	1	222522258	222548103	-	3289	protein_coding	HHIP like 2 [Source:HGNC Symbol;Acc:HGNC:25842]	-	7	72	0.063460659	0.890168221
ENSG00000104738	261.0237749	1590.25751	-2.606359856	4.13E-09	2.04E-07	MCM4	8	47960185	47978160	+	6973	protein_coding	minichromosome maintenance complex component 4 [Source:HGNC Symbol;Acc:HGNC:6947]	-	303	1370	1.295666935	7.989219717
ENSG00000007968	1.39E-17	45.28305253	-8.520381009	4.20E-09	2.07E-07	E2F2	1	23506430	23531220	-	5457	protein_coding	E2F transcription factor 2 [Source:HGNC Symbol;Acc:HGNC:3114]	E2F	0	39	0	0.290612384
ENSG00000240057	43.06339985	1.39E-17	8.448890542	4.20E-09	2.07E-07	AC078785.1	3	113019532	113183301	+	2002	antisense	novel transcript	-	50	0	0.744691409	0
ENSG00000227039	4.29537759	76.62366781	-4.114115096	4.27E-09	2.10E-07	ITGB2-AS1	21	44921051	44929678	+	2438	antisense	ITGB2 antisense RNA 1 [Source:HGNC Symbol;Acc:HGNC:44304]	-	5	66	0.061151444	1.100813375
ENSG00000006652	12341.88017	2099.832065	2.555156454	4.30E-09	2.11E-07	IFRD1	7	112422968	112481017	+	7489	protein_coding	interferon related developmental regulator 1 [Source:HGNC Symbol;Acc:HGNC:5456]	-	14326	1809	57.03895086	9.822413196
ENSG00000107798	837.3692941	4957.628316	-2.565513279	4.32E-09	2.12E-07	LIPA	10	89213569	89414557	-	4910	protein_coding	lipase A, lysosomal acid type [Source:HGNC Symbol;Acc:HGNC:6617]	-	972	4271	5.902760812	35.37134242
ENSG00000105509	651.2846463	99.83892625	2.704321362	4.38E-09	2.14E-07	HAS1	19	51713112	51723994	-	2241	protein_coding	hyaluronan synthase 1 [Source:HGNC Symbol;Acc:HGNC:4818]	-	756	86	10.05889678	1.560486651
ENSG00000277406	118.8757482	10.46010979	3.492982223	4.49E-09	2.19E-07	SEC22B4P	1	146321214	146401647	-	1466	transcribed_unprocessed_pseudogene	SEC22 homolog B4, pseudogene [Source:HGNC Symbol;Acc:HGNC:53892]	-	138	9	2.806826245	0.249638752
ENSG00000104312	1880.649416	312.2584344	2.590013209	4.89E-09	2.38E-07	RIPK2	8	89757747	89791063	+	3117	protein_coding	receptor interacting serine/threonine kinase 2 [Source:HGNC Symbol;Acc:HGNC:10020]	-	2183	269	20.88273349	3.509287431
ENSG00000176595	349.7585902	48.7653446	2.839730009	4.95E-09	2.41E-07	KBTBD11	8	1973878	2006936	+	6710	protein_coding	kelch repeat and BTB domain containing 11 [Source:HGNC Symbol;Acc:HGNC:29104]	-	406	42	1.804155331	0.254524875
ENSG00000162692	331.6670263	46.44381661	2.833343415	5.06E-09	2.45E-07	VCAM1	1	100719742	100739045	+	6049	protein_coding	vascular cell adhesion molecule 1 [Source:HGNC Symbol;Acc:HGNC:12663]	-	385	40	1.897787394	0.268893231
ENSG00000184160	30.14081135	228.6835553	-2.917790274	5.14E-09	2.49E-07	ADRA2C	4	3766348	3768526	+	2179	protein_coding	adrenoceptor alpha 2C [Source:HGNC Symbol;Acc:HGNC:283]	-	35	197	0.478940129	3.676312824
ENSG00000188042	5219.834991	890.3179692	2.551470481	5.25E-09	2.54E-07	ARL4C	2	234493041	234497053	-	4013	protein_coding	ADP ribosylation factor like GTPase 4C [Source:HGNC Symbol;Acc:HGNC:698]	-	6059	767	45.01965944	7.771944085
ENSG00000174348	3174.626902	18364.43037	-2.532202397	5.54E-09	2.67E-07	PODN	1	53062052	53085502	+	4900	protein_coding	podocan [Source:HGNC Symbol;Acc:HGNC:23174]	-	3685	15821	22.42393494	131.2929219
ENSG00000240184	255.8547564	1534.540929	-2.583751278	5.61E-09	2.70E-07	PCDHGC3	5	141475947	141512979	+	5432	protein_coding	protocadherin gamma subfamily C, 3 [Source:HGNC Symbol;Acc:HGNC:8716]	-	297	1322	1.630298394	9.896352522
ENSG00000177706	637.5005982	3737.667366	-2.551376092	5.63E-09	2.70E-07	FAM20C	7	192969	260745	+	4629	protein_coding	FAM20C, golgi associated secretory pathway kinase [Source:HGNC Symbol;Acc:HGNC:22140]	-	740	3220	4.766668519	28.28604019
ENSG00000182179	210.1950915	1268.726411	-2.592777307	5.66E-09	2.71E-07	UBA7	3	49805207	49813946	-	4545	protein_coding	ubiquitin like modifier activating enzyme 7 [Source:HGNC Symbol;Acc:HGNC:12471]	-	244	1093	1.600760471	9.778893979
ENSG00000169583	98.19966458	621.0211617	-2.659121979	5.74E-09	2.74E-07	CLIC3	9	136994635	136996803	-	1177	protein_coding	chloride intracellular channel 3 [Source:HGNC Symbol;Acc:HGNC:2064]	-	114	535	2.888010721	18.48335404
ENSG00000269826	42.20189458	1.39E-17	8.419828452	5.75E-09	2.74E-07	AC092327.2	16	86347387	86349611	+	901	lincRNA	novel transcript	-	49	0	1.621592405	0
ENSG00000115541	2251.957203	379.5826398	2.568361397	5.93E-09	2.82E-07	HSPE1	2	197499994	197503457	+	1977	protein_coding	heat shock protein family E (Hsp10) member 1 [Source:HGNC Symbol;Acc:HGNC:5269]	-	2614	327	39.42478435	6.725809256
ENSG00000176473	1190.585521	196.1822115	2.600758772	6.16E-09	2.93E-07	WDR25	14	100376418	100530303	+	4218	protein_coding	WD repeat domain 25 [Source:HGNC Symbol;Acc:HGNC:21064]	-	1382	169	9.769489719	1.629234479
ENSG00000152804	241.2092037	31.35387838	2.939310542	6.21E-09	2.95E-07	HHEX	10	92689951	92695646	+	2525	protein_coding	hematopoietically expressed homeobox [Source:HGNC Symbol;Acc:HGNC:4901]	Homeobox	280	27	3.306488842	0.434816329
ENSG00000168077	708.1438444	4117.236567	-2.539325115	6.24E-09	2.95E-07	SCARA3	8	27633868	27676776	+	4031	protein_coding	scavenger receptor class A member 3 [Source:HGNC Symbol;Acc:HGNC:19000]	-	822	3547	6.080361941	35.78094888
ENSG00000155906	1940.954625	327.3483426	2.567482778	6.27E-09	2.96E-07	RMND1	6	151404762	151452181	-	4747	protein_coding	required for meiotic nuclear division 1 homolog [Source:HGNC Symbol;Acc:HGNC:21176]	-	2253	282	14.15182249	2.415646271
ENSG00000134070	1183.693497	195.0214492	2.600940638	6.28E-09	2.96E-07	IRAK2	3	10164865	10243743	+	3483	protein_coding	interleukin 1 receptor associated kinase 2 [Source:HGNC Symbol;Acc:HGNC:6113]	-	1374	168	11.76260927	1.961368836
ENSG00000154640	3428.770283	587.3590605	2.545162934	6.35E-09	2.99E-07	BTG3	21	17593653	17612947	-	2306	protein_coding	BTG anti-proliferation factor 3 [Source:HGNC Symbol;Acc:HGNC:1132]	-	3980	506	51.46289124	8.922666835
ENSG00000142733	229.1481602	1368.551951	-2.577562407	6.41E-09	3.01E-07	MAP3K6	1	27355184	27366892	-	4951	protein_coding	mitogen-activated protein kinase kinase kinase 6 [Source:HGNC Symbol;Acc:HGNC:6858]	-	266	1179	1.601987499	9.683321292
ENSG00000059588	68.908536	450.3891303	-2.70593982	6.53E-09	3.06E-07	TARBP1	1	234391313	234479103	-	7743	protein_coding	TAR (HIV-1) RNA binding protein 1 [Source:HGNC Symbol;Acc:HGNC:11568]	-	80	388	0.308071228	2.037632831
ENSG00000167670	62.87800701	415.5662663	-2.721731787	6.67E-09	3.12E-07	CHAF1A	19	4402662	4445018	+	4299	protein_coding	chromatin assembly factor 1 subunit A [Source:HGNC Symbol;Acc:HGNC:1910]	-	73	358	0.506320868	3.386250208
ENSG00000163235	314.4369652	44.12228839	2.830209848	6.74E-09	3.14E-07	TGFA	2	70447280	70554193	-	4963	protein_coding	transforming growth factor alpha [Source:HGNC Symbol;Acc:HGNC:11765]	-	365	38	2.19290088	0.311345637
ENSG00000023909	3203.918003	550.2146728	2.541542732	6.83E-09	3.18E-07	GCLM	1	93885205	93909456	-	5420	protein_coding	glutamate-cysteine ligase modifier subunit [Source:HGNC Symbol;Acc:HGNC:4312]	-	3719	474	20.45960781	3.556170036
ENSG00000256083	77.52357559	4.656357283	4.026096846	7.31E-09	3.40E-07	AC090673.2	12	65934777	65948479	-	454	antisense	novel transcript, antisense to HMGA2	-	90	4	5.910947052	0.358267655
ENSG00000164430	1007.085384	166.0023907	2.600146287	7.56E-09	3.51E-07	CGAS	6	73413515	73452276	-	4155	protein_coding	cyclic GMP-AMP synthase [Source:HGNC Symbol;Acc:HGNC:21367]	-	1169	143	8.389071494	1.399485724
ENSG00000007372	103.3686859	8.13859198	3.649330513	7.58E-09	3.51E-07	PAX6	11	31784779	31818062	-	20812	protein_coding	paired box 6 [Source:HGNC Symbol;Acc:HGNC:8620]	PAX	120	7	0.171924528	0.0136769
ENSG00000179163	173.1504553	1037.734755	-2.582366185	7.61E-09	3.52E-07	FUCA1	1	23845077	23868294	-	2047	protein_coding	alpha-L-fucosidase 1 [Source:HGNC Symbol;Acc:HGNC:4006]	-	201	894	2.92784868	17.75918942
ENSG00000104043	16.35667336	147.4301921	-3.161256073	7.63E-09	3.52E-07	ATP8B4	15	49858238	50182817	-	10861	protein_coding	ATPase phospholipid transporting 8B4 (putative) [Source:HGNC Symbol;Acc:HGNC:13536]	-	19	127	0.052161996	0.475485602
ENSG00000165997	1463.681969	247.2557511	2.565016583	7.82E-09	3.60E-07	ARL5B	10	18659405	18681639	+	7196	protein_coding	ADP ribosylation factor like GTPase 5B [Source:HGNC Symbol;Acc:HGNC:23052]	-	1699	213	7.039999637	1.203626974
ENSG00000144381	19453.58732	3428.904652	2.504180204	7.88E-09	3.62E-07	HSPD1	2	197486581	197516737	-	4245	protein_coding	heat shock protein family D (Hsp60) member 1 [Source:HGNC Symbol;Acc:HGNC:5261]	-	22581	2954	158.6119443	28.29673057
ENSG00000095380	3684.63667	639.5933554	2.526099959	7.99E-09	3.66E-07	NANS	9	98056739	98083075	+	4922	protein_coding	N-acetylneuraminate synthase [Source:HGNC Symbol;Acc:HGNC:19237]	-	4277	551	25.91003821	4.552117386
ENSG00000173545	7194.399835	1265.244125	2.507360066	8.18E-09	3.74E-07	ZNF622	5	16451519	16465792	-	1699	protein_coding	zinc finger protein 622 [Source:HGNC Symbol;Acc:HGNC:30958]	-	8351	1090	146.5600206	26.0877475
ENSG00000186472	90.446132	5.817092258	3.933735791	8.37E-09	3.82E-07	PCLO	7	82754013	83162930	-	22873	protein_coding	piccolo presynaptic cytomatrix protein [Source:HGNC Symbol;Acc:HGNC:13406]	-	105	5	0.136878924	0.008888947
ENSG00000162407	3326.251428	18793.91234	-2.498246103	8.42E-09	3.84E-07	PLPP3	1	56494747	56645301	-	5286	protein_coding	phospholipid phosphatase 3 [Source:HGNC Symbol;Acc:HGNC:9229]	-	3861	16191	21.77925678	124.5517911
ENSG00000130695	23.24875134	181.0923014	-2.953996681	8.52E-09	3.87E-07	CEP85	1	26234200	26278808	+	5145	protein_coding	centrosomal protein 85 [Source:HGNC Symbol;Acc:HGNC:25309]	-	27	156	0.156476383	1.232942101
ENSG00000114770	307.5449407	1791.069351	-2.541406474	8.56E-09	3.88E-07	ABCC5	3	183919934	184018015	-	11441	protein_coding	ATP binding cassette subfamily C member 5 [Source:HGNC Symbol;Acc:HGNC:56]	-	357	1543	0.930410586	5.484100484
ENSG00000179256	173.1504553	19.7462252	3.125463797	8.68E-09	3.93E-07	SMCO3	12	14804650	14814182	-	2104	protein_coding	single-pass membrane protein with coiled-coil domains 3 [Source:HGNC Symbol;Acc:HGNC:34401]	-	201	17	2.848529586	0.328553917
ENSG00000196968	230.8711664	1354.622806	-2.55200364	8.91E-09	4.03E-07	FUT11	10	73772291	73780251	+	4910	protein_coding	fucosyltransferase 11 [Source:HGNC Symbol;Acc:HGNC:19233]	-	268	1167	1.627510183	9.664799017
ENSG00000095059	25.83327538	197.3429738	-2.926664147	9.54E-09	4.31E-07	DHPS	19	12675717	12681902	-	3006	protein_coding	deoxyhypusine synthase [Source:HGNC Symbol;Acc:HGNC:2869]	-	30	170	0.297579282	2.29965882
ENSG00000271849	69.77004005	3.495642639	4.276967899	9.81E-09	4.42E-07	AC012603.1	5	109687802	109688329	-	528	lincRNA	novel transcript	-	81	3	4.57426698	0.231041926
ENSG00000107562	9330.065736	52142.60698	-2.482485703	9.98E-09	4.49E-07	CXCL12	10	44370165	44386493	-	6077	protein_coding	C-X-C motif chemokine ligand 12 [Source:HGNC Symbol;Acc:HGNC:10672]	-	10830	44921	53.13854183	300.5824656
ENSG00000106688	211.0565946	1233.903548	-2.54673233	1.01E-08	4.51E-07	SLC1A1	9	4490444	4587469	+	3998	protein_coding	solute carrier family 1 member 1 [Source:HGNC Symbol;Acc:HGNC:10939]	-	245	1063	1.827232062	10.81169879
ENSG00000166803	10.32607369	109.125028	-3.384254976	1.03E-08	4.62E-07	PCLAF	15	64364311	64387687	-	3734	protein_coding	PCNA clamp associated factor [Source:HGNC Symbol;Acc:HGNC:28961]	-	12	94	0.095824673	1.023662993
ENSG00000247095	10.32607369	109.125028	-3.384254976	1.03E-08	4.62E-07	MIR210HG	11	565660	568457	-	2321	lincRNA	MIR210 host gene [Source:HGNC Symbol;Acc:HGNC:39524]	-	12	94	0.15416171	1.646858085
ENSG00000260604	3.433824714	65.01603549	-4.189391523	1.05E-08	4.70E-07	AL590004.3	6	3904920	3911979	-	7060	lincRNA	novel transcript	-	4	56	0.016893736	0.322542382
ENSG00000265972	27214.00622	4879.857256	2.479413101	1.06E-08	4.70E-07	TXNIP	1	145992435	145996600	-	3625	protein_coding	thioredoxin interacting protein [Source:HGNC Symbol;Acc:HGNC:16952]	-	31589	4204	259.8353763	47.15830204
ENSG00000104611	731.4044254	4123.040378	-2.494739153	1.06E-08	4.73E-07	SH2D4A	8	19313617	19396218	+	4148	protein_coding	SH2 domain containing 4A [Source:HGNC Symbol;Acc:HGNC:26102]	-	849	3552	6.102943581	34.82071404
ENSG00000175426	107.6762034	655.8440249	-2.605084053	1.07E-08	4.75E-07	PCSK1	5	96390415	96434143	-	5307	protein_coding	proprotein convertase subtilisin/kexin type 1 [Source:HGNC Symbol;Acc:HGNC:8743]	-	125	565	0.70231402	4.329151889
ENSG00000154262	105.0916929	638.4325933	-2.601278488	1.08E-08	4.78E-07	ABCA6	17	69078702	69141888	-	14151	protein_coding	ATP binding cassette subfamily A member 6 [Source:HGNC Symbol;Acc:HGNC:36]	-	122	550	0.257065096	1.580443671
ENSG00000253485	6.018455026	77.78443091	-3.661894601	1.08E-08	4.78E-07	PCDHGA5	5	141364232	141512979	+	5733	protein_coding	protocadherin gamma subfamily A, 5 [Source:HGNC Symbol;Acc:HGNC:8703]	-	7	67	0.036407136	0.475221766
ENSG00000125347	2570.713308	450.3891303	2.512647806	1.09E-08	4.79E-07	IRF1	5	132481609	132490798	-	7799	protein_coding	interferon regulatory factor 1 [Source:HGNC Symbol;Acc:HGNC:6116]	IRF	2984	388	11.40854635	2.023001797
ENSG00000156486	0.849175216	41.80075992	-5.410877812	1.09E-08	4.79E-07	KCNS2	8	98427022	98432848	+	5348	protein_coding	potassium voltage-gated channel modifier subfamily S member 2 [Source:HGNC Symbol;Acc:HGNC:6301]	-	1	36	0.005575438	0.273725064
ENSG00000205364	14.63364912	132.3402799	-3.164792206	1.12E-08	4.92E-07	MT1M	16	56632233	56633986	+	942	protein_coding	metallothionein 1M [Source:HGNC Symbol;Acc:HGNC:14296]	-	17	114	0.538106739	4.921045854
ENSG00000272849	8.603034052	96.35663788	-3.464550734	1.20E-08	5.26E-07	AC084018.1	12	121797511	121801972	+	572	lincRNA	novel transcript	-	10	83	0.521283986	5.900455329
ENSG00000241163	68.908536	3.495642639	4.259077882	1.21E-08	5.31E-07	LINC00877	3	72035300	72279503	-	4878	lincRNA	long intergenic non-protein coding RNA 877 [Source:HGNC Symbol;Acc:HGNC:27706]	-	80	3	0.489010972	0.025008228
ENSG00000113742	2338.107502	412.0839798	2.504028719	1.23E-08	5.36E-07	CPEB4	5	173888280	173961976	+	10272	protein_coding	cytoplasmic polyadenylation element binding protein 4 [Source:HGNC Symbol;Acc:HGNC:21747]	-	2714	355	7.878168134	1.405325108
ENSG00000074621	38.75587275	266.9887088	-2.779856239	1.23E-08	5.37E-07	SLC24A1	15	65611366	65660995	+	9084	protein_coding	solute carrier family 24 member 1 [Source:HGNC Symbol;Acc:HGNC:10975]	-	45	230	0.147708606	1.029565956
ENSG00000256616	1.710671839	49.92610852	-4.760011282	1.24E-08	5.41E-07	AP002414.2	18	12073232	12076654	-	3423	transcribed_processed_pseudogene	G protein-coupled receptor 125 (GPR125) pseudogene	-	2	43	0.017421819	0.510816621
ENSG00000148339	2767.135989	491.0158048	2.494298985	1.28E-08	5.58E-07	SLC25A25	9	128068201	128109245	+	4936	protein_coding	solute carrier family 25 member 25 [Source:HGNC Symbol;Acc:HGNC:20663]	-	3212	423	19.40308553	3.484726352
ENSG00000168621	1130.280312	193.8606869	2.542941131	1.29E-08	5.59E-07	GDNF	5	37812677	37839686	-	4273	protein_coding	glial cell derived neurotrophic factor [Source:HGNC Symbol;Acc:HGNC:4232]	-	1312	167	9.155274176	1.58923105
ENSG00000147509	402.3102754	61.53374522	2.706760773	1.29E-08	5.59E-07	RGS20	8	53851808	53959303	+	3192	protein_coding	regulator of G protein signaling 20 [Source:HGNC Symbol;Acc:HGNC:14600]	-	467	53	4.36238921	0.675175151
ENSG00000262209	13.77213596	125.3757047	-3.173572794	1.30E-08	5.62E-07	PCDHGB3	5	141370264	141512979	+	4757	protein_coding	protocadherin gamma subfamily B, 3 [Source:HGNC Symbol;Acc:HGNC:8710]	-	16	108	0.100289911	0.923196326
ENSG00000163673	62.01650276	2.334964664	4.667803424	1.33E-08	5.71E-07	DCLK3	3	36712422	36764349	-	5574	protein_coding	doublecortin like kinase 3 [Source:HGNC Symbol;Acc:HGNC:19005]	-	72	2	0.385155359	0.014590376
ENSG00000226380	666.7917003	110.2857907	2.594840533	1.33E-08	5.71E-07	LINC-PINT	7	130876809	130913310	-	6619	lincRNA	long intergenic non-protein coding RNA, p53 induced transcript [Source:NCBI gene;Acc:378805]	-	774	95	3.486735409	0.583626076
ENSG00000164237	77.52357559	481.7297078	-2.633330792	1.36E-08	5.84E-07	CMBL	5	10275875	10308026	-	3324	protein_coding	carboxymethylenebutenolidase homolog [Source:HGNC Symbol;Acc:HGNC:25090]	-	90	415	0.807331517	5.076805729
ENSG00000227671	138.6903254	816.029195	-2.555541858	1.37E-08	5.89E-07	AL390728.4	1	247189851	247210856	-	2160	transcribed_unprocessed_pseudogene	zinc finger protein pseudogene	-	161	703	2.222503929	13.23442378
ENSG00000143847	34.44834347	243.7734644	-2.818027176	1.38E-08	5.90E-07	PPFIA4	1	203026498	203078740	+	9707	protein_coding	PTPRF interacting protein alpha 4 [Source:HGNC Symbol;Acc:HGNC:9248]	-	40	210	0.122869863	0.879706353
ENSG00000145365	818.4162282	138.1440924	2.565748645	1.39E-08	5.93E-07	TIFA	4	112274542	112285903	-	4250	protein_coding	TRAF interacting protein with forkhead associated domain [Source:HGNC Symbol;Acc:HGNC:19075]	-	950	119	6.665075722	1.138574609
ENSG00000065413	76.66207171	474.765135	-2.628419589	1.43E-08	6.11E-07	ANKRD44	2	196967017	197311173	-	12813	protein_coding	ankyrin repeat domain 44 [Source:HGNC Symbol;Acc:HGNC:25259]	-	89	409	0.207114065	1.298003744
ENSG00000088280	274.8078242	1558.916933	-2.503441146	1.44E-08	6.15E-07	ASAP3	1	23428563	23484568	-	4988	protein_coding	ArfGAP with SH3 domain, ankyrin repeat and PH domain 3 [Source:HGNC Symbol;Acc:HGNC:14987]	-	319	1343	1.906929559	10.94845988
ENSG00000007944	564.2728427	91.71358654	2.619798153	1.45E-08	6.15E-07	MYLIP	6	16129125	16148248	+	3033	protein_coding	myosin regulatory light chain interacting protein [Source:HGNC Symbol;Acc:HGNC:21155]	-	655	79	6.439309539	1.059151643
ENSG00000165102	512.5826621	2855.488182	-2.4775559	1.49E-08	6.31E-07	HGSNAT	8	43140455	43202855	+	8943	protein_coding	heparan-alpha-glucosaminide N-acetyltransferase [Source:HGNC Symbol;Acc:HGNC:26527]	-	595	2460	1.983828602	11.18549839
ENSG00000258875	68.04703193	3.495642639	4.240963233	1.50E-08	6.32E-07	AL135818.1	14	91242759	91252211	+	1916	processed_transcript	novel transcript, antisense to GPR68	-	79	3	1.229424884	0.063669174
ENSG00000133119	30.14081135	214.7544081	-2.827170478	1.50E-08	6.32E-07	RFC3	13	33818049	33966558	+	2874	protein_coding	replication factor C subunit 3 [Source:HGNC Symbol;Acc:HGNC:9971]	-	35	185	0.363121274	2.617510472
ENSG00000188277	1.39E-17	40.6399956	-8.364710768	1.51E-08	6.32E-07	C15orf62	15	40770080	40772449	+	2370	protein_coding	chromosome 15 open reading frame 62 [Source:HGNC Symbol;Acc:HGNC:34489]	-	0	35	0	0.600514034
ENSG00000275793	1.39E-17	40.6399956	-8.364710768	1.51E-08	6.32E-07	RIMBP3	22	18605815	18611919	-	6105	protein_coding	RIMS binding protein 3 [Source:HGNC Symbol;Acc:HGNC:29344]	-	0	35	0	0.233123384
ENSG00000253502	39.61737833	1.39E-17	8.328955275	1.51E-08	6.32E-07	ATP6V1G1P2	8	47194002	47194347	-	346	processed_pseudogene	ATPase H+ transporting V1 subunit G1 pseudogene 2 [Source:HGNC Symbol;Acc:HGNC:29359]	-	46	0	3.964168858	0
ENSG00000144834	38.75587275	1.39E-17	8.297346112	1.51E-08	6.32E-07	TAGLN3	3	111998664	112013887	+	1791	protein_coding	transgelin 3 [Source:HGNC Symbol;Acc:HGNC:29868]	-	45	0	0.749182011	0
ENSG00000138411	3199.610489	574.5906772	2.477074157	1.51E-08	6.32E-07	HECW2	2	196189099	196593692	-	23683	protein_coding	HECT, C2 and WW domain containing E3 ubiquitin protein ligase 2 [Source:HGNC Symbol;Acc:HGNC:29853]	-	3714	495	4.676011784	0.849908059
ENSG00000155254	898.5360068	4955.306792	-2.463141119	1.53E-08	6.39E-07	MARVELD1	10	97713173	97718152	+	3379	protein_coding	MARVEL domain containing 1 [Source:HGNC Symbol;Acc:HGNC:28674]	-	1043	4269	9.203786361	51.37376872
ENSG00000138678	15.49516156	135.8225674	-3.120441264	1.57E-08	6.55E-07	GPAT3	4	83535914	83605875	+	3468	protein_coding	glycerol-3-phosphate acyltransferase 3 [Source:HGNC Symbol;Acc:HGNC:28157]	-	18	117	0.15476182	1.371861399
ENSG00000163376	177.4579713	22.06775625	3.001368761	1.58E-08	6.58E-07	KBTBD8	3	66998307	67011210	+	4736	protein_coding	kelch repeat and BTB domain containing 8 [Source:HGNC Symbol;Acc:HGNC:30691]	-	206	19	1.29695808	0.163134333
ENSG00000204410	5.156919939	76.62366781	-3.857804594	1.61E-08	6.69E-07	MSH5	6	31739948	31762834	+	6234	protein_coding	mutS homolog 5 [Source:HGNC Symbol;Acc:HGNC:7328]	-	6	66	0.028698214	0.43050738
ENSG00000105835	10932.46129	2004.649574	2.447134831	1.64E-08	6.80E-07	NAMPT	7	106248285	106286326	-	9049	protein_coding	nicotinamide phosphoribosyltransferase [Source:HGNC Symbol;Acc:HGNC:30092]	-	12690	1727	41.81493697	7.760598448
ENSG00000113578	1022.592438	176.449252	2.534196005	1.64E-08	6.81E-07	FGF1	5	142592178	142698070	-	5275	protein_coding	fibroblast growth factor 1 [Source:HGNC Symbol;Acc:HGNC:3665]	-	1187	152	6.709631479	1.171722008
ENSG00000214357	1.710671839	48.7653446	-4.726148815	1.65E-08	6.84E-07	NEURL1B	5	172641266	172691540	+	6424	protein_coding	neuralized E3 ubiquitin protein ligase 1B [Source:HGNC Symbol;Acc:HGNC:35422]	-	2	42	0.009283139	0.265856462
ENSG00000203446	446.2469297	70.81985198	2.653809297	1.67E-08	6.90E-07	AC004988.1	7	40538127	40546928	-	1771	antisense	novel transcript	-	518	61	8.721307737	1.400601983
ENSG00000268812	86.13861353	5.817092258	3.863444908	1.68E-08	6.92E-07	AC004264.1	22	30246205	30246998	+	794	antisense	uncharacterized LOC91370 [Source:NCBI gene;Acc:91370]	-	100	5	3.755345594	0.256066618
ENSG00000223811	205.0260726	26.71081789	2.935315769	1.69E-08	6.94E-07	AL589684.1	6	113357003	113367944	-	507	lincRNA	novel transcript	-	238	23	13.99714335	1.844689772
ENSG00000110852	8126.546065	1490.43197	2.446829154	1.69E-08	6.94E-07	CLEC2B	12	9852984	9870136	-	2638	protein_coding	C-type lectin domain family 2 member B [Source:HGNC Symbol;Acc:HGNC:2053]	-	9433	1284	106.6216639	19.7921829
ENSG00000078081	176.5964681	22.06775625	2.994353232	1.73E-08	7.10E-07	LAMP3	3	183122213	183163839	-	3816	protein_coding	lysosomal associated membrane protein 3 [Source:HGNC Symbol;Acc:HGNC:14582]	-	205	19	1.601828099	0.202464413
ENSG00000154889	109.3992104	639.5933554	-2.546018063	1.90E-08	7.79E-07	MPPE1	18	11882622	11909223	-	7630	protein_coding	metallophosphoesterase 1 [Source:HGNC Symbol;Acc:HGNC:15988]	-	127	551	0.49630608	2.936503509
ENSG00000242193	16.35667336	139.3048549	-3.079532496	1.91E-08	7.79E-07	CRYZL2P	1	178006136	178037950	-	5499	transcribed_unitary_pseudogene	crystallin zeta like 2, pseudogene [Source:HGNC Symbol;Acc:HGNC:52164]	-	19	120	0.103024447	0.887362333
ENSG00000004961	2763.689977	501.4626639	2.462135231	1.91E-08	7.80E-07	HCCS	X	11111301	11123078	+	2335	protein_coding	holocytochrome c synthase [Source:HGNC Symbol;Acc:HGNC:4837]	-	3208	432	40.96546485	7.523160464
ENSG00000154188	205.8875758	1161.936299	-2.495791589	1.93E-08	7.85E-07	ANGPT1	8	107249482	107498055	-	7128	protein_coding	angiopoietin 1 [Source:HGNC Symbol;Acc:HGNC:484]	-	239	1001	0.999771201	5.710443641
ENSG00000173706	4205.845976	22622.10569	-2.427225942	1.99E-08	8.10E-07	HEG1	3	124965710	125055958	-	9925	protein_coding	heart development protein with EGF like domains 1 [Source:HGNC Symbol;Acc:HGNC:29227]	-	4882	19489	14.66687775	79.84771701
ENSG00000196584	6.879984921	81.26672007	-3.535972361	2.01E-08	8.12E-07	XRCC2	7	152644779	152676165	-	4853	protein_coding	X-ray repair cross complementing 2 [Source:HGNC Symbol;Acc:HGNC:12829]	-	8	70	0.049153009	0.586531326
ENSG00000144395	6.879984921	81.26672007	-3.535972361	2.01E-08	8.12E-07	CCDC150	2	196639554	196763490	+	9683	protein_coding	coiled-coil domain containing 150 [Source:HGNC Symbol;Acc:HGNC:26834]	-	8	70	0.024634881	0.293962256
ENSG00000170075	37.89436709	1.39E-17	8.265028855	2.10E-08	8.45E-07	GPR37L1	1	202122858	202133592	+	6588	protein_coding	G protein-coupled receptor 37 like 1 [Source:HGNC Symbol;Acc:HGNC:14923]	-	44	0	0.199145042	0
ENSG00000171855	37.89436709	1.39E-17	8.265028855	2.10E-08	8.45E-07	IFNB1	9	21077105	21077963	-	859	protein_coding	interferon beta 1 [Source:HGNC Symbol;Acc:HGNC:5434]	-	44	0	1.527319601	0
ENSG00000183813	37.89436709	1.39E-17	8.265028855	2.10E-08	8.45E-07	CCR4	3	32951574	32956349	+	3095	protein_coding	C-C motif chemokine receptor 4 [Source:HGNC Symbol;Acc:HGNC:1605]	-	44	0	0.423899043	0
ENSG00000174807	6212.286431	33263.97247	-2.420737589	2.14E-08	8.59E-07	CD248	11	66314487	66317044	-	2558	protein_coding	CD248 molecule [Source:HGNC Symbol;Acc:HGNC:18219]	-	7211	28657	84.05535138	455.5474781
ENSG00000196155	209.3335883	1170.061634	-2.481912743	2.14E-08	8.60E-07	PLEKHG4	16	67277510	67289499	+	7328	protein_coding	pleckstrin homology and RhoGEF domain containing G4 [Source:HGNC Symbol;Acc:HGNC:24501]	-	243	1008	0.988760766	5.593434215
ENSG00000151229	111.9837208	650.0402144	-2.53574254	2.18E-08	8.75E-07	SLC2A13	12	39755021	40106089	-	10027	protein_coding	solute carrier family 2 member 13 [Source:HGNC Symbol;Acc:HGNC:15956]	-	130	560	0.386582998	2.271017471
ENSG00000168646	550.4887946	91.71358654	2.58412709	2.23E-08	8.91E-07	AXIN2	17	65528563	65561647	-	5226	protein_coding	axin 2 [Source:HGNC Symbol;Acc:HGNC:904]	-	639	79	3.645875761	0.614697079
ENSG00000151929	11993.83297	2241.44504	2.419737116	2.27E-08	9.05E-07	BAG3	10	119651370	119677819	+	2747	protein_coding	BCL2 associated athanogene 3 [Source:HGNC Symbol;Acc:HGNC:939]	-	13922	1931	151.1170206	28.58426816
ENSG00000073111	89.58462833	531.642479	-2.56725487	2.27E-08	9.05E-07	MCM2	3	127598223	127622436	+	4902	protein_coding	minichromosome maintenance complex component 2 [Source:HGNC Symbol;Acc:HGNC:6944]	-	104	458	0.632601832	3.799230423
ENSG00000109320	5215.527476	970.4105537	2.426019646	2.30E-08	9.13E-07	NFKB1	4	102501329	102617302	+	6257	protein_coding	nuclear factor kappa B subunit 1 [Source:HGNC Symbol;Acc:HGNC:7794]	RHD	6054	836	28.85005691	5.433048547
ENSG00000125247	19.80271542	154.3947667	-2.954046819	2.30E-08	9.13E-07	TMTC4	13	100603927	100675093	-	6272	protein_coding	transmembrane and tetratricopeptide repeat containing 4 [Source:HGNC Symbol;Acc:HGNC:25904]	-	23	133	0.109343306	0.862281472
ENSG00000150594	279.9768426	1543.827026	-2.462537887	2.31E-08	9.18E-07	ADRA2A	10	111077163	111080907	+	3745	protein_coding	adrenoceptor alpha 2A [Source:HGNC Symbol;Acc:HGNC:281]	-	325	1330	2.587628653	14.44119998
ENSG00000099992	1634.259561	296.0077638	2.464512633	2.36E-08	9.35E-07	TBC1D10A	22	30291990	30327046	-	7047	protein_coding	TBC1 domain family member 10A [Source:HGNC Symbol;Acc:HGNC:23609]	-	1897	255	8.026634214	1.471429207
ENSG00000008405	2063.288049	377.2611155	2.45098318	2.40E-08	9.48E-07	CRY1	12	106991364	107093829	-	5062	protein_coding	cryptochrome circadian regulator 1 [Source:HGNC Symbol;Acc:HGNC:2384]	-	2395	325	14.10762118	2.610746373
ENSG00000160447	22.38724282	170.6454402	-2.922481535	2.40E-08	9.49E-07	PKN3	9	128702523	128720918	+	3375	protein_coding	protein kinase N3 [Source:HGNC Symbol;Acc:HGNC:17999]	-	26	147	0.229704754	1.771116059
ENSG00000224321	72.35455206	4.656357283	3.926725206	2.41E-08	9.49E-07	RPL12P14	1	15792796	15793285	+	490	processed_pseudogene	ribosomal protein L12 pseudogene 14 [Source:HGNC Symbol;Acc:HGNC:36495]	-	84	4	5.111561832	0.33194595
ENSG00000143515	1449.036418	7734.171218	-2.416038769	2.41E-08	9.50E-07	ATP8B2	1	154325553	154351307	+	7572	protein_coding	ATPase phospholipid transporting 8B2 [Source:HGNC Symbol;Acc:HGNC:13534]	-	1682	6663	6.623473434	35.78184015
ENSG00000072952	140.413332	793.9747151	-2.498224051	2.48E-08	9.72E-07	MRVI1	11	10573091	10693988	-	7700	protein_coding	murine retrovirus integration site 1 homolog [Source:HGNC Symbol;Acc:HGNC:7237]	-	163	684	0.631200438	3.612175476
ENSG00000092068	726.2354074	3902.495582	-2.425659928	2.48E-08	9.73E-07	SLC7A8	14	23125295	23183674	-	5991	protein_coding	solute carrier family 7 member 8 [Source:HGNC Symbol;Acc:HGNC:11066]	-	843	3362	4.195644351	22.81927555
ENSG00000102384	11.18759102	103.3212145	-3.191326049	2.53E-08	9.92E-07	CENPI	X	101098218	101163681	+	4321	protein_coding	centromere protein I [Source:HGNC Symbol;Acc:HGNC:3968]	-	13	89	0.089707654	0.837547031
ENSG00000211448	133.5213055	760.3126142	-2.508270832	2.60E-08	1.02E-06	DIO2	14	80197527	80387757	-	7494	protein_coding	iodothyronine deiodinase 2 [Source:HGNC Symbol;Acc:HGNC:2884]	-	155	655	0.616720553	3.554111713
ENSG00000170185	2116.701234	388.868737	2.444145932	2.62E-08	1.02E-06	USP38	4	143184917	143223830	+	7787	protein_coding	ubiquitin specific peptidase 38 [Source:HGNC Symbol;Acc:HGNC:20067]	-	2457	335	9.408175158	1.749355584
ENSG00000125352	1079.451635	192.6999246	2.485226577	2.64E-08	1.03E-06	RNF113A	X	119870475	119871827	-	1353	protein_coding	ring finger protein 113A [Source:HGNC Symbol;Acc:HGNC:12974]	-	1253	166	27.6136418	4.98900288
ENSG00000172602	59.43198985	2.334964664	4.606527639	2.69E-08	1.05E-06	RND1	12	48857145	48865898	-	3976	protein_coding	Rho family GTPase 1 [Source:HGNC Symbol;Acc:HGNC:18314]	-	69	2	0.517455643	0.020454416
ENSG00000205213	810.6627012	4323.852218	-2.414939655	2.80E-08	1.09E-06	LGR4	11	27365961	27472775	-	6340	protein_coding	leucine rich repeat containing G protein-coupled receptor 4 [Source:HGNC Symbol;Acc:HGNC:13299]	-	941	3725	4.425585934	23.89133855
ENSG00000150764	63.73951122	387.7079748	-2.602060575	2.80E-08	1.09E-06	DIXDC1	11	111927144	112022584	+	8509	protein_coding	DIX domain containing 1 [Source:HGNC Symbol;Acc:HGNC:23695]	-	74	334	0.259312593	1.596141562
ENSG00000189410	2559.513769	474.765135	2.430325315	2.83E-08	1.10E-06	SH2D5	1	20719732	20732837	-	4423	protein_coding	SH2 domain containing 5 [Source:HGNC Symbol;Acc:HGNC:28819]	-	2971	409	20.02885512	3.760190361
ENSG00000067798	5787.565459	1091.129811	2.407021904	2.84E-08	1.10E-06	NAV3	12	77324641	78213008	+	13265	protein_coding	neuron navigator 3 [Source:HGNC Symbol;Acc:HGNC:15998]	-	6718	940	15.10091134	2.881536085
ENSG00000121743	13.77213596	119.5718918	-3.105254811	2.86E-08	1.10E-06	GJA3	13	20138255	20161049	-	5211	protein_coding	gap junction protein alpha 3 [Source:HGNC Symbol;Acc:HGNC:4277]	-	16	103	0.091552313	0.803747462
ENSG00000077150	10473.2802	1982.595095	2.401189852	2.86E-08	1.10E-06	NFKB2	10	102394110	102402529	+	4484	protein_coding	nuclear factor kappa B subunit 2 [Source:HGNC Symbol;Acc:HGNC:7795]	RHD	12157	1708	80.84091591	15.48908367
ENSG00000121858	0.849175216	39.4792312	-5.328665952	2.93E-08	1.13E-06	TNFSF10	3	172505508	172523507	-	3473	protein_coding	TNF superfamily member 10 [Source:HGNC Symbol;Acc:HGNC:11925]	-	1	34	0.008585501	0.398086635
ENSG00000051341	5.156919939	73.14137839	-3.790801074	2.95E-08	1.13E-06	POLQ	3	121431427	121546641	-	9400	protein_coding	DNA polymerase theta [Source:HGNC Symbol;Acc:HGNC:9186]	-	6	63	0.019032411	0.272531156
ENSG00000138685	43739.35649	8335.445977	2.391586092	3.03E-08	1.16E-06	FGF2	4	122826708	122898236	+	6775	protein_coding	fibroblast growth factor 2 [Source:HGNC Symbol;Acc:HGNC:3676]	-	50771	7181	223.4481845	43.10018064
ENSG00000144655	1915.109535	354.0458724	2.435071645	3.05E-08	1.17E-06	CSRNP1	3	39141855	39154562	-	3214	protein_coding	cysteine and serine rich nuclear protein 1 [Source:HGNC Symbol;Acc:HGNC:14300]	-	2223	305	20.62357749	3.85884585
ENSG00000243302	50.81694456	316.9014831	-2.637316787	3.13E-08	1.19E-06	AC018638.4	7	128651185	128652334	+	1150	processed_pseudogene	novel pseudogene	-	59	273	1.529764519	9.653132555
ENSG00000259867	57.70898109	2.334964664	4.564181747	3.42E-08	1.30E-06	AC105411.1	16	80155053	80563135	-	2990	antisense	uncharacterized LOC102724084 [Source:NCBI gene;Acc:102724084]	-	67	2	0.668150083	0.027199585
ENSG00000132185	21.52573401	161.3593412	-2.898077189	3.42E-08	1.30E-06	FCRLA	1	161706972	161714352	+	3275	protein_coding	Fc receptor like A [Source:HGNC Symbol;Acc:HGNC:18504]	-	25	139	0.227614076	1.725865547
ENSG00000154358	14.63364912	123.0541795	-3.059924269	3.48E-08	1.32E-06	OBSCN	1	228208130	228378874	+	32290	protein_coding	obscurin, cytoskeletal calmodulin and titin-interacting RhoGEF [Source:HGNC Symbol;Acc:HGNC:15719]	-	17	106	0.015698252	0.13348771
ENSG00000173391	727.9584134	128.8579923	2.497108472	3.60E-08	1.37E-06	OLR1	12	10158301	10172138	-	3057	protein_coding	oxidized low density lipoprotein receptor 1 [Source:HGNC Symbol;Acc:HGNC:8133]	-	845	111	8.2419824	1.476491677
ENSG00000233559	69.77004005	4.656357283	3.874348908	3.63E-08	1.37E-06	LINC00513	7	130853720	130928649	+	1616	lincRNA	long intergenic non-protein coding RNA 513 [Source:HGNC Symbol;Acc:HGNC:43566]	-	81	4	1.494562479	0.100651928
ENSG00000260261	6.018455026	71.9806152	-3.550186358	3.63E-08	1.37E-06	AC124944.3	3	195913078	195954485	-	5485	transcribed_unprocessed_pseudogene	programmed cell death 6 (PDCD6) pseudogene	-	7	62	0.038053256	0.459640746
ENSG00000062524	93.03064295	8.13859198	3.497518866	3.66E-08	1.38E-06	LTK	15	41503638	41513887	-	3490	protein_coding	leukocyte receptor tyrosine kinase [Source:HGNC Symbol;Acc:HGNC:6721]	-	108	7	0.922717465	0.081559786
ENSG00000005379	8.603034052	89.39206077	-3.356441901	3.89E-08	1.47E-06	TSPOAP1	17	58301228	58328760	-	11354	protein_coding	TSPO associated protein 1 [Source:HGNC Symbol;Acc:HGNC:16831]	-	10	77	0.026261621	0.275768907
ENSG00000162783	6747.279785	1297.745463	2.378204986	3.93E-08	1.48E-06	IER5	1	181088712	181092899	+	4188	protein_coding	immediate early response 5 [Source:HGNC Symbol;Acc:HGNC:5393]	-	7832	1118	55.761753	10.8552191
ENSG00000250295	1.710671839	46.44381661	-4.655941929	3.96E-08	1.49E-06	RDH10-AS1	8	73297711	73356461	-	3801	antisense	RDH10 antisense RNA 1 [Source:HGNC Symbol;Acc:HGNC:51658]	-	2	40	0.015689263	0.427922956
ENSG00000101003	18.07969531	138.1440924	-2.924110805	4.05E-08	1.52E-06	GINS1	20	25407727	25452628	+	4068	protein_coding	GINS complex subunit 1 [Source:HGNC Symbol;Acc:HGNC:28980]	-	21	119	0.153924859	1.189513788
ENSG00000119699	77.52357559	451.5498924	-2.54001435	4.07E-08	1.52E-06	TGFB3	14	75958099	75982991	-	4914	protein_coding	transforming growth factor beta 3 [Source:HGNC Symbol;Acc:HGNC:11769]	-	90	389	0.546107033	3.218977287
ENSG00000129173	1.39E-17	38.31846674	-8.2800871	4.11E-08	1.53E-06	E2F8	11	19224063	19241620	-	4140	protein_coding	E2F transcription factor 8 [Source:HGNC Symbol;Acc:HGNC:24727]	E2F	0	33	0	0.324128383
ENSG00000177519	36.17135548	1.39E-17	8.198137965	4.11E-08	1.53E-06	RPRM	2	153477338	153478808	-	1471	protein_coding	reprimo, TP53 dependent G2 arrest mediator homolog [Source:HGNC Symbol;Acc:HGNC:24201]	-	42	0	0.851347824	0
ENSG00000255176	0.849175216	38.31846674	-5.285733739	4.11E-08	1.53E-06	AP000941.1	11	118636620	118638097	+	1388	antisense	novel transcript	-	1	33	0.021482308	0.966780622
ENSG00000265678	1.39E-17	38.31846674	-8.2800871	4.11E-08	1.53E-06	AC129510.1	17	82153430	82154815	+	555	antisense	novel transcript, antisense CCDC57	-	0	33	0	2.417822529
ENSG00000218358	36.17135548	1.39E-17	8.198137965	4.11E-08	1.53E-06	RAET1K	6	149998019	150005157	-	1896	transcribed_unprocessed_pseudogene	retinoic acid early transcript 1K pseudogene [Source:HGNC Symbol;Acc:HGNC:16797]	-	42	0	0.660513	0
ENSG00000159588	124.906272	13.9423993	3.153481333	4.17E-08	1.55E-06	CCDC17	1	45620044	45624057	-	3323	protein_coding	coiled-coil domain containing 17 [Source:HGNC Symbol;Acc:HGNC:26574]	-	145	12	1.301092201	0.146843378
ENSG00000103196	715.8973714	3733.024318	-2.382290293	4.21E-08	1.56E-06	CRISPLD2	16	84819984	84920768	+	7965	protein_coding	cysteine rich secretory protein LCCL domain containing 2 [Source:HGNC Symbol;Acc:HGNC:25248]	-	831	3216	3.110897173	16.41850929
ENSG00000134375	6759.340827	1305.870798	2.371777551	4.24E-08	1.57E-06	TIMM17A	1	201955491	201970661	+	3513	protein_coding	translocase of inner mitochondrial membrane 17A [Source:HGNC Symbol;Acc:HGNC:17315]	-	7846	1125	66.59483797	13.02200434
ENSG00000110427	320.4674866	1698.208384	-2.405248453	4.35E-08	1.61E-06	KIAA1549L	11	33376466	33674102	+	13012	protein_coding	KIAA1549 like [Source:HGNC Symbol;Acc:HGNC:24836]	-	372	1463	0.852450751	4.571973818
ENSG00000165495	68.908536	4.656357283	3.856458891	4.46E-08	1.64E-06	PKNOX2	11	125164687	125433389	+	6538	protein_coding	PBX/knotted 1 homeobox 2 [Source:HGNC Symbol;Acc:HGNC:16714]	Homeobox	80	4	0.364850952	0.024878176
ENSG00000138134	105.9531964	592.0021089	-2.480602635	4.52E-08	1.66E-06	STAMBPL1	10	88879734	88975153	+	6323	protein_coding	STAM binding protein like 1 [Source:HGNC Symbol;Acc:HGNC:24105]	-	123	510	0.580032518	3.279823381
ENSG00000223786	107.6762034	11.62087187	3.200083051	4.63E-08	1.70E-06	AL357507.1	6	74069451	74690727	+	669	lincRNA	uncharacterized LOC101928516 [Source:NCBI gene;Acc:101928516]	-	125	10	5.571271304	0.607823302
ENSG00000156510	97.338161	9.299349512	3.37278571	4.69E-08	1.72E-06	HKDC1	10	69220303	69267559	+	4259	protein_coding	hexokinase domain containing 1 [Source:HGNC Symbol;Acc:HGNC:23302]	-	113	8	0.791117909	0.076381083
ENSG00000185621	76.66207171	442.2637954	-2.526137345	4.70E-08	1.72E-06	LMLN	3	197960200	198043720	+	8692	protein_coding	leishmanolysin like peptidase [Source:HGNC Symbol;Acc:HGNC:15991]	-	89	381	0.30530977	1.78241456
ENSG00000254122	23.24875134	163.680866	-2.80825052	4.75E-08	1.74E-06	PCDHGB7	5	141417645	141512979	+	4966	protein_coding	protocadherin gamma subfamily B, 7 [Source:HGNC Symbol;Acc:HGNC:8714]	-	27	141	0.162116591	1.154558281
ENSG00000106772	164.5354232	891.4787313	-2.436794836	4.85E-08	1.77E-06	PRUNE2	9	76611376	76906087	-	14656	protein_coding	prune homolog 2 [Source:HGNC Symbol;Acc:HGNC:25209]	-	191	768	0.38858705	2.130832082
ENSG00000115461	2270.048766	11611.11658	-2.354639269	4.89E-08	1.78E-06	IGFBP5	2	216672105	216695525	-	6442	protein_coding	insulin like growth factor binding protein 5 [Source:HGNC Symbol;Acc:HGNC:5474]	-	2635	10003	12.19636215	63.14122619
ENSG00000101166	3225.455578	622.1819238	2.373899593	4.98E-08	1.81E-06	PRELID3B	20	59033145	59042909	-	2977	protein_coding	PRELI domain containing 3B [Source:HGNC Symbol;Acc:HGNC:15892]	-	3744	536	37.49966759	7.321320486
ENSG00000100302	12.04910705	104.4819772	-3.101636863	5.03E-08	1.83E-06	RASD2	22	35540868	35554001	+	3412	protein_coding	RASD family member 2 [Source:HGNC Symbol;Acc:HGNC:18229]	-	14	90	0.122345902	1.072597919
ENSG00000152926	118.8757482	654.6832628	-2.459944506	5.11E-08	1.85E-06	ZNF117	7	64971776	65006684	-	10691	protein_coding	zinc finger protein 117 [Source:HGNC Symbol;Acc:HGNC:12897]	zf-C2H2	138	564	0.384885163	2.145182462
ENSG00000119514	133.5213055	728.9720375	-2.447550568	5.28E-08	1.91E-06	GALNT12	9	98807699	98850081	+	3137	protein_coding	polypeptide N-acetylgalactosaminyltransferase 12 [Source:HGNC Symbol;Acc:HGNC:19877]	-	155	628	1.473287798	8.140453282
ENSG00000076351	28.41779749	193.8606869	-2.764114699	5.33E-08	1.93E-06	SLC46A1	17	28394756	28407197	-	7838	protein_coding	solute carrier family 46 member 1 [Source:HGNC Symbol;Acc:HGNC:30521]	-	33	167	0.125539124	0.866392482
ENSG00000172115	6134.751162	1201.40221	2.352185113	5.40E-08	1.95E-06	CYCS	7	25120091	25125361	-	4457	protein_coding	cytochrome c, somatic [Source:HGNC Symbol;Acc:HGNC:19986]	-	7121	1035	47.63967217	9.442808427
ENSG00000213185	95.61515381	9.299349512	3.347055582	5.48E-08	1.98E-06	FAM24B	10	122849078	122879641	-	1177	protein_coding	family with sequence similarity 24 member B [Source:HGNC Symbol;Acc:HGNC:23475]	-	111	8	2.812010439	0.276386603
ENSG00000143751	2179.590952	420.2093148	2.374588625	5.69E-08	2.05E-06	SDE2	1	225982702	225999331	-	3975	protein_coding	SDE2 telomere maintenance homolog [Source:HGNC Symbol;Acc:HGNC:26643]	-	2530	362	18.97814676	3.703180669
ENSG00000146918	87.00011724	487.5335184	-2.484496136	5.83E-08	2.10E-06	NCAPG2	7	158631311	158704829	-	6988	protein_coding	non-SMC condensin II complex subunit G2 [Source:HGNC Symbol;Acc:HGNC:21904]	-	101	420	0.430961913	2.443992435
ENSG00000100628	117.1527414	12.78163518	3.185507038	5.86E-08	2.10E-06	ASB2	14	93934153	93976791	-	5040	protein_coding	ankyrin repeat and SOCS box containing 2 [Source:HGNC Symbol;Acc:HGNC:16012]	-	136	11	0.804597696	0.088749438
ENSG00000251562	4117.111169	20800.86999	-2.336899817	5.90E-08	2.11E-06	MALAT1	11	65497688	65506516	+	8829	lincRNA	metastasis associated lung adenocarcinoma transcript 1 [Source:HGNC Symbol;Acc:HGNC:29665]	-	4779	17920	16.13971741	82.53344091
ENSG00000175592	6668.883013	1313.996133	2.34339241	5.94E-08	2.12E-06	FOSL1	11	65892049	65900573	-	1887	protein_coding	FOS like 1, AP-1 transcription factor subunit [Source:HGNC Symbol;Acc:HGNC:13718]	TF_bZIP	7741	1132	122.319467	24.39371749
ENSG00000122644	1407.684275	268.1494711	2.391760322	5.94E-08	2.12E-06	ARL4A	7	12686856	12690934	+	3561	protein_coding	ADP ribosylation factor like GTPase 4A [Source:HGNC Symbol;Acc:HGNC:695]	-	1634	231	13.68202851	2.637809751
ENSG00000256043	239.4861975	1255.958028	-2.39008581	6.16E-08	2.20E-06	CTSO	4	155924118	155953917	-	2954	protein_coding	cathepsin O [Source:HGNC Symbol;Acc:HGNC:2542]	-	278	1082	2.806110168	14.89430466
ENSG00000160613	304.0989285	1576.328364	-2.373414778	6.30E-08	2.24E-06	PCSK7	11	117204337	117232525	-	22303	protein_coding	proprotein convertase subtilisin/kexin type 7 [Source:HGNC Symbol;Acc:HGNC:8748]	-	353	1358	0.471934616	2.475939046
ENSG00000133169	240.3477006	37.1577022	2.689924946	6.33E-08	2.25E-06	BEX1	X	103062651	103064240	-	864	protein_coding	brain expressed X-linked 1 [Source:HGNC Symbol;Acc:HGNC:1036]	-	279	32	9.628549631	1.50605107
ENSG00000231672	94.7536502	9.299349512	3.334016362	6.41E-08	2.28E-06	DIRC3	2	217284019	217756593	-	4665	lincRNA	disrupted in renal carcinoma 3 [Source:HGNC Symbol;Acc:HGNC:17805]	-	110	8	0.703090856	0.069733554
ENSG00000144026	78.38507945	438.781509	-2.482725614	6.64E-08	2.35E-06	ZNF514	2	95147330	95165413	-	6813	protein_coding	zinc finger protein 514 [Source:HGNC Symbol;Acc:HGNC:25894]	zf-C2H2	91	378	0.398266168	2.256092356
ENSG00000136167	49.093935	1.174306703	5.260366481	6.64E-08	2.35E-06	LCP1	13	46125920	46211871	-	5061	protein_coding	lymphocyte cytosolic protein 1 [Source:HGNC Symbol;Acc:HGNC:6528]	-	57	1	0.335821835	0.008034653
ENSG00000235831	49.093935	1.174306703	5.260366481	6.64E-08	2.35E-06	BHLHE40-AS1	3	4896809	4979961	-	2717	antisense	BHLHE40 antisense RNA 1 [Source:HGNC Symbol;Acc:HGNC:44471]	-	57	1	0.625540784	0.014966279
ENSG00000255399	14.63364912	118.4111292	-3.004485942	6.68E-08	2.36E-06	TBX5-AS1	12	114408191	114412831	+	4183	antisense	TBX5 antisense RNA 1 [Source:HGNC Symbol;Acc:HGNC:27402]	-	17	102	0.121180145	0.991552629
ENSG00000110400	58.57048548	342.4382508	-2.544732399	6.75E-08	2.38E-06	NECTIN1	11	119623408	119729084	-	7701	protein_coding	nectin cell adhesion molecule 1 [Source:HGNC Symbol;Acc:HGNC:9706]	-	68	295	0.263288689	1.557680402
ENSG00000154920	6.018455026	69.65908874	-3.502963107	6.79E-08	2.39E-06	EME1	17	50373220	50381483	+	3294	protein_coding	essential meiotic structure-specific endonuclease 1 [Source:HGNC Symbol;Acc:HGNC:24965]	-	7	60	0.063364332	0.740680854
ENSG00000168894	4087.820067	805.5823361	2.34307817	6.80E-08	2.39E-06	RNF181	2	85595725	85597613	+	1220	protein_coding	ring finger protein 181 [Source:HGNC Symbol;Acc:HGNC:28037]	-	4745	694	115.9703048	23.13146308
ENSG00000139116	365.265645	61.53374522	2.567447431	6.81E-08	2.39E-06	KIF21A	12	39293228	39443390	-	10117	protein_coding	kinesin family member 21A [Source:HGNC Symbol;Acc:HGNC:19349]	-	424	53	1.249638852	0.213023533
ENSG00000116044	12132.53495	2417.880877	2.32701629	6.84E-08	2.40E-06	NFE2L2	2	177227595	177392697	-	5979	protein_coding	nuclear factor, erythroid 2 like 2 [Source:HGNC Symbol;Acc:HGNC:7782]	TF_bZIP	14083	2083	70.23232382	14.16655264
ENSG00000119681	13639.30367	68215.67954	-2.322321419	6.86E-08	2.40E-06	LTBP2	14	74498170	74612378	-	9091	protein_coding	latent transforming growth factor beta binding protein 2 [Source:HGNC Symbol;Acc:HGNC:6715]	-	15832	58768	51.92715584	262.864971
ENSG00000167977	3694.974706	728.9720375	2.341463877	7.05E-08	2.46E-06	KCTD5	16	2682475	2709030	+	3420	protein_coding	potassium channel tetramerization domain containing 5 [Source:HGNC Symbol;Acc:HGNC:21423]	-	4289	628	37.39386474	7.466842674
ENSG00000026559	1058.775564	200.8252607	2.397776936	7.08E-08	2.47E-06	KCNG1	20	51003656	51023129	-	5437	protein_coding	potassium voltage-gated channel modifier subfamily G member 1 [Source:HGNC Symbol;Acc:HGNC:6248]	-	1229	173	6.740047581	1.293868779
ENSG00000169359	4795.114019	955.3206465	2.327382486	7.48E-08	2.61E-06	SLC33A1	3	155821024	155854456	-	10040	protein_coding	solute carrier family 33 member 1 [Source:HGNC Symbol;Acc:HGNC:95]	-	5566	823	16.53026827	3.333263031
ENSG00000272269	93.89214658	9.299349512	3.320858217	7.51E-08	2.61E-06	AL138724.1	6	17706257	17707344	+	1088	antisense	uncharacterized LOC105374952 [Source:NCBI gene;Acc:105374952]	-	109	8	2.98722555	0.298995433
ENSG00000134222	31.86382459	204.3075476	-2.675411191	7.59E-08	2.64E-06	PSRC1	1	109279556	109283186	-	2855	protein_coding	proline and serine rich coiled-coil 1 [Source:HGNC Symbol;Acc:HGNC:24472]	-	37	176	0.386425719	2.506744198
ENSG00000166147	11872.36105	58987.62099	-2.312791617	7.69E-08	2.67E-06	FBN1	15	48408306	48645849	-	16057	protein_coding	fibrillin 1 [Source:HGNC Symbol;Acc:HGNC:3603]	-	13781	50818	25.59096942	128.6935037
ENSG00000185022	6714.542672	1345.336709	2.319232764	7.88E-08	2.73E-06	MAFF	22	38200767	38216511	+	5615	protein_coding	MAF bZIP transcription factor F [Source:HGNC Symbol;Acc:HGNC:6780]	TF_bZIP	7794	1159	41.38863022	8.393384887
ENSG00000242294	26.69478294	178.7707767	-2.737069442	8.06E-08	2.79E-06	STAG3L5P	7	100336079	100351900	+	2804	transcribed_unprocessed_pseudogene	stromal antigen 3-like 5 pseudogene [Source:HGNC Symbol;Acc:HGNC:48896]	-	31	154	0.329650772	2.233295417
ENSG00000232679	494.4910988	89.39206077	2.466342333	8.20E-08	2.83E-06	LINC01705	1	222041705	222064763	-	562	lincRNA	long intergenic non-protein coding RNA 1705 [Source:HGNC Symbol;Acc:HGNC:52493]	-	574	77	30.45411542	5.571317037
ENSG00000271254	35.30984953	218.2366949	-2.622957963	8.27E-08	2.85E-06	AC240274.1	KI270711.1	4612	29626	-	4520	protein_coding	neuroblastoma breakpoint family member 1 [Source:NCBI gene;Acc:102724250]	-	41	188	0.270467966	1.69130868
ENSG00000143341	139.5518287	739.4188964	-2.404407988	8.36E-08	2.88E-06	HMCN1	1	185734551	186190949	+	18579	protein_coding	hemicentin 1 [Source:HGNC Symbol;Acc:HGNC:19194]	-	162	637	0.25999386	1.394185497
ENSG00000253958	5.156919939	68.49832547	-3.69632926	8.40E-08	2.88E-06	CLDN23	8	8701938	8704106	+	2169	protein_coding	claudin 23 [Source:HGNC Symbol;Acc:HGNC:17591]	-	6	59	0.082482556	1.106103898
ENSG00000164038	336.8360446	1712.137529	-2.34519383	8.44E-08	2.90E-06	SLC9B2	4	103019868	103085829	-	5374	protein_coding	solute carrier family 9 member B2 [Source:HGNC Symbol;Acc:HGNC:25143]	-	391	1475	2.169449314	11.16086414
ENSG00000136153	3112.598687	15404.48706	-2.307106802	8.47E-08	2.90E-06	LMO7	13	75620434	75859870	+	14367	protein_coding	LIM domain 7 [Source:HGNC Symbol;Acc:HGNC:6646]	-	3613	13271	7.49846351	37.5613351
ENSG00000245812	7.741510963	78.94519398	-3.327119072	8.61E-08	2.95E-06	LINC02202	5	159100483	159117478	+	3214	lincRNA	long intergenic non-protein coding RNA 2202 [Source:HGNC Symbol;Acc:HGNC:53068]	-	9	68	0.083496265	0.860332845
ENSG00000244694	160.2279071	22.06775625	2.854135027	8.70E-08	2.97E-06	PTCHD4	6	47878028	48068689	-	5177	protein_coding	patched domain containing 4 [Source:HGNC Symbol;Acc:HGNC:21345]	-	186	19	1.071285414	0.149237821
ENSG00000250986	2.572256539	49.92610852	-4.207607457	8.72E-08	2.97E-06	LINC02600	4	3758748	3763390	-	4525	lincRNA	long intergenic non-protein coding RNA 2600 [Source:HGNC Symbol;Acc:HGNC:53177]	-	3	43	0.019768471	0.386414429
ENSG00000137767	1902.18699	374.9395912	2.342607644	8.87E-08	3.02E-06	SQOR	15	45631148	45691294	+	3088	protein_coding	sulfide quinone oxidoreductase [Source:HGNC Symbol;Acc:HGNC:20390]	-	2208	323	21.32024495	4.253326225
ENSG00000132670	534.1202374	2677.891583	-2.32555521	8.88E-08	3.02E-06	PTPRA	20	2864184	3039076	+	4469	protein_coding	protein tyrosine phosphatase, receptor type A [Source:HGNC Symbol;Acc:HGNC:9664]	-	620	2307	4.136678293	20.9913661
ENSG00000149212	33.5868373	212.4328836	-2.655983038	8.91E-08	3.02E-06	SESN3	11	95165513	95232541	-	10573	protein_coding	sestrin 3 [Source:HGNC Symbol;Acc:HGNC:23060]	-	39	183	0.109985843	0.703811438
ENSG00000173406	16.35667336	126.5364672	-2.940955321	9.06E-08	3.07E-06	DAB1	1	56994778	58546734	-	7548	protein_coding	DAB1, reelin adaptor protein [Source:HGNC Symbol;Acc:HGNC:2661]	-	19	109	0.075057159	0.587216256
ENSG00000175906	2203.713036	436.4599847	2.335739443	9.10E-08	3.08E-06	ARL4D	17	43398959	43401137	+	1612	protein_coding	ADP ribosylation factor like GTPase 4D [Source:HGNC Symbol;Acc:HGNC:656]	-	2558	376	47.31577035	9.484758353
ENSG00000089225	18.94120557	135.8225674	-2.833010747	9.30E-08	3.14E-06	TBX5	12	114353931	114408442	-	4363	protein_coding	T-box 5 [Source:HGNC Symbol;Acc:HGNC:11604]	T-box	22	117	0.15035154	1.09044587
ENSG00000138160	64.60101541	365.653494	-2.498263945	9.32E-08	3.15E-06	KIF11	10	92593286	92655395	+	4860	protein_coding	kinesin family member 11 [Source:HGNC Symbol;Acc:HGNC:6388]	-	75	315	0.460145741	2.635589373
ENSG00000086619	1466.266478	287.8824285	2.34817662	9.66E-08	3.26E-06	ERO1B	1	236215555	236281985	-	5361	protein_coding	endoplasmic reticulum oxidoreductase 1 beta [Source:HGNC Symbol;Acc:HGNC:14355]	-	1702	248	9.466384951	1.88108897
ENSG00000173276	1510.203131	297.168526	2.344983704	9.67E-08	3.26E-06	ZBTB21	21	41986831	42010387	-	8062	protein_coding	zinc finger and BTB domain containing 21 [Source:HGNC Symbol;Acc:HGNC:13083]	ZBTB	1753	256	6.483500293	1.291221161
ENSG00000135269	4869.203276	985.5004609	2.304636071	9.73E-08	3.27E-06	TES	7	116210493	116258783	+	4280	protein_coding	testin LIM domain protein [Source:HGNC Symbol;Acc:HGNC:14620]	-	5652	849	39.37574617	8.066170253
ENSG00000162383	131.7982988	692.9884123	-2.393248763	9.75E-08	3.27E-06	SLC1A7	1	53087179	53142632	-	5407	protein_coding	solute carrier family 1 member 7 [Source:HGNC Symbol;Acc:HGNC:10945]	-	153	597	0.843733851	4.489742408
ENSG00000168778	76.66207171	423.6916012	-2.464260484	9.76E-08	3.27E-06	TCTN2	12	123671113	123708403	+	5106	protein_coding	tectonic family member 2 [Source:HGNC Symbol;Acc:HGNC:25774]	-	89	365	0.519732181	2.906802448
ENSG00000163482	230.0096633	1173.54392	-2.350392757	9.79E-08	3.28E-06	STK36	2	218672026	218702716	+	6458	protein_coding	serine/threonine kinase 36 [Source:HGNC Symbol;Acc:HGNC:17209]	-	267	1011	1.232774474	6.365852596
ENSG00000277586	9.464554811	89.39206077	-3.220794979	9.87E-08	3.30E-06	NEFL	8	24950955	24957110	-	4329	protein_coding	neurofilament light [Source:HGNC Symbol;Acc:HGNC:7739]	-	11	77	0.075766201	0.723280244
ENSG00000139263	147.3053583	764.9556626	-2.375449719	1.01E-07	3.36E-06	LRIG3	12	58872149	58920522	-	5893	protein_coding	leucine rich repeats and immunoglobulin like domains 3 [Source:HGNC Symbol;Acc:HGNC:30991]	-	171	659	0.865227037	4.547287747
ENSG00000143479	2766.274486	554.8577213	2.317538608	1.01E-07	3.36E-06	DYRK3	1	206635536	206684419	+	4336	protein_coding	dual specificity tyrosine phosphorylation regulated kinase 3 [Source:HGNC Symbol;Acc:HGNC:3094]	-	3211	478	22.08113763	4.482724888
ENSG00000197496	529.8127223	2637.264911	-2.315180158	1.01E-07	3.36E-06	SLC2A10	20	46709487	46736347	+	5000	protein_coding	solute carrier family 2 member 10 [Source:HGNC Symbol;Acc:HGNC:13444]	-	615	2272	3.667545614	18.47743937
ENSG00000233818	75.80056782	5.817092258	3.679302209	1.04E-07	3.45E-06	AP000695.2	21	36445731	36532408	+	1178	antisense	novel transcript	-	88	5	2.227449129	0.172594987
ENSG00000120784	44.78641019	264.6671844	-2.559292902	1.06E-07	3.51E-06	ZFP30	19	37613749	37692337	-	7705	protein_coding	ZFP30 zinc finger protein [Source:HGNC Symbol;Acc:HGNC:29555]	zf-C2H2	52	228	0.201233886	1.203277143
ENSG00000020426	1459.374454	289.0431907	2.335576898	1.09E-07	3.63E-06	MNAT1	14	60734742	60969953	+	3865	protein_coding	MNAT1, CDK activating kinase assembly factor [Source:HGNC Symbol;Acc:HGNC:7181]	-	1694	249	13.06875813	2.619710568
ENSG00000067141	437.6318995	2176.442363	-2.313809266	1.10E-07	3.65E-06	NEO1	15	73051710	73305206	+	8117	protein_coding	neogenin 1 [Source:HGNC Symbol;Acc:HGNC:7754]	-	508	1875	1.866115752	9.393105264
ENSG00000224032	1040.684001	203.1467853	2.356342663	1.10E-07	3.65E-06	EPB41L4A-AS1	5	112160526	112164276	+	3344	lincRNA	EPB41L4A antisense RNA 1 [Source:HGNC Symbol;Acc:HGNC:30749]	-	1208	175	10.77137332	2.128017735
ENSG00000101210	80.96959094	6.977838704	3.516298703	1.11E-07	3.67E-06	EEF1A2	20	63488012	63499322	-	4910	protein_coding	eukaryotic translation elongation factor 1 alpha 2 [Source:HGNC Symbol;Acc:HGNC:3192]	-	94	6	0.570843124	0.049690483
ENSG00000253953	55.98597219	316.9014831	-2.49791517	1.12E-07	3.68E-06	PCDHGB4	5	141387698	141512979	+	6906	protein_coding	protocadherin gamma subfamily B, 4 [Source:HGNC Symbol;Acc:HGNC:8711]	-	65	273	0.280644926	1.607457637
ENSG00000101546	43.06339985	253.0595622	-2.551042837	1.14E-07	3.75E-06	RBFA	18	80034358	80046397	+	3722	protein_coding	ribosome binding factor A [Source:HGNC Symbol;Acc:HGNC:26120]	-	50	218	0.400556744	2.381680978
ENSG00000122707	3387.41814	16466.58437	-2.281235404	1.14E-07	3.76E-06	RECK	9	36036433	36124451	+	6045	protein_coding	reversion inducing cysteine rich protein with kazal motifs [Source:HGNC Symbol;Acc:HGNC:11345]	-	3932	14186	19.39490321	95.42608652
ENSG00000181856	47.37092524	1.174306703	5.208967915	1.15E-07	3.77E-06	SLC2A4	17	7281667	7288257	+	4046	protein_coding	solute carrier family 2 member 4 [Source:HGNC Symbol;Acc:HGNC:11009]	-	55	1	0.405328577	0.010050267
ENSG00000025772	2992.849772	605.9312543	2.304096717	1.15E-07	3.77E-06	TOMM34	20	44942130	44960486	-	2062	protein_coding	translocase of outer mitochondrial membrane 34 [Source:HGNC Symbol;Acc:HGNC:15746]	-	3474	522	50.23559676	10.29402705
ENSG00000140519	33.5868373	1.39E-17	8.091600585	1.17E-07	3.81E-06	RHCG	15	89471398	89496613	-	2607	protein_coding	Rh family C glycoprotein [Source:HGNC Symbol;Acc:HGNC:18140]	-	39	0	0.446060728	0
ENSG00000206432	86.13861353	8.13859198	3.386640693	1.17E-07	3.81E-06	TMEM200C	18	5882072	5895955	-	10638	protein_coding	transmembrane protein 200C [Source:HGNC Symbol;Acc:HGNC:37208]	-	100	7	0.280291822	0.026757253
ENSG00000167178	465.1999962	84.74900905	2.455126503	1.17E-07	3.81E-06	ISLR2	15	74100311	74138540	+	6101	protein_coding	immunoglobulin superfamily containing leucine rich repeat 2 [Source:HGNC Symbol;Acc:HGNC:29286]	-	540	73	2.639144365	0.486547559
ENSG00000180332	53.40145856	2.334964664	4.452537499	1.17E-07	3.81E-06	KCTD4	13	45192853	45194717	-	1865	protein_coding	potassium channel tetramerization domain containing 4 [Source:HGNC Symbol;Acc:HGNC:23227]	-	62	2	0.99125015	0.043606841
ENSG00000176884	53.40145856	2.334964664	4.452537499	1.17E-07	3.81E-06	GRIN1	9	137138390	137168762	+	6729	protein_coding	glutamate ionotropic receptor NMDA type subunit 1 [Source:HGNC Symbol;Acc:HGNC:4584]	-	62	2	0.274733471	0.012086009
ENSG00000160796	23.24875134	154.3947667	-2.724047099	1.17E-07	3.81E-06	NBEAL2	3	46979683	47009703	+	9819	protein_coding	neurobeachin like 2 [Source:HGNC Symbol;Acc:HGNC:31928]	-	27	133	0.081991138	0.55079228
ENSG00000065057	19.80271542	139.3048549	-2.805780028	1.17E-07	3.81E-06	NTHL1	16	2039815	2047866	-	2430	protein_coding	nth like DNA glycosylase 1 [Source:HGNC Symbol;Acc:HGNC:8028]	-	23	120	0.282222721	2.008068094
ENSG00000176454	217.9486197	1102.737432	-2.338278411	1.18E-07	3.81E-06	LPCAT4	15	34358618	34367278	-	4799	protein_coding	lysophosphatidylcholine acyltransferase 4 [Source:HGNC Symbol;Acc:HGNC:30059]	-	253	950	1.571955269	8.049637414
ENSG00000162631	170.5659457	874.0672998	-2.356452873	1.18E-07	3.83E-06	NTNG1	1	107140007	107483458	+	9138	protein_coding	netrin G1 [Source:HGNC Symbol;Acc:HGNC:23319]	-	198	753	0.646077251	3.350790579
ENSG00000151849	35.30984953	213.5936459	-2.591948824	1.20E-07	3.88E-06	CENPJ	13	24882284	24922889	-	5812	protein_coding	centromere protein J [Source:HGNC Symbol;Acc:HGNC:17272]	-	41	184	0.210343291	1.287347164
ENSG00000171408	10.32607369	92.87434939	-3.151879918	1.21E-07	3.91E-06	PDE7B	6	135851696	136195574	+	5946	protein_coding	phosphodiesterase 7B [Source:HGNC Symbol;Acc:HGNC:8792]	-	12	80	0.060176476	0.547102306
ENSG00000080824	74145.24286	15333.68058	2.273642367	1.22E-07	3.92E-06	HSP90AA1	14	102080738	102139699	-	5248	protein_coding	heat shock protein 90 alpha family class A member 1 [Source:HGNC Symbol;Acc:HGNC:5253]	-	86065	13210	488.9935822	102.3557994
ENSG00000165195	478.1225415	88.23129787	2.436624519	1.23E-07	3.97E-06	PIGA	X	15319451	15335580	-	6321	protein_coding	phosphatidylinositol glycan anchor biosynthesis class A [Source:HGNC Symbol;Acc:HGNC:8957]	-	555	76	2.618048004	0.48891264
ENSG00000123999	13.77213596	107.9642654	-2.958073324	1.29E-07	4.13E-06	INHA	2	219569162	219575713	+	1753	protein_coding	inhibin subunit alpha [Source:HGNC Symbol;Acc:HGNC:6065]	-	16	93	0.272150088	2.157269959
ENSG00000172731	6.018455026	66.17679884	-3.429097061	1.29E-07	4.13E-06	LRRC20	10	70298970	70382650	-	3625	protein_coding	leucine rich repeat containing 20 [Source:HGNC Symbol;Acc:HGNC:23421]	-	7	57	0.057578513	0.639396579
ENSG00000236304	5.156919939	66.17679884	-3.646667434	1.29E-07	4.13E-06	AP001189.1	11	76657056	76663866	+	1426	antisense	novel transcript	-	6	57	0.125459091	1.625394528
ENSG00000223496	8013.689174	1656.420948	2.274325594	1.31E-07	4.17E-06	EXOSC6	16	70246778	70251930	-	5153	protein_coding	exosome component 6 [Source:HGNC Symbol;Acc:HGNC:19055]	-	9302	1427	53.82531812	11.26074941
ENSG00000162746	42.20189458	246.0949889	-2.539860996	1.31E-07	4.17E-06	FCRLB	1	161721563	161728143	+	2592	protein_coding	Fc receptor like B [Source:HGNC Symbol;Acc:HGNC:26431]	-	49	212	0.563678533	3.32586278
ENSG00000169933	116.291238	13.9423993	3.050493491	1.31E-07	4.18E-06	FRMPD4	X	12138466	12724523	+	8478	protein_coding	FERM and PDZ domain containing 4 [Source:HGNC Symbol;Acc:HGNC:29007]	-	135	12	0.474800064	0.057556092
ENSG00000232821	18.94120557	133.5010424	-2.808158897	1.32E-07	4.19E-06	AC003986.2	7	19112474	19114271	+	1711	antisense	novel transcript	-	22	115	0.383392033	2.733073392
ENSG00000188483	134.3828088	689.506126	-2.357993682	1.36E-07	4.31E-06	IER5L	9	129175552	129178262	-	2711	protein_coding	immediate early response 5 like [Source:HGNC Symbol;Acc:HGNC:23679]	-	156	594	1.715795377	8.909644804
ENSG00000133121	2881.715887	588.5198226	2.291562825	1.36E-07	4.31E-06	STARD13	13	33103135	33350630	-	8388	protein_coding	StAR related lipid transfer domain containing 13 [Source:HGNC Symbol;Acc:HGNC:19164]	-	3345	507	11.89071891	2.457836564
ENSG00000075702	36.17135548	215.9151704	-2.572891096	1.38E-07	4.38E-06	WDR62	19	36054881	36105106	+	9812	protein_coding	WD repeat domain 62 [Source:HGNC Symbol;Acc:HGNC:24502]	-	42	186	0.127632761	0.77083046
ENSG00000157657	55.12446768	308.7761478	-2.482773428	1.39E-07	4.39E-06	ZNF618	9	113876282	114056591	+	10384	protein_coding	zinc finger protein 618 [Source:HGNC Symbol;Acc:HGNC:29416]	zf-C2H2	64	266	0.183774693	1.041646647
ENSG00000145284	122.3217618	630.3072585	-2.364031627	1.40E-07	4.44E-06	SCD5	4	82629539	82798857	-	4292	protein_coding	stearoyl-CoA desaturase 5 [Source:HGNC Symbol;Acc:HGNC:21088]	-	142	543	0.986504439	5.144504832
ENSG00000140525	89.58462833	475.9258971	-2.407570448	1.42E-07	4.47E-06	FANCI	15	89243949	89317261	+	7766	protein_coding	FA complementation group I [Source:HGNC Symbol;Acc:HGNC:25568]	-	104	410	0.399306487	2.146791829
ENSG00000116962	2826.579695	13571.64373	-2.263408878	1.42E-07	4.47E-06	NID1	1	235975830	236065162	-	5864	protein_coding	nidogen 1 [Source:HGNC Symbol;Acc:HGNC:7821]	-	3281	11692	16.68332773	81.07711904
ENSG00000240891	119.7372516	15.10316397	2.978074269	1.49E-07	4.70E-06	PLCXD2	3	111674676	111846447	+	8974	protein_coding	phosphatidylinositol specific phospholipase C X domain containing 2 [Source:HGNC Symbol;Acc:HGNC:26462]	-	139	13	0.461848085	0.058906165
ENSG00000255690	3.433824714	54.56916371	-3.93714976	1.51E-07	4.75E-06	TRIL	7	28953358	28958292	-	4935	protein_coding	TLR4 interactor with leucine rich repeats [Source:HGNC Symbol;Acc:HGNC:22200]	-	4	47	0.024168141	0.387270275
ENSG00000049283	2.572256539	47.60458063	-4.139068572	1.52E-07	4.76E-06	EPN3	17	50532543	50543750	+	4642	protein_coding	epsin 3 [Source:HGNC Symbol;Acc:HGNC:18235]	-	3	41	0.019270214	0.359155221
ENSG00000139572	46.50942028	1.174306703	5.182565226	1.52E-07	4.76E-06	GPR84	12	54362445	54364487	-	2043	protein_coding	G protein-coupled receptor 84 [Source:HGNC Symbol;Acc:HGNC:4535]	-	54	1	0.788126274	0.019903759
ENSG00000121039	1677.33471	8023.200977	-2.257910834	1.56E-07	4.88E-06	RDH10	8	73294612	73325281	+	5321	protein_coding	retinol dehydrogenase 10 [Source:HGNC Symbol;Acc:HGNC:19975]	-	1947	6912	10.9104611	52.82188967
ENSG00000118508	6521.566003	1361.587378	2.259842054	1.58E-07	4.93E-06	RAB32	6	146543693	146554965	+	1217	protein_coding	RAB32, member RAS oncogene family [Source:HGNC Symbol;Acc:HGNC:9772]	-	7570	1173	185.470872	39.19321565
ENSG00000251493	3203.0565	661.6478354	2.275134492	1.58E-07	4.94E-06	FOXD1	5	73444827	73448527	-	2623	protein_coding	forkhead box D1 [Source:HGNC Symbol;Acc:HGNC:3802]	Fork	3718	570	42.26506171	8.836494842
ENSG00000115963	77357.7875	16255.32567	2.250626818	1.59E-07	4.96E-06	RND3	2	150468195	150539011	-	3594	protein_coding	Rho family GTPase 3 [Source:HGNC Symbol;Acc:HGNC:671]	-	89794	14004	744.9714992	158.4446183
ENSG00000196693	23.24875134	150.9124795	-2.691159115	1.59E-07	4.97E-06	ZNF33B	10	42574185	42638568	-	8307	protein_coding	zinc finger protein 33B [Source:HGNC Symbol;Acc:HGNC:13097]	zf-C2H2	27	130	0.096914769	0.636359607
ENSG00000177084	149.8898681	757.99109	-2.337186263	1.61E-07	5.01E-06	POLE	12	132623753	132687365	-	16609	protein_coding	DNA polymerase epsilon, catalytic subunit [Source:HGNC Symbol;Acc:HGNC:9177]	-	174	653	0.312374933	1.598722766
ENSG00000164284	1929.755086	394.6725477	2.28938806	1.62E-07	5.02E-06	GRPEL2	5	149345430	149354583	+	4419	protein_coding	GrpE like 2, mitochondrial [Source:HGNC Symbol;Acc:HGNC:21060]	-	2240	340	15.11452243	3.128660064
ENSG00000043143	207.6105821	1033.091707	-2.314230654	1.63E-07	5.07E-06	JADE2	5	134524312	134583230	+	9877	protein_coding	jade family PHD finger 2 [Source:HGNC Symbol;Acc:HGNC:22984]	-	241	890	0.727549257	3.664109266
ENSG00000136816	629.7470712	3035.406305	-2.26878781	1.65E-07	5.13E-06	TOR1B	9	129803153	129811281	+	2911	protein_coding	torsin family 1 member B [Source:HGNC Symbol;Acc:HGNC:11995]	-	731	2615	7.487650834	36.52859355
ENSG00000256056	31.86382459	1.39E-17	8.015937586	1.67E-07	5.15E-06	AC087257.2	12	27592461	27594039	-	928	unprocessed_pseudogene	chromosome 12 open reading frame 71 (C12orf71) pseudogene	-	37	0	1.188842057	0
ENSG00000272567	31.86382459	1.39E-17	8.015937586	1.67E-07	5.15E-06	AC109347.2	4	112272968	112273316	-	349	lincRNA	novel transcript	-	37	0	3.161161687	0
ENSG00000276365	1.39E-17	33.67540815	-8.094313984	1.67E-07	5.15E-06	MIR145	5	149430646	149430733	+	88	miRNA	microRNA 145 [Source:HGNC Symbol;Acc:HGNC:31532]	-	0	29	0	13.40043168
ENSG00000165424	397.1412573	1928.039277	-2.279001511	1.67E-07	5.15E-06	ZCCHC24	10	79382325	79445627	-	5051	protein_coding	zinc finger CCHC-type containing 24 [Source:HGNC Symbol;Acc:HGNC:26911]	-	461	1661	2.721409957	13.37198027
ENSG00000196123	118.8757482	609.4135406	-2.356586999	1.67E-07	5.15E-06	KIAA0895L	16	67175602	67184040	-	4780	protein_coding	KIAA0895 like [Source:HGNC Symbol;Acc:HGNC:34408]	-	138	525	0.860838342	4.466166092
ENSG00000129038	1866.003865	8876.361108	-2.249929745	1.69E-07	5.21E-06	LOXL1	15	73925989	73952137	+	3637	protein_coding	lysyl oxidase like 1 [Source:HGNC Symbol;Acc:HGNC:6665]	-	2166	7647	17.75765294	85.49707408
ENSG00000135976	12.04910705	96.35663788	-2.984967004	1.70E-07	5.21E-06	ANKRD36	2	97113496	97250199	+	9479	protein_coding	ankyrin repeat domain 36 [Source:HGNC Symbol;Acc:HGNC:24079]	-	14	83	0.044038845	0.356056593
ENSG00000137675	216.2256134	34.83617291	2.630220315	1.70E-07	5.21E-06	MMP27	11	102691487	102705806	-	1913	protein_coding	matrix metallopeptidase 27 [Source:HGNC Symbol;Acc:HGNC:14250]	-	251	30	3.912273104	0.637690207
ENSG00000266173	15.49516156	116.0896039	-2.894155766	1.70E-07	5.21E-06	STRADA	17	63682336	63741986	-	10860	protein_coding	STE20-related kinase adaptor alpha [Source:HGNC Symbol;Acc:HGNC:30172]	-	18	100	0.049421178	0.374432587
ENSG00000198947	278.2538365	47.60458063	2.544591842	1.72E-07	5.28E-06	DMD	X	31097677	33339441	-	18910	protein_coding	dystrophin [Source:HGNC Symbol;Acc:HGNC:2928]	-	323	41	0.509309065	0.088164915
ENSG00000155660	56704.11492	11973.27435	2.243625858	1.73E-07	5.28E-06	PDIA4	7	149003062	149028641	-	3277	protein_coding	protein disulfide isomerase family A member 4 [Source:HGNC Symbol;Acc:HGNC:30167]	-	65820	10315	598.8966022	127.9959577
ENSG00000144724	333.3900324	1620.437324	-2.280613282	1.75E-07	5.34E-06	PTPRG	3	61561569	62297613	+	14629	protein_coding	protein tyrosine phosphatase, receptor type G [Source:HGNC Symbol;Acc:HGNC:9671]	-	387	1396	0.788799702	3.880379858
ENSG00000188452	271.3618119	1326.764516	-2.28902362	1.77E-07	5.38E-06	CERKL	2	181536676	181680665	-	4765	protein_coding	ceramide kinase like [Source:HGNC Symbol;Acc:HGNC:21699]	-	315	1143	1.971142679	9.754090677
ENSG00000100479	4.29537759	59.2122182	-3.742829769	1.79E-07	5.45E-06	POLE2	14	49643555	49688422	-	2955	protein_coding	DNA polymerase epsilon 2, accessory subunit [Source:HGNC Symbol;Acc:HGNC:9178]	-	5	51	0.050452528	0.701804509
ENSG00000163884	215.3641103	34.83617291	2.624464343	1.83E-07	5.56E-06	KLF15	3	126342635	126357442	-	2848	protein_coding	Kruppel like factor 15 [Source:HGNC Symbol;Acc:HGNC:14536]	zf-C2H2	250	30	2.617402038	0.428336154
ENSG00000127329	205.8875758	1016.841037	-2.303374291	1.84E-07	5.60E-06	PTPRB	12	70515866	70637440	-	14542	protein_coding	protein tyrosine phosphatase, receptor type B [Source:HGNC Symbol;Acc:HGNC:9665]	-	239	876	0.490054265	2.449533758
ENSG00000076356	216.2256134	1062.110759	-2.295572331	1.88E-07	5.69E-06	PLXNA2	1	208022242	208244320	-	13781	protein_coding	plexin A2 [Source:HGNC Symbol;Acc:HGNC:9100]	-	251	915	0.54307949	2.699876039
ENSG00000152580	18.07969531	125.3757047	-2.784311929	1.90E-07	5.74E-06	IGSF10	3	151425384	151458709	-	11727	protein_coding	immunoglobulin superfamily member 10 [Source:HGNC Symbol;Acc:HGNC:26384]	-	21	108	0.053395269	0.374490059
ENSG00000277758	30.14081135	183.413826	-2.599711605	1.90E-07	5.75E-06	FO681492.1	10	47750864	47763592	-	5526	protein_coding	synaptotagmin-15 [Source:NCBI gene;Acc:102724488]	-	35	158	0.188854604	1.162651803
ENSG00000185813	160.2279071	797.4570014	-2.314263111	1.92E-07	5.80E-06	PCYT2	17	81900965	81911464	-	6897	protein_coding	phosphate cytidylyltransferase 2, ethanolamine [Source:HGNC Symbol;Acc:HGNC:8756]	-	186	687	0.804124197	4.050419211
ENSG00000103121	1405.099766	287.8824285	2.28670766	1.96E-07	5.91E-06	CMC2	16	80966448	81020270	-	12781	protein_coding	C-X9-C motif containing 2 [Source:HGNC Symbol;Acc:HGNC:24447]	-	1631	248	3.805042735	0.789024174
ENSG00000240764	10.32607369	90.55282366	-3.115403223	1.97E-07	5.95E-06	PCDHGC5	5	141489121	141512979	+	4990	protein_coding	protocadherin gamma subfamily C, 5 [Source:HGNC Symbol;Acc:HGNC:8718]	-	12	78	0.071705276	0.635619951
ENSG00000100867	45.64791527	1.174306703	5.15567032	2.01E-07	6.04E-06	DHRS2	14	23630115	23645639	+	7556	protein_coding	dehydrogenase/reductase 2 [Source:HGNC Symbol;Acc:HGNC:18349]	-	53	1	0.209148297	0.005381601
ENSG00000118160	44.78641019	1.174306703	5.128264496	2.01E-07	6.04E-06	SLC8A2	19	47428017	47472168	-	5546	protein_coding	solute carrier family 8 member A2 [Source:HGNC Symbol;Acc:HGNC:11069]	-	52	1	0.27957214	0.007332019
ENSG00000156265	2395.828202	500.3019017	2.25941736	2.03E-07	6.08E-06	MAP3K7CL	21	29077471	29175889	+	4497	protein_coding	MAP3K7 C-terminal like [Source:HGNC Symbol;Acc:HGNC:16457]	-	2781	431	18.43947339	3.897246232
ENSG00000116237	1114.773258	5259.426457	-2.238010403	2.03E-07	6.09E-06	ICMT	1	6221193	6235972	-	4910	protein_coding	isoprenylcysteine carboxyl methyltransferase [Source:HGNC Symbol;Acc:HGNC:5350]	-	1294	4531	7.858202151	37.5245967
ENSG00000112118	222.2561353	1083.004477	-2.284013094	2.10E-07	6.27E-06	MCM3	6	52264009	52284881	-	3650	protein_coding	minichromosome maintenance complex component 3 [Source:HGNC Symbol;Acc:HGNC:6945]	-	258	933	2.107643988	10.39422808
ENSG00000148773	70.63154407	374.9395912	-2.405936096	2.14E-07	6.38E-06	MKI67	10	128096659	128126385	-	12807	protein_coding	marker of proliferation Ki-67 [Source:HGNC Symbol;Acc:HGNC:7107]	-	82	323	0.190913595	1.025554102
ENSG00000171791	625.4395562	123.0541795	2.344597012	2.14E-07	6.38E-06	BCL2	18	63123346	63320128	-	11765	protein_coding	BCL2, apoptosis regulator [Source:HGNC Symbol;Acc:HGNC:990]	-	726	106	1.839988471	0.366367885
ENSG00000282057	522.9206982	100.999689	2.371040619	2.14E-07	6.38E-06	AC092807.3	1	85482281	85578250	-	3607	lincRNA	novel transcript	-	607	87	5.017795542	0.980791229
ENSG00000072422	112.8452242	571.1083909	-2.337968897	2.19E-07	6.52E-06	RHOBTB1	10	60869438	61001440	-	4841	protein_coding	Rho related BTB domain containing 1 [Source:HGNC Symbol;Acc:HGNC:18738]	-	131	492	0.80687568	4.132696223
ENSG00000106803	6220.039958	1325.603754	2.230185724	2.23E-07	6.62E-06	SEC61B	9	99222064	99230615	+	1190	protein_coding	Sec61 translocon beta subunit [Source:HGNC Symbol;Acc:HGNC:16993]	-	7220	1142	180.9091982	39.02317538
ENSG00000241769	7.741510963	74.30214155	-3.239797225	2.23E-07	6.64E-06	LINC00893	X	149527591	149540959	-	3604	antisense	long intergenic non-protein coding RNA 893 [Source:HGNC Symbol;Acc:HGNC:44265]	-	9	64	0.074460876	0.722102178
ENSG00000088356	1635.982567	340.1167265	2.265707443	2.24E-07	6.64E-06	PDRG1	20	31944342	31952092	-	1998	protein_coding	p53 and DNA damage regulated 1 [Source:HGNC Symbol;Acc:HGNC:16119]	-	1899	293	28.3400031	5.963148156
ENSG00000145911	310.990953	55.72992739	2.478123787	2.24E-07	6.64E-06	N4BP3	5	178113443	178126087	+	6080	protein_coding	NEDD4 binding protein 3 [Source:HGNC Symbol;Acc:HGNC:29852]	-	361	48	1.770410739	0.321026675
ENSG00000198089	136.9673188	682.5415533	-2.315893825	2.25E-07	6.66E-06	SFI1	22	31488688	31618586	+	12174	protein_coding	SFI1 centrin binding protein [Source:HGNC Symbol;Acc:HGNC:29064]	-	159	588	0.389434335	1.964027172
ENSG00000170006	104.2301894	528.1601926	-2.339631824	2.25E-07	6.66E-06	TMEM154	4	152618632	152680165	-	11587	protein_coding	transmembrane protein 154 [Source:HGNC Symbol;Acc:HGNC:26489]	-	121	455	0.311375742	1.596775472
ENSG00000182796	120.598755	607.0920164	-2.330344491	2.27E-07	6.71E-06	TMEM198B	12	55829608	55836246	+	4377	transcribed_unitary_pseudogene	transmembrane protein 198B (pseudogene) [Source:HGNC Symbol;Acc:HGNC:43629]	-	140	523	0.953722221	4.858795331
ENSG00000169594	1558.447298	323.8660561	2.266274607	2.30E-07	6.77E-06	BNC1	15	83255903	83284714	-	4795	protein_coding	basonuclin 1 [Source:HGNC Symbol;Acc:HGNC:1081]	Others	1809	279	11.2491671	2.366023506
ENSG00000165071	92.16913931	10.46010979	3.126358865	2.32E-07	6.83E-06	TMEM71	8	132685007	132760712	-	3332	protein_coding	transmembrane protein 71 [Source:HGNC Symbol;Acc:HGNC:26572]	-	107	9	0.957522962	0.109835057
ENSG00000104332	3187.549447	14847.32126	-2.219632541	2.34E-07	6.88E-06	SFRP1	8	41261958	41309497	-	4761	protein_coding	secreted frizzled related protein 1 [Source:HGNC Symbol;Acc:HGNC:10776]	-	3700	12791	23.17255679	109.2470656
ENSG00000133641	1086.343659	222.879744	2.284609587	2.36E-07	6.94E-06	C12orf29	12	88033846	88050160	+	6454	protein_coding	chromosome 12 open reading frame 29 [Source:HGNC Symbol;Acc:HGNC:25322]	-	1261	192	5.82581297	1.209694569
ENSG00000145681	259.3007687	1246.671931	-2.264758633	2.40E-07	7.03E-06	HAPLN1	5	83637805	83721613	-	6956	protein_coding	hyaluronan and proteoglycan link protein 1 [Source:HGNC Symbol;Acc:HGNC:2380]	-	301	1074	1.2902603	6.278388288
ENSG00000103569	31.00231804	1.39E-17	7.976564036	2.40E-07	7.03E-06	AQP9	15	58138169	58185911	+	3235	protein_coding	aquaporin 9 [Source:HGNC Symbol;Acc:HGNC:643]	-	36	0	0.331816997	0
ENSG00000135638	31.00231804	1.39E-17	7.976564036	2.40E-07	7.03E-06	EMX1	2	72916260	72936071	+	5516	protein_coding	empty spiracles homeobox 1 [Source:HGNC Symbol;Acc:HGNC:3340]	Homeobox	36	0	0.194602608	0
ENSG00000164691	31.00231804	1.39E-17	7.976564036	2.40E-07	7.03E-06	TAGAP	6	159034468	159045152	-	4089	protein_coding	T cell activation RhoGTPase activating protein [Source:HGNC Symbol;Acc:HGNC:15669]	-	36	0	0.262516015	0
ENSG00000280385	144.7208485	20.90699072	2.78496861	2.41E-07	7.05E-06	AP000648.3	11	90193614	90198120	+	4507	TEC	novel transcript	-	168	18	1.111455646	0.162400892
ENSG00000143786	97.338161	493.337329	-2.339815246	2.43E-07	7.08E-06	CNIH3	1	224434660	224740549	+	6386	protein_coding	cornichon family AMPA receptor auxiliary protein 3 [Source:HGNC Symbol;Acc:HGNC:26802]	-	113	425	0.527618411	2.706222366
ENSG00000100350	253.2702471	1216.492117	-2.263337869	2.47E-07	7.18E-06	FOXRED2	22	36487190	36507101	-	5577	protein_coding	FAD dependent oxidoreductase domain containing 2 [Source:HGNC Symbol;Acc:HGNC:26264]	-	294	1048	1.571871713	7.641244591
ENSG00000142677	3.433824714	52.24763621	-3.874558965	2.53E-07	7.34E-06	IL22RA1	1	24119771	24143121	-	2798	protein_coding	interleukin 22 receptor subunit alpha 1 [Source:HGNC Symbol;Acc:HGNC:13700]	-	4	45	0.042626796	0.653985722
ENSG00000180616	49.95543981	2.334964664	4.356551915	2.53E-07	7.34E-06	SSTR2	17	73165012	73176633	+	7852	protein_coding	somatostatin receptor 2 [Source:HGNC Symbol;Acc:HGNC:11331]	-	58	2	0.220251115	0.010357458
ENSG00000143256	1988.337289	419.0485527	2.246092019	2.54E-07	7.36E-06	PFDN2	1	161100556	161118111	-	677	protein_coding	prefoldin subunit 2 [Source:HGNC Symbol;Acc:HGNC:8867]	-	2308	361	101.6523793	21.68313114
ENSG00000204371	222.2561353	1067.914569	-2.2637722	2.63E-07	7.63E-06	EHMT2	6	31879759	31897687	-	7289	protein_coding	euchromatic histone lysine methyltransferase 2 [Source:HGNC Symbol;Acc:HGNC:14129]	-	258	920	1.055412341	5.13243361
ENSG00000237649	59.43198985	319.2230074	-2.422469343	2.65E-07	7.68E-06	KIFC1	6	33391536	33409924	+	3345	protein_coding	kinesin family member C1 [Source:HGNC Symbol;Acc:HGNC:6389]	-	69	275	0.615068352	3.34302816
ENSG00000253537	26.69478294	164.8416283	-2.620114276	2.66E-07	7.68E-06	PCDHGA7	5	141382739	141512979	+	5443	protein_coding	protocadherin gamma subfamily A, 7 [Source:HGNC Symbol;Acc:HGNC:8705]	-	31	142	0.16982193	1.06084876
ENSG00000141401	22.38724282	146.2694297	-2.700263183	2.68E-07	7.74E-06	IMPA2	18	11981025	12030883	+	3825	protein_coding	inositol monophosphatase 2 [Source:HGNC Symbol;Acc:HGNC:6051]	-	26	126	0.202680665	1.33949954
ENSG00000204176	7.741510963	73.14137839	-3.217115193	2.72E-07	7.83E-06	SYT15	10	46578217	46594173	+	7158	protein_coding	synaptotagmin 15 [Source:HGNC Symbol;Acc:HGNC:17167]	-	9	63	0.0374905	0.35789227
ENSG00000112902	842.5383121	3912.942441	-2.215248768	2.87E-07	8.27E-06	SEMA5A	5	9035026	9546075	-	12097	protein_coding	semaphorin 5A [Source:HGNC Symbol;Acc:HGNC:10736]	-	978	3371	2.410635716	11.33142517
ENSG00000254837	4.29537759	56.89069104	-3.685236979	2.88E-07	8.27E-06	AP001372.2	11	74493366	74498533	+	2493	bidirectional_promoter_lncRNA	uncharacterized LOC100287896 [Source:NCBI gene;Acc:100287896]	-	5	49	0.059802335	0.799240099
ENSG00000279713	4.29537759	56.89069104	-3.685236979	2.88E-07	8.27E-06	AC080038.3	17	62679403	62681354	-	1952	TEC	TEC	-	5	49	0.07637665	1.020750802
ENSG00000277142	4.29537759	56.89069104	-3.685236979	2.88E-07	8.27E-06	LINC00235	16	525155	527407	-	2253	lincRNA	long intergenic non-protein coding RNA 235 [Source:HGNC Symbol;Acc:HGNC:14138]	-	5	49	0.066172756	0.884378857
ENSG00000165502	5635.940933	1219.974403	2.207709951	2.91E-07	8.32E-06	RPL36AL	14	49618519	49620685	-	746	protein_coding	ribosomal protein L36a like [Source:HGNC Symbol;Acc:HGNC:10346]	-	6542	1051	261.4821968	57.28848689
ENSG00000171608	2811.934145	603.60973	2.219680906	3.06E-07	8.77E-06	PIK3CD	1	9651732	9729114	+	6332	protein_coding	phosphatidylinositol-4,5-bisphosphate 3-kinase catalytic subunit delta [Source:HGNC Symbol;Acc:HGNC:8977]	-	3264	520	15.37020488	3.339380453
ENSG00000000419	4805.452055	1042.377803	2.204682008	3.07E-07	8.77E-06	DPM1	20	50934867	50958555	-	1207	protein_coding	dolichyl-phosphate mannosyltransferase subunit 1, catalytic [Source:HGNC Symbol;Acc:HGNC:3005]	-	5578	898	137.7975996	30.25328438
ENSG00000168268	281.6998488	1331.407564	-2.240148439	3.12E-07	8.91E-06	NT5DC2	3	52524385	52535054	-	4719	protein_coding	5'-nucleotidase domain containing 2 [Source:HGNC Symbol;Acc:HGNC:25717]	-	327	1147	2.066180164	9.883639668
ENSG00000213626	680.5757484	3153.804038	-2.212029123	3.13E-07	8.91E-06	LBH	2	30231369	30323730	+	4697	protein_coding	limb bud and heart development [Source:HGNC Symbol;Acc:HGNC:29532]	-	790	2717	5.015069358	23.5219077
ENSG00000248049	404.8947845	77.78443091	2.378432101	3.19E-07	9.07E-06	UBA6-AS1	4	67701280	68080952	+	5575	antisense	UBA6 antisense RNA 1 (head to head) [Source:HGNC Symbol;Acc:HGNC:49083]	-	470	67	2.513757612	0.488689935
ENSG00000108448	500.5216199	98.67816347	2.341408581	3.19E-07	9.07E-06	TRIM16L	17	18697998	18736118	+	4329	protein_coding	tripartite motif containing 16 like [Source:HGNC Symbol;Acc:HGNC:32670]	-	581	85	4.001832981	0.798426243
ENSG00000093009	30.14081135	177.6100143	-2.553350458	3.19E-07	9.07E-06	CDC45	22	19479459	19520612	+	2846	protein_coding	cell division cycle 45 [Source:HGNC Symbol;Acc:HGNC:1739]	-	35	153	0.366693795	2.186049533
ENSG00000100344	17.21818459	116.0896039	-2.743294159	3.20E-07	9.08E-06	PNPLA3	22	43923739	43964488	+	3232	protein_coding	patatin like phospholipase domain containing 3 [Source:HGNC Symbol;Acc:HGNC:18590]	-	20	100	0.184513886	1.2581491
ENSG00000074181	331.6670263	1556.595409	-2.230100434	3.24E-07	9.17E-06	NOTCH3	19	15159038	15200981	-	9394	protein_coding	notch 3 [Source:HGNC Symbol;Acc:HGNC:7883]	-	385	1341	1.222026394	5.804725474
ENSG00000272808	49.093935	2.334964664	4.331523399	3.28E-07	9.28E-06	AC015712.6	15	100849831	100876836	+	8164	processed_transcript	novel transcript	-	57	2	0.208181567	0.009961631
ENSG00000163516	274.8078242	1295.423939	-2.236342137	3.29E-07	9.29E-06	ANKZF1	2	219229757	219236669	+	6119	protein_coding	ankyrin repeat and zinc finger domain containing 1 [Source:HGNC Symbol;Acc:HGNC:25527]	-	319	1116	1.554463906	7.416298553
ENSG00000167513	37.03286133	208.9505968	-2.491779814	3.30E-07	9.32E-06	CDT1	16	88803213	88809258	+	3336	protein_coding	chromatin licensing and DNA replication factor 1 [Source:HGNC Symbol;Acc:HGNC:24576]	-	43	180	0.384337558	2.194067207
ENSG00000116675	1164.740432	244.9342267	2.24906075	3.31E-07	9.33E-06	DNAJC6	1	65248219	65415869	+	6954	protein_coding	DnaJ heat shock protein family (Hsp40) member C6 [Source:HGNC Symbol;Acc:HGNC:15469]	-	1352	211	5.797121702	1.23381837
ENSG00000117472	74.93906391	6.977838704	3.404830269	3.31E-07	9.33E-06	TSPAN1	1	46175073	46185958	+	2366	protein_coding	tetraspanin 1 [Source:HGNC Symbol;Acc:HGNC:20657]	-	87	6	1.09641489	0.103119304
ENSG00000143196	717.6203774	3309.346157	-2.205029622	3.33E-07	9.37E-06	DPT	1	168695459	168729264	-	1786	protein_coding	dermatopontin [Source:HGNC Symbol;Acc:HGNC:3011]	-	833	2851	13.90701616	64.91113843
ENSG00000243477	33.5868373	195.0214492	-2.532675543	3.34E-07	9.37E-06	NAA80	3	50296402	50299421	-	2188	protein_coding	N(alpha)-acetyltransferase 80, NatH catalytic subunit [Source:HGNC Symbol;Acc:HGNC:30252]	-	39	168	0.531480949	3.122233846
ENSG00000172183	192.9650285	32.51464331	2.56530222	3.34E-07	9.37E-06	ISG20	15	88636153	88656483	+	7363	protein_coding	interferon stimulated exonuclease gene 20 [Source:HGNC Symbol;Acc:HGNC:6130]	-	224	28	0.907117678	0.154634607
ENSG00000276043	152.4743779	738.2581343	-2.27449442	3.38E-07	9.46E-06	UHRF1	19	4903080	4962154	+	5145	protein_coding	ubiquitin like with PHD and ring finger domains 1 [Source:HGNC Symbol;Acc:HGNC:12556]	-	177	636	1.025789619	5.026610103
ENSG00000085063	7571.738142	34364.37492	-2.182196154	3.51E-07	9.82E-06	CD59	11	33703010	33736491	-	10358	protein_coding	CD59 molecule (CD59 blood group) [Source:HGNC Symbol;Acc:HGNC:1689]	-	8789	29605	25.3007835	116.2231446
ENSG00000119714	5228.450021	1144.524868	2.19153296	3.52E-07	9.84E-06	GPR68	14	91232532	91253925	-	3278	protein_coding	G protein-coupled receptor 68 [Source:HGNC Symbol;Acc:HGNC:4519]	-	6069	986	55.20502372	12.2312665
ENSG00000179598	770.1720603	159.0378164	2.275064794	3.55E-07	9.91E-06	PLD6	17	17200995	17206315	-	2560	protein_coding	phospholipase D family member 6 [Source:HGNC Symbol;Acc:HGNC:30447]	-	894	137	10.41281053	2.176126136
ENSG00000197506	310.990953	58.05145464	2.419357862	3.59E-07	1.00E-05	SLC28A3	9	84275457	84340683	-	5063	protein_coding	solute carrier family 28 member 3 [Source:HGNC Symbol;Acc:HGNC:16484]	-	361	50	2.126031462	0.401573957
ENSG00000168010	174.0119585	829.9583401	-2.25292292	3.62E-07	1.01E-05	ATG16L2	11	72814308	72843674	+	8617	protein_coding	autophagy related 16 like 2 [Source:HGNC Symbol;Acc:HGNC:25464]	-	202	715	0.698981512	3.374064745
ENSG00000169683	63.73951122	330.8306292	-2.373253457	3.62E-07	1.01E-05	LRRC45	17	82023302	82031151	+	3606	protein_coding	leucine rich repeat containing 45 [Source:HGNC Symbol;Acc:HGNC:28302]	-	74	285	0.611894303	3.213827783
ENSG00000021826	55.12446768	290.2039529	-2.39331223	3.63E-07	1.01E-05	CPS1	2	210477682	210679107	+	10775	protein_coding	carbamoyl-phosphate synthase 1 [Source:HGNC Symbol;Acc:HGNC:2323]	-	64	250	0.177105932	0.943465868
ENSG00000213462	12.91062198	96.35663788	-2.886407485	3.63E-07	1.01E-05	ERV3-1	7	64990809	65006743	-	4574	protein_coding	endogenous retrovirus group 3 member 1, envelope [Source:HGNC Symbol;Acc:HGNC:3454]	-	15	83	0.097783485	0.737879416
ENSG00000029534	19.80271542	128.8579923	-2.69340902	3.69E-07	1.02E-05	ANK1	8	41653220	41896762	-	10797	protein_coding	ankyrin 1 [Source:HGNC Symbol;Acc:HGNC:492]	-	23	111	0.063517756	0.418045296
ENSG00000135338	659.0381733	134.6618049	2.290136976	3.74E-07	1.04E-05	LCA5	6	79484991	79537458	-	5964	protein_coding	LCA5, lebercilin [Source:HGNC Symbol;Acc:HGNC:31923]	-	765	116	3.824672145	0.790904083
ENSG00000075618	1175.93997	5344.162089	-2.184013195	3.75E-07	1.04E-05	FSCN1	7	5592823	5606655	+	3692	protein_coding	fascin actin-bundling protein 1 [Source:HGNC Symbol;Acc:HGNC:11148]	-	1365	4604	11.02405501	50.70807054
ENSG00000151725	24.9717676	152.0732419	-2.599637892	3.79E-07	1.05E-05	CENPU	4	184694618	184734133	-	2953	protein_coding	centromere protein U [Source:HGNC Symbol;Acc:HGNC:21348]	-	29	131	0.29282285	1.803895237
ENSG00000118193	18.94120557	124.2149421	-2.704235631	3.83E-07	1.06E-05	KIF14	1	200551497	200620734	-	7277	protein_coding	kinesin family member 14 [Source:HGNC Symbol;Acc:HGNC:19181]	-	22	107	0.090144808	0.597908691
ENSG00000269906	84.41560605	9.299349512	3.167596627	3.84E-07	1.06E-05	AL606834.1	14	50662511	50663178	-	668	sense_intronic	novel transcript, sense intronic to SAV1	-	98	8	4.37441544	0.486986574
ENSG00000178904	269.6388057	1259.440314	-2.223085418	3.89E-07	1.07E-05	DPY19L3	19	32405543	32485895	+	10781	protein_coding	dpy-19 like C-mannosyltransferase 3 [Source:HGNC Symbol;Acc:HGNC:27120]	-	313	1085	0.865676651	4.092363056
ENSG00000206417	6.018455026	61.53374522	-3.324330551	3.90E-07	1.07E-05	H1FX-AS1	3	129315392	129326225	+	3420	antisense	H1FX antisense RNA 1 [Source:HGNC Symbol;Acc:HGNC:27953]	-	7	53	0.061029856	0.630163474
ENSG00000122592	5.156919939	61.53374522	-3.541900924	3.90E-07	1.07E-05	HOXA7	7	27153716	27157936	-	2411	protein_coding	homeobox A7 [Source:HGNC Symbol;Acc:HGNC:5108]	Homeobox	6	53	0.074203511	0.893885973
ENSG00000258955	74.07755998	6.977838704	3.388179152	3.99E-07	1.10E-05	LINC00519	14	51304416	51328386	-	682	lincRNA	long intergenic non-protein coding RNA 519 [Source:HGNC Symbol;Acc:HGNC:19838]	-	86	6	3.759970947	0.357742336
ENSG00000183696	3723.404304	817.1899571	2.187736804	4.01E-07	1.10E-05	UPP1	7	48088628	48108733	+	4577	protein_coding	uridine phosphorylase 1 [Source:HGNC Symbol;Acc:HGNC:12576]	-	4322	704	28.15621434	6.254537632
ENSG00000125977	14099.34627	3128.267272	2.172155619	4.05E-07	1.11E-05	EIF2S2	20	34088298	34112332	-	2656	protein_coding	eukaryotic translation initiation factor 2 subunit beta [Source:HGNC Symbol;Acc:HGNC:3266]	-	16366	2695	183.7320365	41.26046917
ENSG00000214140	16.35667336	113.7680787	-2.787638902	4.15E-07	1.13E-05	PRCD	17	76527586	76553578	+	5305	protein_coding	photoreceptor disc component [Source:HGNC Symbol;Acc:HGNC:32528]	-	19	98	0.106791977	0.751180232
ENSG00000100162	12.91062198	95.19587507	-2.868942604	4.23E-07	1.15E-05	CENPM	22	41938721	41947164	-	1778	protein_coding	centromere protein M [Source:HGNC Symbol;Acc:HGNC:18352]	-	15	82	0.25155324	1.875363931
ENSG00000184792	135.2443121	19.7462252	2.769321274	4.27E-07	1.16E-05	OSBP2	22	30693782	30907824	+	6700	protein_coding	oxysterol binding protein 2 [Source:HGNC Symbol;Acc:HGNC:8504]	-	157	17	0.69870727	0.103175737
ENSG00000106144	67.18552784	341.2774886	-2.342285539	4.29E-07	1.17E-05	CASP2	7	143288215	143307696	+	8020	protein_coding	caspase 2 [Source:HGNC Symbol;Acc:HGNC:1503]	-	78	294	0.289995091	1.490652543
ENSG00000188710	106.8146999	13.9423993	2.928010091	4.33E-07	1.18E-05	QRFP	9	130892702	130896812	-	1658	protein_coding	pyroglutamylated RFamide peptide [Source:HGNC Symbol;Acc:HGNC:29982]	-	124	12	2.230013907	0.294306723
ENSG00000285816	175.7349649	29.0323483	2.593306064	4.37E-07	1.19E-05	AP000944.2	11	65261928	65326543	+	4256	protein_coding	novel protein, POLA2-CDC42EP2 readthrough	-	204	25	1.429219591	0.238859134
ENSG00000145247	843.3998151	177.6100143	2.246840158	4.47E-07	1.21E-05	OCIAD2	4	48885019	48906937	-	2483	protein_coding	OCIA domain containing 2 [Source:HGNC Symbol;Acc:HGNC:28685]	-	979	153	11.75645497	2.505637121
ENSG00000125848	283.4228549	53.40839998	2.405529972	4.51E-07	1.22E-05	FLRT3	20	14322988	14337616	-	5190	protein_coding	fibronectin leucine rich transmembrane protein 3 [Source:HGNC Symbol;Acc:HGNC:3762]	-	329	46	1.890161673	0.360407597
ENSG00000131773	556.5193156	113.7680787	2.289289339	4.56E-07	1.24E-05	KHDRBS3	8	135457457	135656722	+	8645	protein_coding	KH RNA binding domain containing, signal transduction associated 3 [Source:HGNC Symbol;Acc:HGNC:18117]	-	646	98	2.228116696	0.46096138
ENSG00000157168	7462.327263	1664.546283	2.164427307	4.60E-07	1.25E-05	NRG1	8	31639386	32767959	+	11328	protein_coding	neuregulin 1 [Source:HGNC Symbol;Acc:HGNC:7997]	-	8662	1434	22.80002649	5.147535782
ENSG00000124104	274.8078242	1266.404887	-2.203659366	4.74E-07	1.28E-05	SNX21	20	45833810	45843275	+	4066	protein_coding	sorting nexin family member 21 [Source:HGNC Symbol;Acc:HGNC:16154]	-	319	1091	2.339342017	10.91090663
ENSG00000167525	1.710671839	38.31846674	-4.379220373	4.78E-07	1.29E-05	PROCA1	17	28703197	28711854	-	4829	protein_coding	protein interacting with cyclin A1 [Source:HGNC Symbol;Acc:HGNC:28600]	-	2	33	0.012349325	0.27788186
ENSG00000176890	37.03286133	204.3075476	-2.459377725	4.80E-07	1.30E-05	TYMS	18	657604	673578	+	2470	protein_coding	thymidylate synthetase [Source:HGNC Symbol;Acc:HGNC:12441]	-	43	176	0.519089106	2.897471533
ENSG00000206337	295.4838979	55.72992739	2.404363608	4.88E-07	1.31E-05	HCP5	6	31400702	31477506	+	3138	sense_overlapping	HLA complex P5 [Source:HGNC Symbol;Acc:HGNC:21659]	-	343	48	3.259204365	0.622001972
ENSG00000196247	5.156919939	60.37298173	-3.514475826	4.89E-07	1.31E-05	ZNF107	7	64666083	64711582	+	7162	protein_coding	zinc finger protein 107 [Source:HGNC Symbol;Acc:HGNC:12887]	zf-C2H2	6	52	0.024979707	0.29523816
ENSG00000140795	57.70898109	4.656357283	3.60112111	4.89E-07	1.31E-05	MYLK3	16	46703369	46790407	-	9522	protein_coding	myosin light chain kinase 3 [Source:HGNC Symbol;Acc:HGNC:29826]	-	67	4	0.209805582	0.017081865
ENSG00000251179	6.018455026	60.37298173	-3.296905452	4.89E-07	1.31E-05	TMEM92-AS1	17	50281577	50287855	-	750	antisense	TMEM92 antisense RNA 1 [Source:HGNC Symbol;Acc:HGNC:50442]	-	7	52	0.278296144	2.819327603
ENSG00000197299	7.741510963	69.65908874	-3.146847599	4.91E-07	1.32E-05	BLM	15	90717327	90816165	+	6674	protein_coding	Bloom syndrome RecQ like helicase [Source:HGNC Symbol;Acc:HGNC:1058]	-	9	60	0.040209319	0.365568285
ENSG00000139194	12.91062198	94.03511224	-2.851263706	4.93E-07	1.32E-05	RBP5	12	7123684	7128942	-	1369	protein_coding	retinol binding protein 5 [Source:HGNC Symbol;Acc:HGNC:15847]	-	15	81	0.326706837	2.405941337
ENSG00000169756	5424.872702	1213.009831	2.160902978	4.94E-07	1.32E-05	LIMS1	2	108534355	108687246	+	7771	protein_coding	LIM zinc finger domain containing 1 [Source:HGNC Symbol;Acc:HGNC:6616]	-	6297	1045	24.16168382	5.468180536
ENSG00000151276	350.6200933	1600.704368	-2.190269204	4.96E-07	1.32E-05	MAGI1	3	65353525	66038834	-	11649	protein_coding	membrane associated guanylate kinase, WW and PDZ domain containing 1 [Source:HGNC Symbol;Acc:HGNC:946]	-	407	1379	1.041780386	4.813700704
ENSG00000168439	10951.41436	2458.50755	2.155215681	4.97E-07	1.33E-05	STIP1	11	64185272	64204543	+	4657	protein_coding	stress induced phosphoprotein 1 [Source:HGNC Symbol;Acc:HGNC:11387]	-	12712	2118	81.3913138	18.49367329
ENSG00000240429	1.39E-17	31.35387838	-7.991611467	5.06E-07	1.34E-05	LRRFIP1P1	3	179259028	179261273	-	2246	processed_pseudogene	LRR binding FLII interacting protein 1 pseudogene 1 [Source:HGNC Symbol;Acc:HGNC:32937]	-	0	27	0	0.488829577
ENSG00000178343	1.39E-17	31.35387838	-7.991611467	5.06E-07	1.34E-05	SHISA3	4	42397839	42402487	+	1971	protein_coding	shisa family member 3 [Source:HGNC Symbol;Acc:HGNC:25159]	-	0	27	0	0.557032588
ENSG00000137491	29.2793045	1.39E-17	7.894438767	5.06E-07	1.34E-05	SLCO2B1	11	75100563	75206549	+	10351	protein_coding	solute carrier organic anion transporter family member 2B1 [Source:HGNC Symbol;Acc:HGNC:10962]	-	34	0	0.097941561	0
ENSG00000223855	1.39E-17	31.35387838	-7.991611467	5.06E-07	1.34E-05	HRAT92	7	520391	525232	+	3506	lincRNA	heart tissue-associated transcript 92 [Source:NCBI gene;Acc:441307]	-	0	27	0	0.313152091
ENSG00000110172	3327.112931	740.5796585	2.167388031	5.24E-07	1.39E-05	CHORDC1	11	90201160	90223364	-	10655	protein_coding	cysteine and histidine rich domain containing 1 [Source:HGNC Symbol;Acc:HGNC:14525]	-	3862	638	10.80759914	2.434841458
ENSG00000138658	19.80271542	126.5364672	-2.667202853	5.24E-07	1.39E-05	ZGRF1	4	112539333	112636995	-	9103	protein_coding	zinc finger GRF-type containing 1 [Source:HGNC Symbol;Acc:HGNC:25654]	-	23	109	0.075337934	0.486906328
ENSG00000088035	66.32402372	331.9913913	-2.321080417	5.30E-07	1.40E-05	ALG6	1	63367575	63438562	+	5496	protein_coding	ALG6, alpha-1,3-glucosyltransferase [Source:HGNC Symbol;Acc:HGNC:23157]	-	77	286	0.417748033	2.116034637
ENSG00000153037	1532.602208	335.4736778	2.191365318	5.35E-07	1.41E-05	SRP19	5	112861188	112898371	+	10517	protein_coding	signal recognition particle 19 [Source:HGNC Symbol;Acc:HGNC:11300]	-	1779	289	5.043760855	1.117401968
ENSG00000105011	33.5868373	189.2176377	-2.489114311	5.41E-07	1.43E-05	ASF1B	19	14119509	14136956	-	2304	protein_coding	anti-silencing function 1B histone chaperone [Source:HGNC Symbol;Acc:HGNC:20996]	-	39	163	0.50472236	2.876792865
ENSG00000150991	91281.39875	20666.22158	2.143040702	5.41E-07	1.43E-05	UBC	12	124911604	124917368	-	3898	protein_coding	ubiquitin C [Source:HGNC Symbol;Acc:HGNC:12468]	-	105956	17804	810.5020776	185.7287834
ENSG00000276547	240.3477006	1101.57667	-2.195707632	5.42E-07	1.43E-05	PCDHGB5	5	141397987	141512979	+	4851	protein_coding	protocadherin gamma subfamily B, 5 [Source:HGNC Symbol;Acc:HGNC:8712]	-	279	949	1.714917931	7.954967341
ENSG00000137876	4864.034258	1094.612098	2.151628594	5.56E-07	1.46E-05	RSL24D1	15	55180806	55197067	-	3009	protein_coding	ribosomal L24 domain containing 1 [Source:HGNC Symbol;Acc:HGNC:18479]	-	5646	943	55.94858389	12.74362456
ENSG00000100003	933.8576296	200.8252607	2.216679307	5.56E-07	1.46E-05	SEC14L2	22	30396857	30425317	+	5985	protein_coding	SEC14 like lipid binding 2 [Source:HGNC Symbol;Acc:HGNC:10699]	-	1084	173	5.400519518	1.175399256
ENSG00000186205	3.433824714	48.7653446	-3.775266584	5.57E-07	1.46E-05	MARC1	1	220786759	220819657	+	9258	protein_coding	mitochondrial amidoxime reducing component 1 [Source:HGNC Symbol;Acc:HGNC:26189]	-	4	42	0.012882888	0.184474175
ENSG00000275993	77.52357559	8.13859198	3.234867278	5.61E-07	1.47E-05	SIK1B	21	6111134	6123739	+	4806	protein_coding	salt inducible kinase 1B (putative) [Source:HGNC Symbol;Acc:HGNC:52389]	-	90	7	0.558379101	0.059226727
ENSG00000097046	28.41779749	166.0023907	-2.540436052	5.67E-07	1.49E-05	CDC7	1	91500893	91525764	+	3557	protein_coding	cell division cycle 7 [Source:HGNC Symbol;Acc:HGNC:1745]	-	33	143	0.276630771	1.634766146
ENSG00000175193	530.6742253	110.2857907	2.265505908	5.80E-07	1.52E-05	PARL	3	183829271	183884933	-	2268	protein_coding	presenilin associated rhomboid like [Source:HGNC Symbol;Acc:HGNC:18253]	-	616	95	8.098565042	1.703272044
ENSG00000002834	1897.017972	8365.625792	-2.14065628	5.88E-07	1.54E-05	LASP1	17	38869859	38921770	+	7061	protein_coding	LIM and SH3 protein 1 [Source:HGNC Symbol;Acc:HGNC:6513]	-	2202	7207	9.298684567	41.50417387
ENSG00000100429	27.55629031	161.3593412	-2.543735621	5.95E-07	1.55E-05	HDAC10	22	50245183	50251405	-	4951	protein_coding	histone deacetylase 10 [Source:HGNC Symbol;Acc:HGNC:18128]	-	32	139	0.192720301	1.141629906
ENSG00000137960	51.67844927	3.495642639	3.844901179	5.99E-07	1.56E-05	GIPC2	1	77979542	78138449	+	3973	protein_coding	GIPC PDZ domain containing family member 2 [Source:HGNC Symbol;Acc:HGNC:18177]	-	60	3	0.450301193	0.030704792
ENSG00000105519	45.64791527	241.45194	-2.399501549	6.01E-07	1.56E-05	CAPS	19	5911707	5915877	+	4097	protein_coding	calcyphosine [Source:HGNC Symbol;Acc:HGNC:1487]	-	53	208	0.385727248	2.064433198
ENSG00000011426	158.5049006	738.2581343	-2.218582475	6.05E-07	1.57E-05	ANLN	7	36389806	36453791	+	6012	protein_coding	anillin actin binding protein [Source:HGNC Symbol;Acc:HGNC:14082]	-	184	636	0.912576464	4.301714734
ENSG00000166845	32.72533101	183.413826	-2.481532248	6.13E-07	1.59E-05	C18orf54	18	54357917	54385218	+	6165	protein_coding	chromosome 18 open reading frame 54 [Source:HGNC Symbol;Acc:HGNC:13796]	-	38	158	0.183789598	1.042143368
ENSG00000174325	56.84747665	4.656357283	3.579472754	6.14E-07	1.59E-05	DIRC1	2	188733738	188790104	-	1454	protein_coding	disrupted in renal carcinoma 1 [Source:HGNC Symbol;Acc:HGNC:15760]	-	66	4	1.353474075	0.111866242
ENSG00000179148	56.84747665	4.656357283	3.579472754	6.14E-07	1.59E-05	ALOXE3	17	8095900	8119047	-	3760	protein_coding	arachidonate lipoxygenase 3 [Source:HGNC Symbol;Acc:HGNC:13743]	-	66	4	0.523391305	0.043258914
ENSG00000168229	5.156919939	59.2122182	-3.486519268	6.14E-07	1.59E-05	PTGDR	14	52267713	52276724	+	3033	protein_coding	prostaglandin D2 receptor [Source:HGNC Symbol;Acc:HGNC:9591]	-	6	51	0.058986042	0.683756124
ENSG00000219607	17.21818459	111.4465534	-2.684464421	6.15E-07	1.59E-05	PPP1R3G	6	5084581	5089487	+	4907	protein_coding	protein phosphatase 1 regulatory subunit 3G [Source:HGNC Symbol;Acc:HGNC:14945]	-	20	96	0.121530239	0.795533804
ENSG00000123329	108.5377069	15.10316397	2.836566619	6.15E-07	1.59E-05	ARHGAP9	12	57472255	57488814	-	5127	protein_coding	Rho GTPase activating protein 9 [Source:HGNC Symbol;Acc:HGNC:14130]	-	126	13	0.732786804	0.103105895
ENSG00000130511	338.5590507	1524.094071	-2.170000632	6.29E-07	1.62E-05	SSBP4	19	18418864	18434562	+	2974	protein_coding	single stranded DNA binding protein 4 [Source:HGNC Symbol;Acc:HGNC:15676]	-	393	1313	3.94023386	17.95259465
ENSG00000173531	64.60101541	323.8660561	-2.323240155	6.29E-07	1.62E-05	MST1	3	49683947	49689501	-	5084	protein_coding	macrophage stimulating 1 [Source:HGNC Symbol;Acc:HGNC:7380]	-	75	279	0.439871814	2.231526891
ENSG00000177675	136.1058155	20.90699072	2.69650986	6.29E-07	1.62E-05	CD163L1	12	7346685	7479897	-	5690	protein_coding	CD163 molecule like 1 [Source:HGNC Symbol;Acc:HGNC:30375]	-	158	18	0.827971205	0.128636348
ENSG00000164161	23.24875134	138.1440924	-2.563718225	6.29E-07	1.62E-05	HHIP	4	144646021	144745271	+	12074	protein_coding	hedgehog interacting protein [Source:HGNC Symbol;Acc:HGNC:14866]	-	27	119	0.066678068	0.400773736
ENSG00000146670	40.47888382	218.2366949	-2.426563609	6.37E-07	1.64E-05	CDCA5	11	65066300	65084164	-	3925	protein_coding	cell division cycle associated 5 [Source:HGNC Symbol;Acc:HGNC:14626]	-	47	188	0.357049648	1.947698148
ENSG00000166848	6592.209248	1500.878829	2.134878229	6.47E-07	1.66E-05	TERF2IP	16	75647786	75761872	+	3379	protein_coding	TERF2 interacting protein [Source:HGNC Symbol;Acc:HGNC:19246]	-	7652	1293	67.52384778	15.56015061
ENSG00000255029	75.80056782	8.13859198	3.202497995	6.71E-07	1.72E-05	AC110058.1	11	29519076	29552639	+	563	lincRNA	novel transcript	-	88	7	4.660630682	0.505583752
ENSG00000185551	547.0427825	2424.845449	-2.147876158	6.72E-07	1.72E-05	NR2F2	15	96325938	96340263	+	6459	protein_coding	nuclear receptor subfamily 2 group F member 2 [Source:HGNC Symbol;Acc:HGNC:7976]	RXR-like	635	2089	2.931425445	13.15154026
ENSG00000185760	161.9509136	746.383469	-2.203368842	6.75E-07	1.73E-05	KCNQ5	6	72621792	73198851	+	7570	protein_coding	potassium voltage-gated channel subfamily Q member 5 [Source:HGNC Symbol;Acc:HGNC:6299]	-	188	643	0.74051248	3.453969964
ENSG00000076053	2748.182924	621.0211617	2.145578758	6.92E-07	1.77E-05	RBM7	11	114400030	114414203	+	7885	protein_coding	RNA binding motif protein 7 [Source:HGNC Symbol;Acc:HGNC:9904]	-	3190	535	12.06311305	2.75902444
ENSG00000132432	7597.583232	1738.835057	2.127353763	6.95E-07	1.78E-05	SEC61G	7	54752250	54759974	-	1842	protein_coding	Sec61 translocon gamma subunit [Source:HGNC Symbol;Acc:HGNC:18277]	-	8819	1498	142.7578929	33.0693494
ENSG00000133687	565.1343457	2496.812698	-2.143140282	7.00E-07	1.78E-05	TMTC1	12	29500840	29784759	-	14636	protein_coding	transmembrane and tetratricopeptide repeat containing 1 [Source:HGNC Symbol;Acc:HGNC:24099]	-	656	2151	1.336447341	5.976149768
ENSG00000233369	255.8547564	1153.810964	-2.172385207	7.00E-07	1.78E-05	GTF2IP4	7	73154938	73207283	+	3609	transcribed_processed_pseudogene	general transcription factor IIi pseudogene 4 [Source:HGNC Symbol;Acc:HGNC:51716]	-	297	994	2.45380462	11.1996117
ENSG00000131747	218.8101228	992.4650335	-2.180605394	7.02E-07	1.79E-05	TOP2A	17	40388516	40417950	-	6437	protein_coding	DNA topoisomerase II alpha [Source:HGNC Symbol;Acc:HGNC:11989]	-	254	855	1.17657772	5.401147888
ENSG00000182511	47.37092524	247.2557511	-2.380456524	7.17E-07	1.82E-05	FES	15	90883695	90895776	+	4237	protein_coding	FES proto-oncogene, tyrosine kinase [Source:HGNC Symbol;Acc:HGNC:3657]	-	55	213	0.387056743	2.044205736
ENSG00000143153	168.8429393	773.0809973	-2.193987952	7.25E-07	1.84E-05	ATP1B1	1	169105697	169132722	+	2962	protein_coding	ATPase Na+/K+ transporting subunit beta 1 [Source:HGNC Symbol;Acc:HGNC:804]	-	196	666	1.973065168	9.143082493
ENSG00000234678	3.433824714	47.60458063	-3.740590165	7.30E-07	1.85E-05	ELF3-AS1	1	201995696	202010463	-	5569	antisense	ELF3 antisense RNA 1 [Source:HGNC Symbol;Acc:HGNC:40211]	-	4	41	0.021416731	0.299371258
ENSG00000127325	46.50942028	2.334964664	4.253722143	7.30E-07	1.85E-05	BEST3	12	69643360	69699476	-	6863	protein_coding	bestrophin 3 [Source:HGNC Symbol;Acc:HGNC:17105]	-	54	2	0.234611974	0.01185003
ENSG00000117266	66.32402372	5.817092258	3.486992622	7.35E-07	1.86E-05	CDK18	1	205504595	205532793	+	6831	protein_coding	cyclin dependent kinase 18 [Source:HGNC Symbol;Acc:HGNC:8751]	-	77	5	0.336106454	0.029763855
ENSG00000090520	11328.75266	2607.085096	2.119435704	7.39E-07	1.86E-05	DNAJB11	3	186567403	186585800	+	5731	protein_coding	DnaJ heat shock protein family (Hsp40) member B11 [Source:HGNC Symbol;Acc:HGNC:14889]	-	13150	2246	68.41727253	15.9361279
ENSG00000128408	1.39E-17	30.19311338	-7.937381682	7.40E-07	1.86E-05	RIBC2	22	45413691	45432496	+	1815	protein_coding	RIB43A domain with coiled-coils 2 [Source:HGNC Symbol;Acc:HGNC:13241]	-	0	26	0	0.582505703
ENSG00000184702	0.849175216	30.19311338	-4.943028321	7.40E-07	1.86E-05	Sep 05	22	19714464	19724224	+	4603	protein_coding	septin 5 [Source:HGNC Symbol;Acc:HGNC:9164]	-	1	26	0.006477828	0.229686694
ENSG00000279161	1.39E-17	30.19311338	-7.937381682	7.40E-07	1.86E-05	AC093503.3	19	46636810	46639161	-	2352	TEC	TEC	-	0	26	0	0.449510141
ENSG00000104808	28.41779749	1.39E-17	7.851553771	7.40E-07	1.86E-05	DHDH	19	48933682	48944969	+	1081	protein_coding	dihydrodiol dehydrogenase [Source:HGNC Symbol;Acc:HGNC:17887]	-	33	0	0.910245747	0
ENSG00000249645	28.41779749	1.39E-17	7.851553771	7.40E-07	1.86E-05	AC114912.1	4	23105502	23123487	+	546	lincRNA	novel transcript	-	33	0	1.80215321	0
ENSG00000069667	1208.677084	269.3102333	2.165659118	7.70E-07	1.93E-05	RORA	15	60488284	61229319	-	17040	protein_coding	RAR related orphan receptor A [Source:HGNC Symbol;Acc:HGNC:10258]	THR-like	1403	232	2.455039552	0.553632858
ENSG00000260804	24.9717676	145.1086672	-2.532055427	7.71E-07	1.93E-05	LINC01963	2	216217045	216220192	+	3148	lincRNA	long intergenic non-protein coding RNA 1963 [Source:HGNC Symbol;Acc:HGNC:25283]	-	29	125	0.274684205	1.614651322
ENSG00000274528	55.98597219	4.656357283	3.5574946	7.74E-07	1.94E-05	AC090970.2	15	52017167	52018032	-	866	sense_intronic	novel transcript	-	65	4	2.238029863	0.187821612
ENSG00000105939	288.5918733	1286.137842	-2.155390296	7.96E-07	1.99E-05	ZC3HAV1	7	139043520	139109719	-	8235	protein_coding	zinc finger CCCH-type containing, antiviral 1 [Source:HGNC Symbol;Acc:HGNC:23721]	-	335	1108	1.212974347	5.471162576
ENSG00000070214	865.798893	3773.650991	-2.123673935	7.98E-07	2.00E-05	SLC44A1	9	105244622	105439171	+	12172	protein_coding	solute carrier family 44 member 1 [Source:HGNC Symbol;Acc:HGNC:18798]	-	1005	3251	2.461923368	10.86071679
ENSG00000054356	14.63364912	99.83892625	-2.758605292	8.00E-07	2.00E-05	PTPRN	2	219289623	219309648	-	8261	protein_coding	protein tyrosine phosphatase, receptor type N [Source:HGNC Symbol;Acc:HGNC:9676]	-	17	86	0.061360192	0.423320492
ENSG00000034713	5019.104795	1157.293251	2.116577124	8.16E-07	2.04E-05	GABARAPL2	16	75566351	75577881	+	3034	protein_coding	GABA type A receptor associated protein like 2 [Source:HGNC Symbol;Acc:HGNC:13291]	-	5826	997	57.25656851	13.36235622
ENSG00000006638	43.06339985	222.879744	-2.367916408	8.27E-07	2.06E-05	TBXA2R	19	3594506	3606840	-	2793	protein_coding	thromboxane A2 receptor [Source:HGNC Symbol;Acc:HGNC:11608]	-	50	192	0.53378883	2.795334317
ENSG00000170962	230.8711664	1031.930945	-2.159495571	8.45E-07	2.11E-05	PDGFD	11	103907186	104164379	-	4266	protein_coding	platelet derived growth factor D [Source:HGNC Symbol;Acc:HGNC:30620]	-	268	889	1.87320089	8.473920262
ENSG00000087301	88.72312465	421.3700769	-2.245884486	8.57E-07	2.13E-05	TXNDC16	14	52430590	52552522	-	4739	protein_coding	thioredoxin domain containing 16 [Source:HGNC Symbol;Acc:HGNC:19965]	-	103	363	0.648068524	3.114751327
ENSG00000281183	2.572256539	41.80075992	-3.951960622	8.61E-07	2.14E-05	NPTN-IT1	15	73567012	73569294	-	2283	sense_intronic	NPTN intronic transcript 1 [Source:HGNC Symbol;Acc:HGNC:45091]	-	3	36	0.039181924	0.641209654
ENSG00000258366	2.572256539	41.80075992	-3.951960622	8.61E-07	2.14E-05	RTEL1	20	63657810	63696253	+	6440	protein_coding	regulator of telomere elongation helicase 1 [Source:HGNC Symbol;Acc:HGNC:15888]	-	3	36	0.013890114	0.227310814
ENSG00000076706	139.5518287	640.7541175	-2.197820019	8.63E-07	2.14E-05	MCAM	11	119308529	119321521	-	7422	protein_coding	melanoma cell adhesion molecule [Source:HGNC Symbol;Acc:HGNC:6934]	-	162	552	0.650825375	3.024277169
ENSG00000196954	3073.831053	705.7567954	2.122633118	8.67E-07	2.15E-05	CASP4	11	104942866	104969436	-	7256	protein_coding	caspase 4 [Source:HGNC Symbol;Acc:HGNC:1505]	-	3568	608	14.66216101	3.407295255
ENSG00000152229	761.5570304	167.1631531	2.18700051	8.73E-07	2.16E-05	PSTPIP2	18	45983536	46072272	-	4120	protein_coding	proline-serine-threonine phosphatase interacting protein 2 [Source:HGNC Symbol;Acc:HGNC:9581]	-	884	144	6.397723426	1.421244311
ENSG00000157193	83.55410229	399.3155963	-2.254810412	8.74E-07	2.16E-05	LRP8	1	53242364	53328070	-	10263	protein_coding	LDL receptor related protein 8 [Source:HGNC Symbol;Acc:HGNC:6700]	-	97	344	0.281817409	1.362974017
ENSG00000133466	111.1222173	515.3918093	-2.212075284	8.74E-07	2.16E-05	C1QTNF6	22	37180167	37199385	-	7143	protein_coding	C1q and TNF related 6 [Source:HGNC Symbol;Acc:HGNC:14343]	-	129	444	0.538492269	2.52758508
ENSG00000145358	542.7352675	116.0896039	2.224000118	8.76E-07	2.16E-05	DDIT4L	4	100185870	100190782	-	2994	protein_coding	DNA damage inducible transcript 4 like [Source:HGNC Symbol;Acc:HGNC:30555]	-	630	100	6.274211667	1.358162288
ENSG00000172817	1102.712216	247.2557511	2.156514423	8.99E-07	2.22E-05	CYP7B1	8	64587763	64798761	-	2282	protein_coding	cytochrome P450 family 7 subfamily B member 1 [Source:HGNC Symbol;Acc:HGNC:2652]	-	1280	213	16.72494669	3.795486286
ENSG00000138185	7.741510963	67.33756217	-3.098026144	9.00E-07	2.22E-05	ENTPD1	10	95711779	95869695	+	6975	protein_coding	ectonucleoside triphosphate diphosphohydrolase 1 [Source:HGNC Symbol;Acc:HGNC:3363]	-	9	58	0.038474121	0.338132756
ENSG00000134954	9285.267581	2162.513218	2.102182051	9.05E-07	2.23E-05	ETS1	11	128458761	128587558	-	7149	protein_coding	ETS proto-oncogene 1, transcription factor [Source:HGNC Symbol;Acc:HGNC:3488]	ETS	10778	1863	44.95347764	10.59670931
ENSG00000055813	14.63364912	98.67816347	-2.741752466	9.24E-07	2.27E-05	CCDC85A	2	56184123	56386173	+	3982	protein_coding	coiled-coil domain containing 85A [Source:HGNC Symbol;Acc:HGNC:29400]	-	17	85	0.127296973	0.868002814
ENSG00000140368	1.710671839	35.99693759	-4.289321958	9.27E-07	2.27E-05	PSTPIP1	15	76993359	77037332	+	4468	protein_coding	proline-serine-threonine phosphatase interacting protein 1 [Source:HGNC Symbol;Acc:HGNC:9580]	-	2	31	0.01334711	0.282131769
ENSG00000079335	480.7070505	102.1604518	2.233171088	9.31E-07	2.28E-05	CDC14A	1	100345001	100520278	+	6511	protein_coding	cell division cycle 14A [Source:HGNC Symbol;Acc:HGNC:1718]	-	558	88	2.555388383	0.549589517
ENSG00000142065	21.52573401	130.0187548	-2.586757289	9.32E-07	2.28E-05	ZFP14	19	36334453	36379199	-	7817	protein_coding	ZFP14 zinc finger protein [Source:HGNC Symbol;Acc:HGNC:29312]	zf-C2H2	25	112	0.095360893	0.582614614
ENSG00000185742	36.17135548	191.5391623	-2.400159572	9.32E-07	2.28E-05	C11orf87	11	109422120	109429114	+	5884	protein_coding	chromosome 11 open reading frame 87 [Source:HGNC Symbol;Acc:HGNC:33788]	-	42	165	0.212836956	1.140288497
ENSG00000139239	257.5777625	49.92610852	2.364715699	9.34E-07	2.28E-05	RPL14P1	12	62965325	62965969	+	645	processed_pseudogene	ribosomal protein L14 pseudogene 1 [Source:HGNC Symbol;Acc:HGNC:31384]	-	299	43	13.82235002	2.710891926
ENSG00000155363	247.2397254	1093.451336	-2.144262865	9.45E-07	2.31E-05	MOV10	1	112673141	112700746	+	6509	protein_coding	Mov10 RISC complex RNA helicase [Source:HGNC Symbol;Acc:HGNC:7200]	-	287	942	1.314734434	5.884913646
ENSG00000280433	192.9650285	34.83617291	2.46613104	9.56E-07	2.33E-05	FP565260.6	21	5155499	5165472	-	5411	protein_coding	trafficking protein particle complex subunit 10-like [Source:NCBI gene;Acc:102724200]	-	224	30	1.23435732	0.225448414
ENSG00000131738	45.64791527	2.334964664	4.226827238	9.57E-07	2.33E-05	KRT33B	17	41363494	41369800	-	1607	protein_coding	keratin 33B [Source:HGNC Symbol;Acc:HGNC:6451]	-	53	2	0.983400456	0.050607814
ENSG00000145882	56.84747665	280.9178553	-2.302115179	9.59E-07	2.33E-05	PCYOX1L	5	149358007	149369653	+	6069	protein_coding	prenylcysteine oxidase 1 like [Source:HGNC Symbol;Acc:HGNC:28477]	-	66	242	0.324262861	1.621443021
ENSG00000233695	6.018455026	56.89069104	-3.211356104	9.76E-07	2.37E-05	GAS6-AS1	13	113815630	113845744	+	7169	antisense	GAS6 antisense RNA 1 [Source:HGNC Symbol;Acc:HGNC:39826]	-	7	49	0.029114536	0.277933542
ENSG00000013392	1088.066665	244.9342267	2.150831026	9.87E-07	2.40E-05	RWDD2A	6	83193379	83198932	+	3744	protein_coding	RWD domain containing 2A [Source:HGNC Symbol;Acc:HGNC:21385]	-	1263	211	10.05860892	2.291659441
ENSG00000169087	852.876348	190.3784	2.162860625	1.00E-06	2.44E-05	HSPBAP1	3	122740003	122793824	-	5434	protein_coding	HSPB1 associated protein 1 [Source:HGNC Symbol;Acc:HGNC:16389]	-	990	164	5.432327858	1.227234843
ENSG00000090924	337.6975476	1475.342063	-2.126775928	1.01E-06	2.45E-05	PLEKHG2	19	39412585	39428415	+	9200	protein_coding	pleckstrin homology and RhoGEF domain containing G2 [Source:HGNC Symbol;Acc:HGNC:29515]	-	392	1271	1.270482397	5.617734193
ENSG00000254245	43.06339985	220.5582195	-2.352817934	1.02E-06	2.46E-05	PCDHGA3	5	141343829	141512979	+	4876	protein_coding	protocadherin gamma subfamily A, 3 [Source:HGNC Symbol;Acc:HGNC:8701]	-	50	190	0.305757219	1.5845041
ENSG00000231445	26.69478294	150.9124795	-2.492834772	1.02E-06	2.46E-05	TIMM8AP1	2	162077357	162077651	-	295	processed_pseudogene	translocase of inner mitochondrial membrane 8A pseudogene 1 [Source:HGNC Symbol;Acc:HGNC:17802]	-	31	130	3.133358524	17.91945511
ENSG00000183763	10.32607369	80.10595703	-2.938782028	1.07E-06	2.59E-05	TRAIP	3	49828599	49856574	-	3263	protein_coding	TRAF interacting protein [Source:HGNC Symbol;Acc:HGNC:30764]	-	12	69	0.109656552	0.859875312
ENSG00000135111	7097.049997	1669.189331	2.088004137	1.08E-06	2.60E-05	TBX3	12	114670254	114684164	-	5950	protein_coding	T-box 3 [Source:HGNC Symbol;Acc:HGNC:11602]	T-box	8238	1438	41.2833788	9.827552748
ENSG00000123689	382.4957057	80.10595703	2.253987908	1.08E-06	2.61E-05	G0S2	1	209675420	209676388	+	866	protein_coding	G0/G1 switch 2 [Source:HGNC Symbol;Acc:HGNC:30229]	-	444	69	15.28746553	3.239922799
ENSG00000104093	62.01650276	300.6508126	-2.27474854	1.09E-06	2.62E-05	DMXL2	15	51447711	51622833	-	13807	protein_coding	Dmx like 2 [Source:HGNC Symbol;Acc:HGNC:2938]	-	72	259	0.155490401	0.762788088
ENSG00000187801	0.849175216	29.0323483	-4.886680195	1.09E-06	2.62E-05	ZFP69B	1	40450102	40463718	+	2386	protein_coding	ZFP69 zinc finger protein B [Source:HGNC Symbol;Acc:HGNC:28053]	zf-C2H2	1	25	0.012496833	0.426062226
ENSG00000238117	27.55629031	1.39E-17	7.807354835	1.09E-06	2.62E-05	AP000844.2	11	131877680	131897108	-	509	antisense	novel transcript	-	32	0	1.874574084	0
ENSG00000219481	55.12446768	270.4709955	-2.291758913	1.10E-06	2.64E-05	NBPF1	1	16562319	16613562	-	12212	protein_coding	NBPF member 1 [Source:HGNC Symbol;Acc:HGNC:26088]	-	64	233	0.156265675	0.775840754
ENSG00000229644	653.0076523	143.9479048	2.18074764	1.11E-06	2.67E-05	NAMPTP1	10	36521721	36524234	-	2514	processed_pseudogene	nicotinamide phosphoribosyltransferase pseudogene 1 [Source:HGNC Symbol;Acc:HGNC:17633]	-	758	124	8.990303328	2.005671831
ENSG00000230753	73.21605603	8.13859198	3.152540205	1.16E-06	2.78E-05	ZNF341-AS1	20	33787373	33811097	-	703	antisense	ZNF341 antisense RNA 1 [Source:HGNC Symbol;Acc:HGNC:50736]	-	85	7	3.605238608	0.40489851
ENSG00000215158	2.572256539	40.6399956	-3.911440217	1.16E-06	2.78E-05	AC138409.2	5	34164698	34244796	-	6571	transcribed_unprocessed_pseudogene	Putative beta-glucuronidase-like protein FLJ75287 pseudogene	-	3	35	0.013613199	0.216590817
ENSG00000125508	38.75587275	1.174306703	4.920295339	1.16E-06	2.78E-05	SRMS	20	63540810	63547504	-	1516	protein_coding	src-related kinase lacking C-terminal regulatory tyrosine and N-terminal myristylation sites [Source:HGNC Symbol;Acc:HGNC:11298]	-	45	1	0.885082441	0.026822809
ENSG00000083896	6554.303116	1549.630836	2.080445029	1.18E-06	2.82E-05	YTHDC1	4	68310387	68350089	-	7032	protein_coding	YTH domain containing 1 [Source:HGNC Symbol;Acc:HGNC:30626]	-	7608	1335	32.25982851	7.719796761
ENSG00000204604	986.4093122	224.0405063	2.137915148	1.19E-06	2.83E-05	ZNF468	19	52838008	52890375	-	11355	protein_coding	zinc finger protein 468 [Source:HGNC Symbol;Acc:HGNC:33105]	zf-C2H2	1145	193	3.006690744	0.691152103
ENSG00000110888	313.5754622	1359.265854	-2.11543789	1.19E-06	2.83E-05	CAPRIN2	12	30709552	30754951	-	8392	protein_coding	caprin family member 2 [Source:HGNC Symbol;Acc:HGNC:21259]	-	364	1171	1.293320975	5.674072532
ENSG00000123395	2226.973617	518.8740957	2.101409336	1.19E-06	2.84E-05	ATG101	12	52069246	52077494	+	3199	protein_coding	autophagy related 101 [Source:HGNC Symbol;Acc:HGNC:25679]	-	2585	447	24.09443351	5.681941346
ENSG00000081320	2402.720226	560.6615319	2.099264388	1.20E-06	2.84E-05	STK17B	2	196133566	196176503	-	6580	protein_coding	serine/threonine kinase 17b [Source:HGNC Symbol;Acc:HGNC:11396]	-	2789	483	12.63842726	2.984865047
ENSG00000198353	74.93906391	352.8851103	-2.233256334	1.20E-06	2.85E-05	HOXC4	12	54016931	54056030	+	2725	protein_coding	homeobox C4 [Source:HGNC Symbol;Acc:HGNC:5126]	Homeobox	87	304	0.951969772	4.536391627
ENSG00000088826	1461.09746	336.63444	2.117459097	1.20E-06	2.85E-05	SMOX	20	4120980	4187747	+	2946	protein_coding	spermine oxidase [Source:HGNC Symbol;Acc:HGNC:15862]	-	1696	290	17.16577904	4.002844494
ENSG00000253159	181.7654873	803.2608119	-2.142914836	1.21E-06	2.86E-05	PCDHGA12	5	141430589	141512979	+	4815	protein_coding	protocadherin gamma subfamily A, 12 [Source:HGNC Symbol;Acc:HGNC:8699]	-	211	692	1.306641887	5.844041162
ENSG00000103241	190.380519	34.83617291	2.446691216	1.21E-06	2.86E-05	FOXF1	16	86510527	86515418	+	3516	protein_coding	forkhead box F1 [Source:HGNC Symbol;Acc:HGNC:3809]	Fork	221	30	1.874190878	0.346957158
ENSG00000172345	30.14081135	162.5201036	-2.425338816	1.22E-06	2.89E-05	STARD5	15	81309053	81324183	-	6339	protein_coding	StAR related lipid transfer domain containing 5 [Source:HGNC Symbol;Acc:HGNC:18065]	-	35	140	0.164633308	0.898071154
ENSG00000182175	30.14081135	162.5201036	-2.425338816	1.22E-06	2.89E-05	RGMA	15	93035273	93089204	-	13221	protein_coding	repulsive guidance molecule BMP co-receptor a [Source:HGNC Symbol;Acc:HGNC:30308]	-	35	140	0.078935825	0.430593226
ENSG00000162804	499.6601169	2136.976452	-2.096235983	1.22E-06	2.89E-05	SNED1	2	240998838	241095568	+	13592	protein_coding	sushi, nidogen and EGF like domains 1 [Source:HGNC Symbol;Acc:HGNC:24696]	-	580	1841	1.272374745	5.507745773
ENSG00000184185	37.89436709	196.1822115	-2.367803877	1.23E-06	2.91E-05	KCNJ12	17	21376197	21419872	+	5617	protein_coding	potassium voltage-gated channel subfamily J member 12 [Source:HGNC Symbol;Acc:HGNC:6258]	-	44	169	0.233570863	1.223448644
ENSG00000167874	54.26296314	4.656357283	3.512507594	1.23E-06	2.91E-05	TMEM88	17	7855065	7856099	+	875	protein_coding	transmembrane protein 88 [Source:HGNC Symbol;Acc:HGNC:32371]	-	63	4	2.146855969	0.185889732
ENSG00000282034	54.26296314	4.656357283	3.512507594	1.23E-06	2.91E-05	AC106886.5	16	30704067	30745169	+	11692	protein_coding	novel transcript	-	63	4	0.160665324	0.013911522
ENSG00000107890	68.908536	327.3483426	-2.245727135	1.24E-06	2.91E-05	ANKRD26	10	26991914	27100498	-	7941	protein_coding	ankyrin repeat domain 26 [Source:HGNC Symbol;Acc:HGNC:29186]	-	80	282	0.300389815	1.444033856
ENSG00000067533	1041.545504	237.9696532	2.129395739	1.26E-06	2.96E-05	RRP15	1	218285287	218337983	+	7883	protein_coding	ribosomal RNA processing 15 homolog [Source:HGNC Symbol;Acc:HGNC:24255]	-	1209	205	4.573041966	1.057464503
ENSG00000232480	49.093935	3.495642639	3.771081753	1.27E-06	2.98E-05	TGFB2-AS1	1	218344196	218345678	-	557	antisense	TGFB2 antisense RNA 1 (head to head) [Source:HGNC Symbol;Acc:HGNC:50628]	-	57	3	3.051336282	0.219012813
ENSG00000187244	4.29537759	51.08687239	-3.530314269	1.27E-06	2.98E-05	BCAM	19	44809059	44821421	+	5009	protein_coding	basal cell adhesion molecule (Lutheran blood group) [Source:HGNC Symbol;Acc:HGNC:6722]	-	5	44	0.029763869	0.357194784
ENSG00000221890	132.6598022	595.4843953	-2.165128871	1.27E-06	2.98E-05	NPTXR	22	38818452	38843982	-	5784	protein_coding	neuronal pentraxin receptor [Source:HGNC Symbol;Acc:HGNC:7954]	-	154	513	0.793894602	3.606554871
ENSG00000153066	5890.084314	1399.892527	2.072891801	1.29E-06	3.03E-05	TXNDC11	16	11679080	11742878	-	4292	protein_coding	thioredoxin domain containing 11 [Source:HGNC Symbol;Acc:HGNC:28030]	-	6837	1206	47.49810456	11.42591681
ENSG00000270605	1.710671839	34.83617291	-4.242180884	1.30E-06	3.04E-05	AL353622.1	1	28239509	28241453	-	1945	antisense	novel transcript	-	2	30	0.030660611	0.627198646
ENSG00000140937	5648.001975	23640.09404	-2.065395459	1.30E-06	3.04E-05	CDH11	16	64943753	65126112	-	13381	protein_coding	cadherin 11 [Source:HGNC Symbol;Acc:HGNC:1750]	-	6556	20366	14.60901001	61.89002127
ENSG00000114859	15.49516156	100.999689	-2.693472402	1.31E-06	3.05E-05	CLCN2	3	184346185	184361651	-	8523	protein_coding	chloride voltage-gated channel 2 [Source:HGNC Symbol;Acc:HGNC:2020]	-	18	87	0.062972427	0.415078489
ENSG00000223773	646.1156283	143.9479048	2.1654433	1.32E-06	3.07E-05	CD99P1	X	2609348	2657229	+	5921	transcribed_unprocessed_pseudogene	CD99 molecule pseudogene 1 [Source:HGNC Symbol;Acc:HGNC:7083]	-	750	124	3.776909815	0.851589087
ENSG00000152684	3912.073458	928.6231183	2.074647074	1.33E-06	3.11E-05	PELO	5	52787940	52804046	+	4349	protein_coding	pelota mRNA surveillance and ribosome rescue factor [Source:HGNC Symbol;Acc:HGNC:8829]	-	4541	800	31.13382692	7.480042105
ENSG00000114948	116.291238	522.356382	-2.165918903	1.34E-06	3.11E-05	ADAM23	2	206443539	206621130	+	6421	protein_coding	ADAM metallopeptidase domain 23 [Source:HGNC Symbol;Acc:HGNC:202]	-	135	450	0.626904679	2.849792946
ENSG00000099860	12648.57524	3023.798685	2.064503751	1.35E-06	3.13E-05	GADD45B	19	2476122	2478259	+	2138	protein_coding	growth arrest and DNA damage inducible beta [Source:HGNC Symbol;Acc:HGNC:4096]	-	14682	2605	204.7613251	49.54541722
ENSG00000125885	48.23243015	236.808891	-2.292275888	1.35E-06	3.13E-05	MCM8	20	5950652	5998977	+	7691	protein_coding	minichromosome maintenance 8 homologous recombination repair factor [Source:HGNC Symbol;Acc:HGNC:16147]	-	56	204	0.217107901	1.078576166
ENSG00000114861	1971.107229	461.9967516	2.092806594	1.36E-06	3.15E-05	FOXP1	3	70952817	71583993	-	36714	protein_coding	forkhead box P1 [Source:HGNC Symbol;Acc:HGNC:3823]	Fork	2288	398	1.858209727	0.440813444
ENSG00000105717	323.0519958	67.33756217	2.260526437	1.36E-06	3.15E-05	PBX4	19	19561707	19618916	-	2554	protein_coding	PBX homeobox 4 [Source:HGNC Symbol;Acc:HGNC:13403]	Homeobox	375	58	4.378050708	0.923444
ENSG00000188211	74.93906391	350.5635859	-2.223736906	1.36E-06	3.16E-05	NCR3LG1	11	17351726	17377341	+	6438	protein_coding	natural killer cell cytotoxicity receptor 3 ligand 1 [Source:HGNC Symbol;Acc:HGNC:42400]	-	87	302	0.402938433	1.907477544
ENSG00000106484	196.4110411	858.9773926	-2.127935952	1.37E-06	3.17E-05	MEST	7	130486171	130506465	+	4794	protein_coding	mesoderm specific transcript [Source:HGNC Symbol;Acc:HGNC:7028]	-	228	740	1.418101217	6.276783559
ENSG00000147130	229.1481602	990.1435093	-2.110666137	1.42E-06	3.29E-05	ZMYM3	X	71239624	71255146	-	6916	protein_coding	zinc finger MYM-type containing 3 [Source:HGNC Symbol;Acc:HGNC:13054]	-	266	853	1.14682477	5.015306853
ENSG00000178999	32.72533101	172.9669649	-2.396978719	1.43E-06	3.29E-05	AURKB	17	8204733	8210600	-	2241	protein_coding	aurora kinase B [Source:HGNC Symbol;Acc:HGNC:11390]	-	38	149	0.505605923	2.703633849
ENSG00000106089	1456.789945	340.1167265	2.098357606	1.44E-06	3.31E-05	STX1A	7	73699206	73719672	-	3693	protein_coding	syntaxin 1A [Source:HGNC Symbol;Acc:HGNC:11433]	-	1691	293	13.65320819	3.226203633
ENSG00000185920	43.06339985	214.7544081	-2.314365631	1.44E-06	3.31E-05	PTCH1	9	95442980	95517057	-	16591	protein_coding	patched 1 [Source:HGNC Symbol;Acc:HGNC:9585]	-	50	185	0.089860298	0.453422042
ENSG00000106100	18.07969531	109.125028	-2.584224944	1.44E-06	3.31E-05	NOD1	7	30424527	30478784	-	6820	protein_coding	nucleotide binding oligomerization domain containing 1 [Source:HGNC Symbol;Acc:HGNC:16390]	-	21	94	0.091813244	0.560462994
ENSG00000173905	1298.273395	5419.611625	-2.061474309	1.45E-06	3.34E-05	GOLIM4	3	168008677	168095975	-	4647	protein_coding	golgi integral membrane protein 4 [Source:HGNC Symbol;Acc:HGNC:15448]	-	1507	4669	9.669655291	40.85588897
ENSG00000136925	43.92490505	219.3974572	-2.31672083	1.46E-06	3.34E-05	TSTD2	9	97600080	97633575	-	5875	protein_coding	thiosulfate sulfurtransferase like domain containing 2 [Source:HGNC Symbol;Acc:HGNC:30087]	-	51	189	0.258840791	1.308149551
ENSG00000136002	43.92490505	219.3974572	-2.31672083	1.46E-06	3.34E-05	ARHGEF4	2	130836916	131047263	+	10611	protein_coding	Rho guanine nucleotide exchange factor 4 [Source:HGNC Symbol;Acc:HGNC:684]	-	51	189	0.143312567	0.724284102
ENSG00000130635	21619.40583	89743.17313	-2.053468069	1.46E-06	3.34E-05	COL5A1	9	134641774	134844843	+	11189	protein_coding	collagen type V alpha 1 chain [Source:HGNC Symbol;Acc:HGNC:2209]	-	25095	77314	66.87539169	280.9767161
ENSG00000114850	44353.60812	10680.18539	2.054104299	1.46E-06	3.34E-05	SSR3	3	156540140	156555184	-	4627	protein_coding	signal sequence receptor subunit 3 [Source:HGNC Symbol;Acc:HGNC:11325]	-	51484	9201	331.7746462	80.86097887
ENSG00000125618	58.57048548	5.817092258	3.308024064	1.46E-06	3.35E-05	PAX8	2	113215997	113278950	-	7400	protein_coding	paired box 8 [Source:HGNC Symbol;Acc:HGNC:8622]	PAX	68	5	0.273998134	0.027475256
ENSG00000205189	880.4444439	201.986023	2.123411164	1.50E-06	3.43E-05	ZBTB10	8	80485619	80526265	+	10216	protein_coding	zinc finger and BTB domain containing 10 [Source:HGNC Symbol;Acc:HGNC:30953]	-	1022	174	2.982911882	0.692583
ENSG00000267279	128.3522854	20.90699072	2.611976702	1.51E-06	3.46E-05	AC090409.1	18	61585746	61606916	-	1199	lincRNA	novel transcript	-	149	18	3.705420483	0.6104594
ENSG00000137266	272.2233149	1164.257823	-2.095967933	1.52E-06	3.46E-05	SLC22A23	6	3268962	3457022	-	8898	protein_coding	solute carrier family 22 member 23 [Source:HGNC Symbol;Acc:HGNC:21106]	-	316	1003	1.058924737	4.583655769
ENSG00000102409	419.540336	90.55282366	2.210687652	1.54E-06	3.50E-05	BEX4	X	103215092	103217246	+	1328	protein_coding	brain expressed X-linked 4 [Source:HGNC Symbol;Acc:HGNC:25475]	-	487	78	10.93455967	2.38836111
ENSG00000146477	114.5682311	18.5854597	2.617122247	1.55E-06	3.53E-05	SLC22A3	6	160348268	160452581	+	3348	protein_coding	solute carrier family 22 member 3 [Source:HGNC Symbol;Acc:HGNC:10967]	-	133	16	1.184504198	0.19432917
ENSG00000027075	114.5682311	18.5854597	2.617122247	1.55E-06	3.53E-05	PRKCH	14	61187559	61550976	+	8833	protein_coding	protein kinase C eta [Source:HGNC Symbol;Acc:HGNC:9403]	-	133	16	0.448966382	0.073657202
ENSG00000132122	5.156919939	54.56916371	-3.368938625	1.56E-06	3.55E-05	SPATA6	1	48295372	48472208	-	5939	protein_coding	spermatogenesis associated 6 [Source:HGNC Symbol;Acc:HGNC:18309]	-	6	47	0.030123702	0.321801449
ENSG00000172137	102.5071824	15.10316397	2.754200996	1.58E-06	3.58E-05	CALB2	16	71358713	71390438	+	1703	protein_coding	calbindin 2 [Source:HGNC Symbol;Acc:HGNC:1435]	-	119	13	2.083544239	0.310407472
ENSG00000102580	15147.7954	3659.896306	2.049202614	1.58E-06	3.58E-05	DNAJC3	13	95677139	95794989	+	5591	protein_coding	DnaJ heat shock protein family (Hsp40) member C3 [Source:HGNC Symbol;Acc:HGNC:9439]	-	17583	3153	93.77215493	22.93178924
ENSG00000204634	33.5868373	176.449252	-2.388381841	1.58E-06	3.58E-05	TBC1D8	2	101007617	101252866	-	6030	protein_coding	TBC1 domain family member 8 [Source:HGNC Symbol;Acc:HGNC:17791]	-	39	152	0.19284914	1.025013863
ENSG00000062822	113.7067277	508.4272366	-2.159320786	1.59E-06	3.59E-05	POLD1	19	50384204	50418016	+	4932	protein_coding	DNA polymerase delta 1, catalytic subunit [Source:HGNC Symbol;Acc:HGNC:9175]	-	132	438	0.798033782	3.611224646
ENSG00000156463	136.1058155	23.22852174	2.545355608	1.60E-06	3.60E-05	SH3RF2	5	145936579	146081791	+	7232	protein_coding	SH3 domain containing ring finger 2 [Source:HGNC Symbol;Acc:HGNC:26299]	-	158	20	0.65143199	0.112454035
ENSG00000172824	20.66422489	120.7326544	-2.53849817	1.60E-06	3.60E-05	CES4A	16	66988589	67009758	+	4340	protein_coding	carboxylesterase 4A [Source:HGNC Symbol;Acc:HGNC:26741]	-	24	104	0.164889091	0.974421983
ENSG00000168067	52.53995394	255.3810867	-2.278075372	1.61E-06	3.60E-05	MAP4K2	11	64784914	64803241	-	7649	protein_coding	mitogen-activated protein kinase kinase kinase kinase 2 [Source:HGNC Symbol;Acc:HGNC:6864]	-	61	220	0.237791095	1.169557244
ENSG00000084710	30.14081135	159.0378164	-2.394111897	1.61E-06	3.60E-05	EFR3B	2	25042130	25159137	+	10591	protein_coding	EFR3 homolog B [Source:HGNC Symbol;Acc:HGNC:29155]	-	35	137	0.098537488	0.526001597
ENSG00000113273	1517.956657	6290.183187	-2.050868185	1.61E-06	3.60E-05	ARSB	5	78777209	78986087	-	9053	protein_coding	arylsulfatase B [Source:HGNC Symbol;Acc:HGNC:714]	-	1762	5419	5.80341725	24.34053355
ENSG00000088882	1.39E-17	27.87158313	-7.822394841	1.61E-06	3.60E-05	CPXM1	20	2794069	2800637	-	2391	protein_coding	carboxypeptidase X, M14 family member 1 [Source:HGNC Symbol;Acc:HGNC:15771]	-	0	24	0	0.408164405
ENSG00000179240	0.849175216	27.87158313	-4.82804148	1.61E-06	3.60E-05	GVQW3	11	76381313	76414619	+	10972	protein_coding	GVQW motif containing 3 [Source:HGNC Symbol;Acc:HGNC:51239]	-	1	24	0.002717594	0.088946509
ENSG00000280339	1.39E-17	27.87158313	-7.822394841	1.61E-06	3.60E-05	AP001528.3	11	86908990	86912238	-	3249	TEC	novel transcript	-	0	24	0	0.300375837
ENSG00000182327	1.39E-17	27.87158313	-7.822394841	1.61E-06	3.60E-05	GLTPD2	17	4788959	4790390	+	1023	protein_coding	glycolipid transfer protein domain containing 2 [Source:HGNC Symbol;Acc:HGNC:33756]	-	0	24	0	0.953979564
ENSG00000255921	26.69478294	1.39E-17	7.761758892	1.61E-06	3.60E-05	AC026310.2	12	24949163	24960158	+	728	antisense	novel transcript, antisense to BCAT1	-	31	0	1.269698852	0
ENSG00000114541	0.849175216	27.87158313	-4.82804148	1.61E-06	3.60E-05	FRMD4B	3	69169990	69542583	-	9993	protein_coding	FERM domain containing 4B [Source:HGNC Symbol;Acc:HGNC:24886]	-	1	24	0.002983833	0.097660472
ENSG00000284649	1.39E-17	27.87158313	-7.822394841	1.61E-06	3.60E-05	AC009093.8	16	29113050	29217860	+	769	transcribed_unprocessed_pseudogene	BTG3 associated nuclear protein (BANP) pseudogene	-	0	24	0	1.269078145
ENSG00000147168	26.69478294	1.39E-17	7.761758892	1.61E-06	3.60E-05	IL2RG	X	71107404	71112108	-	2760	protein_coding	interleukin 2 receptor subunit gamma [Source:HGNC Symbol;Acc:HGNC:6010]	-	31	0	0.334906074	0
ENSG00000143891	46.50942028	229.8443175	-2.301560834	1.61E-06	3.60E-05	GALM	2	38665910	38741237	+	2790	protein_coding	galactose mutarotase [Source:HGNC Symbol;Acc:HGNC:24063]	-	54	198	0.57711182	2.88578818
ENSG00000181104	130.0752921	573.4299151	-2.139047723	1.64E-06	3.65E-05	F2R	5	76716043	76735781	+	4066	protein_coding	coagulation factor II thrombin receptor [Source:HGNC Symbol;Acc:HGNC:3537]	-	151	494	1.107337444	4.94041052
ENSG00000164520	4.29537759	49.92610852	-3.497228417	1.64E-06	3.65E-05	RAET1E	6	149883375	149898102	-	3004	protein_coding	retinoic acid early transcript 1E [Source:HGNC Symbol;Acc:HGNC:16793]	-	5	43	0.049629567	0.582065677
ENSG00000250510	3.433824714	45.28305253	-3.668632052	1.66E-06	3.70E-05	GPR162	12	6821545	6829972	+	3295	protein_coding	G protein-coupled receptor 162 [Source:HGNC Symbol;Acc:HGNC:16693]	-	4	39	0.036197201	0.481296442
ENSG00000187676	176.5964681	766.1164247	-2.116209979	1.66E-06	3.70E-05	B3GLCT	13	31199936	31332276	+	4566	protein_coding	beta 3-glucosyltransferase [Source:HGNC Symbol;Acc:HGNC:20207]	-	205	660	1.33871573	5.877755162
ENSG00000182585	71.49304808	8.13859198	3.118247289	1.68E-06	3.73E-05	EPGN	4	74308473	74315307	+	1814	protein_coding	epithelial mitogen [Source:HGNC Symbol;Acc:HGNC:17470]	-	83	7	1.364304219	0.156914913
ENSG00000124785	426.4323602	1793.390875	-2.071932283	1.70E-06	3.76E-05	NRN1	6	5997999	6007605	-	2328	protein_coding	neuritin 1 [Source:HGNC Symbol;Acc:HGNC:17972]	-	495	1545	6.340049308	26.98664965
ENSG00000263001	169.7044425	735.9366101	-2.11562364	1.71E-06	3.78E-05	GTF2I	7	74657667	74760692	+	10438	protein_coding	general transcription factor IIi [Source:HGNC Symbol;Acc:HGNC:4659]	GTF2I	197	634	0.562754979	2.469877584
ENSG00000198756	99.06116815	443.4245575	-2.160686462	1.76E-06	3.89E-05	COLGALT2	1	183929854	184037729	-	7806	protein_coding	collagen beta(1-O)galactosyltransferase 2 [Source:HGNC Symbol;Acc:HGNC:16790]	-	115	382	0.439278255	1.989932198
ENSG00000119048	6769.678863	1642.491803	2.04313328	1.76E-06	3.91E-05	UBE2B	5	134371179	134391992	+	3291	protein_coding	ubiquitin conjugating enzyme E2 B [Source:HGNC Symbol;Acc:HGNC:12473]	-	7858	1415	71.19582957	17.48364665
ENSG00000134986	646.9771313	2689.499204	-2.055308504	1.78E-06	3.93E-05	NREP	5	111662621	111997464	-	9337	protein_coding	neuronal regeneration related protein [Source:HGNC Symbol;Acc:HGNC:16834]	-	751	2317	2.398297147	10.0907196
ENSG00000087494	247.2397254	49.92610852	2.305649887	1.80E-06	3.97E-05	PTHLH	12	27958084	27972705	-	3377	protein_coding	parathyroid hormone like hormone [Source:HGNC Symbol;Acc:HGNC:9607]	-	287	43	2.534085411	0.517774739
ENSG00000196159	279.1153396	1180.508492	-2.079910812	1.80E-06	3.97E-05	FAT4	4	125316399	125492932	+	16439	protein_coding	FAT atypical cadherin 4 [Source:HGNC Symbol;Acc:HGNC:23109]	-	324	1017	0.587678804	2.515643064
ENSG00000272668	10.32607369	76.62366781	-2.874752749	1.82E-06	4.01E-05	AL590560.1	1	159854870	159867685	+	7134	antisense	uncharacterized LOC107985216 [Source:NCBI gene;Acc:107985216]	-	12	66	0.050155499	0.376196104
ENSG00000005249	6.879984921	59.2122182	-3.079930959	1.83E-06	4.02E-05	PRKAR2B	7	107044649	107161811	+	4318	protein_coding	protein kinase cAMP-dependent type II regulatory subunit beta [Source:HGNC Symbol;Acc:HGNC:9392]	-	8	51	0.055243064	0.480276129
ENSG00000175322	6.879984921	59.2122182	-3.079930959	1.83E-06	4.02E-05	ZNF519	18	14057457	14132490	-	15787	protein_coding	zinc finger protein 519 [Source:HGNC Symbol;Acc:HGNC:30574]	zf-C2H2	8	51	0.015109872	0.131363294
ENSG00000133937	6.879984921	59.2122182	-3.079930959	1.83E-06	4.02E-05	GSC	14	94768216	94770230	-	1264	protein_coding	goosecoid homeobox [Source:HGNC Symbol;Acc:HGNC:4612]	Homeobox	8	51	0.188718	1.64069013
ENSG00000143514	2562.959781	616.3781132	2.05574156	1.84E-06	4.03E-05	TP53BP2	1	223779899	223845972	-	5991	protein_coding	tumor protein p53 binding protein 2 [Source:HGNC Symbol;Acc:HGNC:12000]	-	2975	531	14.8066927	3.604115205
ENSG00000227051	286.0073641	1207.20602	-2.076997282	1.84E-06	4.04E-05	C14orf132	14	96039324	96093889	+	7775	protein_coding	chromosome 14 open reading frame 132 [Source:HGNC Symbol;Acc:HGNC:20346]	-	332	1040	1.273233622	5.439217241
ENSG00000166689	1617.891004	385.3864505	2.069444823	1.84E-06	4.04E-05	PLEKHA7	11	16777317	17014443	-	10987	protein_coding	pleckstrin homology domain containing A7 [Source:HGNC Symbol;Acc:HGNC:27049]	-	1878	332	5.096674239	1.228746864
ENSG00000254300	105.0916929	16.26392901	2.684000252	1.87E-06	4.10E-05	LINC01111	8	76406654	76524356	+	1663	lincRNA	long intergenic non-protein coding RNA 1111 [Source:HGNC Symbol;Acc:HGNC:49237]	-	122	14	2.187449291	0.342325499
ENSG00000076716	403.1717785	1683.118476	-2.061280734	1.88E-06	4.12E-05	GPC4	X	133300103	133415490	-	4960	protein_coding	glypican 4 [Source:HGNC Symbol;Acc:HGNC:4452]	-	468	1450	2.813420121	11.88747972
ENSG00000088451	728.8199164	168.3239155	2.113645586	1.90E-06	4.14E-05	TGDS	13	94574051	94596257	-	2589	protein_coding	TDP-glucose 4,6-dehydratase [Source:HGNC Symbol;Acc:HGNC:20324]	-	846	145	9.743359459	2.277400518
ENSG00000253250	180.0424809	33.67540815	2.414935164	1.91E-06	4.18E-05	C8orf88	8	90958637	90985257	-	894	protein_coding	chromosome 8 open reading frame 88 [Source:HGNC Symbol;Acc:HGNC:44672]	-	209	29	6.970744743	1.319058152
ENSG00000165891	806.3551862	186.896113	2.108570373	1.92E-06	4.18E-05	E2F7	12	77021247	77065580	-	6303	protein_coding	E2F transcription factor 7 [Source:HGNC Symbol;Acc:HGNC:23820]	E2F	936	161	4.427911725	1.038680629
ENSG00000230918	14.63364912	94.03511224	-2.672300685	1.93E-06	4.20E-05	AC008063.1	2	162073256	162075169	+	640	antisense	novel transcript	-	17	81	0.792025857	5.146458892
ENSG00000090447	18.94120557	111.4465534	-2.547895512	1.93E-06	4.21E-05	TFAP4	16	4257186	4273075	-	7867	protein_coding	transcription factor AP-4 [Source:HGNC Symbol;Acc:HGNC:11745]	bHLH	22	96	0.083384234	0.496210039
ENSG00000176055	24.1102596	132.3402799	-2.449652054	1.94E-06	4.21E-05	MBLAC2	5	90458203	90474768	-	5676	protein_coding	metallo-beta-lactamase domain containing 2 [Source:HGNC Symbol;Acc:HGNC:33711]	-	28	114	0.147090985	0.816706341
ENSG00000168306	96.47665741	431.8169362	-2.160514224	1.94E-06	4.21E-05	ACOX2	3	58505136	58537319	-	3859	protein_coding	acyl-CoA oxidase 2 [Source:HGNC Symbol;Acc:HGNC:120]	-	112	372	0.865393555	3.919869642
ENSG00000204851	12.04910705	81.26672007	-2.739553904	1.94E-06	4.22E-05	PNMA8B	19	46486906	46496498	-	5506	protein_coding	PNMA family member 8B [Source:HGNC Symbol;Acc:HGNC:29206]	-	14	70	0.07581624	0.516969946
ENSG00000138032	1111.327246	262.34566	2.082312557	1.94E-06	4.22E-05	PPM1B	2	44167969	44244384	+	7103	protein_coding	protein phosphatase, Mg2+/Mn2+ dependent 1B [Source:HGNC Symbol;Acc:HGNC:9276]	-	1290	226	5.415247471	1.293808761
ENSG00000177606	13467.86458	3297.738536	2.029938487	1.95E-06	4.23E-05	JUN	1	58780788	58784327	-	3540	protein_coding	Jun proto-oncogene, AP-1 transcription factor subunit [Source:HGNC Symbol;Acc:HGNC:6204]	TF_bZIP	15633	2841	131.6768651	32.63408459
ENSG00000179859	303.2374254	63.8552721	2.245724384	1.95E-06	4.24E-05	RNF227	17	7913324	7916276	-	2953	protein_coding	ring finger protein 227 [Source:HGNC Symbol;Acc:HGNC:27571]	-	352	55	3.554263561	0.757360596
ENSG00000101825	3649.315047	14891.43022	-2.028741927	1.96E-06	4.24E-05	MXRA5	X	3308565	3346641	-	9793	protein_coding	matrix remodeling associated 5 [Source:HGNC Symbol;Acc:HGNC:7539]	-	4236	12829	12.89765066	53.26973224
ENSG00000161692	31.00231804	161.3593412	-2.37452642	1.96E-06	4.25E-05	DBF4B	17	44708608	44752264	+	7146	protein_coding	DBF4 zinc finger B [Source:HGNC Symbol;Acc:HGNC:17883]	-	36	139	0.150213824	0.79096133
ENSG00000163710	420.401839	1751.60344	-2.058462003	1.98E-06	4.27E-05	PCOLCE2	3	142815922	142889206	-	3538	protein_coding	procollagen C-endopeptidase enhancer 2 [Source:HGNC Symbol;Acc:HGNC:8739]	-	488	1509	4.112750899	17.34342531
ENSG00000137393	621.1320411	141.6263798	2.132001741	1.98E-06	4.27E-05	RNF144B	6	18387350	18468874	+	5175	protein_coding	ring finger protein 144B [Source:HGNC Symbol;Acc:HGNC:21578]	-	721	122	4.154275775	0.958634246
ENSG00000111665	32.72533101	169.4846778	-2.367655931	2.01E-06	4.34E-05	CDCA3	12	6844793	6852066	-	5653	protein_coding	cell division cycle associated 3 [Source:HGNC Symbol;Acc:HGNC:14624]	-	38	146	0.200435675	1.050212864
ENSG00000170448	729.6814194	169.4846778	2.105441387	2.02E-06	4.36E-05	NFXL1	4	47847233	47914667	-	4484	protein_coding	nuclear transcription factor, X-box binding like 1 [Source:HGNC Symbol;Acc:HGNC:18726]	zf-NF-X1	847	146	5.632331642	1.324008323
ENSG00000143367	1417.160808	337.7952022	2.068449862	2.03E-06	4.36E-05	TUFT1	1	151540305	151583583	+	3878	protein_coding	tuftelin 1 [Source:HGNC Symbol;Acc:HGNC:12422]	-	1645	291	12.64819376	3.051326266
ENSG00000278962	9.464554811	71.9806152	-2.908686773	2.03E-06	4.36E-05	AC092645.1	2	112188364	112190635	+	2272	TEC	TEC	-	11	62	0.144362625	1.109652065
ENSG00000146592	444.5239237	98.67816347	2.170286356	2.03E-06	4.36E-05	CREB5	7	28299321	28825894	+	11674	protein_coding	cAMP responsive element binding protein 5 [Source:HGNC Symbol;Acc:HGNC:16844]	TF_bZIP	516	85	1.317954524	0.296075656
ENSG00000153879	2732.67587	661.6478354	2.046010077	2.03E-06	4.37E-05	CEBPG	19	33373330	33382686	+	4411	protein_coding	CCAAT enhancer binding protein gamma [Source:HGNC Symbol;Acc:HGNC:1837]	C/EBP	3172	570	21.44206131	5.254619354
ENSG00000102904	12.91062198	84.74900905	-2.701445855	2.05E-06	4.39E-05	TSNAXIP1	16	67806765	67832148	+	3852	protein_coding	translin associated factor X interacting protein 1 [Source:HGNC Symbol;Acc:HGNC:18586]	-	15	73	0.116111542	0.77061959
ENSG00000163485	12.91062198	84.74900905	-2.701445855	2.05E-06	4.39E-05	ADORA1	1	203090654	203167405	+	4191	protein_coding	adenosine A1 receptor [Source:HGNC Symbol;Acc:HGNC:262]	-	15	73	0.106719556	0.708286008
ENSG00000109674	7.741510963	62.69450868	-2.99512851	2.06E-06	4.41E-05	NEIL3	4	177309836	177362943	+	2959	protein_coding	nei like DNA glycosylase 3 [Source:HGNC Symbol;Acc:HGNC:24573]	-	9	54	0.090691786	0.742082616
ENSG00000224713	7.741510963	62.69450868	-2.99512851	2.06E-06	4.41E-05	AC025165.1	12	57612118	57619638	-	2600	antisense	novel transcript, antisense to ARHGEF25	-	9	54	0.103214229	0.8445471
ENSG00000162236	3489.936995	849.6912958	2.038059148	2.10E-06	4.48E-05	STX5	11	62806897	62832088	-	2257	protein_coding	syntaxin 5 [Source:HGNC Symbol;Acc:HGNC:11440]	-	4051	732	53.51815052	13.18812289
ENSG00000151657	1138.033839	270.4709955	2.072581426	2.10E-06	4.48E-05	KIN	10	7750962	7787981	-	6844	protein_coding	Kin17 DNA and RNA binding protein [Source:HGNC Symbol;Acc:HGNC:6327]	-	1321	233	5.755237222	1.384361087
ENSG00000186480	1151.817887	4699.939133	-2.028593888	2.10E-06	4.48E-05	INSIG1	7	155297776	155310235	+	3650	protein_coding	insulin induced gene 1 [Source:HGNC Symbol;Acc:HGNC:6083]	-	1337	4049	10.92217059	45.10849895
ENSG00000147642	516.8901771	117.2503666	2.139287121	2.11E-06	4.49E-05	SYBU	8	109573978	109691791	-	7024	protein_coding	syntabulin [Source:HGNC Symbol;Acc:HGNC:26011]	-	600	101	2.547048179	0.584709748
ENSG00000112110	2211.466563	535.1247653	2.04684743	2.11E-06	4.49E-05	MRPL18	6	159789812	159798436	+	1375	protein_coding	mitochondrial ribosomal protein L18 [Source:HGNC Symbol;Acc:HGNC:14477]	-	2567	461	55.66645731	13.63332194
ENSG00000271826	47.37092524	3.495642639	3.719683187	2.12E-06	4.51E-05	PLS3-AS1	X	115518182	115562731	-	2075	antisense	PLS3 antisense RNA 1 [Source:HGNC Symbol;Acc:HGNC:50343]	-	55	3	0.79034189	0.058790427
ENSG00000156398	18.07969531	105.6427399	-2.537484558	2.14E-06	4.54E-05	SFXN2	10	102714538	102743492	+	8034	protein_coding	sideroflexin 2 [Source:HGNC Symbol;Acc:HGNC:16086]	-	21	91	0.077939547	0.460588434
ENSG00000119630	261.0237749	1094.612098	-2.067564419	2.14E-06	4.54E-05	PGF	14	74941834	74955784	-	5962	protein_coding	placental growth factor [Source:HGNC Symbol;Acc:HGNC:8893]	-	303	943	1.515378319	6.431661573
ENSG00000132965	37.03286133	1.174306703	4.854920279	2.15E-06	4.55E-05	ALOX5AP	13	30713478	30764426	+	1715	protein_coding	arachidonate 5-lipoxygenase activating protein [Source:HGNC Symbol;Acc:HGNC:436]	-	43	1	0.747609384	0.023710425
ENSG00000272768	129.2137888	22.06775625	2.544061803	2.16E-06	4.58E-05	AC004854.2	7	44884953	44886393	+	1441	antisense	novel transcript, antisense to PURB	-	150	19	3.103828316	0.536158362
ENSG00000186283	361.8196328	1502.039591	-2.053146888	2.16E-06	4.58E-05	TOR3A	1	179081377	179098023	+	3917	protein_coding	torsin family 3 member A [Source:HGNC Symbol;Acc:HGNC:11997]	-	420	1294	3.197172961	13.43334498
ENSG00000261189	248.1012285	51.08687239	2.277579607	2.16E-06	4.58E-05	AL031058.1	6	7540451	7541338	-	888	antisense	novel transcript, antisense to DSP	-	288	44	9.670522385	2.014852107
ENSG00000134717	2668.063146	648.8794523	2.039598603	2.18E-06	4.61E-05	BTF3L4	1	52056125	52090716	+	6022	protein_coding	basic transcription factor 3 like 4 [Source:HGNC Symbol;Acc:HGNC:30547]	-	3097	559	15.33454403	3.774631153
ENSG00000107611	18.94120557	110.2857907	-2.532805449	2.19E-06	4.62E-05	CUBN	10	16823966	17129817	-	13270	protein_coding	cubilin [Source:HGNC Symbol;Acc:HGNC:2548]	-	22	95	0.049433592	0.291109344
ENSG00000174721	18.94120557	110.2857907	-2.532805449	2.19E-06	4.62E-05	FGFBP3	10	91906589	91909483	-	2545	protein_coding	fibroblast growth factor binding protein 3 [Source:HGNC Symbol;Acc:HGNC:23428]	-	22	95	0.257753937	1.517886442
ENSG00000166145	133.5213055	23.22852174	2.517724602	2.19E-06	4.62E-05	SPINT1	15	40844018	40858207	+	3542	protein_coding	serine peptidase inhibitor, Kunitz type 1 [Source:HGNC Symbol;Acc:HGNC:11246]	-	155	20	1.30482886	0.229606883
ENSG00000185252	32.72533101	168.3239155	-2.357747715	2.20E-06	4.62E-05	ZNF74	22	20394115	20408461	+	6251	protein_coding	zinc finger protein 74 [Source:HGNC Symbol;Acc:HGNC:13144]	zf-C2H2	38	145	0.181261058	0.943239472
ENSG00000146457	6344.957891	1561.238457	2.022848631	2.21E-06	4.64E-05	WTAP	6	159725585	159756319	+	6419	protein_coding	WT1 associated protein [Source:HGNC Symbol;Acc:HGNC:16846]	-	7365	1345	34.21178925	8.520368377
ENSG00000213859	2801.596109	682.5415533	2.037096973	2.23E-06	4.68E-05	KCTD11	17	7351889	7354944	+	3056	protein_coding	potassium channel tetramerization domain containing 11 [Source:HGNC Symbol;Acc:HGNC:21302]	-	3252	588	31.72981936	7.823974735
ENSG00000253910	25.83327538	139.3048549	-2.424540116	2.23E-06	4.68E-05	PCDHGB2	5	141360042	141512979	+	4769	protein_coding	protocadherin gamma subfamily B, 2 [Source:HGNC Symbol;Acc:HGNC:8709]	-	30	120	0.187570417	1.023192591
ENSG00000170385	1244.86021	5055.132331	-2.021639842	2.25E-06	4.72E-05	SLC30A1	1	211571568	211578742	-	5474	protein_coding	solute carrier family 30 member 1 [Source:HGNC Symbol;Acc:HGNC:11012]	-	1445	4355	7.871064415	32.35093443
ENSG00000160570	1911.663523	463.1575137	2.045012675	2.25E-06	4.72E-05	DEDD2	19	42198598	42220140	-	2631	protein_coding	death effector domain containing 2 [Source:HGNC Symbol;Acc:HGNC:24450]	-	2219	399	25.14819775	6.166738191
ENSG00000232931	26.69478294	142.7871423	-2.413048672	2.26E-06	4.73E-05	LINC00342	2	95807118	95816215	-	2618	lincRNA	long intergenic non-protein coding RNA 342 [Source:HGNC Symbol;Acc:HGNC:42470]	-	31	123	0.353071339	1.910464326
ENSG00000099984	8.603034052	67.33756217	-2.94828899	2.27E-06	4.74E-05	GSTT2	22	23980058	23983915	+	1184	polymorphic_pseudogene	glutathione S-transferase theta 2 (gene/pseudogene) [Source:HGNC Symbol;Acc:HGNC:4642]	-	10	58	0.25183652	1.991956061
ENSG00000169946	478.1225415	107.9642654	2.145762312	2.28E-06	4.76E-05	ZFPM2	8	104590733	105804532	+	7775	protein_coding	zinc finger protein, FOG family member 2 [Source:HGNC Symbol;Acc:HGNC:16700]	-	555	93	2.128447772	0.486391542
ENSG00000116584	19170.15284	4745.208854	2.014295031	2.28E-06	4.76E-05	ARHGEF2	1	155946851	156007070	-	9135	protein_coding	Rho/Rac guanine nucleotide exchange factor 2 [Source:HGNC Symbol;Acc:HGNC:682]	-	22252	4088	72.63248652	18.19725155
ENSG00000129422	6.879984921	58.05145464	-3.051421935	2.29E-06	4.76E-05	MTUS1	8	17643795	17800917	-	12010	protein_coding	microtubule associated scaffold protein 1 [Source:HGNC Symbol;Acc:HGNC:29789]	-	8	50	0.019861745	0.169289671
ENSG00000255031	6.879984921	58.05145464	-3.051421935	2.29E-06	4.76E-05	AP002807.1	11	68050740	68053762	+	1209	antisense	novel transcript, antisense to CHKA	-	8	50	0.197303186	1.681694743
ENSG00000125510	6.879984921	58.05145464	-3.051421935	2.29E-06	4.76E-05	OPRL1	20	64080173	64100643	+	3549	protein_coding	opioid related nociceptin receptor 1 [Source:HGNC Symbol;Acc:HGNC:8155]	-	8	50	0.067213173	0.572885022
ENSG00000227825	6.879984921	58.05145464	-3.051421935	2.29E-06	4.76E-05	SLC9A7P1	12	98453835	98457145	-	3311	transcribed_processed_pseudogene	solute carrier family 9 member 7 pseudogene 1 [Source:HGNC Symbol;Acc:HGNC:32679]	-	8	50	0.072044564	0.614064918
ENSG00000136811	261.885278	1093.451336	-2.061282597	2.30E-06	4.77E-05	ODF2	9	128455186	128501292	+	6393	protein_coding	outer dense fiber of sperm tails 2 [Source:HGNC Symbol;Acc:HGNC:8114]	-	304	942	1.417879397	5.991694497
ENSG00000231064	12.04910705	80.10595703	-2.718827106	2.30E-06	4.78E-05	AC234582.1	1	155195004	155205495	+	2466	antisense	novel transcript, antisense to THBS3	-	14	69	0.169279893	1.137783108
ENSG00000184164	11222.7878	2776.556361	2.015022649	2.31E-06	4.80E-05	CRELD2	22	49918167	49927540	+	5165	protein_coding	cysteine rich with EGF like domains 2 [Source:HGNC Symbol;Acc:HGNC:28150]	-	13027	2392	75.20461631	18.83190752
ENSG00000139946	360.0966267	78.94519398	2.187989086	2.34E-06	4.86E-05	PELI2	14	56117814	56301526	+	6278	protein_coding	pellino E3 ubiquitin protein ligase family member 2 [Source:HGNC Symbol;Acc:HGNC:8828]	-	418	68	1.985296528	0.440444372
ENSG00000179029	31.00231804	159.0378164	-2.353633555	2.36E-06	4.88E-05	TMEM107	17	8173237	8176399	-	3163	protein_coding	transmembrane protein 107 [Source:HGNC Symbol;Acc:HGNC:28128]	-	36	137	0.339370213	1.761265542
ENSG00000144566	4671.919092	1152.650202	2.0189644	2.37E-06	4.91E-05	RAB5A	3	19947079	19985175	+	3785	protein_coding	RAB5A, member RAS oncogene family [Source:HGNC Symbol;Acc:HGNC:9783]	-	5423	993	42.72126788	10.66809386
ENSG00000138135	416.0943239	1709.816004	-2.038482684	2.38E-06	4.92E-05	CH25H	10	89205629	89207314	-	1686	protein_coding	cholesterol 25-hydroxylase [Source:HGNC Symbol;Acc:HGNC:1907]	-	483	1473	8.542007984	35.52619046
ENSG00000178607	4370.393047	1078.361428	2.018819486	2.40E-06	4.92E-05	ERN1	17	64039142	64130819	-	10864	protein_coding	endoplasmic reticulum to nucleus signaling 1 [Source:HGNC Symbol;Acc:HGNC:3449]	-	5073	929	13.92340699	3.477197993
ENSG00000158092	2511.269602	614.056589	2.031792252	2.40E-06	4.92E-05	NCK1	3	136862208	136949823	+	3727	protein_coding	NCK adaptor protein 1 [Source:HGNC Symbol;Acc:HGNC:7664]	-	2915	529	23.32112941	5.77164675
ENSG00000100206	0.849175216	26.71081789	-4.766918031	2.40E-06	4.92E-05	DMC1	22	38518949	38570286	-	3524	protein_coding	DNA meiotic recombinase 1 [Source:HGNC Symbol;Acc:HGNC:2927]	-	1	23	0.00846125	0.265396627
ENSG00000175556	25.83327538	1.39E-17	7.71467474	2.40E-06	4.92E-05	LONRF3	X	118974614	119018355	+	4041	protein_coding	LON peptidase N-terminal domain and ring finger 3 [Source:HGNC Symbol;Acc:HGNC:21152]	-	30	0	0.221361871	0
ENSG00000244537	24.9717676	1.39E-17	7.666001946	2.40E-06	4.92E-05	KRTAP4-2	17	41177446	41178208	-	763	protein_coding	keratin associated protein 4-2 [Source:HGNC Symbol;Acc:HGNC:18900]	-	29	0	1.133297348	0
ENSG00000214198	24.9717676	1.39E-17	7.666001946	2.40E-06	4.92E-05	TTC41P	12	103843749	103930211	-	6495	transcribed_unitary_pseudogene	tetratricopeptide repeat domain 41, pseudogene [Source:HGNC Symbol;Acc:HGNC:49210]	-	29	0	0.133134084	0
ENSG00000124772	0.849175216	26.71081789	-4.766918031	2.40E-06	4.92E-05	CPNE5	6	36740775	36840002	-	6330	protein_coding	copine 5 [Source:HGNC Symbol;Acc:HGNC:2318]	-	1	23	0.004710497	0.147750034
ENSG00000237133	24.9717676	1.39E-17	7.666001946	2.40E-06	4.92E-05	AC020594.1	2	33555047	33563547	-	338	antisense	novel transcript	-	29	0	2.55830141	0
ENSG00000215895	24.9717676	1.39E-17	7.666001946	2.40E-06	4.92E-05	AL354702.1	1	38708931	38710890	+	1960	processed_pseudogene	heat shock 70kDa protein 5 (glucose-regulated protein, 78kDa) (HSPA5) pseudogene	-	29	0	0.441176468	0
ENSG00000248371	25.83327538	1.39E-17	7.71467474	2.40E-06	4.92E-05	LINC02056	5	72574120	72660669	-	818	lincRNA	long intergenic non-protein coding RNA 2056 [Source:HGNC Symbol;Acc:HGNC:52898]	-	30	0	1.093549292	0
ENSG00000136457	0.849175216	26.71081789	-4.766918031	2.40E-06	4.92E-05	CHAD	17	50464496	50468966	-	1802	protein_coding	chondroadherin [Source:HGNC Symbol;Acc:HGNC:1909]	-	1	23	0.016546861	0.51901094
ENSG00000140505	25.83327538	1.39E-17	7.71467474	2.40E-06	4.92E-05	CYP1A2	15	74748844	74756202	+	2728	protein_coding	cytochrome P450 family 1 subfamily A member 2 [Source:HGNC Symbol;Acc:HGNC:2596]	-	30	0	0.327904443	0
ENSG00000259354	25.83327538	1.39E-17	7.71467474	2.40E-06	4.92E-05	AC025580.2	15	45448427	45513767	+	3886	antisense	novel transcript, antisense to SLC30A4	-	30	0	0.230191282	0
ENSG00000108176	128.3522854	22.06775625	2.534420887	2.41E-06	4.92E-05	DNAJC12	10	67796665	67838166	-	2121	protein_coding	DnaJ heat shock protein family (Hsp40) member C12 [Source:HGNC Symbol;Acc:HGNC:28908]	-	149	19	2.094671928	0.36426412
ENSG00000244560	74.07755998	333.1521535	-2.166916792	2.42E-06	4.94E-05	AC004890.2	7	149285281	149297312	+	4288	transcribed_unprocessed_pseudogene	AI894139 pseudogene [Source:NCBI gene;Acc:155060]	-	86	287	0.598017767	2.721639399
ENSG00000143067	1055.329552	251.8988	2.066331301	2.42E-06	4.94E-05	ZNF697	1	119619422	119647773	-	5041	protein_coding	zinc finger protein 697 [Source:HGNC Symbol;Acc:HGNC:32034]	zf-C2H2	1225	217	7.245857751	1.75043706
ENSG00000178031	3094.507124	12437.57918	-2.006873898	2.49E-06	5.08E-05	ADAMTSL1	9	17906563	18910950	+	13652	protein_coding	ADAMTS like 1 [Source:HGNC Symbol;Acc:HGNC:14632]	-	3592	10715	7.845316358	31.91533144
ENSG00000162636	42.20189458	203.1467853	-2.263304804	2.52E-06	5.12E-05	FAM102B	1	108560089	108644900	+	9355	protein_coding	family with sequence similarity 102 member B [Source:HGNC Symbol;Acc:HGNC:27637]	-	49	175	0.156179023	0.760672507
ENSG00000166173	7208.183882	1791.069351	2.008752943	2.54E-06	5.17E-05	LARP6	15	70829130	70854159	-	5554	protein_coding	La ribonucleoprotein domain family member 6 [Source:HGNC Symbol;Acc:HGNC:24012]	-	8367	1543	44.91943718	11.29701002
ENSG00000085840	7.741510963	61.53374522	-2.968215043	2.55E-06	5.18E-05	ORC1	1	52372829	52404459	-	3157	protein_coding	origin recognition complex subunit 1 [Source:HGNC Symbol;Acc:HGNC:8487]	-	9	53	0.0850038	0.682660463
ENSG00000137831	725.3739044	2942.545339	-2.020052966	2.57E-06	5.22E-05	UACA	15	70654554	70763593	-	11031	protein_coding	uveal autoantigen with coiled-coil domains and ankyrin repeats [Source:HGNC Symbol;Acc:HGNC:15947]	-	842	2535	2.275975693	9.344725365
ENSG00000279348	1.710671839	32.51464331	-4.143009704	2.59E-06	5.25E-05	AC012513.3	2	216211404	216213519	+	2116	TEC	TEC	-	2	28	0.028182839	0.538078738
ENSG00000187815	10.32607369	75.46290469	-2.852762201	2.60E-06	5.27E-05	ZFP69	1	40477215	40496343	+	3248	protein_coding	ZFP69 zinc finger protein [Source:HGNC Symbol;Acc:HGNC:24708]	zf-C2H2	12	65	0.110162971	0.813768358
ENSG00000196569	270.5003088	1120.148864	-2.049409035	2.61E-06	5.28E-05	LAMA2	6	128883141	129516569	+	10358	protein_coding	laminin subunit alpha 2 [Source:HGNC Symbol;Acc:HGNC:6482]	-	314	965	0.903907841	3.788391643
ENSG00000169976	3184.964938	785.8493804	2.018811764	2.61E-06	5.28E-05	SF3B5	6	144094881	144095573	-	693	protein_coding	splicing factor 3b subunit 5 [Source:HGNC Symbol;Acc:HGNC:21083]	-	3697	677	159.0693947	39.72454187
ENSG00000113389	265.3312903	1095.77286	-2.045491864	2.64E-06	5.34E-05	NPR3	5	32689070	32791724	+	9866	protein_coding	natriuretic peptide receptor 3 [Source:HGNC Symbol;Acc:HGNC:7945]	-	308	944	0.930850675	3.89075914
ENSG00000138386	177.4579713	747.5442311	-2.073794897	2.66E-06	5.37E-05	NAB1	2	190646746	190692766	+	4887	protein_coding	NGFI-A binding protein 1 [Source:HGNC Symbol;Acc:HGNC:7626]	-	206	644	1.256884278	5.358546349
ENSG00000174791	169.7044425	713.8821301	-2.071734696	2.72E-06	5.48E-05	RIN1	11	66330242	66336840	-	5469	protein_coding	Ras and Rab interactor 1 [Source:HGNC Symbol;Acc:HGNC:18749]	-	197	615	1.074060426	4.572678373
ENSG00000186871	11.18759102	78.94519398	-2.803587879	2.73E-06	5.50E-05	ERCC6L	X	72204657	72239047	-	4364	protein_coding	ERCC excision repair 6 like, spindle assembly checkpoint helicase [Source:HGNC Symbol;Acc:HGNC:20794]	-	13	68	0.088823733	0.633618186
ENSG00000181619	11.18759102	78.94519398	-2.803587879	2.73E-06	5.50E-05	GPR135	14	59429022	59465342	-	4977	protein_coding	G protein-coupled receptor 135 [Source:HGNC Symbol;Acc:HGNC:19991]	-	13	68	0.077883619	0.55557761
ENSG00000126882	4.29537759	47.60458063	-3.428689531	2.75E-06	5.54E-05	FAM78A	9	131258076	131276547	-	5499	protein_coding	family with sequence similarity 78 member A [Source:HGNC Symbol;Acc:HGNC:25465]	-	5	41	0.027111697	0.30318213
ENSG00000271216	63.73951122	6.977838704	3.171757425	2.77E-06	5.57E-05	LINC01050	13	42810366	42812562	-	760	lincRNA	long intergenic non-protein coding RNA 1050 [Source:HGNC Symbol;Acc:HGNC:49044]	-	74	6	2.903277444	0.321026675
ENSG00000134480	2081.379612	511.9095229	2.023362611	2.78E-06	5.59E-05	CCNH	5	87318416	87413019	-	6070	protein_coding	cyclin H [Source:HGNC Symbol;Acc:HGNC:1594]	-	2416	441	11.86803044	2.954291613
ENSG00000124216	149.0283648	629.1464964	-2.076752699	2.80E-06	5.61E-05	SNAI1	20	49982999	49988886	+	1686	protein_coding	snail family transcriptional repressor 1 [Source:HGNC Symbol;Acc:HGNC:11128]	zf-C2H2	173	542	3.059559796	13.07209452
ENSG00000140105	21703.83312	5446.309153	1.994578884	2.81E-06	5.64E-05	WARS	14	100333788	100376805	-	6358	protein_coding	tryptophanyl-tRNA synthetase [Source:HGNC Symbol;Acc:HGNC:12729]	-	25193	4692	118.1489253	30.00826892
ENSG00000213430	150.7513714	27.87158313	2.43089859	2.82E-06	5.64E-05	HSPD1P1	5	21882585	21884310	+	1726	processed_pseudogene	heat shock protein family D (Hsp60) member 1 pseudogene 1 [Source:HGNC Symbol;Acc:HGNC:35133]	-	175	24	3.023205506	0.565423577
ENSG00000063660	3798.355064	15130.54721	-1.993976631	2.84E-06	5.70E-05	GPC1	2	240435671	240468078	+	6516	protein_coding	glypican 1 [Source:HGNC Symbol;Acc:HGNC:4449]	-	4409	13035	20.17573829	81.34547942
ENSG00000261879	6.879984921	56.89069104	-3.022338169	2.87E-06	5.73E-05	AC087500.1	17	5192084	5248069	+	2324	antisense	uncharacterized LOC100130950 [Source:NCBI gene;Acc:100130950]	-	8	49	0.102641804	0.857360398
ENSG00000175352	354.9276085	78.94519398	2.167137691	2.89E-06	5.77E-05	NRIP3	11	8980576	9004049	-	4123	protein_coding	nuclear receptor interacting protein 3 [Source:HGNC Symbol;Acc:HGNC:1167]	-	412	68	2.979574809	0.670654806
ENSG00000225855	44.78641019	213.5936459	-2.250125911	2.92E-06	5.81E-05	RUSC1-AS1	1	155316863	155324176	-	3516	antisense	RUSC1 antisense RNA 1 [Source:HGNC Symbol;Acc:HGNC:26680]	-	52	184	0.440986089	2.128003901
ENSG00000255201	218.8101228	45.28305253	2.270018314	2.92E-06	5.81E-05	AC087623.1	8	38421889	38426096	+	534	antisense	novel transcript	-	254	39	14.18282918	2.969797335
ENSG00000197329	262.746781	55.72992739	2.23503944	2.92E-06	5.81E-05	PELI1	2	64092652	64144454	-	4125	protein_coding	pellino E3 ubiquitin protein ligase 1 [Source:HGNC Symbol;Acc:HGNC:8827]	-	305	48	2.20468374	0.473173864
ENSG00000107864	223.1176384	46.44381661	2.261698542	2.92E-06	5.81E-05	CPEB3	10	92046692	92291087	-	7928	protein_coding	cytoplasmic polyadenylation element binding protein 3 [Source:HGNC Symbol;Acc:HGNC:21746]	-	259	40	0.974106711	0.205163365
ENSG00000280219	3.433824714	42.96152419	-3.592895562	2.92E-06	5.81E-05	AC093908.1	4	147487971	147496062	+	8092	TEC	TEC	-	4	37	0.014739221	0.185929933
ENSG00000130558	113.7067277	488.6942805	-2.102224312	2.93E-06	5.82E-05	OLFM1	9	135075422	135121179	+	6123	protein_coding	olfactomedin 1 [Source:HGNC Symbol;Acc:HGNC:17187]	-	132	421	0.64280624	2.795897847
ENSG00000284237	2.572256539	38.31846674	-3.826816549	2.93E-06	5.82E-05	AL356275.1	1	207959292	207969329	+	7440	lincRNA	novel transcript	-	3	33	0.012023163	0.180361761
ENSG00000258515	2.572256539	38.31846674	-3.826816549	2.93E-06	5.82E-05	AL355075.2	14	20451305	20451918	+	478	antisense	novel transcript, antisense to OSGEP	-	3	33	0.18713877	2.807304401
ENSG00000196074	9.464554811	69.65908874	-2.861463522	2.96E-06	5.86E-05	SYCP2	20	59863563	59933655	-	6466	protein_coding	synaptonemal complex protein 2 [Source:HGNC Symbol;Acc:HGNC:11490]	-	11	60	0.050725624	0.377327982
ENSG00000267904	9.464554811	69.65908874	-2.861463522	2.96E-06	5.86E-05	AC024075.1	19	16639967	16640668	-	546	sense_intronic	novel transcript, sense intronic C19orf42	-	11	60	0.600717737	4.468503175
ENSG00000121281	289.4533764	1186.312303	-2.03454098	2.96E-06	5.87E-05	ADCY7	16	50246137	50318135	+	8630	protein_coding	adenylate cyclase 7 [Source:HGNC Symbol;Acc:HGNC:238]	-	336	1022	1.160910914	4.815524129
ENSG00000148572	3327.112931	828.797578	2.005046012	3.00E-06	5.93E-05	NRBF2	10	63133247	63155031	+	1901	protein_coding	nuclear receptor binding factor 2 [Source:HGNC Symbol;Acc:HGNC:19692]	-	3862	714	60.57599621	15.27283142
ENSG00000133773	1388.731209	340.1167265	2.02933869	3.00E-06	5.94E-05	CCDC59	12	82223681	82358805	-	3784	protein_coding	coiled-coil domain containing 59 [Source:HGNC Symbol;Acc:HGNC:25005]	-	1612	293	12.70235723	3.148617869
ENSG00000261040	1388.731209	340.1167265	2.02933869	3.00E-06	5.94E-05	WFDC21P	17	60083566	60091885	-	1099	transcribed_unitary_pseudogene	WAP four-disulfide core domain 21, pseudogene [Source:HGNC Symbol;Acc:HGNC:50357]	-	1612	293	43.73586875	10.84110102
ENSG00000164627	130.0752921	23.22852174	2.480040284	3.03E-06	5.97E-05	KIF6	6	39329990	39725405	-	11868	protein_coding	kinesin family member 6 [Source:HGNC Symbol;Acc:HGNC:21202]	-	151	20	0.379375973	0.068526085
ENSG00000261114	157.6433974	30.19311338	2.380348802	3.11E-06	6.13E-05	AC012181.1	16	56941028	56941726	+	699	sense_intronic	novel transcript, sense intronic to HERPUD1	-	183	26	7.806283627	1.512514809
ENSG00000235790	10.32607369	74.30214155	-2.830431262	3.11E-06	6.13E-05	AC114488.2	1	31644049	31660162	+	2216	antisense	novel transcript, antisense to COL16A1	-	12	64	0.161466303	1.174393614
ENSG00000198081	49.95543981	232.165842	-2.213222876	3.11E-06	6.13E-05	ZBTB14	18	5289019	5297053	-	4120	protein_coding	zinc finger and BTB domain containing 14 [Source:HGNC Symbol;Acc:HGNC:12860]	ZBTB	58	200	0.419760134	1.973950432
ENSG00000155438	1999.536828	495.6588532	2.012023352	3.17E-06	6.24E-05	NIFK	2	121726945	121736923	-	2447	protein_coding	nucleolar protein interacting with the FHA domain of MKI67 [Source:HGNC Symbol;Acc:HGNC:17838]	-	2321	427	28.28209545	7.095734691
ENSG00000012061	3456.338378	865.9419651	1.996775123	3.24E-06	6.37E-05	ERCC1	19	45407333	45478828	-	5576	protein_coding	ERCC excision repair 1, endonuclease non-catalytic subunit [Source:HGNC Symbol;Acc:HGNC:3433]	-	4012	746	21.4540146	5.440258367
ENSG00000187955	565.1343457	2263.499519	-2.001614244	3.25E-06	6.38E-05	COL14A1	8	120059780	120372036	+	8647	protein_coding	collagen type XIV alpha 1 chain [Source:HGNC Symbol;Acc:HGNC:2191]	-	656	1950	2.262084339	9.170069255
ENSG00000259807	19.80271542	111.4465534	-2.484171718	3.27E-06	6.42E-05	AC009093.1	16	29217170	29220031	-	2099	lincRNA	novel transcript	-	23	96	0.32672759	1.859782932
ENSG00000152492	4762.376905	1200.241448	1.988265692	3.28E-06	6.43E-05	CCDC50	3	191329077	191398670	+	9202	protein_coding	coiled-coil domain containing 50 [Source:HGNC Symbol;Acc:HGNC:18111]	-	5528	1034	17.9125006	4.569216885
ENSG00000186815	833.0617791	3317.471492	-1.993402407	3.28E-06	6.43E-05	TPCN1	12	113221050	113298585	+	8728	protein_coding	two pore segment channel 1 [Source:HGNC Symbol;Acc:HGNC:18182]	-	967	2858	3.30355962	13.31529983
ENSG00000163743	876.1369289	212.4328836	2.043623702	3.32E-06	6.49E-05	RCHY1	4	75479037	75514764	-	6565	protein_coding	ring finger and CHY zinc finger domain containing 1 [Source:HGNC Symbol;Acc:HGNC:17479]	-	1017	183	4.619092242	1.133495558
ENSG00000183621	446.2469297	103.3212145	2.109604488	3.37E-06	6.58E-05	ZNF438	10	30820207	31031937	-	4267	protein_coding	zinc finger protein 438 [Source:HGNC Symbol;Acc:HGNC:21029]	-	518	89	3.619741271	0.848146408
ENSG00000198934	40.47888382	195.0214492	-2.264389418	3.37E-06	6.58E-05	MAGEE1	X	76427724	76431353	+	3630	protein_coding	MAGE family member E1 [Source:HGNC Symbol;Acc:HGNC:24934]	-	47	168	0.38606608	1.881941503
ENSG00000280123	129.2137888	23.22852174	2.470463366	3.37E-06	6.58E-05	AC023632.6	8	94427712	94429888	-	2177	TEC	TEC	-	150	20	2.054486267	0.373572613
ENSG00000117155	102.5071824	439.9422711	-2.100047579	3.38E-06	6.59E-05	SSX2IP	1	84643707	84690803	-	8639	protein_coding	SSX family member 2 interacting protein [Source:HGNC Symbol;Acc:HGNC:16509]	-	119	379	0.410727612	1.78393571
ENSG00000079616	100.7841753	431.8169362	-2.09758332	3.39E-06	6.61E-05	KIF22	16	29790719	29805385	+	4312	protein_coding	kinesin family member 22 [Source:HGNC Symbol;Acc:HGNC:6391]	-	117	372	0.809054024	3.508065155
ENSG00000111859	1656.658639	410.9232177	2.011066578	3.40E-06	6.61E-05	NEDD9	6	11183298	11382348	-	10359	protein_coding	neural precursor cell expressed, developmentally down-regulated 9 [Source:HGNC Symbol;Acc:HGNC:7733]	-	1923	354	5.53518147	1.389597078
ENSG00000184979	31.00231804	155.5555292	-2.321715752	3.40E-06	6.62E-05	USP18	22	18149899	18177397	+	2129	protein_coding	ubiquitin specific peptidase 18 [Source:HGNC Symbol;Acc:HGNC:12616]	-	36	134	0.504193511	2.559367202
ENSG00000081853	80.96959094	352.8851103	-2.1217879	3.42E-06	6.64E-05	PCDHGA2	5	141338760	141512979	+	6724	protein_coding	protocadherin gamma subfamily A, 2 [Source:HGNC Symbol;Acc:HGNC:8700]	-	94	304	0.416841127	1.838439498
ENSG00000111011	4977.752652	1258.279552	1.983954942	3.42E-06	6.64E-05	RSRC2	12	122503458	122527000	-	8741	protein_coding	arginine and serine rich coiled-coil 2 [Source:HGNC Symbol;Acc:HGNC:30559]	-	5778	1084	19.71000933	5.042798618
ENSG00000225697	257.5777625	1049.342376	-2.025799622	3.43E-06	6.65E-05	SLC26A6	3	48625723	48635493	-	6373	protein_coding	solute carrier family 26 member 6 [Source:HGNC Symbol;Acc:HGNC:14472]	-	299	904	1.398935472	5.768036172
ENSG00000164877	283.4228549	1151.48944	-2.021922901	3.44E-06	6.66E-05	MICALL2	7	1428465	1459502	-	8843	protein_coding	MICAL like 2 [Source:HGNC Symbol;Acc:HGNC:29672]	-	329	992	1.109345141	4.561582253
ENSG00000139625	393.6952451	1582.132175	-2.006323879	3.47E-06	6.73E-05	MAP3K12	12	53479669	53500063	-	7971	protein_coding	mitogen-activated protein kinase kinase kinase 12 [Source:HGNC Symbol;Acc:HGNC:6851]	-	457	1363	1.709518494	6.953228633
ENSG00000165029	3977.547685	1005.233417	1.98423963	3.50E-06	6.77E-05	ABCA1	9	104781002	104928237	-	11350	protein_coding	ATP binding cassette subfamily A member 1 [Source:HGNC Symbol;Acc:HGNC:29]	-	4617	866	12.12926335	3.102597896
ENSG00000261373	14.63364912	90.55282366	-2.617925762	3.51E-06	6.79E-05	VPS9D1-AS1	16	89711856	89718165	+	1753	antisense	VPS9D1 antisense RNA 1 [Source:HGNC Symbol;Acc:HGNC:48915]	-	17	78	0.289159469	1.809323191
ENSG00000013016	122.3217618	513.0702851	-2.067190444	3.57E-06	6.90E-05	EHD3	2	31234337	31269447	+	4636	protein_coding	EH domain containing 3 [Source:HGNC Symbol;Acc:HGNC:3244]	-	142	442	0.913303937	3.876879524
ENSG00000227908	45.64791527	3.495642639	3.666385592	3.58E-06	6.90E-05	FLJ31104	5	55995167	56003649	+	2289	antisense	uncharacterized LOC441072 [Source:NCBI gene;Acc:441072]	-	53	3	0.690399534	0.053294075
ENSG00000235505	45.64791527	3.495642639	3.666385592	3.58E-06	6.90E-05	CASP17P	11	104901549	104919073	-	4307	transcribed_unprocessed_pseudogene	caspase 17, pseudogene [Source:HGNC Symbol;Acc:HGNC:53657]	-	53	3	0.366920022	0.028323691
ENSG00000152463	45.64791527	3.495642639	3.666385592	3.58E-06	6.90E-05	OLAH	10	15032227	15073852	+	2364	protein_coding	oleoyl-ACP hydrolase [Source:HGNC Symbol;Acc:HGNC:25625]	-	53	3	0.668495995	0.051603273
ENSG00000228253	193.8265317	795.1354772	-2.035628062	3.59E-06	6.92E-05	MT-ATP8	MT	8366	8572	+	207	protein_coding	mitochondrially encoded ATP synthase membrane subunit 8 [Source:HGNC Symbol;Acc:HGNC:7415]	-	225	685	32.41026524	134.5623891
ENSG00000223804	24.1102596	1.39E-17	7.61562955	3.61E-06	6.92E-05	AC244669.1	1	120267334	120341871	-	1107	transcribed_unprocessed_pseudogene	Poly [ADP-ribose] polymerase 8 (PARP8) pseudogene	-	28	0	0.754190093	0
ENSG00000125531	24.1102596	1.39E-17	7.61562955	3.61E-06	6.92E-05	FNDC11	20	63547891	63556708	+	3625	protein_coding	fibronectin type III domain containing 11 [Source:HGNC Symbol;Acc:HGNC:28764]	-	28	0	0.23031405	0
ENSG00000277147	24.1102596	1.39E-17	7.61562955	3.61E-06	6.92E-05	LINC00869	1	149606334	149679523	+	8611	transcribed_unprocessed_pseudogene	long intergenic non-protein coding RNA 869 [Source:HGNC Symbol;Acc:HGNC:29050]	-	28	0	0.096956037	0
ENSG00000179826	24.1102596	1.39E-17	7.61562955	3.61E-06	6.92E-05	MRGPRX3	11	18120955	18138480	+	1741	protein_coding	MAS related GPR family member X3 [Source:HGNC Symbol;Acc:HGNC:17980]	-	28	0	0.479545337	0
ENSG00000172403	485.8760686	1937.325373	-1.995086526	3.64E-06	6.99E-05	SYNPO2	4	118850688	119061247	+	14034	protein_coding	synaptopodin 2 [Source:HGNC Symbol;Acc:HGNC:17732]	-	564	1669	1.198306857	4.835911314
ENSG00000127124	259.3007687	55.72992739	2.2160027	3.65E-06	7.00E-05	HIVEP3	1	41506365	42035925	-	14410	protein_coding	human immunodeficiency virus type I enhancer binding protein 3 [Source:HGNC Symbol;Acc:HGNC:13561]	zf-C2H2	301	48	0.622834882	0.135450533
ENSG00000131435	6126.136132	1557.756171	1.975437812	3.67E-06	7.02E-05	PDLIM4	5	132257671	132273454	+	3192	protein_coding	PDZ and LIM domain 4 [Source:HGNC Symbol;Acc:HGNC:16501]	-	7111	1342	66.42601642	17.09594439
ENSG00000234741	6142.504689	1562.399219	1.974993956	3.68E-06	7.05E-05	GAS5	1	173863900	173868882	-	3631	processed_transcript	growth arrest specific 5 [Source:HGNC Symbol;Acc:HGNC:16355]	-	7130	1346	58.55091596	15.07378353
ENSG00000115657	18.94120557	105.6427399	-2.470815492	3.69E-06	7.05E-05	ABCB6	2	219209766	219219017	-	5234	protein_coding	ATP binding cassette subfamily B member 6 (Langereis blood group) [Source:HGNC Symbol;Acc:HGNC:47]	-	22	91	0.125331251	0.706986526
ENSG00000127920	6755.033312	1720.262863	1.973270344	3.72E-06	7.11E-05	GNG11	7	93921699	93928610	+	3055	protein_coding	G protein subunit gamma 11 [Source:HGNC Symbol;Acc:HGNC:4403]	-	7841	1482	76.52981295	19.72606466
ENSG00000186767	31.00231804	154.3947667	-2.310917611	3.73E-06	7.13E-05	SPIN4	X	63347228	63351344	-	4117	protein_coding	spindlin family member 4 [Source:HGNC Symbol;Acc:HGNC:27040]	-	36	133	0.260730625	1.313633566
ENSG00000179058	128.3522854	23.22852174	2.46082245	3.76E-06	7.17E-05	C9orf50	9	129612225	129620776	-	1620	protein_coding	chromosome 9 open reading frame 50 [Source:HGNC Symbol;Acc:HGNC:23677]	-	149	20	2.742468617	0.502017023
ENSG00000132561	62.01650276	276.2748065	-2.152810339	3.80E-06	7.24E-05	MATN2	8	97868840	98036716	+	6933	protein_coding	matrilin 2 [Source:HGNC Symbol;Acc:HGNC:6908]	-	72	238	0.309657575	1.395915791
ENSG00000235531	753.8035034	183.413826	2.038478298	3.87E-06	7.37E-05	MSC-AS1	8	71828167	72118393	+	6284	antisense	MSC antisense RNA 1 [Source:HGNC Symbol;Acc:HGNC:48724]	-	875	158	4.151856066	1.022408317
ENSG00000198763	9528.211423	37101.45191	-1.961182124	3.96E-06	7.54E-05	MT-ND2	MT	4470	5511	+	1042	protein_coding	mitochondrially encoded NADH:ubiquinone oxidoreductase core subunit 2 [Source:HGNC Symbol;Acc:HGNC:7456]	-	11060	31963	316.4884173	1247.335489
ENSG00000143498	631.4700772	152.0732419	2.053211769	3.97E-06	7.55E-05	TAF1A	1	222557902	222589933	-	2895	protein_coding	TATA-box binding protein associated factor, RNA polymerase I subunit A [Source:HGNC Symbol;Acc:HGNC:11532]	-	733	131	7.549632631	1.840035453
ENSG00000166886	577.1953878	2278.589426	-1.980741083	4.03E-06	7.65E-05	NAB2	12	57088894	57095476	+	3010	protein_coding	NGFI-A binding protein 2 [Source:HGNC Symbol;Acc:HGNC:7627]	-	670	1963	6.637105479	26.51900757
ENSG00000167549	128.3522854	536.2855274	-2.061668905	4.04E-06	7.67E-05	CORO6	17	29614756	29622907	-	4321	protein_coding	coronin 6 [Source:HGNC Symbol;Acc:HGNC:21356]	-	149	462	1.028187725	4.34771605
ENSG00000125434	31.86382459	156.7162916	-2.293060122	4.08E-06	7.73E-05	SLC25A35	17	8287763	8295343	-	3897	protein_coding	solute carrier family 25 member 35 [Source:HGNC Symbol;Acc:HGNC:31921]	-	37	135	0.283101213	1.408662086
ENSG00000279759	31.86382459	156.7162916	-2.293060122	4.08E-06	7.73E-05	AC118344.2	19	40355842	40360606	+	4765	TEC	TEC	-	37	135	0.231531045	1.152057954
ENSG00000169814	197.2725443	799.7785256	-2.018620219	4.08E-06	7.73E-05	BTD	3	15601341	15647640	+	5840	protein_coding	biotinidase [Source:HGNC Symbol;Acc:HGNC:1122]	-	229	689	1.169211418	4.797443161
ENSG00000118369	240.3477006	966.9282674	-2.007638584	4.09E-06	7.73E-05	USP35	11	78188812	78214711	+	5233	protein_coding	ubiquitin specific peptidase 35 [Source:HGNC Symbol;Acc:HGNC:20061]	-	279	833	1.589731871	6.472882595
ENSG00000229852	14.63364912	89.39206077	-2.599335631	4.09E-06	7.73E-05	AC019205.1	6	73263215	73301401	+	6660	antisense	novel transcript, antisense to KHDC1	-	17	77	0.076110593	0.470132158
ENSG00000137821	926.1041026	227.522793	2.024675354	4.10E-06	7.74E-05	LRRC49	15	70853239	71053657	+	9991	protein_coding	leucine rich repeat containing 49 [Source:HGNC Symbol;Acc:HGNC:25965]	-	1075	196	3.208262668	0.797720175
ENSG00000137872	6.018455026	51.08687239	-3.056433394	4.11E-06	7.75E-05	SEMA6D	15	47184101	47774223	+	8557	protein_coding	semaphorin 6D [Source:HGNC Symbol;Acc:HGNC:16770]	-	7	44	0.024391972	0.209090648
ENSG00000158315	400.5872694	92.87434939	2.107540006	4.13E-06	7.79E-05	RHBDL2	1	38885807	38941799	-	2795	protein_coding	rhomboid like 2 [Source:HGNC Symbol;Acc:HGNC:16083]	-	465	80	4.960683889	1.163889199
ENSG00000261888	152.4743779	627.9857343	-2.041138664	4.18E-06	7.87E-05	AC144831.1	17	83104255	83106910	+	2656	lincRNA	novel transcript	-	177	541	1.987081171	8.282713849
ENSG00000013375	7986.982582	2054.562344	1.958766528	4.28E-06	8.07E-05	PGM3	6	83161150	83193936	-	7335	protein_coding	phosphoglucomutase 3 [Source:HGNC Symbol;Acc:HGNC:8907]	-	9271	1770	37.6874606	9.812430899
ENSG00000054983	296.3454009	1180.508492	-1.993533193	4.33E-06	8.14E-05	GALC	14	87837820	87993665	-	6825	protein_coding	galactosylceramidase [Source:HGNC Symbol;Acc:HGNC:4115]	-	344	1017	1.502886556	6.059290306
ENSG00000198108	82.69259852	355.2066346	-2.100917092	4.36E-06	8.20E-05	CHSY3	5	129904472	130186634	+	3938	protein_coding	chondroitin sulfate synthase 3 [Source:HGNC Symbol;Acc:HGNC:24293]	-	96	306	0.72688538	3.159724211
ENSG00000147889	2601.727416	662.8085975	1.972640786	4.42E-06	8.30E-05	CDKN2A	9	21967753	21995301	-	4329	protein_coding	cyclin dependent kinase inhibitor 2A [Source:HGNC Symbol;Acc:HGNC:1787]	-	3020	571	20.8012661	5.363545703
ENSG00000138604	183.4884936	745.2227069	-2.021132161	4.46E-06	8.38E-05	GLCE	15	69160584	69272217	+	6630	protein_coding	glucuronic acid epimerase [Source:HGNC Symbol;Acc:HGNC:17855]	-	213	642	0.957935984	3.937539857
ENSG00000138587	10.32607369	71.9806152	-2.784704886	4.48E-06	8.40E-05	MNS1	15	56421544	56465137	-	2504	protein_coding	meiosis specific nuclear structural 1 [Source:HGNC Symbol;Acc:HGNC:29636]	-	12	62	0.142895099	1.006840851
ENSG00000177410	1900.463984	481.7297078	1.979828601	4.48E-06	8.40E-05	ZFAS1	20	49278178	49295738	+	2243	antisense	ZNFX1 antisense RNA 1 [Source:HGNC Symbol;Acc:HGNC:33101]	-	2206	415	29.32558248	7.523540901
ENSG00000058729	2776.612522	709.2390817	1.968828086	4.49E-06	8.40E-05	RIOK2	5	97160867	97183260	-	5502	protein_coding	RIO kinase 2 [Source:HGNC Symbol;Acc:HGNC:18999]	-	3223	611	17.46667068	4.515689659
ENSG00000253293	99.92267172	420.2093148	-2.070650292	4.50E-06	8.43E-05	HOXA10	7	27170591	27180261	-	3707	protein_coding	homeobox A10 [Source:HGNC Symbol;Acc:HGNC:5100]	Homeobox	116	362	0.93305193	3.970904548
ENSG00000258947	6.879984921	54.56916371	-2.962350316	4.53E-06	8.45E-05	TUBB3	16	89921392	89938761	+	4430	protein_coding	tubulin beta 3 class III [Source:HGNC Symbol;Acc:HGNC:20772]	-	8	47	0.0538464	0.431417338
ENSG00000100311	146.443855	27.87158313	2.38911318	4.53E-06	8.45E-05	PDGFB	22	39223359	39244751	-	3761	protein_coding	platelet derived growth factor subunit B [Source:HGNC Symbol;Acc:HGNC:8800]	-	170	24	1.347770668	0.25948447
ENSG00000105329	2471.640465	9558.889213	-1.95131178	4.55E-06	8.49E-05	TGFB1	19	41301587	41353911	-	3238	protein_coding	transforming growth factor beta 1 [Source:HGNC Symbol;Acc:HGNC:11766]	-	2869	8235	26.41947094	103.4165921
ENSG00000135900	1909.079014	485.2119941	1.975964319	4.61E-06	8.60E-05	MRPL44	2	223957404	223967714	+	1748	protein_coding	mitochondrial ribosomal protein L44 [Source:HGNC Symbol;Acc:HGNC:16650]	-	2216	418	37.80060409	9.723851475
ENSG00000132329	130.0752921	24.38928719	2.410014898	4.64E-06	8.65E-05	RAMP1	2	237858893	237912114	+	1234	protein_coding	receptor activity modifying protein 1 [Source:HGNC Symbol;Acc:HGNC:9843]	-	151	21	3.648649957	0.692002396
ENSG00000240859	12.91062198	80.10595703	-2.620267587	4.67E-06	8.69E-05	AC093627.4	7	149571	155465	+	5175	lincRNA	uncharacterized LOC100507642 [Source:NCBI gene;Acc:100507642]	-	15	69	0.086427374	0.542178385
ENSG00000161551	85.27710979	361.0104454	-2.079963082	4.68E-06	8.71E-05	ZNF577	19	51804816	51890950	-	7510	protein_coding	zinc finger protein 577 [Source:HGNC Symbol;Acc:HGNC:28673]	zf-C2H2	99	311	0.393066173	1.683929539
ENSG00000188811	253.2702471	1008.715703	-1.993157431	4.71E-06	8.75E-05	NHLRC3	13	39038306	39050109	+	6409	protein_coding	NHL repeat containing 3 [Source:HGNC Symbol;Acc:HGNC:33751]	-	294	869	1.367815344	5.513570957
ENSG00000070669	512.5826621	123.0541795	2.0575799	4.72E-06	8.78E-05	ASNS	7	97852118	97872542	-	4455	protein_coding	asparagine synthetase (glutamine-hydrolyzing) [Source:HGNC Symbol;Acc:HGNC:753]	-	595	106	3.982352232	0.967523718
ENSG00000130270	18.94120557	104.4819772	-2.454892687	4.79E-06	8.90E-05	ATP8B3	19	1782075	1812276	-	7014	protein_coding	ATPase phospholipid transporting 8B3 [Source:HGNC Symbol;Acc:HGNC:13535]	-	22	90	0.093524917	0.521771329
ENSG00000251136	420.401839	98.67816347	2.089819452	4.81E-06	8.92E-05	AF117829.1	8	89609409	89757727	-	7481	lincRNA	uncharacterized LOC101929709 [Source:NCBI gene;Acc:101929709]	-	488	85	1.945049149	0.462022083
ENSG00000164484	1952.154164	7521.751757	-1.945922902	4.87E-06	9.03E-05	TMEM200A	6	130365734	130443063	+	6137	protein_coding	transmembrane protein 200A [Source:HGNC Symbol;Acc:HGNC:21075]	-	2266	6480	11.00966729	42.93607548
ENSG00000015153	850.2918391	211.2721213	2.008332787	4.88E-06	9.03E-05	YAF2	12	42157104	42238349	-	10839	protein_coding	YY1 associated factor 2 [Source:HGNC Symbol;Acc:HGNC:17363]	-	987	182	2.715178268	0.682787615
ENSG00000168214	7524.355478	1954.736805	1.94453826	4.99E-06	9.23E-05	RBPJ	4	26163455	26435131	+	9253	protein_coding	recombination signal binding protein for immunoglobulin kappa J region [Source:HGNC Symbol;Acc:HGNC:5724]	CSL	8734	1684	28.14498607	7.400532807
ENSG00000026036	38.75587275	182.2530637	-2.229297379	4.99E-06	9.23E-05	RTEL1-TNFRSF6B	20	63659300	63698684	+	9093	protein_coding	RTEL1-TNFRSF6B readthrough (NMD candidate) [Source:HGNC Symbol;Acc:HGNC:44095]	-	45	157	0.147562409	0.702095072
ENSG00000138172	513.4441651	2004.649574	-1.964770098	5.01E-06	9.25E-05	CALHM2	10	103446786	103452402	-	3108	protein_coding	calcium homeostasis modulator family member 2 [Source:HGNC Symbol;Acc:HGNC:23493]	-	596	1727	5.717888235	22.59512721
ENSG00000112096	37017.91019	9654.071704	1.939002812	5.01E-06	9.25E-05	SOD2	6	159669057	159745186	-	16493	protein_coding	superoxide dismutase 2 [Source:HGNC Symbol;Acc:HGNC:11180]	-	42969	8317	77.68300201	20.50550672
ENSG00000107771	3128.105741	805.5823361	1.957050398	5.02E-06	9.26E-05	CCSER2	10	84328558	84518521	+	8452	protein_coding	coiled-coil serine rich protein 2 [Source:HGNC Symbol;Acc:HGNC:29197]	-	3631	694	12.80964733	3.338900255
ENSG00000124942	5667.816544	21696.97831	-1.936602075	5.17E-06	9.53E-05	AHNAK	11	62433542	62556235	-	19465	protein_coding	AHNAK nucleoprotein [Source:HGNC Symbol;Acc:HGNC:347]	-	6579	18692	10.07803566	39.04854243
ENSG00000172954	210.1950915	836.9229127	-1.992627593	5.19E-06	9.55E-05	LCLAT1	2	30447226	30644225	+	7517	protein_coding	lysocardiolipin acyltransferase 1 [Source:HGNC Symbol;Acc:HGNC:26756]	-	244	721	0.967867014	3.900265556
ENSG00000185862	3.433824714	40.6399956	-3.512961811	5.19E-06	9.55E-05	EVI2B	17	31303766	31314112	-	2072	protein_coding	ecotropic viral integration site 2B [Source:HGNC Symbol;Acc:HGNC:3500]	-	4	35	0.057562633	0.6868814
ENSG00000183935	62.87800701	273.9532821	-2.120780846	5.20E-06	9.55E-05	HTR7P1	12	13000420	13004830	+	4411	transcribed_processed_pseudogene	5-hydroxytryptamine receptor 7 pseudogene 1 [Source:HGNC Symbol;Acc:HGNC:30411]	-	73	236	0.493464841	2.175596785
ENSG00000148677	5734.152274	1491.592732	1.942654013	5.20E-06	9.55E-05	ANKRD1	10	90912096	90921276	-	1979	protein_coding	ankyrin repeat domain 1 [Source:HGNC Symbol;Acc:HGNC:15819]	-	6656	1285	100.2854509	26.40345724
ENSG00000101974	332.5285293	1307.03156	-1.974278891	5.21E-06	9.56E-05	ATP11C	X	139726346	139945276	-	7407	protein_coding	ATPase phospholipid transporting 11C [Source:HGNC Symbol;Acc:HGNC:13554]	-	386	1126	1.553872471	6.181580213
ENSG00000223705	224.8406446	893.8002555	-1.990359793	5.22E-06	9.57E-05	NSUN5P1	7	75410322	75416787	+	4822	transcribed_unprocessed_pseudogene	NOP2/Sun RNA methyltransferase family member 5 pseudogene 1 [Source:HGNC Symbol;Acc:HGNC:19146]	-	261	770	1.613926356	6.493322636
ENSG00000259721	42.20189458	192.6999246	-2.187180696	5.23E-06	9.59E-05	AC090877.2	15	32717270	32719007	-	1738	lincRNA	uncharacterized LOC100131315 [Source:NCBI gene;Acc:100131315]	-	49	166	0.84065291	3.883844014
ENSG00000285106	582.3644059	141.6263798	2.039044838	5.25E-06	9.61E-05	AC016831.6	7	130791264	131110161	-	11088	lincRNA	novel transcript	-	676	122	1.817874473	0.447414522
ENSG00000210194	9.464554811	67.33756217	-2.812642067	5.26E-06	9.61E-05	MT-TE	MT	14674	14742	-	69	Mt_tRNA	mitochondrially encoded tRNA glutamic acid [Source:HGNC Symbol;Acc:HGNC:7479]	-	11	58	4.753505568	34.18081125
ENSG00000112877	5.156919939	49.92610852	-3.240917915	5.26E-06	9.61E-05	CEP72	5	612272	667168	+	3658	protein_coding	centrosomal protein 72 [Source:HGNC Symbol;Acc:HGNC:25547]	-	6	43	0.048907781	0.478000353
ENSG00000104835	1.39E-17	24.38928719	-7.63066002	5.45E-06	9.92E-05	SARS2	19	38915266	38930896	-	3231	protein_coding	seryl-tRNA synthetase 2, mitochondrial [Source:HGNC Symbol;Acc:HGNC:17697]	-	0	21	0	0.264293085
ENSG00000279278	1.39E-17	24.38928719	-7.63066002	5.45E-06	9.92E-05	AC245060.6	22	22264601	22273020	+	8420	lincRNA	novel transcript	-	0	21	0	0.101416978
ENSG00000057468	1.39E-17	24.38928719	-7.63066002	5.45E-06	9.92E-05	MSH4	1	75796882	75913238	+	3266	protein_coding	mutS homolog 4 [Source:HGNC Symbol;Acc:HGNC:7327]	-	0	21	0	0.261460795
ENSG00000136574	23.24875134	1.39E-17	7.563434549	5.45E-06	9.92E-05	GATA4	8	11676959	11760002	+	4443	protein_coding	GATA binding protein 4 [Source:HGNC Symbol;Acc:HGNC:4173]	zf-GATA	27	0	0.181199862	0
ENSG00000082512	222.2561353	879.8711103	-1.984371877	5.45E-06	9.92E-05	TRAF5	1	211326615	211374946	+	9022	protein_coding	TNF receptor associated factor 5 [Source:HGNC Symbol;Acc:HGNC:12035]	-	258	758	0.852682394	3.416408912
ENSG00000175471	73.21605603	10.46010979	2.794782829	5.47E-06	9.95E-05	MCTP1	5	94703741	95284575	-	12089	protein_coding	multiple C2 and transmembrane domain containing 1 [Source:HGNC Symbol;Acc:HGNC:26183]	-	85	9	0.209651976	0.030273009
ENSG00000111445	50.81694456	227.522793	-2.159490496	5.48E-06	9.95E-05	RFC5	12	118013588	118033130	+	3249	protein_coding	replication factor C subunit 5 [Source:HGNC Symbol;Acc:HGNC:9973]	-	59	196	0.541467897	2.453069333
ENSG00000176170	15360.58664	4024.375601	1.932369658	5.48E-06	9.95E-05	SPHK1	17	76376584	76387860	+	4416	protein_coding	sphingosine kinase 1 [Source:HGNC Symbol;Acc:HGNC:11240]	-	17830	3467	120.3906311	31.92480404
ENSG00000069702	755.5265094	2913.526287	-1.947008388	5.50E-06	9.99E-05	TGFBR3	1	91680343	91906335	-	8705	protein_coding	transforming growth factor beta receptor 3 [Source:HGNC Symbol;Acc:HGNC:11774]	-	877	2510	3.004009007	11.72488007
ENSG00000116863	2247.649688	580.3944878	1.953124427	5.52E-06	9.99E-05	ADPRHL2	1	36088875	36093932	+	1668	protein_coding	ADP-ribosylhydrolase like 2 [Source:HGNC Symbol;Acc:HGNC:21304]	-	2609	500	46.63891574	12.18926226
ENSG00000115339	77.52357559	11.62087187	2.726795054	5.52E-06	9.99E-05	GALNT3	2	165747591	165794682	-	4686	protein_coding	polypeptide N-acetylgalactosaminyltransferase 3 [Source:HGNC Symbol;Acc:HGNC:4125]	-	90	10	0.572678182	0.08677631
ENSG00000260810	34.44834347	1.174306703	4.750943461	5.52E-06	9.99E-05	AL135818.2	14	91258299	91259003	+	705	lincRNA	novel transcript	-	40	1	1.691769873	0.057678552
ENSG00000272438	2.572256539	35.99693759	-3.736918134	5.52E-06	9.99E-05	AL645608.6	1	904834	915976	+	351	lincRNA	novel transcript	-	3	31	0.254849949	3.591352552
ENSG00000134830	16.35667336	95.19587507	-2.530786621	5.53E-06	0.000100032	C5AR2	19	47332147	47347327	+	6802	protein_coding	complement component 5a receptor 2 [Source:HGNC Symbol;Acc:HGNC:4527]	-	19	82	0.08328895	0.490208331
ENSG00000146476	2888.60791	748.7049932	1.947760364	5.59E-06	0.000100955	ARMT1	6	151452258	151470101	+	2819	protein_coding	acidic residue methyltransferase 1 [Source:HGNC Symbol;Acc:HGNC:17872]	-	3353	645	35.46572891	9.303965728
ENSG00000136997	5259.464128	1374.355761	1.936081761	5.61E-06	0.000101339	MYC	8	127735434	127741434	+	3001	protein_coding	MYC proto-oncogene, bHLH transcription factor [Source:HGNC Symbol;Acc:HGNC:7553]	bHLH	6105	1184	60.65827915	16.04313249
ENSG00000117724	124.906272	509.5879987	-2.027235552	5.62E-06	0.000101411	CENPF	1	214603195	214664588	+	11690	protein_coding	centromere protein F [Source:HGNC Symbol;Acc:HGNC:1857]	-	145	439	0.369848536	1.527050756
ENSG00000110844	57.70898109	253.0595622	-2.129857778	5.75E-06	0.000103688	PRPF40B	12	49568218	49644666	+	9444	protein_coding	pre-mRNA processing factor 40 homolog B [Source:HGNC Symbol;Acc:HGNC:25031]	-	67	218	0.211538411	0.938650635
ENSG00000106351	51.67844927	229.8443175	-2.149940152	5.77E-06	0.000103972	AGFG2	7	100539211	100568219	+	5478	protein_coding	ArfGAP with FG repeats 2 [Source:HGNC Symbol;Acc:HGNC:5177]	-	60	198	0.326587558	1.469760683
ENSG00000183723	194.6880348	774.2417594	-1.990823185	5.78E-06	0.000104026	CMTM4	16	66614750	66696707	-	8117	protein_coding	CKLF like MARVEL transmembrane domain containing 4 [Source:HGNC Symbol;Acc:HGNC:19175]	-	226	667	0.830201102	3.341440646
ENSG00000257702	346.3125781	81.26672007	2.089945634	5.84E-06	0.000105058	LBX2-AS1	2	74502595	74504678	+	2084	antisense	LBX2 antisense RNA 1 [Source:HGNC Symbol;Acc:HGNC:25136]	-	402	70	5.751733443	1.365852458
ENSG00000172927	178.3194745	37.1577022	2.25954853	5.85E-06	0.000105058	MYEOV	11	69294138	69367726	+	3760	protein_coding	myeloma overexpressed [Source:HGNC Symbol;Acc:HGNC:7563]	-	207	32	1.641545455	0.34607131
ENSG00000163815	55.98597219	244.9342267	-2.126422523	5.87E-06	0.000105459	CLEC3B	3	45001548	45036071	+	1105	protein_coding	C-type lectin domain family 3 member B [Source:HGNC Symbol;Acc:HGNC:11891]	-	65	211	1.753967295	7.7646814
ENSG00000186185	31.86382459	153.2340043	-2.26066449	5.88E-06	0.000105459	KIF18B	17	44924709	44947711	-	4655	protein_coding	kinesin family member 18B [Source:HGNC Symbol;Acc:HGNC:27102]	-	37	132	0.23700224	1.153075406
ENSG00000079150	272.2233149	1065.593045	-1.968226569	5.89E-06	0.000105595	FKBP7	2	178463664	178478600	-	3080	protein_coding	FK506 binding protein 7 [Source:HGNC Symbol;Acc:HGNC:3723]	-	316	918	3.059192308	12.11979929
ENSG00000155760	2044.334983	7777.119416	-1.927529286	5.89E-06	0.000105595	FZD7	2	202034587	202038445	+	3859	protein_coding	frizzled class receptor 7 [Source:HGNC Symbol;Acc:HGNC:4045]	-	2373	6700	18.33552595	70.5998027
ENSG00000119698	395.4182512	94.03511224	2.070911034	5.94E-06	0.000106359	PPP4R4	14	94146128	94279735	+	4974	protein_coding	protein phosphatase 4 regulatory subunit 4 [Source:HGNC Symbol;Acc:HGNC:23788]	-	459	81	2.751549418	0.662190127
ENSG00000182378	749.4959884	188.0568754	1.994166783	6.13E-06	0.000109707	PLCXD1	X	276322	303356	+	6191	protein_coding	phosphatidylinositol specific phospholipase C X domain containing 1 [Source:HGNC Symbol;Acc:HGNC:23148]	-	870	162	4.190143159	1.064039312
ENSG00000166923	55163.74758	208474.0443	-1.918072625	6.17E-06	0.000110287	GREM1	15	32717974	32745107	+	14606	protein_coding	gremlin 1, DAN family BMP antagonist [Source:HGNC Symbol;Acc:HGNC:2001]	-	64032	179601	130.7182374	500.0125642
ENSG00000150455	19.80271542	105.6427399	-2.407091698	6.18E-06	0.000110297	TIRAP	11	126283065	126298845	+	3591	protein_coding	TIR domain containing adaptor protein [Source:HGNC Symbol;Acc:HGNC:17192]	-	23	91	0.190977781	1.030455995
ENSG00000263823	104.2301894	18.5854597	2.480857244	6.18E-06	0.000110297	AC009831.1	18	31942575	31944156	+	1582	antisense	novel transcript, antisense to KIAA1012	-	121	16	2.280600965	0.411260469
ENSG00000116183	355.7891115	83.58824607	2.088297099	6.19E-06	0.000110374	PAPPA2	1	176463171	176845605	+	10930	protein_coding	pappalysin 2 [Source:HGNC Symbol;Acc:HGNC:14615]	-	413	72	1.126679266	0.267864893
ENSG00000206538	7558.815598	1994.202716	1.922294235	6.29E-06	0.000112144	VGLL3	3	86876388	86991119	-	12714	protein_coding	vestigial like family member 3 [Source:HGNC Symbol;Acc:HGNC:24327]	-	8774	1718	20.577179	5.494705438
ENSG00000127328	215.3641103	47.60458063	2.175172831	6.38E-06	0.000113583	RAB3IP	12	69738681	69823204	+	12612	protein_coding	RAB3A interacting protein [Source:HGNC Symbol;Acc:HGNC:16508]	-	250	41	0.591053045	0.132191447
ENSG00000112294	9.464554811	66.17679884	-2.787597477	6.39E-06	0.000113622	ALDH5A1	6	24494852	24537207	+	5525	protein_coding	aldehyde dehydrogenase 5 family member A1 [Source:HGNC Symbol;Acc:HGNC:408]	-	11	57	0.059365047	0.419513592
ENSG00000128692	562.5498367	139.3048549	2.012941138	6.39E-06	0.000113622	EIF2S2P4	2	170751805	170752788	+	984	processed_pseudogene	eukaryotic translation initiation factor 2 subunit 2 beta pseudogene 4 [Source:HGNC Symbol;Acc:HGNC:37626]	-	653	120	19.78738917	4.958948646
ENSG00000160789	8694.276533	32797.34611	-1.915423599	6.41E-06	0.00011392	LMNA	1	156082573	156140089	+	6985	protein_coding	lamin A/C [Source:HGNC Symbol;Acc:HGNC:6636]	-	10092	28255	43.08055047	164.4872972
ENSG00000165626	770.1720603	193.8606869	1.989593915	6.46E-06	0.000114652	BEND7	10	13438484	13528974	-	10018	protein_coding	BEN domain containing 7 [Source:HGNC Symbol;Acc:HGNC:23514]	-	894	167	2.660889894	0.677858283
ENSG00000091136	2581.912847	9753.897243	-1.917479207	6.47E-06	0.00011479	LAMB1	7	107923799	108003255	-	8140	protein_coding	laminin subunit beta 1 [Source:HGNC Symbol;Acc:HGNC:6486]	-	2997	8403	10.97824075	41.97719568
ENSG00000141569	224.8406446	881.0318724	-1.969604124	6.49E-06	0.000115051	TRIM65	17	75880335	75897003	-	3955	protein_coding	tripartite motif containing 65 [Source:HGNC Symbol;Acc:HGNC:27316]	-	261	759	1.96772513	7.803667404
ENSG00000069011	24.9717676	125.3757047	-2.321351953	6.50E-06	0.000115051	PITX1	5	135027735	135034813	-	3511	protein_coding	paired like homeodomain 1 [Source:HGNC Symbol;Acc:HGNC:9004]	Homeobox	29	108	0.246284784	1.250824529
ENSG00000166128	3305.575356	868.2634893	1.928572546	6.56E-06	0.000116146	RAB8B	15	63189469	63267782	+	5200	protein_coding	RAB8B, member RAS oncogene family [Source:HGNC Symbol;Acc:HGNC:30273]	-	3837	748	22.00183321	5.849270657
ENSG00000144355	24.1102596	120.7326544	-2.317331228	6.60E-06	0.00011667	DLX1	2	172084740	172089677	+	3656	protein_coding	distal-less homeobox 1 [Source:HGNC Symbol;Acc:HGNC:2914]	Homeobox	28	104	0.228361169	1.156726314
ENSG00000166436	50.81694456	224.0405063	-2.137249868	6.63E-06	0.000117161	TRIM66	11	8612037	8682694	-	11752	protein_coding	tripartite motif containing 66 [Source:HGNC Symbol;Acc:HGNC:29005]	-	59	193	0.149696154	0.667803959
ENSG00000273899	40.47888382	185.7353507	-2.19404579	6.64E-06	0.000117274	NOL12	22	37681673	37693478	+	3589	protein_coding	nucleolar protein 12 [Source:HGNC Symbol;Acc:HGNC:28585]	-	47	160	0.390476419	1.812800397
ENSG00000048162	907.1510367	231.0050798	1.972945188	6.72E-06	0.000118646	NOP16	5	176383938	176388975	-	2862	protein_coding	NOP16 nucleolar protein [Source:HGNC Symbol;Acc:HGNC:26934]	-	1053	199	10.97056903	2.827397764
ENSG00000121931	1391.315718	359.8496832	1.950682069	6.78E-06	0.000119618	LRIF1	1	110947185	110964079	-	3621	protein_coding	ligand dependent nuclear receptor interacting factor 1 [Source:HGNC Symbol;Acc:HGNC:30299]	-	1615	310	13.29886001	3.48126138
ENSG00000187498	2525.05365	9507.815681	-1.912739351	6.81E-06	0.000119891	COL4A1	13	110148963	110307233	-	14738	protein_coding	collagen type IV alpha 1 chain [Source:HGNC Symbol;Acc:HGNC:2202]	-	2931	8191	5.929904222	22.59965643
ENSG00000113734	642.6696162	161.3593412	1.993118661	6.85E-06	0.000120581	BNIP1	5	173144442	173164387	+	2440	protein_coding	BCL2 interacting protein 1 [Source:HGNC Symbol;Acc:HGNC:1082]	-	746	139	9.116316901	2.316479372
ENSG00000113916	4745.146846	1255.958028	1.91757905	6.87E-06	0.000120814	BCL6	3	187721377	187745727	-	5938	protein_coding	B cell CLL/lymphoma 6 [Source:HGNC Symbol;Acc:HGNC:1001]	ZBTB	5508	1082	27.65821517	7.409527781
ENSG00000173275	74.93906391	314.5799587	-2.067539386	6.88E-06	0.000120871	ZNF449	X	135344796	135363152	+	5330	protein_coding	zinc finger protein 449 [Source:HGNC Symbol;Acc:HGNC:21039]	zf-C2H2	87	271	0.486701244	2.067500128
ENSG00000177732	161.9509136	640.7541175	-1.983257758	6.89E-06	0.000120984	SOX12	20	325595	330224	+	4630	protein_coding	SRY-box 12 [Source:HGNC Symbol;Acc:HGNC:11198]	HMG	188	552	1.210729908	4.847988153
ENSG00000188130	325.6365049	1255.958028	-1.946981378	6.93E-06	0.000121626	MAPK12	22	50245450	50261825	-	9424	protein_coding	mitogen-activated protein kinase 12 [Source:HGNC Symbol;Acc:HGNC:6874]	-	378	1082	1.195988311	4.668694394
ENSG00000050438	32.72533101	155.5555292	-2.244014736	6.95E-06	0.000121724	SLC4A8	12	51391317	51515763	+	17980	protein_coding	solute carrier family 4 member 8 [Source:HGNC Symbol;Acc:HGNC:11034]	-	38	134	0.063017957	0.303052991
ENSG00000156042	3.433824714	39.4792312	-3.471270356	6.96E-06	0.000121724	CFAP70	10	73253759	73358859	-	7428	protein_coding	cilia and flagella associated protein 70 [Source:HGNC Symbol;Acc:HGNC:30726]	-	4	34	0.016056782	0.186127475
ENSG00000134548	37.89436709	2.334964664	3.959135	6.96E-06	0.000121724	SPX	12	21526307	21541249	+	7231	protein_coding	spexin hormone [Source:HGNC Symbol;Acc:HGNC:28139]	-	44	2	0.181436528	0.011246959
ENSG00000285844	3.433824714	39.4792312	-3.471270356	6.96E-06	0.000121724	FO393414.3	6	72614386	72622073	-	3938	bidirectional_promoter_lncRNA	novel transcript	-	4	34	0.030286891	0.351080468
ENSG00000113013	33602.91236	8956.453692	1.907574822	6.97E-06	0.000121875	HSPA9	5	138553756	138575724	-	8254	protein_coding	heat shock protein family A (Hsp70) member 9 [Source:HGNC Symbol;Acc:HGNC:5244]	-	39005	7716	140.9049435	38.01291877
ENSG00000269190	123.1832652	494.4980911	-2.003896526	6.99E-06	0.000122178	FBXO17	19	38941401	38975910	-	4960	protein_coding	F-box protein 17 [Source:HGNC Symbol;Acc:HGNC:18754]	-	143	426	0.859656148	3.492459558
ENSG00000274213	130.0752921	25.55005257	2.343231638	7.00E-06	0.000122181	AC015912.3	17	56914186	56914533	+	348	lincRNA	novel transcript	-	151	22	12.93802887	2.570673378
ENSG00000115128	2838.640737	747.5442311	1.924825535	7.11E-06	0.000124121	SF3B6	2	24067584	24076443	-	1197	protein_coding	splicing factor 3b subunit 6 [Source:HGNC Symbol;Acc:HGNC:30096]	-	3295	644	82.07892903	21.87737344
ENSG00000049089	6.879984921	53.40839998	-2.931394326	7.20E-06	0.000125421	COL9A2	1	40300487	40317813	-	4217	protein_coding	collagen type IX alpha 2 chain [Source:HGNC Symbol;Acc:HGNC:2218]	-	8	46	0.056566173	0.443565433
ENSG00000241404	6.879984921	53.40839998	-2.931394326	7.20E-06	0.000125421	EGFL8	6	32164583	32168281	+	2621	protein_coding	EGF like domain multiple 8 [Source:HGNC Symbol;Acc:HGNC:13944]	-	8	46	0.091010894	0.713664796
ENSG00000108821	273047.3292	1021107.328	-1.902911006	7.21E-06	0.00012555	COL1A1	17	50183289	50201632	-	9819	protein_coding	collagen type I alpha 1 chain [Source:HGNC Symbol;Acc:HGNC:2197]	-	316943	879687	962.4636073	3643.04367
ENSG00000067836	39.61737833	181.0923014	-2.188475955	7.29E-06	0.000126717	ROGDI	16	4796968	4802950	-	3683	protein_coding	rogdi homolog [Source:HGNC Symbol;Acc:HGNC:29478]	-	46	156	0.372414452	1.722369565
ENSG00000278259	191.2420222	747.5442311	-1.965951939	7.29E-06	0.000126717	MYO19	17	36495633	36543435	-	13075	protein_coding	myosin XIX [Source:HGNC Symbol;Acc:HGNC:26234]	-	222	644	0.506269413	2.002846349
ENSG00000166401	2310.539406	608.2527785	1.925309915	7.30E-06	0.000126745	SERPINB8	18	63969925	64019779	+	5868	protein_coding	serpin family B member 8 [Source:HGNC Symbol;Acc:HGNC:8952]	-	2682	524	13.62821828	3.631153807
ENSG00000114391	11906.82117	3178.180042	1.905481917	7.31E-06	0.000126945	RPL24	3	101681091	101686782	-	2682	protein_coding	ribosomal protein L24 [Source:HGNC Symbol;Acc:HGNC:10325]	-	13821	2738	153.65656	41.51242782
ENSG00000142178	91.30763566	15.10316397	2.587516773	7.37E-06	0.000127756	SIK1	21	43414483	43427189	-	5268	protein_coding	salt inducible kinase 1 [Source:HGNC Symbol;Acc:HGNC:11142]	-	106	13	0.599971349	0.100346227
ENSG00000198833	3282.314775	869.4242514	1.916457987	7.44E-06	0.000128965	UBE2J1	6	89326625	89352848	-	4290	protein_coding	ubiquitin conjugating enzyme E2 J1 [Source:HGNC Symbol;Acc:HGNC:17598]	-	3810	749	26.48122651	7.099503681
ENSG00000188878	33.5868373	157.877054	-2.228036005	7.46E-06	0.000129212	FBF1	17	75909574	75941140	-	6730	protein_coding	Fas binding factor 1 [Source:HGNC Symbol;Acc:HGNC:24674]	-	39	136	0.172790537	0.821726527
ENSG00000140961	1138.033839	294.8470016	1.948137381	7.61E-06	0.000131689	OSGIN1	16	83948282	83966332	+	3460	protein_coding	oxidative stress induced growth inhibitor 1 [Source:HGNC Symbol;Acc:HGNC:30093]	-	1321	254	11.38405883	2.985115098
ENSG00000176208	12.91062198	76.62366781	-2.556238309	7.74E-06	0.000133771	ATAD5	17	30831970	30895869	+	7075	protein_coding	ATPase family, AAA domain containing 5 [Source:HGNC Symbol;Acc:HGNC:25752]	-	15	66	0.063217196	0.379333287
ENSG00000196743	723.6508984	2727.804353	-1.914163067	7.75E-06	0.000133877	GM2A	5	151212150	151270440	+	4479	protein_coding	GM2 ganglioside activator [Source:HGNC Symbol;Acc:HGNC:4367]	-	840	2350	5.592018972	21.33488288
ENSG00000164483	12.04910705	73.14137839	-2.587794308	7.79E-06	0.00013443	SAMD3	6	130144315	130365425	-	6903	protein_coding	sterile alpha motif domain containing 3 [Source:HGNC Symbol;Acc:HGNC:21574]	-	14	63	0.060472869	0.371112976
ENSG00000220785	270.5003088	1041.217041	-1.944000146	7.84E-06	0.000135238	MTMR9LP	1	32231658	32241620	-	2961	transcribed_unprocessed_pseudogene	myotubularin related protein 9-like, pseudogene [Source:HGNC Symbol;Acc:HGNC:27920]	-	314	897	3.161998454	12.31849067
ENSG00000149451	2221.804599	8289.015494	-1.899400188	7.86E-06	0.00013554	ADAM33	20	3667965	3682246	-	5834	protein_coding	ADAM metallopeptidase domain 33 [Source:HGNC Symbol;Acc:HGNC:15478]	-	2579	7141	13.18121154	49.77325826
ENSG00000115944	3694.974706	985.5004609	1.906527561	7.92E-06	0.000136452	COX7A2L	2	42333546	42425088	-	5605	protein_coding	cytochrome c oxidase subunit 7A2 like [Source:HGNC Symbol;Acc:HGNC:2289]	-	4289	849	22.81659543	6.159359265
ENSG00000110324	42.20189458	3.495642639	3.553492951	7.98E-06	0.00013742	IL10RA	11	117986348	118003037	+	8102	protein_coding	interleukin 10 receptor subunit alpha [Source:HGNC Symbol;Acc:HGNC:5964]	-	49	3	0.180332604	0.015056793
ENSG00000169105	485.8760686	1838.660596	-1.919679847	8.01E-06	0.000137741	CHST14	15	40470998	40474571	+	3574	protein_coding	carbohydrate sulfotransferase 14 [Source:HGNC Symbol;Acc:HGNC:24464]	-	564	1584	4.705382884	18.02204593
ENSG00000171843	625.4395562	157.877054	1.985374089	8.01E-06	0.000137741	MLLT3	9	20341665	20622543	-	8129	protein_coding	MLLT3, super elongation complex subunit [Source:HGNC Symbol;Acc:HGNC:7136]	-	726	136	2.662992294	0.680307483
ENSG00000237803	98.19966458	17.42469428	2.487462519	8.17E-06	0.000140293	LINC00211	2	37826247	37876274	-	2595	lincRNA	long intergenic non-protein coding RNA 211 [Source:HGNC Symbol;Acc:HGNC:37459]	-	114	15	1.309899275	0.235048433
ENSG00000099958	22.38724282	1.39E-17	7.509280081	8.28E-06	0.000141818	DERL3	22	23834503	23839128	-	3796	protein_coding	derlin 3 [Source:HGNC Symbol;Acc:HGNC:14236]	-	26	0	0.204229069	0
ENSG00000258183	22.38724282	1.39E-17	7.509280081	8.28E-06	0.000141818	LINC02392	12	90280894	90300340	+	1122	lincRNA	long intergenic non-protein coding RNA 2392 [Source:HGNC Symbol;Acc:HGNC:53319]	-	26	0	0.690956813	0
ENSG00000130940	22.38724282	1.39E-17	7.509280081	8.28E-06	0.000141818	CASZ1	1	10636604	10796650	-	11336	protein_coding	castor zinc finger 1 [Source:HGNC Symbol;Acc:HGNC:26002]	Others	26	0	0.068388633	0
ENSG00000254486	22.38724282	1.39E-17	7.509280081	8.28E-06	0.000141818	LINC02547	11	12030875	12061785	+	3308	lincRNA	long intergenic non-protein coding RNA 2547 [Source:HGNC Symbol;Acc:HGNC:53582]	-	26	0	0.234357178	0
ENSG00000188559	24.1102596	119.5718918	-2.303406366	8.29E-06	0.00014187	RALGAPA2	20	20389552	20712488	-	11471	protein_coding	Ral GTPase activating protein catalytic alpha subunit 2 [Source:HGNC Symbol;Acc:HGNC:16207]	-	28	103	0.072782533	0.365123182
ENSG00000280789	18.07969531	96.35663788	-2.404891893	8.34E-06	0.000142574	PAGR1	16	29815952	29820117	+	1702	protein_coding	PAXIP1 associated glutamate rich protein 1 [Source:HGNC Symbol;Acc:HGNC:28707]	-	21	83	0.367900308	1.982996738
ENSG00000182957	80.96959094	331.9913913	-2.033763522	8.39E-06	0.000143377	SPATA13	13	23979805	24307074	+	9948	protein_coding	spermatogenesis associated 13 [Source:HGNC Symbol;Acc:HGNC:23222]	-	94	286	0.281749069	1.169051705
ENSG00000133739	22.38724282	114.9288413	-2.352672137	8.48E-06	0.000144711	LRRCC1	8	85107147	85146076	+	5065	protein_coding	leucine rich repeat and coiled-coil centrosomal protein 1 [Source:HGNC Symbol;Acc:HGNC:29373]	-	26	99	0.153060917	0.79480247
ENSG00000224858	22.38724282	114.9288413	-2.352672137	8.48E-06	0.000144711	RPL29P11	3	37016523	37017014	-	492	processed_pseudogene	ribosomal protein L29 pseudogene 11 [Source:HGNC Symbol;Acc:HGNC:36905]	-	26	99	1.575718586	8.182265266
ENSG00000152439	777.0640843	199.6644984	1.95991073	8.66E-06	0.000147567	ZNF773	19	57499915	57518404	+	8073	protein_coding	zinc finger protein 773 [Source:HGNC Symbol;Acc:HGNC:30487]	zf-C2H2	902	172	3.331516723	0.866357137
ENSG00000282458	6.018455026	47.60458063	-2.954808656	8.67E-06	0.000147567	WASH5P	19	60951	71626	-	6331	transcribed_processed_pseudogene	WAS protein family homolog 5, pseudogene [Source:HGNC Symbol;Acc:HGNC:33884]	-	7	41	0.032968269	0.263338893
ENSG00000277287	6.018455026	47.60458063	-2.954808656	8.67E-06	0.000147567	AL109976.1	20	3239705	3245382	+	5678	lincRNA	novel transcript	-	7	41	0.036759794	0.293624258
ENSG00000116701	46.50942028	4.656357283	3.290661506	8.67E-06	0.000147567	NCF2	1	183555563	183590876	-	2928	protein_coding	neutrophil cytosolic factor 2 [Source:HGNC Symbol;Acc:HGNC:7661]	-	54	4	0.549911877	0.055551064
ENSG00000136720	431.6013783	1625.080372	-1.9123855	8.97E-06	0.000152497	HS6ST1	2	128236716	128318577	-	4683	protein_coding	heparan sulfate 6-O-sulfotransferase 1 [Source:HGNC Symbol;Acc:HGNC:5201]	-	501	1400	3.18995077	12.15646604
ENSG00000153956	371.2961662	1399.892527	-1.914261876	8.99E-06	0.000152636	CACNA2D1	7	81946444	82443798	-	9010	protein_coding	calcium voltage-gated channel auxiliary subunit alpha2delta 1 [Source:HGNC Symbol;Acc:HGNC:1399]	-	431	1206	1.426339442	5.442845166
ENSG00000136213	435.0473904	1635.527231	-1.910160071	9.06E-06	0.000153734	CHST12	7	2403560	2448483	+	16143	protein_coding	carbohydrate sulfotransferase 12 [Source:HGNC Symbol;Acc:HGNC:17423]	-	505	1409	0.932776388	3.549197848
ENSG00000146802	199.8570538	769.598711	-1.944368327	9.10E-06	0.000154278	TMEM168	7	112762382	112790592	-	7995	protein_coding	transmembrane protein 168 [Source:HGNC Symbol;Acc:HGNC:25826]	-	232	663	0.865246656	3.372085079
ENSG00000213930	123.1832652	485.2119941	-1.976552939	9.14E-06	0.000154891	GALT	9	34638133	34651035	+	4407	protein_coding	galactose-1-phosphate uridylyltransferase [Source:HGNC Symbol;Acc:HGNC:4135]	-	143	418	0.967527682	3.856885042
ENSG00000177683	1480.912029	392.3510234	1.915995709	9.14E-06	0.000154891	THAP5	7	108554543	108569750	-	4961	protein_coding	THAP domain containing 5 [Source:HGNC Symbol;Acc:HGNC:23188]	THAP	1719	338	10.33182549	2.770453954
ENSG00000171365	140.413332	551.375435	-1.97225406	9.23E-06	0.00015622	CLCN5	X	49922615	50099235	+	11438	protein_coding	chloride voltage-gated channel 5 [Source:HGNC Symbol;Acc:HGNC:2023]	-	163	475	0.424920736	1.688678526
ENSG00000262003	69.77004005	10.46010979	2.725361963	9.31E-06	0.000157416	AC087392.1	17	909632	911212	+	820	antisense	uncharacterized LOC101927727 [Source:NCBI gene;Acc:101927727]	-	81	9	2.945381665	0.446305378
ENSG00000099219	86.13861353	348.2420616	-2.013550423	9.33E-06	0.00015771	ERMP1	9	5765076	5833117	-	6528	protein_coding	endoplasmic reticulum metallopeptidase 1 [Source:HGNC Symbol;Acc:HGNC:23703]	-	100	300	0.456762316	1.868721457
ENSG00000176293	71.49304808	296.0077638	-2.047568921	9.49E-06	0.000160113	ZNF135	19	58059239	58086310	+	6418	protein_coding	zinc finger protein 135 [Source:HGNC Symbol;Acc:HGNC:12919]	zf-C2H2	83	255	0.385610448	1.615637522
ENSG00000112146	339.4205537	1281.494794	-1.916231059	9.49E-06	0.000160113	FBXO9	6	53051991	53100873	+	8164	protein_coding	F-box protein 9 [Source:HGNC Symbol;Acc:HGNC:13588]	-	394	1104	1.439009425	5.498820468
ENSG00000065534	1235.383677	4559.486921	-1.883789258	9.61E-06	0.000162058	MYLK	3	123610049	123884331	-	22167	protein_coding	myosin light chain kinase [Source:HGNC Symbol;Acc:HGNC:7590]	-	1434	3928	1.928913011	7.205564682
ENSG00000139437	140.413332	549.0539107	-1.966168097	9.73E-06	0.000163982	TCHP	12	109900264	109983841	+	9054	protein_coding	trichoplein keratin filament binding [Source:HGNC Symbol;Acc:HGNC:28135]	-	163	473	0.536806204	2.124340426
ENSG00000139269	355.7891115	87.07053494	2.029488648	9.74E-06	0.000163982	INHBE	12	57452323	57459280	+	3015	protein_coding	inhibin subunit beta E [Source:HGNC Symbol;Acc:HGNC:24029]	-	413	75	4.084445897	1.011526838
ENSG00000144134	67.18552784	277.4355687	-2.043600222	9.76E-06	0.00016424	RABL2A	2	113627229	113643396	+	6008	protein_coding	RAB, member of RAS oncogene family like 2A [Source:HGNC Symbol;Acc:HGNC:9799]	-	78	239	0.387110625	1.617601125
ENSG00000179010	14502.52966	3951.247589	1.875897644	9.85E-06	0.000165571	MRFAP1	4	6640091	6642745	+	2655	protein_coding	Morf4 family associated protein 1 [Source:HGNC Symbol;Acc:HGNC:24549]	-	16834	3404	189.057195	52.13489332
ENSG00000143322	5690.215621	1546.14855	1.879735877	9.96E-06	0.000167305	ABL2	1	179099327	179229684	-	13257	protein_coding	ABL proto-oncogene 2, non-receptor tyrosine kinase [Source:HGNC Symbol;Acc:HGNC:77]	-	6605	1332	14.85586616	4.085661966
ENSG00000215014	85.27710979	13.9423993	2.603591454	1.01E-05	0.00016952	AL645728.1	1	1574102	1577075	+	2349	processed_transcript	novel transcript	-	99	12	1.256673886	0.207731182
ENSG00000197892	160.2279071	33.67540815	2.24685724	1.01E-05	0.000169745	KIF13B	8	29067279	29263124	-	11112	protein_coding	kinesin family member 13B [Source:HGNC Symbol;Acc:HGNC:14405]	-	186	29	0.499104085	0.106122929
ENSG00000120279	118.8757482	23.22852174	2.350289026	1.01E-05	0.000170006	MYCT1	6	152697895	152724567	+	3030	protein_coding	MYC target 1 [Source:HGNC Symbol;Acc:HGNC:23172]	-	138	20	1.358022203	0.268405141
ENSG00000160563	1020.007929	269.3102333	1.92084048	1.03E-05	0.000172189	MED27	9	131860107	132079908	-	2107	protein_coding	mediator complex subunit 27 [Source:HGNC Symbol;Acc:HGNC:2377]	-	1184	232	16.75550722	4.477410491
ENSG00000145934	1763.485009	6466.619024	-1.874496259	1.03E-05	0.000172337	TENM2	5	167284799	168264157	+	11042	protein_coding	teneurin transmembrane protein 2 [Source:HGNC Symbol;Acc:HGNC:29943]	-	2047	5571	5.527649693	20.51581994
ENSG00000072849	5859.070207	1597.222082	1.875040604	1.04E-05	0.000174331	DERL2	17	5471251	5486811	-	6386	protein_coding	derlin 2 [Source:HGNC Symbol;Acc:HGNC:17943]	-	6801	1376	31.75515765	8.761792885
ENSG00000279207	23.24875134	117.2503666	-2.327341832	1.04E-05	0.000174355	AC015813.6	17	58095672	58101479	+	5808	TEC	novel transcript	-	27	101	0.138614151	0.707128318
ENSG00000232855	23.24875134	117.2503666	-2.327341832	1.04E-05	0.000174355	AF165147.1	21	28439346	28674848	-	6532	lincRNA	novel transcript	-	27	101	0.123250304	0.62875096
ENSG00000198886	27898.03959	101768.6683	-1.867052382	1.05E-05	0.000174901	MT-ND4	MT	10760	12137	+	1378	protein_coding	mitochondrially encoded NADH:ubiquinone oxidoreductase core subunit 4 [Source:HGNC Symbol;Acc:HGNC:7459]	-	32383	87674	700.7099345	2587.170596
ENSG00000188385	4.29537759	42.96152419	-3.280994928	1.05E-05	0.000174944	JAKMIP3	10	132104671	132184809	+	7608	protein_coding	Janus kinase and microtubule interacting protein 3 [Source:HGNC Symbol;Acc:HGNC:23523]	-	5	37	0.019596112	0.197758283
ENSG00000119917	466.9230022	1735.35277	-1.893646186	1.05E-05	0.000175562	IFIT3	10	89327894	89340971	+	2640	protein_coding	interferon induced protein with tetratricopeptide repeats 3 [Source:HGNC Symbol;Acc:HGNC:5411]	-	542	1495	6.121611613	23.02717858
ENSG00000135363	2.572256539	33.67540815	-3.641043433	1.06E-05	0.00017565	LMO2	11	33858576	33892289	-	3109	protein_coding	LIM domain only 2 [Source:HGNC Symbol;Acc:HGNC:6642]	-	3	29	0.028772059	0.379298163
ENSG00000213683	31.86382459	1.174306703	4.638886813	1.06E-05	0.00017565	AC002056.1	22	50754675	50755434	-	760	processed_pseudogene	small nuclear ribonucleoprotein polypeptide A' (SNRPA1) pseudogene	-	37	1	1.451638722	0.053504446
ENSG00000241081	32.72533101	1.174306703	4.67721428	1.06E-05	0.00017565	RPL22P2	14	76886377	76886750	-	374	processed_pseudogene	ribosomal protein L22 pseudogene 2 [Source:HGNC Symbol;Acc:HGNC:19794]	-	38	1	3.029579874	0.108725612
ENSG00000273175	31.86382459	1.174306703	4.638886813	1.06E-05	0.00017565	BX323046.1	1	244864738	244865272	+	535	lincRNA	novel transcript	-	37	1	2.062140988	0.076006316
ENSG00000260276	188.6575127	41.80075992	2.171400703	1.06E-05	0.00017565	AC022167.2	16	8848105	8860456	+	2642	antisense	novel transcript, antisense to CARHSP1	-	219	36	2.471620076	0.554080863
ENSG00000120322	13.77213596	78.94519398	-2.506983941	1.06E-05	0.000176368	PCDHB8	5	141177790	141180529	+	2740	protein_coding	protocadherin beta 8 [Source:HGNC Symbol;Acc:HGNC:8693]	-	16	68	0.174116461	1.009164148
ENSG00000214293	276.5308303	66.17679884	2.061346562	1.06E-05	0.000176368	APTR	7	77657660	77696265	-	3100	lincRNA	Alu-mediated CDKN1A/p21 transcriptional regulator [Source:HGNC Symbol;Acc:HGNC:44173]	-	321	57	3.087548236	0.747681483
ENSG00000159433	30.14081135	139.3048549	-2.203129161	1.08E-05	0.000179647	STARD9	15	42575659	42720981	+	20706	protein_coding	StAR related lipid transfer domain containing 9 [Source:HGNC Symbol;Acc:HGNC:19162]	-	35	120	0.050401359	0.235661425
ENSG00000120256	45.64791527	198.5037361	-2.117074091	1.08E-05	0.000179698	LRP11	6	149818798	149864026	-	5652	protein_coding	LDL receptor related protein 11 [Source:HGNC Symbol;Acc:HGNC:16936]	-	53	171	0.279604482	1.230261463
ENSG00000198785	1.710671839	29.0323483	-3.980166829	1.09E-05	0.000179855	GRIN3A	9	101569353	101738580	-	8121	protein_coding	glutamate ionotropic receptor NMDA type subunit 3A [Source:HGNC Symbol;Acc:HGNC:16767]	-	2	25	0.007343294	0.125179716
ENSG00000172572	44.78641019	193.8606869	-2.110353201	1.11E-05	0.000183692	PDE3A	12	20369245	20684381	+	8398	protein_coding	phosphodiesterase 3A [Source:HGNC Symbol;Acc:HGNC:8778]	-	52	167	0.184628136	0.808619228
ENSG00000106804	11.18759102	70.81985198	-2.647121241	1.11E-05	0.000184081	C5	9	120952335	121050276	-	6533	protein_coding	complement C5 [Source:HGNC Symbol;Acc:HGNC:1331]	-	13	61	0.059333656	0.379682552
ENSG00000152253	6.018455026	46.44381661	-2.91927819	1.12E-05	0.000184479	SPC25	2	168834132	168913371	-	1841	protein_coding	SPC25, NDC80 kinetochore complex component [Source:HGNC Symbol;Acc:HGNC:24031]	-	7	40	0.113374312	0.883506331
ENSG00000112619	44.78641019	4.656357283	3.236360777	1.12E-05	0.000184479	PRPH2	6	42696600	42722574	-	2976	protein_coding	peripherin 2 [Source:HGNC Symbol;Acc:HGNC:9942]	-	52	4	0.521003726	0.054655079
ENSG00000131584	734.8504374	2701.106825	-1.877821509	1.12E-05	0.000184494	ACAP3	1	1292376	1309609	-	8809	protein_coding	ArfGAP with coiled-coil, ankyrin repeat and PH domains 3 [Source:HGNC Symbol;Acc:HGNC:16754]	-	853	2327	2.887306136	10.74170538
ENSG00000178078	327.359511	80.10595703	2.029506152	1.12E-05	0.00018479	STAP2	19	4324043	4342786	-	2766	protein_coding	signal transducing adaptor family member 2 [Source:HGNC Symbol;Acc:HGNC:30430]	-	380	69	4.096395057	1.0143793
ENSG00000055208	3187.549447	868.2634893	1.876121049	1.12E-05	0.00018523	TAB2	6	149218641	149411613	+	6010	protein_coding	TGF-beta activated kinase 1 (MAP3K7) binding protein 2 [Source:HGNC Symbol;Acc:HGNC:17075]	-	3700	748	18.3568291	5.060933014
ENSG00000179627	6.879984921	51.08687239	-2.867415458	1.15E-05	0.000189978	ZBTB42	14	104800596	104804712	+	3905	protein_coding	zinc finger and BTB domain containing 42 [Source:HGNC Symbol;Acc:HGNC:32550]	ZBTB	8	44	0.061085673	0.458178917
ENSG00000138709	837.3692941	220.5582195	1.924216811	1.17E-05	0.000192866	LARP1B	4	128061268	128222931	+	9498	protein_coding	La ribonucleoprotein domain family member 1B [Source:HGNC Symbol;Acc:HGNC:24704]	-	972	190	3.051437733	0.813438828
ENSG00000178752	315.2984683	76.62366781	2.039400491	1.18E-05	0.000193308	ERFE	2	238158982	238168900	+	3572	protein_coding	erythroferrone [Source:HGNC Symbol;Acc:HGNC:26727]	-	366	66	3.055202831	0.751339028
ENSG00000020922	142.9978419	549.0539107	-1.939879754	1.18E-05	0.000193696	MRE11	11	94415578	94493908	-	7689	protein_coding	MRE11 homolog, double strand break repair nuclease [Source:HGNC Symbol;Acc:HGNC:7230]	-	166	473	0.643737249	2.501466799
ENSG00000172878	42.20189458	182.2530637	-2.106815039	1.20E-05	0.000196466	METAP1D	2	171999583	172082430	+	4850	protein_coding	methionyl aminopeptidase type 1D, mitochondrial [Source:HGNC Symbol;Acc:HGNC:32583]	-	49	157	0.301248403	1.316319688
ENSG00000215252	448.8314388	1654.099424	-1.881461756	1.21E-05	0.00019776	GOLGA8B	15	34525207	34588503	-	7670	protein_coding	golgin A8 family member B [Source:HGNC Symbol;Acc:HGNC:31973]	-	521	1425	2.02540917	7.55479986
ENSG00000121057	142.9978419	547.8931486	-1.936827118	1.21E-05	0.000198434	AKAP1	17	57085092	57121349	+	5399	protein_coding	A-kinase anchoring protein 1 [Source:HGNC Symbol;Acc:HGNC:367]	-	166	472	0.91678009	3.554938848
ENSG00000151006	14.63364912	82.42748308	-2.482464597	1.21E-05	0.000198664	PRSS53	16	31083425	31089628	-	5501	protein_coding	serine protease 53 [Source:HGNC Symbol;Acc:HGNC:34407]	-	17	71	0.092146255	0.524831831
ENSG00000112640	146.443855	561.822294	-1.938717051	1.23E-05	0.000200476	PPP2R5D	6	42984499	43012342	+	3314	protein_coding	protein phosphatase 2 regulatory subunit B'delta [Source:HGNC Symbol;Acc:HGNC:9312]	-	170	484	1.529561099	5.938767467
ENSG00000107937	5321.492343	1466.055966	1.859818959	1.23E-05	0.000200476	GTPBP4	10	988019	1019936	+	6540	protein_coding	GTP binding protein 4 [Source:HGNC Symbol;Acc:HGNC:21535]	-	6177	1263	28.1624391	7.852881888
ENSG00000165304	105.0916929	409.7624556	-1.96167092	1.23E-05	0.00020157	MELK	9	36572862	36677683	+	3087	protein_coding	maternal embryonic leucine zipper kinase [Source:HGNC Symbol;Acc:HGNC:16870]	-	122	353	1.178402388	4.649877794
ENSG00000274471	31.86382459	145.1086672	-2.182119787	1.24E-05	0.000202084	AC242376.2	15	23309607	23314566	+	2173	transcribed_unprocessed_pseudogene	hect domain and RLD 2 (HERC2) pseudogene	-	37	125	0.507706134	2.33912672
ENSG00000196812	75.80056782	12.78163518	2.55830501	1.25E-05	0.000204426	ZSCAN16	6	28124560	28130082	+	1328	protein_coding	zinc finger and SCAN domain containing 16 [Source:HGNC Symbol;Acc:HGNC:20813]	zf-C2H2	88	11	1.975854724	0.336820157
ENSG00000196470	725.3739044	191.5391623	1.920524549	1.25E-05	0.000204426	SIAH1	16	48356364	48448402	-	6725	protein_coding	siah E3 ubiquitin protein ligase 1 [Source:HGNC Symbol;Acc:HGNC:10857]	-	842	165	3.733277006	0.99768885
ENSG00000258602	36.17135548	2.334964664	3.89224411	1.26E-05	0.000205205	LINC01629	14	76959638	76965802	+	581	lincRNA	long intergenic non-protein coding RNA 1629 [Source:HGNC Symbol;Acc:HGNC:52260]	-	42	2	2.155477881	0.139977208
ENSG00000225096	36.17135548	2.334964664	3.89224411	1.26E-05	0.000205205	AL445250.1	6	57961438	58438364	+	6798	lincRNA	uncharacterized LOC101927293 [Source:NCBI gene;Acc:101927293]	-	42	2	0.184220749	0.011963336
ENSG00000160917	2402.720226	657.004787	1.870532164	1.26E-05	0.000205567	CPSF4	7	99438922	99457371	+	4250	protein_coding	cleavage and polyadenylation specific factor 4 [Source:HGNC Symbol;Acc:HGNC:2327]	-	2789	566	19.56725915	5.415405284
ENSG00000267108	1.39E-17	23.22852174	-7.560634634	1.27E-05	0.000205732	AP001029.1	18	12432897	12437635	+	168	lincRNA	novel transcript	-	0	20	0	4.84087844
ENSG00000271579	21.52573401	1.39E-17	7.453013267	1.27E-05	0.000205732	AC078880.3	12	115299588	115300708	-	1121	lincRNA	novel transcript	-	25	0	0.66497422	0
ENSG00000137473	21.52573401	1.39E-17	7.453013267	1.27E-05	0.000205732	TTC29	4	146706638	146945882	-	3332	protein_coding	tetratricopeptide repeat domain 29 [Source:HGNC Symbol;Acc:HGNC:29936]	-	25	0	0.223720318	0
ENSG00000006210	21.52573401	1.39E-17	7.453013267	1.27E-05	0.000205732	CX3CL1	16	57372458	57385048	+	5983	protein_coding	C-X3-C motif chemokine ligand 1 [Source:HGNC Symbol;Acc:HGNC:10647]	-	25	0	0.124592362	0
ENSG00000241135	21.52573401	1.39E-17	7.453013267	1.27E-05	0.000205732	LINC00881	3	157089881	157101135	+	1269	lincRNA	long intergenic non-protein coding RNA 881 [Source:HGNC Symbol;Acc:HGNC:48567]	-	25	0	0.587420095	0
ENSG00000137812	24.9717676	119.5718918	-2.25303397	1.27E-05	0.000205732	KNL1	15	40594020	40664342	+	10250	protein_coding	kinetochore scaffold 1 [Source:HGNC Symbol;Acc:HGNC:24054]	-	29	103	0.084361549	0.408617368
ENSG00000232956	871.8294139	232.165842	1.908429295	1.27E-05	0.000205732	SNHG15	7	44983023	44986961	-	3647	lincRNA	small nucleolar RNA host gene 15 [Source:HGNC Symbol;Acc:HGNC:27797]	-	1012	200	8.27399324	2.229963197
ENSG00000168961	27.55629031	130.0187548	-2.232415722	1.28E-05	0.000206569	LGALS9	17	27629798	27649560	+	5714	protein_coding	galectin 9 [Source:HGNC Symbol;Acc:HGNC:6570]	-	32	112	0.166986036	0.797042078
ENSG00000179115	3757.002921	1035.413231	1.859274005	1.28E-05	0.000206612	FARSA	19	12922479	12934037	-	2435	protein_coding	phenylalanyl-tRNA synthetase subunit alpha [Source:HGNC Symbol;Acc:HGNC:3592]	-	4361	892	53.40200138	14.89598931
ENSG00000083937	6766.232851	1872.322697	1.853467667	1.28E-05	0.000207403	CHMP2B	3	87227271	87255548	+	3106	protein_coding	charged multivesicular body protein 2B [Source:HGNC Symbol;Acc:HGNC:24537]	-	7854	1613	75.39800558	21.11720224
ENSG00000143862	3159.119848	868.2634893	1.863196548	1.29E-05	0.000207633	ARL8A	1	202133404	202144743	-	1975	protein_coding	ADP ribosylation factor like GTPase 8A [Source:HGNC Symbol;Acc:HGNC:25192]	-	3667	748	55.36231252	15.40061135
ENSG00000176485	996.7473481	266.9887088	1.900049531	1.29E-05	0.000208135	PLA2G16	11	63573195	63616883	-	3116	protein_coding	phospholipase A2 group XVI [Source:HGNC Symbol;Acc:HGNC:17825]	-	1157	230	11.07149638	3.001468917
ENSG00000111142	4174.831869	1152.650202	1.85667218	1.30E-05	0.00020894	METAP2	12	95473520	95515839	+	4491	protein_coding	methionyl aminopeptidase 2 [Source:HGNC Symbol;Acc:HGNC:16672]	-	4846	993	32.17442301	8.991034345
ENSG00000049769	456.584966	117.2503666	1.960362539	1.30E-05	0.00020894	PPP1R3F	X	49269843	49301461	+	4173	protein_coding	protein phosphatase 1 regulatory subunit 3F [Source:HGNC Symbol;Acc:HGNC:14944]	-	530	101	3.787022605	0.984184344
ENSG00000136367	167.9814361	37.1577022	2.173453388	1.30E-05	0.000209507	ZFHX2	14	23520855	23556192	-	10128	protein_coding	zinc finger homeobox 2 [Source:HGNC Symbol;Acc:HGNC:20152]	Homeobox	195	32	0.574091784	0.12847829
ENSG00000130584	156.7818941	33.67540815	2.215517513	1.31E-05	0.000210673	ZBTB46	20	63743666	63831244	-	6084	protein_coding	zinc finger and BTB domain containing 46 [Source:HGNC Symbol;Acc:HGNC:16094]	-	182	29	0.891974821	0.193826099
ENSG00000077454	59.43198985	246.0949889	-2.047267953	1.31E-05	0.000210911	LRCH4	7	100574011	100586153	-	6838	protein_coding	leucine rich repeats and calponin homology domain containing 4 [Source:HGNC Symbol;Acc:HGNC:6691]	-	69	212	0.300877981	1.260695573
ENSG00000253767	12.04910705	69.65908874	-2.517526714	1.33E-05	0.000214414	PCDHGA8	5	141390157	141512979	+	8661	protein_coding	protocadherin gamma subfamily A, 8 [Source:HGNC Symbol;Acc:HGNC:8706]	-	14	60	0.048198155	0.281699888
ENSG00000149474	79.24658329	314.5799587	-1.987050044	1.35E-05	0.000216079	KAT14	20	18138118	18188387	+	4251	protein_coding	lysine acetyltransferase 14 [Source:HGNC Symbol;Acc:HGNC:15904]	-	92	271	0.645308127	2.592278448
ENSG00000175040	951.0876895	255.3810867	1.896509414	1.35E-05	0.000216079	CHST2	3	143119331	143124014	+	4582	protein_coding	carbohydrate sulfotransferase 2 [Source:HGNC Symbol;Acc:HGNC:1970]	-	1104	220	7.184299039	1.952410161
ENSG00000185269	98.19966458	18.5854597	2.394988951	1.35E-05	0.000216662	NOTUM	17	81952507	81961840	-	3019	protein_coding	notum, palmitoleoyl-protein carboxylesterase [Source:HGNC Symbol;Acc:HGNC:27106]	-	114	16	1.12593197	0.21550648
ENSG00000157600	114.5682311	443.4245575	-1.951137431	1.36E-05	0.000218738	TMEM164	X	110002631	110182734	+	6583	protein_coding	transmembrane protein 164 [Source:HGNC Symbol;Acc:HGNC:26217]	-	133	382	0.602418359	2.359624903
ENSG00000134853	2364.814094	8494.470383	-1.844733443	1.37E-05	0.000219809	PDGFRA	4	54229097	54298247	+	9732	protein_coding	platelet derived growth factor receptor alpha [Source:HGNC Symbol;Acc:HGNC:8803]	-	2745	7318	8.410283994	30.57692219
ENSG00000164136	333.3900324	83.58824607	1.994522549	1.38E-05	0.000220879	IL15	4	141636599	141733987	+	7860	protein_coding	interleukin 15 [Source:HGNC Symbol;Acc:HGNC:5977]	-	387	72	1.468110793	0.372488967
ENSG00000130513	17328.25946	4833.426773	1.841986836	1.38E-05	0.000221253	GDF15	19	18374731	18389176	+	2087	protein_coding	growth differentiation factor 15 [Source:HGNC Symbol;Acc:HGNC:30142]	-	20114	4164	287.3732961	81.13191649
ENSG00000037757	168.8429393	636.1110691	-1.912691336	1.39E-05	0.000221571	MRI1	19	13764532	13774282	+	3456	protein_coding	methylthioribose-1-phosphate isomerase 1 [Source:HGNC Symbol;Acc:HGNC:28469]	-	196	548	1.691035598	6.447781144
ENSG00000101868	67.18552784	270.4709955	-2.006936106	1.40E-05	0.000223931	POLA1	X	24693919	24996986	+	6336	protein_coding	DNA polymerase alpha 1, catalytic subunit [Source:HGNC Symbol;Acc:HGNC:9173]	-	78	233	0.367070807	1.495354685
ENSG00000126351	254.1317502	939.0699772	-1.885057655	1.41E-05	0.000225864	THRA	17	40058290	40093867	+	6959	protein_coding	thyroid hormone receptor alpha [Source:HGNC Symbol;Acc:HGNC:11796]	THR-like	295	809	1.263995687	4.72721275
ENSG00000156876	43.92490505	186.896113	-2.085536583	1.42E-05	0.000226294	SASS6	1	100083563	100132955	-	3972	protein_coding	SAS-6 centriolar assembly protein [Source:HGNC Symbol;Acc:HGNC:25403]	-	51	161	0.382852378	1.648238671
ENSG00000080839	53.40145856	222.879744	-2.058375596	1.42E-05	0.00022672	RBL1	20	36996349	37095995	-	5954	protein_coding	RB transcriptional corepressor like 1 [Source:HGNC Symbol;Acc:HGNC:9893]	-	62	192	0.310494043	1.311281281
ENSG00000249755	55.98597219	6.977838704	2.985058433	1.44E-05	0.000229569	AC083829.1	4	88527160	88528170	+	657	processed_pseudogene	CD53 molecule (CD53) pseudogene	-	65	6	2.949975436	0.371355058
ENSG00000230183	43.92490505	4.656357283	3.208424247	1.44E-05	0.000229765	CNOT6LP1	15	56005715	56007176	-	1462	processed_pseudogene	CCR4-NOT transcription complex subunit 6-like pseudogene 1 [Source:HGNC Symbol;Acc:HGNC:32355]	-	51	4	1.040143396	0.111254115
ENSG00000138092	47.37092524	200.8252607	-2.080541828	1.46E-05	0.000232446	CENPO	2	24793136	24822376	+	5518	protein_coding	centromere protein O [Source:HGNC Symbol;Acc:HGNC:28152]	-	55	173	0.29720178	1.274875779
ENSG00000174599	18.07969531	91.71358654	-2.333726819	1.46E-05	0.000232567	TRAM1L1	4	117083554	117085576	-	2023	protein_coding	translocation associated membrane protein 1 like 1 [Source:HGNC Symbol;Acc:HGNC:28371]	-	21	79	0.30952364	1.587942132
ENSG00000207751	31.00231804	1.174306703	4.599513264	1.47E-05	0.000233588	AP000553.1	22	21652270	21670237	+	1093	processed_transcript	novel transcript	-	36	1	0.982093307	0.037203457
ENSG00000267607	31.00231804	1.174306703	4.599513264	1.47E-05	0.000233588	AC011511.5	19	10285801	10289019	-	3219	antisense	novel transcript, antisense to ICAM4 and ICAM1	-	36	1	0.333466289	0.012632302
ENSG00000143434	157.6433974	594.3236332	-1.913613993	1.48E-05	0.000234128	SEMA6C	1	151131685	151146664	-	5809	protein_coding	semaphorin 6C [Source:HGNC Symbol;Acc:HGNC:10740]	-	183	512	0.939334181	3.584033396
ENSG00000279382	13.77213596	76.62366781	-2.463983582	1.48E-05	0.000234362	AC018665.1	17	76090308	76091669	+	1362	TEC	TEC	-	16	66	0.350278344	1.970472105
ENSG00000187961	301.5144193	1107.380481	-1.876348617	1.48E-05	0.000234858	KLHL17	1	960587	965715	+	3395	protein_coding	kelch like family member 17 [Source:HGNC Symbol;Acc:HGNC:24023]	-	350	954	3.073963301	11.42646936
ENSG00000108312	658.1766703	2374.932679	-1.851110347	1.48E-05	0.000234904	UBTF	17	44205033	44221626	-	6993	protein_coding	upstream binding transcription factor [Source:HGNC Symbol;Acc:HGNC:12511]	HMG	764	2046	3.257618652	11.89722197
ENSG00000198826	68.908536	276.2748065	-2.001094235	1.49E-05	0.000235578	ARHGAP11A	15	32615144	32639949	+	6428	protein_coding	Rho GTPase activating protein 11A [Source:HGNC Symbol;Acc:HGNC:15783]	-	80	238	0.371094512	1.505582479
ENSG00000182575	31.86382459	142.7871423	-2.158869977	1.49E-05	0.000236314	NXPH3	17	49575858	49583827	+	5648	protein_coding	neurexophilin 3 [Source:HGNC Symbol;Acc:HGNC:8077]	-	37	123	0.195333822	0.88555163
ENSG00000228716	73.21605603	290.2039529	-1.984718899	1.51E-05	0.000238807	DHFR	5	80626228	80654983	-	4409	protein_coding	dihydrofolate reductase [Source:HGNC Symbol;Acc:HGNC:2861]	-	85	250	0.57484299	2.305703045
ENSG00000145386	127.4907821	486.3727563	-1.930466196	1.52E-05	0.000239763	CCNA2	4	121816444	121823933	-	2798	protein_coding	cyclin A2 [Source:HGNC Symbol;Acc:HGNC:1578]	-	148	419	1.577191464	6.089333723
ENSG00000277778	86.13861353	15.10316397	2.503569528	1.53E-05	0.000240762	PGM5P2	9	41006999	41074617	-	1980	transcribed_unprocessed_pseudogene	phosphoglucomutase 5 pseudogene 2 [Source:HGNC Symbol;Acc:HGNC:18965]	-	100	13	1.505931516	0.266981781
ENSG00000100897	192.9650285	717.3644164	-1.89357739	1.53E-05	0.000241283	DCAF11	14	24114195	24125242	+	6350	protein_coding	DDB1 and CUL4 associated factor 11 [Source:HGNC Symbol;Acc:HGNC:20258]	-	224	618	1.051827947	3.9574753
ENSG00000177599	12.91062198	73.14137839	-2.489234789	1.54E-05	0.000242229	ZNF491	19	11797667	11809622	+	3032	protein_coding	zinc finger protein 491 [Source:HGNC Symbol;Acc:HGNC:23706]	zf-C2H2	15	63	0.14751374	0.844918493
ENSG00000197976	5544.621617	1551.952361	1.836937513	1.54E-05	0.000242229	AKAP17A	X	1591593	1602514	+	4075	protein_coding	A-kinase anchoring protein 17A [Source:HGNC Symbol;Acc:HGNC:18783]	-	6436	1337	47.09326864	13.34157978
ENSG00000283930	1.710671839	27.87158313	-3.921528114	1.58E-05	0.000247904	AL117339.5	10	38094368	38360098	+	3955	protein_coding	novel transcript	-	2	24	0.015078353	0.246756282
ENSG00000246100	81.83109474	13.9423993	2.54417836	1.59E-05	0.000250635	LINC00900	11	115754248	115760627	-	4766	lincRNA	long intergenic non-protein coding RNA 900 [Source:HGNC Symbol;Acc:HGNC:27444]	-	95	12	0.59434687	0.102383665
ENSG00000137449	1523.987178	420.2093148	1.858420487	1.61E-05	0.000252438	CPEB2	4	15002674	15070153	+	7177	protein_coding	cytoplasmic polyadenylation element binding protein 2 [Source:HGNC Symbol;Acc:HGNC:21745]	-	1769	362	7.349457778	2.051016185
ENSG00000064300	133.5213055	27.87158313	2.255964395	1.61E-05	0.000252924	NGFR	17	49495293	49515017	+	4150	protein_coding	nerve growth factor receptor [Source:HGNC Symbol;Acc:HGNC:7809]	-	155	24	1.113663572	0.235161709
ENSG00000276023	5752.243836	1615.794275	1.83181686	1.61E-05	0.000253392	DUSP14	17	37489831	37513501	+	2499	protein_coding	dual specificity phosphatase 14 [Source:HGNC Symbol;Acc:HGNC:17007]	-	6677	1392	79.66829681	22.65042954
ENSG00000168476	249.8242347	915.8547353	-1.873598027	1.62E-05	0.00025428	REEP4	8	22138020	22141951	-	2266	protein_coding	receptor accessory protein 4 [Source:HGNC Symbol;Acc:HGNC:26176]	-	290	789	3.816001221	14.1586081
ENSG00000120686	6723.157701	1890.89489	1.830014786	1.63E-05	0.000254796	UFM1	13	38349849	38363619	+	4382	protein_coding	ubiquitin fold modifier 1 [Source:HGNC Symbol;Acc:HGNC:20597]	-	7804	1629	53.10254065	15.11653223
ENSG00000153485	555.6578126	147.4301921	1.91343766	1.63E-05	0.000255295	TMEM251	14	93184951	93187089	+	1365	protein_coding	transmembrane protein 251 [Source:HGNC Symbol;Acc:HGNC:20218]	-	645	127	14.08956146	3.783332688
ENSG00000179119	2541.422207	708.0783196	1.843507522	1.64E-05	0.000256068	SPTY2D1	11	18606401	18634791	-	6005	protein_coding	SPT2 chromatin protein domain containing 1 [Source:HGNC Symbol;Acc:HGNC:26818]	-	2950	610	14.64803661	4.130667964
ENSG00000175550	11932.66626	3368.545023	1.824688118	1.67E-05	0.000260591	DRAP1	11	65919257	65921561	+	1737	protein_coding	DR1 associated protein 1 [Source:HGNC Symbol;Acc:HGNC:3019]	-	13851	2902	237.7670795	67.936169
ENSG00000151917	54.26296314	224.0405063	-2.042835256	1.67E-05	0.000260927	BEND6	6	56955126	57027342	+	5588	protein_coding	BEN domain containing 6 [Source:HGNC Symbol;Acc:HGNC:20871]	-	63	193	0.336166602	1.404443831
ENSG00000170017	4099.019606	14481.68121	-1.820841684	1.71E-05	0.00026758	ALCAM	3	105366909	105576900	+	7179	protein_coding	activated leukocyte cell adhesion molecule [Source:HGNC Symbol;Acc:HGNC:400]	-	4758	12476	19.76200009	70.66671056
ENSG00000028839	867.521899	235.6481288	1.879816324	1.72E-05	0.000268093	TBPL1	6	133952170	133990432	+	5039	protein_coding	TATA-box binding protein like 1 [Source:HGNC Symbol;Acc:HGNC:11589]	-	1007	203	5.958754937	1.63815557
ENSG00000166471	10798.92833	3056.300023	1.820996134	1.74E-05	0.00027075	TMEM41B	11	9280654	9314780	-	4422	protein_coding	transmembrane protein 41B [Source:HGNC Symbol;Acc:HGNC:28948]	-	12535	2633	84.52321592	24.21227423
ENSG00000173402	1783.299578	6302.95157	-1.821394316	1.76E-05	0.000274816	DAG1	3	49468703	49535618	+	6923	protein_coding	dystroglycan 1 [Source:HGNC Symbol;Acc:HGNC:2666]	-	2070	5430	8.915514823	31.89399789
ENSG00000187735	7501.956401	2123.047307	1.821081504	1.77E-05	0.000274881	TCEA1	8	53966552	54022529	-	4415	protein_coding	transcription elongation factor A1 [Source:HGNC Symbol;Acc:HGNC:11612]	-	8708	1829	58.81094055	16.84559909
ENSG00000113387	6174.380299	1745.799629	1.822346918	1.77E-05	0.000274881	SUB1	5	32531633	32604079	+	9324	protein_coding	SUB1 homolog, transcriptional regulator [Source:HGNC Symbol;Acc:HGNC:19985]	PC4	7167	1504	22.9195218	6.559172229
ENSG00000115604	460.8924811	120.7326544	1.931721024	1.78E-05	0.000276748	IL18R1	2	102311529	102398775	+	4353	protein_coding	interleukin 18 receptor 1 [Source:HGNC Symbol;Acc:HGNC:5988]	-	535	104	3.664675523	0.971511924
ENSG00000128656	1438.698382	399.3155963	1.848900408	1.79E-05	0.000277409	CHN1	2	174799363	175005369	-	4971	protein_coding	chimerin 1 [Source:HGNC Symbol;Acc:HGNC:1943]	-	1670	344	10.01712563	2.813961444
ENSG00000242265	151.6128746	565.3045803	-1.897630619	1.79E-05	0.000277409	PEG10	7	94656325	94669695	+	6689	protein_coding	paternally expressed 10 [Source:HGNC Symbol;Acc:HGNC:14005]	-	176	487	0.784552272	2.960542013
ENSG00000163938	5562.713179	1575.167602	1.820217547	1.82E-05	0.000282239	GNL3	3	52681156	52694492	+	3318	protein_coding	G protein nucleolar 3 [Source:HGNC Symbol;Acc:HGNC:29931]	-	6457	1357	58.02629175	16.63056213
ENSG00000259838	39.61737833	3.495642639	3.462619774	1.82E-05	0.000282963	ELOCP2	15	41557027	41557435	+	332	unprocessed_pseudogene	elongin C pseudogene 2 [Source:HGNC Symbol;Acc:HGNC:17762]	-	46	3	4.131332605	0.367440171
ENSG00000105810	2300.20137	645.3971659	1.833339569	1.83E-05	0.000283907	CDK6	7	92604921	92836594	-	12260	protein_coding	cyclin dependent kinase 6 [Source:HGNC Symbol;Acc:HGNC:1777]	-	2670	556	6.493684791	1.844114084
ENSG00000147408	43.06339985	179.931539	-2.059269224	1.83E-05	0.000283907	CSGALNACT1	8	19404161	19758029	-	6580	protein_coding	chondroitin sulfate N-acetylgalactosaminyltransferase 1 [Source:HGNC Symbol;Acc:HGNC:24290]	-	50	155	0.226576322	0.957875947
ENSG00000188735	138.6903254	517.7133335	-1.899186797	1.85E-05	0.000285926	TMEM120B	12	121712752	121783001	+	8449	protein_coding	transmembrane protein 120B [Source:HGNC Symbol;Acc:HGNC:32008]	-	161	446	0.568186589	2.146510473
ENSG00000159200	7040.1908	1998.845764	1.816395572	1.86E-05	0.000287384	RCAN1	21	34513142	34615142	-	6990	protein_coding	regulator of calcineurin 1 [Source:HGNC Symbol;Acc:HGNC:3040]	-	8172	1722	34.85953541	10.01750193
ENSG00000253661	80.96959094	13.9423993	2.528934751	1.86E-05	0.000287384	ZFHX4-AS1	8	76491200	76683278	-	2251	antisense	ZFHX4 antisense RNA 1 [Source:HGNC Symbol;Acc:HGNC:44165]	-	94	12	1.245153149	0.21677501
ENSG00000105429	1094.097186	3863.029671	-1.8198547	1.86E-05	0.000287384	MEGF8	19	42325609	42378769	+	11372	protein_coding	multiple EGF like domains 8 [Source:HGNC Symbol;Acc:HGNC:3233]	-	1270	3328	3.329946703	11.90008134
ENSG00000145526	5.156919939	45.28305253	-3.100420916	1.87E-05	0.000288322	CDH18	5	19472951	20575873	-	4853	protein_coding	cadherin 18 [Source:HGNC Symbol;Acc:HGNC:1757]	-	6	39	0.036864757	0.326781739
ENSG00000234617	43.06339985	4.656357283	3.17993605	1.87E-05	0.000288322	SNRK-AS1	3	43346923	43352152	-	2324	antisense	SNRK antisense RNA 1 [Source:HGNC Symbol;Acc:HGNC:41269]	-	50	4	0.641511274	0.069988604
ENSG00000112984	31.00231804	136.9833299	-2.138424956	1.88E-05	0.000290406	KIF20A	5	138178719	138187715	+	3958	protein_coding	kinesin family member 20A [Source:HGNC Symbol;Acc:HGNC:9787]	-	36	118	0.271204645	1.212298815
ENSG00000162366	167.1199329	38.31846674	2.121792292	1.88E-05	0.000290406	PDZK1IP1	1	47183593	47191044	-	1438	protein_coding	PDZK1 interacting protein 1 [Source:HGNC Symbol;Acc:HGNC:16887]	-	194	33	4.022659346	0.933165162
ENSG00000128578	80.10808712	309.93691	-1.950032728	1.89E-05	0.000291375	STRIP2	7	129434433	129488399	+	5876	protein_coding	striatin interacting protein 2 [Source:HGNC Symbol;Acc:HGNC:22209]	-	93	267	0.471923467	1.847706291
ENSG00000006534	418.678833	1497.396543	-1.838180636	1.91E-05	0.000294703	ALDH3B1	11	68008578	68029282	+	6626	protein_coding	aldehyde dehydrogenase 3 family member B1 [Source:HGNC Symbol;Acc:HGNC:410]	-	486	1290	2.187032568	7.916655414
ENSG00000141378	2708.553786	763.7949005	1.826129485	1.92E-05	0.000295167	PTRH2	17	59674636	59707626	-	4740	protein_coding	peptidyl-tRNA hydrolase 2 [Source:HGNC Symbol;Acc:HGNC:24265]	-	3144	658	19.77764641	5.644831923
ENSG00000221878	66.32402372	10.46010979	2.652431031	1.92E-05	0.000295198	PSG7	19	42924132	42937178	-	4795	protein_coding	pregnancy specific beta-1-glycoprotein 7 (gene/pseudogene) [Source:HGNC Symbol;Acc:HGNC:9524]	-	77	9	0.478820269	0.076323339
ENSG00000176974	51.67844927	211.2721213	-2.028446354	1.94E-05	0.000298148	SHMT1	17	18327860	18363563	-	7281	protein_coding	serine hydroxymethyltransferase 1 [Source:HGNC Symbol;Acc:HGNC:10850]	-	60	182	0.245714413	1.016444851
ENSG00000198899	15706.04933	54921.47141	-1.806040417	1.95E-05	0.000299186	MT-ATP6	MT	8527	9207	+	681	protein_coding	mitochondrially encoded ATP synthase membrane subunit 6 [Source:HGNC Symbol;Acc:HGNC:7414]	-	18231	47315	798.2405608	2825.23902
ENSG00000128918	1.39E-17	22.06775625	-7.487036197	1.96E-05	0.000300226	ALDH1A2	15	57953424	58497866	-	8622	protein_coding	aldehyde dehydrogenase 1 family member A2 [Source:HGNC Symbol;Acc:HGNC:15472]	-	0	19	0	0.089608467
ENSG00000234819	20.66422489	1.39E-17	7.394462608	1.96E-05	0.000300226	AL353705.4	9	78219120	78219357	+	238	processed_pseudogene	CDC28 protein kinase regulatory subunit 2 (CKS2) pseudogene	-	24	0	3.006801078	0
ENSG00000148411	489.3220807	1741.156581	-1.830882261	1.99E-05	0.000304341	NACC2	9	136006537	136095285	-	7212	protein_coding	NACC family member 2 [Source:HGNC Symbol;Acc:HGNC:23846]	-	568	1500	2.34835111	8.457441534
ENSG00000116752	1717.825351	481.7297078	1.834071197	1.99E-05	0.000304341	BCAS2	1	114567557	114581639	-	1299	protein_coding	BCAS2, pre-mRNA processing factor [Source:HGNC Symbol;Acc:HGNC:975]	-	1994	415	45.77057997	12.9909948
ENSG00000162073	37.89436709	161.3593412	-2.086061601	2.03E-05	0.000310976	PAQR4	16	2969245	2973489	+	2972	protein_coding	progestin and adipoQ receptor family member 4 [Source:HGNC Symbol;Acc:HGNC:26386]	-	44	139	0.441442644	1.901820211
ENSG00000173145	1787.607093	502.623426	1.830272769	2.04E-05	0.000312047	NOC3L	10	94333226	94362959	-	4464	protein_coding	NOC3 like DNA replication regulator [Source:HGNC Symbol;Acc:HGNC:24034]	-	2075	433	13.86003502	3.944274879
ENSG00000148335	1550.693771	435.2992226	1.832595141	2.04E-05	0.000312047	NTMT1	9	129608884	129636131	+	3029	protein_coding	N-terminal Xaa-Pro-Lys N-methyltransferase 1 [Source:HGNC Symbol;Acc:HGNC:23373]	-	1800	375	17.719181	5.034257869
ENSG00000187790	42.20189458	175.2884896	-2.05063789	2.05E-05	0.000313046	FANCM	14	45135940	45200890	+	8468	protein_coding	FA complementation group M [Source:HGNC Symbol;Acc:HGNC:23168]	-	49	151	0.172538351	0.725102765
ENSG00000102760	361.8196328	94.03511224	1.942848076	2.06E-05	0.000314357	RGCC	13	41457559	41470882	+	1032	protein_coding	regulator of cell cycle [Source:HGNC Symbol;Acc:HGNC:20369]	-	420	81	12.13500629	3.191602413
ENSG00000111261	93.03064295	352.8851103	-1.921774336	2.10E-05	0.000320741	MANSC1	12	12326056	12350541	-	6015	protein_coding	MANSC domain containing 1 [Source:HGNC Symbol;Acc:HGNC:25505]	-	108	304	0.535375553	2.055140014
ENSG00000175305	9.464554811	60.37298173	-2.655405868	2.11E-05	0.000321899	CCNE2	8	94879770	94896678	-	4397	protein_coding	cyclin E2 [Source:HGNC Symbol;Acc:HGNC:1590]	-	11	52	0.07459447	0.480895088
ENSG00000114554	2870.516348	10002.30033	-1.800897581	2.12E-05	0.000322222	PLXNA1	3	126988594	127037392	+	10944	protein_coding	plexin A1 [Source:HGNC Symbol;Acc:HGNC:9099]	-	3332	8617	9.078191107	32.01720906
ENSG00000164418	66.32402372	262.34566	-1.981530612	2.13E-05	0.000324421	GRIK2	6	101181257	102070083	+	7585	protein_coding	glutamate ionotropic receptor kainate type subunit 2 [Source:HGNC Symbol;Acc:HGNC:4580]	-	77	226	0.302695213	1.211591777
ENSG00000107833	447.9699358	119.5718918	1.904629777	2.14E-05	0.000325661	NPM3	10	101781325	101783413	-	928	protein_coding	nucleophosmin/nucleoplasmin 3 [Source:HGNC Symbol;Acc:HGNC:7931]	-	520	103	16.70805053	4.513284511
ENSG00000128165	6086.506995	1744.638867	1.802627031	2.15E-05	0.000326941	ADM2	22	50481556	50486440	+	4276	protein_coding	adrenomedullin 2 [Source:HGNC Symbol;Acc:HGNC:28898]	-	7065	1503	49.26572544	14.29304455
ENSG00000132793	149.0283648	546.7323865	-1.874229632	2.16E-05	0.000328376	LPIN3	20	41340920	41360582	+	4568	protein_coding	lipin 3 [Source:HGNC Symbol;Acc:HGNC:14451]	-	173	471	1.129250835	4.192743314
ENSG00000148985	94.7536502	358.688921	-1.91886427	2.18E-05	0.000331573	PGAP2	11	3797724	3826371	+	3781	protein_coding	post-GPI attachment to proteins 2 [Source:HGNC Symbol;Acc:HGNC:17893]	-	110	309	0.867473907	3.323190711
ENSG00000183098	191.2420222	691.8276502	-1.854222794	2.20E-05	0.000333943	GPC6	13	93226842	94407401	+	6468	protein_coding	glypican 6 [Source:HGNC Symbol;Acc:HGNC:4454]	-	222	596	1.023418765	3.74696565
ENSG00000110002	55.98597219	222.879744	-1.990357858	2.21E-05	0.000334467	VWA5A	11	124115362	124147721	+	6403	protein_coding	von Willebrand factor A domain containing 5A [Source:HGNC Symbol;Acc:HGNC:6658]	-	65	192	0.302691529	1.219329806
ENSG00000109084	101.6456788	383.0649262	-1.912535923	2.21E-05	0.000335018	TMEM97	17	28319095	28328685	+	3034	protein_coding	transmembrane protein 97 [Source:HGNC Symbol;Acc:HGNC:28106]	-	118	330	1.159676465	4.42284609
ENSG00000141696	1135.44933	3959.372924	-1.801876961	2.22E-05	0.0003356	P3H4	17	41801947	41812604	-	3740	protein_coding	prolyl 3-hydroxylase family member 4 (non-enzymatic) [Source:HGNC Symbol;Acc:HGNC:16946]	-	1318	3411	10.50785861	37.08630626
ENSG00000239857	300.6529163	76.62366781	1.970811421	2.22E-05	0.0003356	GET4	7	876552	896436	+	5392	protein_coding	golgi to ER traffic protein 4 [Source:HGNC Symbol;Acc:HGNC:21690]	-	349	66	1.929949548	0.497734237
ENSG00000168792	112.8452242	421.3700769	-1.899391083	2.23E-05	0.000336389	ABHD15	17	29560547	29567137	-	3592	protein_coding	abhydrolase domain containing 15 [Source:HGNC Symbol;Acc:HGNC:26971]	-	131	363	1.087440191	4.109355941
ENSG00000054793	754.6650064	2645.390245	-1.809373856	2.23E-05	0.000336389	ATP9A	20	51596514	51768634	-	8317	protein_coding	ATPase phospholipid transporting 9A (putative) [Source:HGNC Symbol;Acc:HGNC:13540]	-	876	2279	3.140565223	11.14246008
ENSG00000125962	691.7752874	190.3784	1.860880778	2.27E-05	0.000342508	ARMCX5	X	102599168	102604159	+	4911	protein_coding	armadillo repeat containing X-linked 5 [Source:HGNC Symbol;Acc:HGNC:25772]	-	803	164	4.875464783	1.357929981
ENSG00000149260	229.1481602	821.8330054	-1.841906641	2.27E-05	0.000342572	CAPN5	11	77066941	77126155	+	6157	protein_coding	calpain 5 [Source:HGNC Symbol;Acc:HGNC:1482]	-	266	708	1.288198816	4.67592533
ENSG00000051825	77.52357559	299.4900504	-1.947815747	2.27E-05	0.000342699	MPHOSPH9	12	123152320	123244014	-	10304	protein_coding	M-phase phosphoprotein 9 [Source:HGNC Symbol;Acc:HGNC:7215]	-	90	258	0.260439631	1.01816302
ENSG00000237172	589.2564299	2067.330727	-1.810547518	2.27E-05	0.000342769	B3GNT9	16	67148105	67151214	-	2917	protein_coding	UDP-GlcNAc:betaGal beta-1,3-N-acetylglucosaminyltransferase 9 [Source:HGNC Symbol;Acc:HGNC:28714]	-	684	1781	6.991817521	24.82738355
ENSG00000196205	631.4700772	2214.747512	-1.810118787	2.28E-05	0.000344098	EEF1A1P5	9	133019486	133020874	+	1389	processed_pseudogene	eukaryotic translation elongation factor 1 alpha 1 pseudogene 5 [Source:HGNC Symbol;Acc:HGNC:3200]	-	733	1908	15.73519544	55.85725481
ENSG00000225790	1.710671839	26.71081789	-3.860404665	2.30E-05	0.000345696	AC007953.1	3	177934823	177937662	+	560	lincRNA	novel transcript	-	2	23	0.106490871	1.670103062
ENSG00000162997	3.433824714	35.99693759	-3.338439728	2.31E-05	0.000347778	PRORSD1P	2	55282319	55284522	+	2204	transcribed_unitary_pseudogene	prolyl-tRNA synthetase associated domain containing 1, pseudogene [Source:HGNC Symbol;Acc:HGNC:34379]	-	4	31	0.054115143	0.571944077
ENSG00000164258	1765.208015	501.4626639	1.815417575	2.32E-05	0.000349103	NDUFS4	5	53560633	53683340	+	1176	protein_coding	NADH:ubiquinone oxidoreductase subunit S4 [Source:HGNC Symbol;Acc:HGNC:7711]	-	2049	432	51.95233231	14.93756776
ENSG00000118276	21.52573401	103.3212145	-2.255489948	2.34E-05	0.000351555	B4GALT6	18	31622247	31685836	-	5306	protein_coding	beta-1,4-galactosyltransferase 6 [Source:HGNC Symbol;Acc:HGNC:929]	-	25	89	0.140489276	0.682065722
ENSG00000284691	24.1102596	110.2857907	-2.186886933	2.37E-05	0.000355465	AC073111.5	7	150400702	150412470	+	4333	protein_coding	novel zinc finger protein	-	28	95	0.192681383	0.891534963
ENSG00000230555	6.879984921	47.60458063	-2.765790721	2.38E-05	0.000356248	AL450326.1	10	43420738	43422100	+	760	lincRNA	novel transcript	-	8	41	0.313867832	2.193682283
ENSG00000186832	6.879984921	47.60458063	-2.765790721	2.38E-05	0.000356248	KRT16	17	41609778	41615899	-	2475	protein_coding	keratin 16 [Source:HGNC Symbol;Acc:HGNC:6423]	-	8	41	0.096379617	0.67361557
ENSG00000278266	46.50942028	5.817092258	2.976236153	2.38E-05	0.000356248	AC079949.2	12	127147149	127150081	+	2933	lincRNA	novel transcript	-	54	5	0.548974421	0.069320455
ENSG00000235649	77.52357559	298.3292882	-1.942215358	2.38E-05	0.00035641	MXRA5Y	Y	11957208	11987386	+	8000	unprocessed_pseudogene	matrix remodeling associated 5 Y-linked (pseudogene) [Source:HGNC Symbol;Acc:HGNC:23932]	-	90	257	0.335446245	1.306311047
ENSG00000141574	661.6226823	182.2530637	1.859488359	2.38E-05	0.000356463	SECTM1	17	82321024	82334074	-	2961	protein_coding	secreted and transmembrane 1 [Source:HGNC Symbol;Acc:HGNC:10707]	-	768	157	7.733805136	2.156079192
ENSG00000134780	74.07755998	284.4001419	-1.938739545	2.40E-05	0.000358638	DAGLA	11	61680433	61747001	+	5757	protein_coding	diacylglycerol lipase alpha [Source:HGNC Symbol;Acc:HGNC:1165]	-	86	245	0.445422996	1.730506832
ENSG00000128594	4.29537759	39.4792312	-3.159369721	2.41E-05	0.000360961	LRRC4	7	128027071	128032107	-	4036	protein_coding	leucine rich repeat containing 4 [Source:HGNC Symbol;Acc:HGNC:15586]	-	5	34	0.036939351	0.342555719
ENSG00000125089	42.20189458	4.656357283	3.15087396	2.42E-05	0.000362035	SH3TC1	4	8182072	8241803	+	10593	protein_coding	SH3 domain and tetratricopeptide repeats 1 [Source:HGNC Symbol;Acc:HGNC:26009]	-	49	4	0.137926438	0.015354811
ENSG00000142731	13.77213596	74.30214155	-2.419662095	2.44E-05	0.000364609	PLK4	4	127880861	127899195	+	4482	protein_coding	polo like kinase 4 [Source:HGNC Symbol;Acc:HGNC:11397]	-	16	64	0.106443352	0.580646196
ENSG00000174327	74.93906391	286.7216663	-1.933812644	2.45E-05	0.000365559	SLC16A13	17	7036075	7040121	+	2087	protein_coding	solute carrier family 16 member 13 [Source:HGNC Symbol;Acc:HGNC:31037]	-	87	247	1.242988802	4.812580061
ENSG00000106829	1021.730935	286.7216663	1.83292908	2.45E-05	0.000365559	TLE4	9	79571773	79726882	+	8187	protein_coding	transducin like enhancer of split 4 [Source:HGNC Symbol;Acc:HGNC:11840]	-	1186	247	4.3194685	1.226805251
ENSG00000179094	1282.766341	363.3319697	1.819612811	2.47E-05	0.000367322	PER1	17	8140472	8156506	-	7002	protein_coding	period circadian regulator 1 [Source:HGNC Symbol;Acc:HGNC:8845]	-	1489	313	6.340784654	1.817714595
ENSG00000109536	1147.510372	323.8660561	1.82471726	2.49E-05	0.000371029	FRG1	4	189940788	189963204	+	1707	protein_coding	FSHD region gene 1 [Source:HGNC Symbol;Acc:HGNC:3954]	-	1332	279	23.26703892	6.646211313
ENSG00000184205	9255.97648	2686.016918	1.784878713	2.50E-05	0.000372401	TSPYL2	X	53082367	53088540	+	4948	protein_coding	TSPY like 2 [Source:HGNC Symbol;Acc:HGNC:24358]	-	10744	2314	64.74507246	19.01678633
ENSG00000160766	110.2607139	407.4409313	-1.884293036	2.52E-05	0.000373794	GBAP1	1	155213821	155227422	-	3656	transcribed_unprocessed_pseudogene	glucosylceramidase beta pseudogene 1 [Source:HGNC Symbol;Acc:HGNC:4178]	-	128	351	1.043936771	3.903951311
ENSG00000170260	869.244905	242.6127022	1.840676911	2.52E-05	0.000373794	ZNF212	7	149239651	149255609	+	3182	protein_coding	zinc finger protein 212 [Source:HGNC Symbol;Acc:HGNC:13004]	zf-C2H2	1009	209	9.454997177	2.670850468
ENSG00000173542	2325.184957	667.451646	1.800456027	2.52E-05	0.000373794	MOB1B	4	70902326	71022449	+	8801	protein_coding	MOB kinase activator 1B [Source:HGNC Symbol;Acc:HGNC:29801]	-	2699	575	9.144106512	2.656680248
ENSG00000006451	6601.68578	1914.110132	1.786107151	2.52E-05	0.000373794	RALA	7	39623483	39708124	+	3665	protein_coding	RAS like proto-oncogene A [Source:HGNC Symbol;Acc:HGNC:9839]	-	7663	1649	62.34408554	18.29574674
ENSG00000132467	2811.934145	809.0646224	1.797108896	2.52E-05	0.000374477	UTP3	4	70688479	70690551	+	2073	protein_coding	UTP3, small subunit processome component [Source:HGNC Symbol;Acc:HGNC:24477]	-	3264	697	46.94845021	13.67215393
ENSG00000135114	124.906272	26.71081789	2.220964553	2.53E-05	0.000375054	OASL	12	121019111	121039242	-	3517	protein_coding	2'-5'-oligoadenylate synthetase like [Source:HGNC Symbol;Acc:HGNC:8090]	-	145	23	1.229323111	0.265924855
ENSG00000188342	1421.468323	403.9586449	1.814846223	2.54E-05	0.000376105	GTF2F2	13	45120515	45284909	+	3619	protein_coding	general transcription factor IIF subunit 2 [Source:HGNC Symbol;Acc:HGNC:4653]	-	1650	348	13.59457934	3.910156357
ENSG00000145220	785.6791143	219.3974572	1.839917239	2.54E-05	0.000376105	LYAR	4	4267701	4290169	-	2319	protein_coding	Ly1 antibody reactive [Source:HGNC Symbol;Acc:HGNC:26021]	-	912	189	11.72639454	3.314091682
ENSG00000176046	16462.44896	4789.317814	1.781265553	2.54E-05	0.000376105	NUPR1	16	28532708	28539174	-	5674	protein_coding	nuclear protein 1, transcriptional regulator [Source:HGNC Symbol;Acc:HGNC:29990]	-	19109	4126	100.4197282	29.56945741
ENSG00000173812	32649.22855	9510.137205	1.779500107	2.55E-05	0.00037763	EIF1	17	41688885	41692668	+	3623	protein_coding	eukaryotic translation initiation factor 1 [Source:HGNC Symbol;Acc:HGNC:3249]	-	37898	8193	311.9021511	91.95557916
ENSG00000156535	2237.311652	7698.187594	-1.782686044	2.56E-05	0.000378585	CD109	6	73695785	73828316	+	9782	protein_coding	CD109 molecule [Source:HGNC Symbol;Acc:HGNC:21685]	-	2597	6632	7.916162556	27.56895613
ENSG00000182648	177.4579713	41.80075992	2.083173786	2.57E-05	0.000380209	LINC01006	7	156472196	156640654	-	3964	lincRNA	long intergenic non-protein coding RNA 1006 [Source:HGNC Symbol;Acc:HGNC:48971]	-	206	36	1.549544265	0.369294057
ENSG00000168874	1224.184138	4221.705155	-1.785883533	2.58E-05	0.000380893	ATOH8	2	85751344	85788066	+	6076	protein_coding	atonal bHLH transcription factor 8 [Source:HGNC Symbol;Acc:HGNC:24126]	bHLH	1421	3637	6.973434488	24.34047219
ENSG00000162654	81.83109474	309.93691	-1.919382724	2.58E-05	0.000380893	GBP4	1	89181148	89198932	-	6127	protein_coding	guanylate binding protein 4 [Source:HGNC Symbol;Acc:HGNC:20480]	-	95	267	0.462323679	1.772012758
ENSG00000259583	18.07969531	88.23129787	-2.277950253	2.59E-05	0.000382088	AC015712.2	15	100892859	100919283	-	6792	antisense	uncharacterized LOC101927751 [Source:NCBI gene;Acc:101927751]	-	21	76	0.092191744	0.455008362
ENSG00000151208	342.8665659	1204.884496	-1.812738657	2.59E-05	0.000382088	DLG5	10	77790791	77926526	-	10271	protein_coding	discs large MAGUK scaffold protein 5 [Source:HGNC Symbol;Acc:HGNC:2904]	-	398	1038	1.155422327	4.109491509
ENSG00000157870	80.10808712	302.9723369	-1.917256017	2.60E-05	0.000382204	PRXL2B	1	2586491	2591469	+	3371	protein_coding	peroxiredoxin like 2B [Source:HGNC Symbol;Acc:HGNC:28390]	-	93	261	0.822611182	3.148366031
ENSG00000117000	1219.876623	345.9205373	1.817923115	2.60E-05	0.000382204	RLF	1	40161373	40240921	+	6246	protein_coding	rearranged L-myc fusion [Source:HGNC Symbol;Acc:HGNC:10025]	zf-C2H2	1416	298	6.759766368	1.940071552
ENSG00000140451	87.00011724	327.3483426	-1.90998094	2.60E-05	0.000382839	PIF1	15	64815632	64825668	-	4656	protein_coding	PIF1 5'-to-3' DNA helicase [Source:HGNC Symbol;Acc:HGNC:26220]	-	101	282	0.646813111	2.462859289
ENSG00000135315	59.43198985	234.4873665	-1.977594842	2.62E-05	0.000384793	CEP162	6	84124241	84227635	-	5474	protein_coding	centrosomal protein 162 [Source:HGNC Symbol;Acc:HGNC:21107]	-	69	202	0.375850135	1.500548509
ENSG00000137574	1068.252097	301.8115747	1.823188098	2.64E-05	0.000387443	TGS1	8	55773142	55825448	+	3869	protein_coding	trimethylguanosine synthase 1 [Source:HGNC Symbol;Acc:HGNC:17843]	-	1240	260	9.55637906	2.732612694
ENSG00000131389	677.9912394	2350.556676	-1.793443809	2.64E-05	0.000387443	SLC6A6	3	14402576	14489349	+	8254	protein_coding	solute carrier family 6 member 6 [Source:HGNC Symbol;Acc:HGNC:11052]	-	787	2025	2.843025011	9.976174251
ENSG00000277072	80.96959094	306.4546235	-1.918331057	2.65E-05	0.000388184	STAG3L2	7	74882163	74890610	-	2694	transcribed_unprocessed_pseudogene	stromal antigen 3-like 2 (pseudogene) [Source:HGNC Symbol;Acc:HGNC:33886]	-	94	264	1.040400794	3.984830003
ENSG00000085662	8734.767173	2544.403944	1.779401391	2.65E-05	0.000388184	AKR1B1	7	134442350	134459284	-	3660	protein_coding	aldo-keto reductase family 1 member B [Source:HGNC Symbol;Acc:HGNC:381]	-	10139	2192	82.60083741	24.35358649
ENSG00000100908	633.1930832	175.2884896	1.852315548	2.65E-05	0.000388217	EMC9	14	24138959	24141588	-	1588	protein_coding	ER membrane protein complex subunit 9 [Source:HGNC Symbol;Acc:HGNC:20273]	-	735	151	13.80089506	3.866605928
ENSG00000082781	12384.95532	42365.50796	-1.774289502	2.68E-05	0.000391891	ITGB5	3	124761948	124901418	-	6447	protein_coding	integrin subunit beta 5 [Source:HGNC Symbol;Acc:HGNC:6160]	-	14376	36498	66.4891539	230.2050571
ENSG00000265241	2067.595564	595.4843953	1.795645853	2.69E-05	0.000393702	RBM8A	1	145917714	145927678	-	5585	protein_coding	RNA binding motif protein 8A [Source:HGNC Symbol;Acc:HGNC:9905]	-	2400	513	12.81322572	3.735060586
ENSG00000198162	410.9253057	1433.554628	-1.802284929	2.73E-05	0.000398466	MAN1A2	1	117367449	117528872	+	9667	protein_coding	mannosidase alpha class 1A member 2 [Source:HGNC Symbol;Acc:HGNC:6822]	-	477	1235	1.4712859	5.194918065
ENSG00000140450	2288.140329	660.4870733	1.792417925	2.73E-05	0.000398466	ARRDC4	15	97960698	97973838	+	4072	protein_coding	arrestin domain containing 4 [Source:HGNC Symbol;Acc:HGNC:28087]	-	2656	569	19.44870612	5.682088063
ENSG00000073849	8.603034052	54.56916371	-2.645515589	2.74E-05	0.000399818	ST6GAL1	3	186930485	187078553	+	9151	protein_coding	ST6 beta-galactoside alpha-2,6-sialyltransferase 1 [Source:HGNC Symbol;Acc:HGNC:10860]	-	10	47	0.032583809	0.208849176
ENSG00000183196	8.603034052	54.56916371	-2.645515589	2.74E-05	0.000399818	CHST6	16	75472052	75495445	-	8620	protein_coding	carbohydrate sulfotransferase 6 [Source:HGNC Symbol;Acc:HGNC:6938]	-	10	47	0.034591002	0.221714479
ENSG00000276550	998.4703541	3433.5477	-1.781759415	2.74E-05	0.000399818	HERC2P2	15	22495570	22590815	+	6965	transcribed_unprocessed_pseudogene	hect domain and RLD 2 pseudogene 2 [Source:HGNC Symbol;Acc:HGNC:4870]	-	1159	2958	4.96172543	17.26952976
ENSG00000139112	11302.04607	3303.542347	1.774467383	2.75E-05	0.000400803	GABARAPL1	12	10212458	10223130	+	4086	protein_coding	GABA type A receptor associated protein like 1 [Source:HGNC Symbol;Acc:HGNC:4068]	-	13119	2846	95.73544985	28.32304854
ENSG00000221829	101.6456788	377.2611155	-1.890516778	2.75E-05	0.000400828	FANCG	9	35073835	35080016	-	3614	protein_coding	FA complementation group G [Source:HGNC Symbol;Acc:HGNC:3588]	-	118	325	0.973563474	3.656778678
ENSG00000144802	3376.218601	980.8574125	1.783188731	2.75E-05	0.000400828	NFKBIZ	3	101827991	101861022	+	5902	protein_coding	NFKB inhibitor zeta [Source:HGNC Symbol;Acc:HGNC:29805]	-	3919	845	19.79914658	5.821849401
ENSG00000241399	32.72533101	140.4656174	-2.096911873	2.77E-05	0.00040363	CD302	2	159768630	159798255	-	4075	protein_coding	CD302 molecule [Source:HGNC Symbol;Acc:HGNC:30843]	-	38	121	0.278052239	1.207427938
ENSG00000184347	8837.286029	30158.9339	-1.770893341	2.78E-05	0.000403866	SLIT3	5	168661733	169301129	-	14260	protein_coding	slit guidance ligand 3 [Source:HGNC Symbol;Acc:HGNC:11087]	-	10258	25982	21.44932263	74.08947479
ENSG00000198692	1196.616042	341.2774886	1.809640454	2.78E-05	0.000404373	EIF1AY	Y	20575725	20593154	+	4074	protein_coding	eukaryotic translation initiation factor 1A Y-linked [Source:HGNC Symbol;Acc:HGNC:3252]	-	1389	294	10.16603577	2.934470642
ENSG00000162639	18.94120557	90.55282366	-2.248704125	2.80E-05	0.000407105	HENMT1	1	108648290	108661526	-	2426	protein_coding	HEN methyltransferase 1 [Source:HGNC Symbol;Acc:HGNC:26400]	-	22	78	0.270397266	1.307396354
ENSG00000138180	49.093935	195.0214492	-1.986858873	2.82E-05	0.000408766	CEP55	10	93496632	93529092	+	3271	protein_coding	centrosomal protein 55 [Source:HGNC Symbol;Acc:HGNC:1161]	-	57	168	0.519594714	2.088489041
ENSG00000204642	2081.379612	601.2882058	1.791240949	2.83E-05	0.000410667	HLA-F	6	29722775	29738528	+	4342	protein_coding	major histocompatibility complex, class I, F [Source:HGNC Symbol;Acc:HGNC:4963]	-	2416	518	16.59118949	4.851135483
ENSG00000167552	4098.158103	13977.91046	-1.77006493	2.84E-05	0.000411602	TUBA1A	12	49184796	49189324	-	3421	protein_coding	tubulin alpha 1a [Source:HGNC Symbol;Acc:HGNC:20766]	-	4757	12042	41.46202315	143.1360446
ENSG00000164125	641.8081132	2213.58675	-1.785939822	2.88E-05	0.00041732	FAM198B	4	158124474	158173318	-	7880	protein_coding	family with sequence similarity 198 member B [Source:HGNC Symbol;Acc:HGNC:25312]	-	745	1907	2.819034999	9.840744106
ENSG00000279412	29.2793045	1.174306703	4.517387995	2.88E-05	0.00041732	AC020763.3	16	70713987	70716890	+	2904	TEC	novel transcript	-	34	1	0.349102306	0.014002541
ENSG00000231233	29.2793045	1.174306703	4.517387995	2.88E-05	0.00041732	CFAP58-DT	10	104351591	104353575	-	795	antisense	CFAP58 divergent transcript [Source:HGNC Symbol;Acc:HGNC:45243]	-	34	1	1.275211442	0.051148904
ENSG00000241015	13.77213596	73.14137839	-2.396980062	2.89E-05	0.000418032	TPM3P9	19	53431984	53444670	+	2920	transcribed_processed_pseudogene	tropomyosin 3 pseudogene 9 [Source:HGNC Symbol;Acc:HGNC:44142]	-	16	63	0.163383255	0.877326325
ENSG00000076770	7.741510963	51.08687239	-2.700317886	2.89E-05	0.000418032	MBNL3	X	132369317	132489968	-	12199	protein_coding	muscleblind like splicing regulator 3 [Source:HGNC Symbol;Acc:HGNC:20564]	-	9	44	0.021998278	0.146666831
ENSG00000145217	33.5868373	142.7871423	-2.083206979	2.90E-05	0.000418205	SLC26A1	4	979073	993440	-	4293	protein_coding	solute carrier family 26 member 1 [Source:HGNC Symbol;Acc:HGNC:10993]	-	39	123	0.270878248	1.165058375
ENSG00000011347	134.3828088	30.19311338	2.150246813	2.92E-05	0.000421505	SYT7	11	61515313	61581148	-	5953	protein_coding	synaptotagmin 7 [Source:HGNC Symbol;Acc:HGNC:11514]	-	156	26	0.78137431	0.177599169
ENSG00000075426	8552.990043	2509.581081	1.768941781	2.94E-05	0.000423709	FOSL2	2	28392448	28417312	+	7157	protein_coding	FOS like 2, AP-1 transcription factor subunit [Source:HGNC Symbol;Acc:HGNC:3798]	TF_bZIP	9928	2162	41.3619651	12.28366986
ENSG00000107020	720.2048864	201.986023	1.833635876	2.94E-05	0.000424357	PLGRKT	9	5357973	5437878	-	1493	protein_coding	plasminogen receptor with a C-terminal lysine [Source:HGNC Symbol;Acc:HGNC:23633]	-	836	174	16.69617093	4.739067601
ENSG00000006747	528.0897163	1822.409927	-1.786710358	2.96E-05	0.000425905	SCIN	7	12570577	12660179	+	11623	protein_coding	scinderin [Source:HGNC Symbol;Acc:HGNC:21695]	-	613	1570	1.572579642	5.492687333
ENSG00000137573	33736.44532	114531.2474	-1.76335699	2.97E-05	0.000426838	SULF1	8	69466624	69660915	+	9404	protein_coding	sulfatase 1 [Source:HGNC Symbol;Acc:HGNC:20391]	-	39160	98669	124.1653666	426.6498227
ENSG00000182916	60.29349418	9.299349512	2.683013312	2.97E-05	0.000426838	TCEAL7	X	103330196	103332326	+	1177	protein_coding	transcription elongation factor A like 7 [Source:HGNC Symbol;Acc:HGNC:28336]	-	70	8	1.773339916	0.276386603
ENSG00000106133	10.32607369	61.53374522	-2.558849079	2.97E-05	0.000426838	NSUN5P2	7	72947581	72954790	-	2576	transcribed_unprocessed_pseudogene	NOP2/Sun RNA methyltransferase family member 5 pseudogene 2 [Source:HGNC Symbol;Acc:HGNC:16609]	-	12	53	0.138901137	0.836630078
ENSG00000100196	1243.998707	4246.081159	-1.771027572	2.98E-05	0.000428826	KDELR3	22	38468062	38483447	+	1929	protein_coding	KDEL endoplasmic reticulum protein retention receptor 3 [Source:HGNC Symbol;Acc:HGNC:6306]	-	1444	3658	22.32057499	77.11075169
ENSG00000215105	25.83327538	114.9288413	-2.147277478	2.99E-05	0.000428945	TTC3P1	X	75740831	75746911	-	6081	processed_pseudogene	tetratricopeptide repeat domain 3 pseudogene 1 [Source:HGNC Symbol;Acc:HGNC:23318]	-	30	99	0.147101352	0.662008635
ENSG00000166813	383.3572087	1332.568326	-1.797058687	2.99E-05	0.000429173	KIF7	15	89608789	89655451	-	5001	protein_coding	kinesin family member 7 [Source:HGNC Symbol;Acc:HGNC:30497]	-	445	1148	2.653221873	9.334444906
ENSG00000138376	24.1102596	107.9642654	-2.156224879	3.00E-05	0.000430412	BARD1	2	214725646	214809711	-	6067	protein_coding	BRCA1 associated RING domain 1 [Source:HGNC Symbol;Acc:HGNC:952]	-	28	93	0.137611411	0.623321945
ENSG00000159184	23.24875134	107.9642654	-2.20841988	3.00E-05	0.000430412	HOXB13	17	48724763	48729178	-	3467	protein_coding	homeobox B13 [Source:HGNC Symbol;Acc:HGNC:5112]	Homeobox	27	93	0.232209688	1.090768456
ENSG00000108518	3923.272997	13326.72293	-1.764154631	3.01E-05	0.000431663	PFN1	17	4945652	4949061	-	1987	protein_coding	profilin 1 [Source:HGNC Symbol;Acc:HGNC:8881]	-	4554	11481	68.33852042	234.9553362
ENSG00000134851	1641.151585	5589.082889	-1.767812638	3.02E-05	0.000432034	TMEM165	4	55395957	55453397	+	7045	protein_coding	transmembrane protein 165 [Source:HGNC Symbol;Acc:HGNC:30760]	-	1905	4815	8.062772301	27.7919332
ENSG00000244161	1.39E-17	20.90699072	-7.409480382	3.05E-05	0.000433569	FLNB-AS1	3	58162547	58170636	-	3709	antisense	FLNB antisense RNA 1 [Source:HGNC Symbol;Acc:HGNC:40239]	-	0	18	0	0.197341823
ENSG00000283689	1.39E-17	20.90699072	-7.409480382	3.05E-05	0.000433569	AC018553.2	16	54285604	54289568	+	1064	antisense	novel transcript, antisense to IRX3	-	0	18	0	0.687914305
ENSG00000110799	1.39E-17	20.90699072	-7.409480382	3.05E-05	0.000433569	VWF	12	5948874	6124770	-	10391	protein_coding	von Willebrand factor [Source:HGNC Symbol;Acc:HGNC:12726]	-	0	18	0	0.070439883
ENSG00000141506	19.80271542	1.39E-17	7.333434828	3.05E-05	0.000433569	PIK3R5	17	8878911	8965712	-	7506	protein_coding	phosphoinositide-3-kinase regulatory subunit 5 [Source:HGNC Symbol;Acc:HGNC:30035]	-	23	0	0.091367068	0
ENSG00000271327	1.39E-17	20.90699072	-7.409480382	3.05E-05	0.000433569	AC010201.2	12	89367807	89369301	+	1495	lincRNA	novel transcript	-	0	18	0	0.489592522
ENSG00000250286	1.39E-17	20.90699072	-7.409480382	3.05E-05	0.000433569	AC021491.2	17	50537294	50538754	-	886	processed_transcript	uncharacterized LOC105371824 [Source:NCBI gene;Acc:105371824]	-	0	18	0	0.826118307
ENSG00000153303	19.80271542	1.39E-17	7.333434828	3.05E-05	0.000433569	FRMD1	6	168053166	168101511	-	8801	protein_coding	FERM domain containing 1 [Source:HGNC Symbol;Acc:HGNC:21240]	-	23	0	0.077923101	0
ENSG00000256069	19.80271542	1.39E-17	7.333434828	3.05E-05	0.000433569	A2MP1	12	9228533	9275817	-	4657	transcribed_unprocessed_pseudogene	alpha-2-macroglobulin pseudogene 1 [Source:HGNC Symbol;Acc:HGNC:8]	-	23	0	0.147262446	0
ENSG00000268947	1.39E-17	20.90699072	-7.409480382	3.05E-05	0.000433569	AC002128.1	19	35262846	35264804	+	1016	sense_intronic	novel transcript	-	0	18	0	0.720414193
ENSG00000188215	1335.318024	384.2256884	1.796889928	3.05E-05	0.000433569	DCUN1D3	16	20854925	20900384	-	6248	protein_coding	defective in cullin neddylation 1 domain containing 3 [Source:HGNC Symbol;Acc:HGNC:28734]	-	1550	331	7.397093187	2.154221897
ENSG00000140598	2587.943368	754.5088037	1.778061141	3.06E-05	0.0004346	EFL1	15	82130230	82262763	-	4740	protein_coding	elongation factor like GTPase 1 [Source:HGNC Symbol;Acc:HGNC:25789]	-	3004	650	18.89696241	5.576201747
ENSG00000143127	31.00231804	132.3402799	-2.088717567	3.08E-05	0.000437977	ITGA10	1	145891208	145910189	-	6320	protein_coding	integrin subunit alpha 10 [Source:HGNC Symbol;Acc:HGNC:6135]	-	36	114	0.1698462	0.733484999
ENSG00000154122	1182.831994	4027.857887	-1.767642139	3.10E-05	0.000440115	ANKH	5	14704800	14871785	-	12702	protein_coding	ANKH inorganic pyrophosphate transport regulator [Source:HGNC Symbol;Acc:HGNC:15492]	-	1373	3470	3.223063347	11.10863839
ENSG00000010704	273.9463211	956.4814086	-1.803297755	3.11E-05	0.000441769	HFE	6	26087281	26098343	+	5675	protein_coding	homeostatic iron regulator [Source:HGNC Symbol;Acc:HGNC:4886]	-	318	824	1.6708277	5.904250962
ENSG00000189136	28.41779749	125.3757047	-2.135800127	3.11E-05	0.000441769	UBE2Q2P1	15	84526781	84571216	-	3222	transcribed_unprocessed_pseudogene	ubiquitin conjugating enzyme E2 Q2 pseudogene 1 [Source:HGNC Symbol;Acc:HGNC:37439]	-	33	108	0.305392816	1.363018287
ENSG00000124574	478.1225415	1645.97409	-1.783177839	3.12E-05	0.000442114	ABCC10	6	43427366	43450430	+	8083	protein_coding	ATP binding cassette subfamily C member 10 [Source:HGNC Symbol;Acc:HGNC:52]	-	555	1418	2.047343985	7.133573089
ENSG00000163781	177.4579713	631.4680207	-1.83038471	3.12E-05	0.00044213	TOPBP1	3	133598175	133662380	-	7304	protein_coding	DNA topoisomerase II binding protein 1 [Source:HGNC Symbol;Acc:HGNC:17008]	-	206	544	0.840962961	3.028597771
ENSG00000106636	8242.848968	2429.488497	1.762448708	3.14E-05	0.000444096	YKT6	7	44200968	44214294	+	3707	protein_coding	YKT6 v-SNARE homolog [Source:HGNC Symbol;Acc:HGNC:16959]	-	9568	2093	76.96069716	22.95884867
ENSG00000101457	1396.484736	402.7978827	1.793416905	3.15E-05	0.000446078	DNTTIP1	20	45791937	45811427	+	1883	protein_coding	deoxynucleotidyltransferase terminal interacting protein 1 [Source:HGNC Symbol;Acc:HGNC:16160]	-	1621	347	25.66865468	7.493463875
ENSG00000162298	8839.009034	2607.085096	1.76140807	3.16E-05	0.000446584	SYVN1	11	65121780	65134533	-	5496	protein_coding	synoviolin 1 [Source:HGNC Symbol;Acc:HGNC:20738]	-	10260	2246	55.66356908	16.61753075
ENSG00000110958	12248.83785	3616.948109	1.759772056	3.17E-05	0.000447661	PTGES3	12	56663341	56688408	-	3399	protein_coding	prostaglandin E synthase 3 [Source:HGNC Symbol;Acc:HGNC:16049]	-	14218	3116	124.7262192	37.27775482
ENSG00000157570	60.29349418	234.4873665	-1.956879056	3.19E-05	0.000451069	TSPAN18	11	44726465	44932421	+	5871	protein_coding	tetraspanin 18 [Source:HGNC Symbol;Acc:HGNC:20660]	-	70	202	0.355513725	1.399080657
ENSG00000179388	37.03286133	3.495642639	3.365635551	3.21E-05	0.000452253	EGR3	8	22687659	22693302	-	4855	protein_coding	early growth response 3 [Source:HGNC Symbol;Acc:HGNC:3240]	zf-C2H2	43	3	0.264088588	0.025126702
ENSG00000233030	37.03286133	3.495642639	3.365635551	3.21E-05	0.000452253	AC243772.2	1	149785659	149793020	-	3543	antisense	novel transcript, antisense to FCGR1A	-	43	3	0.361882612	0.034431312
ENSG00000102287	393.6952451	1359.265854	-1.787297875	3.21E-05	0.000452882	GABRE	X	151953124	151974680	-	9612	protein_coding	gamma-aminobutyric acid type A receptor epsilon subunit [Source:HGNC Symbol;Acc:HGNC:4085]	-	457	1171	1.417662497	4.953892706
ENSG00000101336	80.96959094	15.10316397	2.414434137	3.22E-05	0.000453076	HCK	20	32052188	32101856	+	3092	protein_coding	HCK proto-oncogene, Src family tyrosine kinase [Source:HGNC Symbol;Acc:HGNC:4840]	-	94	13	0.906481157	0.170965047
ENSG00000187372	20.66422489	97.51740069	-2.230727236	3.22E-05	0.000453117	PCDHB13	5	141213919	141218979	+	5061	protein_coding	protocadherin beta 13 [Source:HGNC Symbol;Acc:HGNC:8684]	-	24	84	0.141398668	0.674910853
ENSG00000124508	2763.689977	809.0646224	1.772143087	3.22E-05	0.000453268	BTN2A2	6	26383096	26394874	+	6398	protein_coding	butyrophilin subfamily 2 member A2 [Source:HGNC Symbol;Acc:HGNC:1137]	-	3208	697	14.9506659	4.429880446
ENSG00000221852	2574.15932	753.3480416	1.772577721	3.24E-05	0.000455538	KRTAP1-5	17	41026026	41027202	-	1177	protein_coding	keratin associated protein 1-5 [Source:HGNC Symbol;Acc:HGNC:16777]	-	2988	649	75.69628099	22.42186313
ENSG00000145725	318.7444805	1105.058956	-1.793182874	3.25E-05	0.000456189	PPIP5K2	5	103120149	103212799	+	17270	protein_coding	diphosphoinositol pentakisphosphate kinase 2 [Source:HGNC Symbol;Acc:HGNC:29035]	-	370	952	0.638821904	2.241548159
ENSG00000176771	200.7185569	49.92610852	2.005096189	3.28E-05	0.000460656	NCKAP5	2	132671799	133568463	-	9552	protein_coding	NCK associated protein 5 [Source:HGNC Symbol;Acc:HGNC:29847]	-	233	43	0.727330869	0.183053318
ENSG00000138829	475.5380324	1633.205707	-1.77976096	3.29E-05	0.000461866	FBN2	5	128257909	128659185	-	13196	protein_coding	fibrillin 2 [Source:HGNC Symbol;Acc:HGNC:3604]	-	552	1407	1.247289262	4.33566036
ENSG00000135334	3341.758481	983.1789367	1.76497828	3.29E-05	0.000461866	AKIRIN2	6	87675072	87702209	-	1999	protein_coding	akirin 2 [Source:HGNC Symbol;Acc:HGNC:21407]	-	3879	847	57.85986261	17.22955574
ENSG00000156875	49.95543981	196.1822115	-1.970386962	3.33E-05	0.000466284	MFSD14A	1	100038097	100083377	+	2943	protein_coding	major facilitator superfamily domain containing 14A [Source:HGNC Symbol;Acc:HGNC:23363]	-	58	169	0.587635662	2.335070008
ENSG00000280435	12.04910705	65.01603549	-2.418173622	3.34E-05	0.000468528	AC006058.4	3	44115818	44117487	-	1670	TEC	TEC	-	14	56	0.249966597	1.363562406
ENSG00000269984	1.710671839	25.55005257	-3.796576553	3.37E-05	0.000471017	AC078795.1	3	169777192	169780334	-	3143	antisense	novel transcript, antisense to MYNN	-	2	22	0.018973875	0.284630715
ENSG00000268366	1.710671839	25.55005257	-3.796576553	3.37E-05	0.000471017	AC010271.1	19	40443436	40444087	+	558	antisense	novel transcript, antisense to SERTAD3	-	2	22	0.106872559	1.603215655
ENSG00000169255	191.2420222	670.9339323	-1.809987983	3.39E-05	0.000474212	B3GALNT1	3	161083883	161105384	-	4183	protein_coding	beta-1,3-N-acetylgalactosaminyltransferase 1 (globoside blood group) [Source:HGNC Symbol;Acc:HGNC:918]	-	222	578	1.582470134	5.618798231
ENSG00000258667	69.77004005	12.78163518	2.438926355	3.43E-05	0.000479286	HIF1A-AS2	14	61715558	61751097	-	533	lincRNA	HIF1A antisense RNA 2 [Source:HGNC Symbol;Acc:HGNC:43015]	-	81	11	4.531356408	0.839206694
ENSG00000064652	916.6275697	263.5064222	1.798107194	3.44E-05	0.000480471	SNX24	5	122843439	123029354	+	3550	protein_coding	sorting nexin 24 [Source:HGNC Symbol;Acc:HGNC:21533]	-	1064	227	8.936833926	2.600165355
ENSG00000171246	843.3998151	241.45194	1.804053669	3.44E-05	0.000480763	NPTX1	17	80467148	80477843	-	6703	protein_coding	neuronal pentraxin 1 [Source:HGNC Symbol;Acc:HGNC:7952]	-	979	208	4.354957138	1.2618205
ENSG00000273151	19.80271542	92.87434939	-2.221457027	3.45E-05	0.000481382	AC073957.3	7	879790	886547	-	6758	antisense	novel transcript, antisense to GET4	-	23	80	0.101479907	0.481365835
ENSG00000154874	18.07969531	85.909772	-2.239530668	3.47E-05	0.000483136	CCDC144B	17	18537800	18625617	-	9900	transcribed_unprocessed_pseudogene	coiled-coil domain containing 144B (pseudogene) [Source:HGNC Symbol;Acc:HGNC:26704]	-	21	74	0.063249124	0.303948489
ENSG00000279672	17.21818459	85.909772	-2.309430512	3.47E-05	0.000483136	AP006621.5	11	779617	780755	+	1139	TEC	TEC	-	20	74	0.523572327	2.641870095
ENSG00000196476	43.92490505	175.2884896	-1.993087603	3.48E-05	0.00048509	C20orf96	20	270863	290778	-	1730	protein_coding	chromosome 20 open reading frame 96 [Source:HGNC Symbol;Acc:HGNC:16227]	-	51	151	0.879011355	3.549231337
ENSG00000143457	1953.015667	572.269153	1.77075993	3.49E-05	0.000485907	GOLPH3L	1	150646225	150697144	-	3329	protein_coding	golgi phosphoprotein 3 like [Source:HGNC Symbol;Acc:HGNC:24882]	-	2267	493	20.30524049	6.021942264
ENSG00000151835	249.8242347	867.1027272	-1.794691917	3.53E-05	0.000490876	SACS	13	23328826	23433740	-	15918	protein_coding	sacsin molecular chaperone [Source:HGNC Symbol;Acc:HGNC:10519]	-	290	747	0.543225202	1.90825129
ENSG00000285928	149.0283648	34.83617291	2.093676602	3.55E-05	0.000493855	AC103591.4	1	78022565	78024861	-	1795	lincRNA	novel transcript	-	173	30	2.873770371	0.679610789
ENSG00000163602	2619.818979	771.9202352	1.762812015	3.57E-05	0.000495788	RYBP	3	72371825	72446621	-	7215	protein_coding	RING1 and YY1 binding protein [Source:HGNC Symbol;Acc:HGNC:10480]	-	3041	665	12.5675464	3.747906717
ENSG00000154319	1082.036144	313.4191966	1.78725641	3.57E-05	0.000496381	FAM167A	8	11421463	11475908	-	5076	protein_coding	family with sequence similarity 167 member A [Source:HGNC Symbol;Acc:HGNC:15549]	-	1256	270	7.377996393	2.162945686
ENSG00000132475	14611.07904	4354.032032	1.746615649	3.58E-05	0.000497234	H3F3B	17	75776434	75785893	-	6134	protein_coding	H3 histone family member 3B [Source:HGNC Symbol;Acc:HGNC:4765]	-	16960	3751	82.4427536	24.86604732
ENSG00000224078	161.9509136	571.1083909	-1.817281745	3.59E-05	0.000498458	SNHG14	15	24978583	25419462	+	43324	processed_transcript	small nucleolar RNA host gene 14 [Source:HGNC Symbol;Acc:HGNC:37462]	-	188	492	0.129389703	0.46178521
ENSG00000167088	1683.365231	493.337329	1.770495584	3.64E-05	0.000503984	SNRPD1	18	21612267	21633524	+	4909	protein_coding	small nuclear ribonucleoprotein D1 polypeptide [Source:HGNC Symbol;Acc:HGNC:11158]	-	1954	425	11.86866686	3.52045957
ENSG00000177409	299.7914132	1031.930945	-1.782818762	3.66E-05	0.000506696	SAMD9L	7	93130055	93148369	-	7135	protein_coding	sterile alpha motif domain containing 9 like [Source:HGNC Symbol;Acc:HGNC:1349]	-	348	889	1.454305609	5.066537328
ENSG00000110719	1916.832541	6435.278448	-1.747201192	3.66E-05	0.000506696	TCIRG1	11	68039016	68050895	+	4384	protein_coding	T cell immune regulator 1, ATPase H+ transporting V0 subunit a3 [Source:HGNC Symbol;Acc:HGNC:11647]	-	2225	5544	15.13316901	51.42284959
ENSG00000174353	37.89436709	154.3947667	-2.022452792	3.67E-05	0.00050842	STAG3L3	7	72969696	73005922	-	3644	transcribed_unprocessed_pseudogene	stromal antigen 3-like 3 (pseudogene) [Source:HGNC Symbol;Acc:HGNC:33845]	-	44	133	0.360034999	1.484146376
ENSG00000118689	4297.165293	1276.851746	1.750715173	3.68E-05	0.000508706	FOXO3	6	108559835	108684774	+	7721	protein_coding	forkhead box O3 [Source:HGNC Symbol;Acc:HGNC:3821]	Fork	4988	1100	19.26297251	5.793254343
ENSG00000178764	1617.891004	473.6043729	1.772145096	3.68E-05	0.000508706	ZHX2	8	122781394	122974512	+	4716	protein_coding	zinc fingers and homeoboxes 2 [Source:HGNC Symbol;Acc:HGNC:18513]	Homeobox	1878	408	11.87386766	3.517951355
ENSG00000245849	32.72533101	136.9833299	-2.06072394	3.69E-05	0.000509209	RAD51-AS1	15	40686243	40695107	-	2177	processed_transcript	RAD51 antisense RNA 1 [Source:HGNC Symbol;Acc:HGNC:48621]	-	38	118	0.520469854	2.204078415
ENSG00000119508	501.3831229	140.4656174	1.834953897	3.69E-05	0.000509209	NR4A3	9	99821855	99866891	+	6314	protein_coding	nuclear receptor subfamily 4 group A member 3 [Source:HGNC Symbol;Acc:HGNC:7982]	NGFIB-like	582	121	2.748456196	0.779263359
ENSG00000227028	66.32402372	11.62087187	2.502116183	3.71E-05	0.000511929	SLC8A1-AS1	2	39786453	40255209	+	8475	antisense	SLC8A1 antisense RNA 1 [Source:HGNC Symbol;Acc:HGNC:44102]	-	77	10	0.270907751	0.047980388
ENSG00000166004	40.47888382	163.680866	-2.011798359	3.72E-05	0.000512946	CEP295	11	93661639	93730358	+	9495	protein_coding	centrosomal protein 295 [Source:HGNC Symbol;Acc:HGNC:29366]	-	47	141	0.147595563	0.603847965
ENSG00000163945	149.0283648	525.8386684	-1.818026582	3.73E-05	0.000513995	UVSSA	4	1347266	1395992	+	15773	protein_coding	UV stimulated scaffold protein A [Source:HGNC Symbol;Acc:HGNC:29304]	-	173	453	0.327041008	1.167850798
ENSG00000110203	870.967911	250.7380378	1.796028771	3.76E-05	0.000518343	FOLR3	11	72114869	72139892	+	1396	protein_coding	folate receptor 3 [Source:HGNC Symbol;Acc:HGNC:3795]	-	1011	216	21.59415179	6.291754901
ENSG00000127955	3668.268113	1091.129811	1.749183861	3.79E-05	0.000522302	GNAI1	7	79768028	80226181	+	24206	protein_coding	G protein subunit alpha i1 [Source:HGNC Symbol;Acc:HGNC:4384]	-	4258	940	5.245091161	1.579095107
ENSG00000136273	1103.573719	321.5445318	1.778775012	3.80E-05	0.000522302	HUS1	7	47963288	47979553	-	4103	protein_coding	HUS1 checkpoint clamp component [Source:HGNC Symbol;Acc:HGNC:5309]	-	1281	277	9.309321421	2.745248831
ENSG00000133805	2513.854111	744.0619448	1.756270285	3.82E-05	0.000524893	AMPD3	11	10308313	10507579	+	6793	protein_coding	adenosine monophosphate deaminase 3 [Source:HGNC Symbol;Acc:HGNC:470]	-	2918	641	12.80837651	3.837071378
ENSG00000107485	44.78641019	5.817092258	2.921935423	3.89E-05	0.000533923	GATA3	10	8045378	8075203	+	3436	protein_coding	GATA binding protein 3 [Source:HGNC Symbol;Acc:HGNC:4172]	zf-GATA	52	5	0.451253518	0.059172554
ENSG00000167106	319.6059835	1094.612098	-1.775588203	3.89E-05	0.000534731	FAM102A	9	127940579	127980513	-	6100	protein_coding	family with sequence similarity 102 member A [Source:HGNC Symbol;Acc:HGNC:31419]	-	371	943	1.813487169	6.28615841
ENSG00000137094	877.8599349	254.2203245	1.7875084	3.95E-05	0.000541621	DNAJB5	9	34989641	34998900	+	5891	protein_coding	DnaJ heat shock protein family (Hsp40) member B5 [Source:HGNC Symbol;Acc:HGNC:14887]	-	1019	219	5.157694017	1.511675433
ENSG00000280670	178.3194745	44.12228839	2.012376842	3.97E-05	0.000544254	CCDC163	1	45493866	45500079	-	2757	protein_coding	coiled-coil domain containing 163 [Source:HGNC Symbol;Acc:HGNC:27003]	-	207	38	2.238741716	0.560467319
ENSG00000104490	105.0916929	377.2611155	-1.842479943	3.98E-05	0.000545688	NCALD	8	101686543	102124907	-	8042	protein_coding	neurocalcin delta [Source:HGNC Symbol;Acc:HGNC:7655]	-	122	325	0.45234123	1.643322325
ENSG00000085231	1303.442413	381.9041641	1.770777778	3.98E-05	0.000545688	AK6	5	69350984	69370013	-	2162	protein_coding	adenylate kinase 6 [Source:HGNC Symbol;Acc:HGNC:49151]	-	1513	329	20.86669417	6.187905484
ENSG00000160271	51.67844927	199.6644984	-1.946965523	4.00E-05	0.00054781	RALGDS	9	133097720	133149334	-	7584	protein_coding	ral guanine nucleotide dissociation stimulator [Source:HGNC Symbol;Acc:HGNC:9842]	-	60	172	0.2358975	0.922217981
ENSG00000260285	18.07969531	84.74900905	-2.219930264	4.01E-05	0.000548932	AL133367.1	14	103525010	103529072	-	4063	antisense	novel transcript, antisense to TRMT61A	-	21	73	0.154114281	0.730599719
ENSG00000185100	11.18759102	63.8552721	-2.498017896	4.03E-05	0.000551065	ADSSL1	14	104724186	104747325	+	5775	protein_coding	adenylosuccinate synthase like 1 [Source:HGNC Symbol;Acc:HGNC:20093]	-	13	55	0.067121519	0.387270275
ENSG00000171729	161.0894103	39.4792312	2.025881613	4.03E-05	0.000551065	TMEM51	1	15152532	15220480	+	2240	protein_coding	transmembrane protein 51 [Source:HGNC Symbol;Acc:HGNC:25488]	-	187	34	2.489224121	0.617212001
ENSG00000123892	28.41779749	1.174306703	4.474502999	4.06E-05	0.000554599	RAB38	11	88113242	88175467	-	1465	protein_coding	RAB38, member RAS oncogene family [Source:HGNC Symbol;Acc:HGNC:9776]	-	33	1	0.671655736	0.027756573
ENSG00000150722	28.41779749	1.174306703	4.474502999	4.06E-05	0.000554599	PPP1R1C	2	181954241	182131398	+	4887	protein_coding	protein phosphatase 1 regulatory inhibitor subunit 1C [Source:HGNC Symbol;Acc:HGNC:14940]	-	33	1	0.20134554	0.008320724
ENSG00000224963	2.572256539	30.19311338	-3.484111131	4.06E-05	0.000554599	U82695.1	X	153479266	153487088	+	2167	transcribed_unitary_pseudogene	novel pseudogene	-	3	26	0.041279341	0.487885487
ENSG00000198105	98.19966458	352.8851103	-1.843872583	4.09E-05	0.000557271	ZNF248	10	37776526	37858106	-	7289	protein_coding	zinc finger protein 248 [Source:HGNC Symbol;Acc:HGNC:13041]	zf-C2H2	114	304	0.466344988	1.695934584
ENSG00000164741	10176.06167	3058.621547	1.734193014	4.09E-05	0.000557466	DLC1	8	13083361	13604610	-	12794	protein_coding	DLC1 Rho GTPase activating protein [Source:HGNC Symbol;Acc:HGNC:2897]	-	11812	2635	27.52881419	8.374863482
ENSG00000185900	5.156919939	41.80075992	-2.98527108	4.11E-05	0.00055933	POMK	8	43093506	43123434	+	1877	protein_coding	protein-O-mannose kinase [Source:HGNC Symbol;Acc:HGNC:26267]	-	6	36	0.095314152	0.779904976
ENSG00000089127	107.6762034	386.5472127	-1.84254478	4.12E-05	0.000561392	OAS1	12	112906777	112933222	+	4947	protein_coding	2'-5'-oligoadenylate synthetase 1 [Source:HGNC Symbol;Acc:HGNC:8086]	-	125	333	0.753422378	2.737195305
ENSG00000175895	563.4113397	160.1985788	1.813681308	4.16E-05	0.000565431	PLEKHF2	8	95133804	95156684	+	3137	protein_coding	pleckstrin homology and FYVE domain containing 2 [Source:HGNC Symbol;Acc:HGNC:20757]	-	654	138	6.216324	1.788825721
ENSG00000185215	6200.225389	1863.0366	1.7346108	4.18E-05	0.000568007	TNFAIP2	14	103123442	103137439	+	5029	protein_coding	TNF alpha induced protein 2 [Source:HGNC Symbol;Acc:HGNC:11895]	-	7197	1605	42.67173287	12.97767412
ENSG00000139971	185.2115	640.7541175	-1.78979195	4.18E-05	0.000568033	ARMH4	14	57999735	58298139	-	7565	protein_coding	armadillo-like helical domain containing 4 [Source:HGNC Symbol;Acc:HGNC:19846]	-	215	552	0.847422401	2.967109736
ENSG00000145901	4784.775983	1435.876152	1.736450147	4.18E-05	0.000568033	TNIP1	5	151029945	151093577	-	5793	protein_coding	TNFAIP3 interacting protein 1 [Source:HGNC Symbol;Acc:HGNC:16903]	-	5554	1237	28.587275	8.682996667
ENSG00000155961	93.03064295	19.7462252	2.23018562	4.19E-05	0.000568424	RAB39B	X	155258241	155264589	-	3505	protein_coding	RAB39B, member RAS oncogene family [Source:HGNC Symbol;Acc:HGNC:16499]	-	108	17	0.918768603	0.197226089
ENSG00000165259	340.2820567	92.87434939	1.872240815	4.26E-05	0.00057719	HDX	X	84317874	84502479	-	7258	protein_coding	highly divergent homeobox [Source:HGNC Symbol;Acc:HGNC:26411]	Homeobox	395	80	1.622745989	0.448204783
ENSG00000169750	4.29537759	38.31846674	-3.116437509	4.27E-05	0.000578297	RAC3	17	82031624	82034204	+	1527	protein_coding	Rac family small GTPase 3 [Source:HGNC Symbol;Acc:HGNC:9803]	-	5	33	0.097634067	0.878776361
ENSG00000245008	36.17135548	3.495642639	3.331802464	4.27E-05	0.000578297	AP001122.1	11	128614340	128686922	-	4479	bidirectional_promoter_lncRNA	uncharacterized LOC105369568 [Source:NCBI gene;Acc:105369568]	-	42	3	0.279600949	0.027236021
ENSG00000158406	319.6059835	87.07053494	1.874822779	4.27E-05	0.000578404	HIST1H4H	6	26277609	26285638	-	2163	protein_coding	histone cluster 1 H4 family member h [Source:HGNC Symbol;Acc:HGNC:4788]	-	371	75	5.114318877	1.409964594
ENSG00000075218	49.093935	189.2176377	-1.943297641	4.28E-05	0.000578536	GTSE1	22	46296741	46330810	+	4242	protein_coding	G2 and S-phase expressed 1 [Source:HGNC Symbol;Acc:HGNC:13698]	-	57	163	0.400658724	1.562501358
ENSG00000120063	2176.14494	647.7186902	1.748179637	4.28E-05	0.000578869	GNA13	17	65010715	65056839	-	5104	protein_coding	G protein subunit alpha 13 [Source:HGNC Symbol;Acc:HGNC:4381]	-	2526	558	14.75683064	4.445565326
ENSG00000234520	32.72533101	2.334964664	3.748371197	4.30E-05	0.000580778	HRAT17	7	112954646	112995634	-	1001	lincRNA	heart tissue-associated transcript 17 [Source:NCBI gene;Acc:101928036]	-	38	2	1.131930942	0.081245512
ENSG00000172738	353.2046024	97.51740069	1.855694916	4.30E-05	0.000580778	TMEM217	6	37212180	37258155	-	2737	protein_coding	transmembrane protein 217 [Source:HGNC Symbol;Acc:HGNC:21238]	-	410	84	4.466624789	1.247980938
ENSG00000187837	2033.135444	604.7704921	1.74907982	4.30E-05	0.000581001	HIST1H1C	6	26055787	26056428	-	642	protein_coding	histone cluster 1 H1 family member c [Source:HGNC Symbol;Acc:HGNC:4716]	-	2360	521	109.6092958	32.99940873
ENSG00000168404	70.63154407	262.34566	-1.890928793	4.32E-05	0.000583504	MLKL	16	74671855	74700960	-	5692	protein_coding	mixed lineage kinase domain like pseudokinase [Source:HGNC Symbol;Acc:HGNC:26617]	-	82	226	0.429555588	1.614533315
ENSG00000162542	167.9814361	582.716012	-1.793602612	4.35E-05	0.000586169	TMCO4	1	19682213	19799945	-	4054	protein_coding	transmembrane and coiled-coil domains 4 [Source:HGNC Symbol;Acc:HGNC:27393]	-	195	502	1.434238181	5.035277801
ENSG00000244405	2846.394264	852.01282	1.740070461	4.38E-05	0.000590089	ETV5	3	186046308	186110318	-	5802	protein_coding	ETS variant 5 [Source:HGNC Symbol;Acc:HGNC:3494]	ETS	3304	734	16.97980611	5.14424683
ENSG00000247796	10.32607369	60.37298173	-2.531423981	4.40E-05	0.000591904	AC008966.1	5	53109842	53115126	+	3194	antisense	uncharacterized LOC257396 [Source:NCBI gene;Acc:257396]	-	12	52	0.112025463	0.662021197
ENSG00000103316	58.57048548	9.299349512	2.64127994	4.40E-05	0.000591904	CRYM	16	21238874	21303083	-	3782	protein_coding	crystallin mu [Source:HGNC Symbol;Acc:HGNC:2418]	-	68	8	0.536114805	0.086014551
ENSG00000165678	11325.30665	3423.100841	1.726145212	4.40E-05	0.000592547	GHITM	10	84139440	84153245	+	2128	protein_coding	growth hormone inducible transmembrane protein [Source:HGNC Symbol;Acc:HGNC:17281]	-	13146	2949	184.2011838	56.35164679
ENSG00000143179	2589.666374	775.4025215	1.739619276	4.42E-05	0.000594344	UCK2	1	165827531	165911618	+	7067	protein_coding	uridine-cytidine kinase 2 [Source:HGNC Symbol;Acc:HGNC:12562]	-	3006	668	12.68306732	3.843658851
ENSG00000161800	150.7513714	525.8386684	-1.801457362	4.44E-05	0.000596166	RACGAP1	12	49976923	50033136	-	4487	protein_coding	Rac GTPase activating protein 1 [Source:HGNC Symbol;Acc:HGNC:9804]	-	175	453	1.162926834	4.105306583
ENSG00000187123	111.9837208	396.994072	-1.824486888	4.46E-05	0.000599064	LYPD6	2	149329985	149474148	+	5033	protein_coding	LY6/PLAUR domain containing 6 [Source:HGNC Symbol;Acc:HGNC:28751]	-	130	342	0.77017042	2.763138403
ENSG00000197557	50.81694456	195.0214492	-1.937228653	4.47E-05	0.000600534	TTC30A	2	177612992	177618966	-	5975	protein_coding	tetratricopeptide repeat domain 30A [Source:HGNC Symbol;Acc:HGNC:25853]	-	59	168	0.294431665	1.14333852
ENSG00000176697	2171.837425	648.8794523	1.74273861	4.48E-05	0.000601615	BDNF	11	27654893	27722058	-	7740	protein_coding	brain derived neurotrophic factor [Source:HGNC Symbol;Acc:HGNC:1033]	-	2521	559	9.711857413	2.936799587
ENSG00000013588	286.8688672	973.89284	-1.762854795	4.49E-05	0.000602236	GPRC5A	12	12890782	12917937	+	8440	protein_coding	G protein-coupled receptor class C group 5 member A [Source:HGNC Symbol;Acc:HGNC:9836]	-	333	839	1.176446547	4.04224821
ENSG00000183615	66.32402372	248.4165133	-1.902856741	4.49E-05	0.000602298	FAM167B	1	32247233	32248856	+	936	protein_coding	family with sequence similarity 167 member B [Source:HGNC Symbol;Acc:HGNC:28133]	-	77	214	2.452930758	9.296969107
ENSG00000214135	99.92267172	357.5281589	-1.837665338	4.52E-05	0.000605166	AC132008.2	3	197578213	197627906	-	3502	transcribed_unprocessed_pseudogene	succinate dehydrogenase complex flavoprotein subunit A pseudogene [Source:NCBI gene;Acc:220729]	-	116	308	0.987670904	3.576333724
ENSG00000151151	542.7352675	155.5555292	1.802156614	4.53E-05	0.000606007	IPMK	10	58191517	58267934	-	6133	protein_coding	inositol polyphosphate multikinase [Source:HGNC Symbol;Acc:HGNC:20739]	-	630	134	3.062936529	0.888454716
ENSG00000118971	401.4487724	112.607316	1.832989739	4.55E-05	0.000608995	CCND2	12	4273772	4305350	+	7157	protein_coding	cyclin D2 [Source:HGNC Symbol;Acc:HGNC:1583]	-	466	97	1.941445985	0.551117473
ENSG00000131634	253.2702471	861.2989168	-1.7652507	4.56E-05	0.000609296	TMEM204	16	1528688	1555580	+	2047	protein_coding	transmembrane protein 204 [Source:HGNC Symbol;Acc:HGNC:14158]	-	294	742	4.282524935	14.73972992
ENSG00000226696	27.55629031	118.4111292	-2.097620506	4.56E-05	0.000609657	LENG8-AS1	19	54444813	54449045	-	1248	antisense	LENG8 antisense RNA 1 [Source:HGNC Symbol;Acc:HGNC:40705]	-	32	102	0.764549847	3.323449237
ENSG00000256663	7.741510963	48.7653446	-2.633369567	4.60E-05	0.000614432	AC112777.1	12	20551590	20553012	+	1423	processed_pseudogene	ubiquitin-like with PHD and ring finger domains 1 (UHRF1) pseudogene	-	9	42	0.18858538	1.200184057
ENSG00000097007	9372.279383	2840.398275	1.722271586	4.60E-05	0.000614603	ABL1	9	130713946	130887675	+	6276	protein_coding	ABL proto-oncogene 1, non-receptor tyrosine kinase [Source:HGNC Symbol;Acc:HGNC:76]	-	10879	2447	51.68642025	15.85457109
ENSG00000117505	3305.575356	997.1080819	1.728979225	4.66E-05	0.00062189	DR1	1	93345888	93369498	+	10949	protein_coding	down-regulator of transcription 1 [Source:HGNC Symbol;Acc:HGNC:3017]	-	3837	859	10.44931343	3.190231297
ENSG00000260428	198.9955506	51.08687239	1.959580922	4.67E-05	0.000621923	SCX	8	144266560	144268481	+	999	protein_coding	scleraxis bHLH transcription factor [Source:HGNC Symbol;Acc:HGNC:32322]	bHLH	231	44	6.894724293	1.790979651
ENSG00000012048	85.27710979	309.93691	-1.85996963	4.67E-05	0.000621923	BRCA1	17	43044295	43170245	-	9187	protein_coding	BRCA1, DNA repair associated [Source:HGNC Symbol;Acc:HGNC:1100]	-	99	267	0.321315659	1.181791898
ENSG00000149636	116.291238	412.0839798	-1.823904274	4.69E-05	0.000624362	DSN1	20	36751791	36773818	-	2739	protein_coding	DSN1 homolog, MIS12 kinetochore complex component [Source:HGNC Symbol;Acc:HGNC:16165]	-	135	355	1.46964401	5.270353964
ENSG00000163913	182.6269904	629.1464964	-1.783680448	4.70E-05	0.000625463	IFT122	3	129440036	129520507	+	9636	protein_coding	intraflagellar transport 122 [Source:HGNC Symbol;Acc:HGNC:13556]	-	212	542	0.656008523	2.287209564
ENSG00000105426	797.7401563	2648.872531	-1.73120307	4.71E-05	0.00062692	PTPRS	19	5158495	5340803	-	8565	protein_coding	protein tyrosine phosphatase, receptor type S [Source:HGNC Symbol;Acc:HGNC:9681]	-	926	2282	3.223695641	10.83407246
ENSG00000226445	43.92490505	170.6454402	-1.954382877	4.72E-05	0.000627751	BX322234.1	6	169213254	169239565	+	980	antisense	uncharacterized LOC101929523 [Source:NCBI gene;Acc:101929523]	-	51	147	1.551724128	6.099506834
ENSG00000163510	1598.937938	477.0866593	1.744579556	4.72E-05	0.000627751	CWC22	2	179944876	180007113	-	3324	protein_coding	CWC22 spliceosome associated protein homolog [Source:HGNC Symbol;Acc:HGNC:29322]	-	1856	411	16.64896995	5.027872661
ENSG00000285796	66.32402372	247.2557511	-1.896102744	4.74E-05	0.000628158	AL162458.1	20	45926518	45935055	-	8538	antisense	novel transcript	-	77	213	0.268908783	1.014441287
ENSG00000213967	1.39E-17	19.7462252	-7.327517307	4.78E-05	0.000628158	ZNF726	19	23914876	23945159	+	6289	protein_coding	zinc finger protein 726 [Source:HGNC Symbol;Acc:HGNC:32462]	zf-C2H2	0	17	0	0.109918499
ENSG00000214439	1.39E-17	19.7462252	-7.327517307	4.78E-05	0.000628158	FAM185BP	7	77083787	77122116	-	1284	transcribed_unprocessed_pseudogene	family with sequence similarity 185 member B, pseudogene [Source:HGNC Symbol;Acc:HGNC:21813]	-	0	17	0	0.538378069
ENSG00000101187	18.94120557	1.39E-17	7.269711034	4.78E-05	0.000628158	SLCO4A1	20	62642445	62685785	+	4051	protein_coding	solute carrier organic anion transporter family member 4A1 [Source:HGNC Symbol;Acc:HGNC:10953]	-	22	0	0.161931318	0
ENSG00000161149	1.39E-17	19.7462252	-7.327517307	4.78E-05	0.000628158	TUBA3FP	22	21008193	21014292	-	2122	processed_transcript	tubulin alpha 3f pseudogene [Source:HGNC Symbol;Acc:HGNC:24067]	-	0	17	0	0.325766937
ENSG00000266405	1.39E-17	19.7462252	-7.327517307	4.78E-05	0.000628158	CBX3P2	18	2652170	2655395	-	1429	transcribed_processed_pseudogene	chromobox 3 pseudogene 2 [Source:NCBI gene;Acc:645158]	-	0	17	0	0.483749084
ENSG00000258791	18.07969531	1.39E-17	7.203041969	4.78E-05	0.000628158	LINC00520	14	55781132	55796731	-	3482	lincRNA	long intergenic non-protein coding RNA 520 [Source:HGNC Symbol;Acc:HGNC:19843]	-	21	0	0.179829502	0
ENSG00000204711	18.94120557	1.39E-17	7.269711034	4.78E-05	0.000628158	C9orf135	9	69820793	69906232	+	1279	protein_coding	chromosome 9 open reading frame 135 [Source:HGNC Symbol;Acc:HGNC:31422]	-	22	0	0.512888013	0
ENSG00000236939	18.94120557	1.39E-17	7.269711034	4.78E-05	0.000628158	BAALC-AS2	8	103132963	103141475	-	513	antisense	BAALC antisense RNA 2 [Source:HGNC Symbol;Acc:HGNC:28595]	-	22	0	1.278720796	0
ENSG00000229921	18.94120557	1.39E-17	7.269711034	4.78E-05	0.000628158	KIF25-AS1	6	167992822	167997077	-	3088	lincRNA	KIF25 antisense RNA 1 [Source:HGNC Symbol;Acc:HGNC:20953]	-	22	0	0.212429977	0
ENSG00000279762	18.94120557	1.39E-17	7.269711034	4.78E-05	0.000628158	AC005899.8	17	32423971	32446038	-	3449	antisense	novel transcript, antisense to PSMD11	-	22	0	0.190195352	0
ENSG00000197540	18.94120557	1.39E-17	7.269711034	4.78E-05	0.000628158	GZMM	19	544034	549924	+	945	protein_coding	granzyme M [Source:HGNC Symbol;Acc:HGNC:4712]	-	22	0	0.694162718	0
ENSG00000280106	1.39E-17	19.7462252	-7.327517307	4.78E-05	0.000628158	AC008555.8	19	34949038	34951205	-	2168	TEC	TEC	-	0	17	0	0.318854908
ENSG00000275567	18.94120557	1.39E-17	7.269711034	4.78E-05	0.000628158	AC008250.2	12	21828360	21828564	-	205	sense_intronic	novel transcript, sense intronic to ABCC9	-	22	0	3.199920822	0
ENSG00000234394	18.07969531	1.39E-17	7.203041969	4.78E-05	0.000628158	AL353608.3	9	68306528	68330626	+	5282	lincRNA	novel transcript	-	21	0	0.118547203	0
ENSG00000124194	18.94120557	1.39E-17	7.269711034	4.78E-05	0.000628158	GDAP1L1	20	44247099	44280917	+	3385	protein_coding	ganglioside induced differentiation associated protein 1 like 1 [Source:HGNC Symbol;Acc:HGNC:4213]	-	22	0	0.193791364	0
ENSG00000255325	18.07969531	1.39E-17	7.203041969	4.78E-05	0.000628158	AC108136.1	8	122485515	122489815	-	631	lincRNA	novel transcript	-	21	0	0.992339658	0
ENSG00000272473	1.39E-17	19.7462252	-7.327517307	4.78E-05	0.000628158	AC006273.1	19	781002	781862	-	861	lincRNA	novel transcript	-	0	17	0	0.8028774
ENSG00000181751	229.1481602	778.8848078	-1.764482013	4.80E-05	0.000630918	C5orf30	5	103258702	103278660	+	3568	protein_coding	chromosome 5 open reading frame 30 [Source:HGNC Symbol;Acc:HGNC:25052]	-	266	671	2.22293725	7.647176917
ENSG00000215302	13.77213596	69.65908874	-2.326712468	4.83E-05	0.000634525	AC127502.1	15	30470779	30507623	+	2331	transcribed_unprocessed_pseudogene	WAS protein homolog associated with actin, golgi membranes and microtubules (WHAMM) pseudogene	-	16	60	0.20466714	1.046676419
ENSG00000147251	248.9627316	843.8874853	-1.760525635	4.85E-05	0.000636689	DOCK11	X	118495898	118686163	+	6721	protein_coding	dedicator of cytokinesis 11 [Source:HGNC Symbol;Acc:HGNC:23483]	-	289	727	1.282136783	4.398493745
ENSG00000184292	261.0237749	69.65908874	1.904263308	4.86E-05	0.000637695	TACSTD2	1	58575423	58577773	-	2351	protein_coding	tumor associated calcium signal transducer 2 [Source:HGNC Symbol;Acc:HGNC:11530]	-	303	60	3.842911756	1.037772324
ENSG00000109794	11.18759102	62.69450868	-2.471597318	4.87E-05	0.000637695	FAM149A	4	186104419	186172667	+	5218	protein_coding	family with sequence similarity 149 member A [Source:HGNC Symbol;Acc:HGNC:24527]	-	13	54	0.074286465	0.420816876
ENSG00000237489	11.18759102	62.69450868	-2.471597318	4.87E-05	0.000637695	C10orf143	10	130020025	130110817	-	6794	protein_coding	chromosome 10 open reading frame 143 [Source:HGNC Symbol;Acc:HGNC:48677]	-	13	54	0.057054279	0.323200244
ENSG00000100368	18.94120557	87.07053494	-2.192199283	4.93E-05	0.00064541	CSF2RB	22	36913628	36940449	+	5000	protein_coding	colony stimulating factor 2 receptor beta common subunit [Source:HGNC Symbol;Acc:HGNC:2436]	-	22	75	0.131196754	0.609950683
ENSG00000079215	722.7893954	211.2721213	1.773990507	4.94E-05	0.000646391	SLC1A3	5	36606355	36688334	+	6265	protein_coding	solute carrier family 1 member 3 [Source:HGNC Symbol;Acc:HGNC:10941]	-	839	182	3.993110221	1.181282515
ENSG00000110921	105.0916929	371.4573047	-1.820119515	4.95E-05	0.000647474	MVK	12	109573255	109598117	+	6480	protein_coding	mevalonate kinase [Source:HGNC Symbol;Acc:HGNC:7530]	-	122	320	0.561377804	2.008068094
ENSG00000184110	392.8337421	1313.996133	-1.741594625	4.96E-05	0.000647474	EIF3C	16	28688558	28735730	+	6982	protein_coding	eukaryotic translation initiation factor 3 subunit C [Source:HGNC Symbol;Acc:HGNC:3279]	-	456	1132	1.947401099	6.592802193
ENSG00000171084	1.710671839	24.38928719	-3.729793293	4.96E-05	0.000647474	FAM86JP	3	125916620	125930024	+	2519	transcribed_unprocessed_pseudogene	family with sequence similarity 86 member J, pseudogene [Source:HGNC Symbol;Acc:HGNC:44097]	-	2	21	0.023674033	0.338996013
ENSG00000236364	1.710671839	24.38928719	-3.729793293	4.96E-05	0.000647474	AL358115.1	1	165890795	165900683	-	1570	antisense	novel transcript, antisense to UCK2	-	2	21	0.037984005	0.543905068
ENSG00000235387	0.849175216	24.38928719	-4.636306659	4.96E-05	0.000647474	SPAAR	9	35909483	35937153	+	2909	protein_coding	small regulatory polypeptide of amino acid response [Source:HGNC Symbol;Acc:HGNC:27244]	-	1	21	0.010250067	0.29354794
ENSG00000140543	6.879984921	45.28305253	-2.693832607	4.98E-05	0.000650179	DET1	15	88494440	88546675	-	6853	protein_coding	DET1, COP1 ubiquitin ligase partner [Source:HGNC Symbol;Acc:HGNC:25477]	-	8	39	0.034808048	0.231412779
ENSG00000162929	94.7536502	337.7952022	-1.832307332	4.99E-05	0.000650442	KIAA1841	2	61065871	61138034	+	7992	protein_coding	KIAA1841 [Source:HGNC Symbol;Acc:HGNC:29387]	-	110	291	0.410400256	1.480611018
ENSG00000029153	1262.09027	376.1003534	1.746357504	5.01E-05	0.00065244	ARNTL2	12	27332854	27425289	+	6983	protein_coding	aryl hydrocarbon receptor nuclear translocator like 2 [Source:HGNC Symbol;Acc:HGNC:18984]	bHLH	1465	324	6.255557137	1.886715561
ENSG00000167191	390.249233	1303.549274	-1.739599451	5.02E-05	0.000653779	GPRC5B	16	19856691	19886167	-	6667	protein_coding	G protein-coupled receptor class C group 5 member B [Source:HGNC Symbol;Acc:HGNC:13308]	-	453	1123	2.025994021	6.849403705
ENSG00000164850	1379.254676	412.0839798	1.742634331	5.04E-05	0.000656534	GPER1	7	1082208	1093815	+	3149	protein_coding	G protein-coupled estrogen receptor 1 [Source:HGNC Symbol;Acc:HGNC:4485]	-	1601	355	15.15964683	4.584153543
ENSG00000116883	24.9717676	106.8035027	-2.090273565	5.07E-05	0.000659668	AL591845.1	1	36323734	36329221	+	1838	antisense	novel transcript, antisense to EVA1B	-	29	92	0.470460216	2.035381316
ENSG00000168542	61314.8789	200247.7234	-1.707474342	5.10E-05	0.000663245	COL3A1	2	188974320	189012746	+	6811	protein_coding	collagen type III alpha 1 chain [Source:HGNC Symbol;Acc:HGNC:2201]	-	71172	172514	311.5793754	1029.951864
ENSG00000205336	584.0874119	169.4846778	1.784425604	5.10E-05	0.000663245	ADGRG1	16	57610652	57665580	+	8659	protein_coding	adhesion G protein-coupled receptor G1 [Source:HGNC Symbol;Acc:HGNC:4512]	-	678	146	2.3347069	0.685628054
ENSG00000185420	2253.680209	681.3807912	1.725602939	5.18E-05	0.000672251	SMYD3	1	245749342	246507312	-	5866	protein_coding	SET and MYND domain containing 3 [Source:HGNC Symbol;Acc:HGNC:15513]	-	2616	587	13.29738042	4.069110708
ENSG00000134058	2490.593531	754.5088037	1.722747631	5.21E-05	0.000676155	CDK7	5	69234795	69277430	+	2416	protein_coding	cyclin dependent kinase 7 [Source:HGNC Symbol;Acc:HGNC:1778]	-	2891	650	35.67973123	10.94006469
ENSG00000198380	18583.46931	5693.551476	1.706601693	5.24E-05	0.000680372	GFPT1	2	69319769	69387254	-	8866	protein_coding	glutamine--fructose-6-phosphate transaminase 1 [Source:HGNC Symbol;Acc:HGNC:4241]	-	21571	4905	72.54591529	22.49648923
ENSG00000113575	5827.194596	1779.46173	1.711304747	5.25E-05	0.000680372	PPP2CA	5	134194334	134226142	-	5661	protein_coding	protein phosphatase 2 catalytic subunit alpha [Source:HGNC Symbol;Acc:HGNC:9299]	-	6764	1533	35.62713149	11.01165162
ENSG00000254810	8.603034052	52.24763621	-2.582924794	5.29E-05	0.000685055	AP001189.3	11	76654169	76656712	-	651	lincRNA	novel transcript	-	10	45	0.458025254	2.810832643
ENSG00000060718	3109.152675	10149.71711	-1.706799065	5.30E-05	0.000686403	COL11A1	1	102876467	103108872	-	9091	protein_coding	collagen type XI alpha 1 chain [Source:HGNC Symbol;Acc:HGNC:2186]	-	3609	8744	11.83710873	39.11127324
ENSG00000215861	640.9466102	186.896113	1.777421533	5.30E-05	0.000686734	AC245297.1	1	149197992	149321732	-	933	unprocessed_pseudogene	phosphodiesterase 4D interacting protein-like [Source:NCBI gene;Acc:653513]	-	744	161	23.77725439	7.016938909
ENSG00000145780	1691.980261	509.5879987	1.731112935	5.35E-05	0.000692499	FEM1C	5	115520908	115544894	-	5816	protein_coding	fem-1 homolog C [Source:HGNC Symbol;Acc:HGNC:16933]	-	1964	439	10.06902683	3.06933001
ENSG00000122574	39.61737833	4.656357283	3.060000782	5.36E-05	0.000693752	WIPF3	7	29806486	29917066	+	6065	protein_coding	WAS/WASL interacting protein family member 3 [Source:HGNC Symbol;Acc:HGNC:22004]	-	46	4	0.226150441	0.026818387
ENSG00000211450	2293.309347	695.3099365	1.721559345	5.39E-05	0.000696218	SELENOH	11	57741250	57743554	+	2305	protein_coding	selenoprotein H [Source:HGNC Symbol;Acc:HGNC:18251]	-	2662	599	34.43559045	10.5671861
ENSG00000164929	792.5711383	234.4873665	1.756598535	5.41E-05	0.000698792	BAALC	8	103140710	103230305	+	3997	protein_coding	BAALC, MAP3K1 and KLF4 binding [Source:HGNC Symbol;Acc:HGNC:14333]	-	920	202	6.863159494	2.055041916
ENSG00000243927	2005.567349	607.0920164	1.723858778	5.41E-05	0.000699003	MRPS6	21	34073224	34143034	+	4299	protein_coding	mitochondrial ribosomal protein S6 [Source:HGNC Symbol;Acc:HGNC:14051]	-	2328	523	16.14678057	4.94695212
ENSG00000166228	552.2118006	160.1985788	1.784721448	5.44E-05	0.000701425	PCBD1	10	70882280	70888784	-	1614	protein_coding	pterin-4 alpha-carbinolamine dehydratase 1 [Source:HGNC Symbol;Acc:HGNC:8646]	-	641	138	11.84199604	3.476794478
ENSG00000225921	2204.574539	668.6124081	1.721109002	5.50E-05	0.000709669	NOL7	6	13615327	13632739	+	1865	protein_coding	nucleolar protein 7 [Source:HGNC Symbol;Acc:HGNC:21040]	-	2559	576	40.91305053	12.5587701
ENSG00000173295	43.92490505	169.4846778	-1.944542245	5.51E-05	0.000709819	FAM86B3P	8	8228595	8244865	+	4870	transcribed_unprocessed_pseudogene	family with sequence similarity 86 member B3, pseudogene [Source:HGNC Symbol;Acc:HGNC:44371]	-	51	146	0.312256601	1.21906639
[truncated: 3,496 more rows]
