# Supplementary material for: The Usher syndrome 1C protein harmonin regulates canonical Wnt signaling
Source: Front Cell Dev Biol. 2023 Feb 8;11:1130058. doi: 10.3389/fcell.2023.1130058 (PMC9944737; doi:10.3389/fcell.2023.1130058)
Supplement: Supplementary file 3 [file Table5.XLS]

gene_id	H_D	U_D	log2FoldChange	pvalue	padj	gene_name	gene_chr	gene_start	gene_end	gene_strand	gene_length	gene_biotype	gene_description	tf_family	H_D_count	U_D_count	H_D_fpkm	U_D_fpkm
ENSG00000129824	1.38777878078145e-17	3078.23104620342	-14.6143080122522	9.3316423078803e-49	2.17987164312084e-44	RPS4Y1	Y	2841486	2932000	+	2275	protein_coding	ribosomal protein S4 Y-linked 1 [Source:HGNC Symbol;Acc:HGNC:10425]	-	0	2541	0	45.4178662745511
ENSG00000067048	1.38777878078145e-17	2659.0803887815	-14.4031416437479	3.4720962734604e-47	4.05540844740175e-43	DDX3Y	Y	12904108	12920478	+	5738	protein_coding	DEAD-box helicase 3 Y-linked [Source:HGNC Symbol;Acc:HGNC:2699]	-	0	2195	0	15.5552660642394
ENSG00000229807	2419.46387583542	1.38777878078145e-17	14.2669265627789	8.51052547077223e-45	6.62686249990797e-41	XIST	X	73820651	73852723	-	25264	lincRNA	X inactive specific transcript [Source:HGNC Symbol;Acc:HGNC:12810]	-	2931	0	3.22880034078005	0
ENSG00000012817	1.38777878078145e-17	1838.9503441178	-13.8711221915164	3.05396206720325e-43	1.7835138472467e-39	KDM5D	Y	19703865	19744939	-	9463	protein_coding	lysine demethylase 5D [Source:HGNC Symbol;Acc:HGNC:11115]	ARID	0	1518	0	6.52298522287319
ENSG00000145681	3.28642629148991	1301.08071180167	-8.56965420615177	4.67015092618177e-37	2.18189451271212e-33	HAPLN1	5	83637805	83721613	-	6956	protein_coding	hyaluronan and proteoglycan link protein 1 [Source:HGNC Symbol;Acc:HGNC:2380]	-	4	1074	0.0160039764123366	6.2783882884198
ENSG00000146555	929.474551089917	1.22907262590281	9.44455976511217	1.36887987785752e-33	5.32950565779196e-30	SDK1	7	3301448	4269000	+	12062	protein_coding	sidekick cell adhesion molecule 1 [Source:HGNC Symbol;Acc:HGNC:19307]	-	1126	1	2.59804429353888	0.00337119705653689
ENSG00000135744	17.3200185445979	2026.72014774249	-6.85920679324073	1.95591893634506e-33	6.52718090757437e-30	AGT	1	230702523	230714297	-	2291	protein_coding	angiotensinogen [Source:HGNC Symbol;Acc:HGNC:333]	-	21	1673	0.255106597381981	29.694383628512
ENSG00000131002	1.38777878078145e-17	711.120095459435	-12.500535509297	3.18871589356376e-33	9.31105040920617e-30	TXLNGY	Y	19567313	19606274	+	11377	transcribed_unprocessed_pseudogene	taxilin gamma pseudogene, Y-linked [Source:HGNC Symbol;Acc:HGNC:18473]	-	0	587	0	2.09804020496805
ENSG00000165246	1.38777878078145e-17	706.274422978342	-12.4906725975515	3.77428925482787e-33	9.76062985650195e-30	NLGN4Y	Y	14522573	14845650	+	8589	protein_coding	neuroligin 4 Y-linked [Source:HGNC Symbol;Acc:HGNC:15529]	-	0	583	0	2.76012922299891
ENSG00000114374	1.38777878078145e-17	702.640168616206	-12.4832309109494	4.17835182213268e-33	9.76062985650195e-30	USP9Y	Y	12701231	12860839	+	11237	protein_coding	ubiquitin specific peptidase 9 Y-linked [Source:HGNC Symbol;Acc:HGNC:12633]	-	0	580	0	2.09884842570524
ENSG00000243137	146.095056180759	10902.7804455857	-6.22030228990687	6.44473946671265e-33	1.36862830856734e-29	PSG4	19	43192702	43207299	-	6274	protein_coding	pregnancy specific beta-1-glycoprotein 4 [Source:HGNC Symbol;Acc:HGNC:9521]	-	177	9000	0.78515651126019	58.3312735198489
ENSG00000157766	63.5470832305177	5084.33939310786	-6.31900162977936	8.83502287293807e-33	1.71988445259861e-29	ACAN	15	88803442	88875354	+	10909	protein_coding	aggrecan [Source:HGNC Symbol;Acc:HGNC:319]	-	77	4197	0.196441511920534	15.644348815317
ENSG00000262406	874.992946402995	4.86302032952232	7.46057038400467	9.94899705256142e-30	1.78775823959873e-26	MMP12	11	102862736	102875034	-	1874	protein_coding	matrix metallopeptidase 12 [Source:HGNC Symbol;Acc:HGNC:7158]	-	1060	4	15.7421397438188	0.086794832221874
ENSG00000099725	1.38777878078145e-17	501.544758117236	-11.9969098060563	1.21498540519104e-29	2.02728993323305e-26	PRKY	Y	7273972	7381548	+	7674	transcribed_unprocessed_pseudogene	protein kinase Y-linked (pseudogene) [Source:HGNC Symbol;Acc:HGNC:9444]	-	0	414	0	2.19372411557499
ENSG00000002933	943.507691674604	8.49722630606108	6.77731728959195	3.3796311797737e-28	5.26321229063424e-25	TMEM176A	7	150800403	150805120	+	3479	protein_coding	transmembrane protein 176A [Source:HGNC Symbol;Acc:HGNC:24930]	-	1143	7	9.14364352496232	0.0818176637745432
ENSG00000111341	56.9432367064838	2742.66823666923	-5.58648661063058	3.20125414668527e-27	4.67383105416049e-24	MGP	12	14881181	14885926	-	2639	protein_coding	matrix Gla protein [Source:HGNC Symbol;Acc:HGNC:7060]	-	69	2264	0.727674548576232	34.8851420312339
ENSG00000134121	405.295466083838	1.38777878078145e-17	11.6896921507146	2.99216825306504e-26	4.11159119950584e-23	CHL1	3	196596	409417	+	11861	protein_coding	cell adhesion molecule L1 like [Source:HGNC Symbol;Acc:HGNC:1939]	-	491	0	1.15209335264288	0
ENSG00000198692	1.38777878078145e-17	356.17457607747	-11.5032392579223	3.29359767504382e-26	4.27435787161242e-23	EIF1AY	Y	20575725	20593154	+	4074	protein_coding	eukaryotic translation initiation factor 1A Y-linked [Source:HGNC Symbol;Acc:HGNC:3252]	-	0	294	0	2.93447064197563
ENSG00000106565	1749.17505128794	35.1485555768229	5.63286291870289	5.26697463372506e-26	6.47560670756934e-23	TMEM176B	7	150791285	150801360	-	1979	protein_coding	transmembrane protein 176B [Source:HGNC Symbol;Acc:HGNC:29596]	-	2119	29	29.7997518164992	0.595875688722835
ENSG00000229344	1.38777878078145e-17	341.637557344531	-11.4431394141727	8.78325664706067e-26	1.02588437637669e-22	MTCO2P12	1	632757	633438	+	682	unprocessed_pseudogene	MT-CO2 pseudogene 12 [Source:HGNC Symbol;Acc:HGNC:52028]	-	0	282	0	16.8138898074154
ENSG00000067646	1.38777878078145e-17	333.157629685032	-11.4068890591198	1.50617068378422e-25	1.67543557967616e-22	ZFY	Y	2935281	2982506	+	5527	protein_coding	zinc finger protein Y-linked [Source:HGNC Symbol;Acc:HGNC:12870]	zf-C2H2	0	275	0	2.02323669194603
ENSG00000183878	1.38777878078145e-17	316.197774204827	-11.3315357470909	4.93211714995535e-25	5.23701166467986e-22	UTY	Y	13248379	13480673	-	9191	protein_coding	ubiquitously transcribed tetratricopeptide repeat containing, Y-linked [Source:HGNC Symbol;Acc:HGNC:12638]	-	0	261	0	1.15473200868702
ENSG00000143355	31.3532888576819	1194.47591942958	-5.24542438014528	1.08412945881938e-23	1.10109844165308e-20	LHX9	1	197911902	197935478	+	10442	protein_coding	LIM homeobox 9 [Source:HGNC Symbol;Acc:HGNC:14222]	Homeobox	38	986	0.101280862792571	3.83969465537298
ENSG00000235649	1.63528291510309	311.352101167452	-7.45613338289043	1.48053101460829e-23	1.44105018755207e-20	MXRA5Y	Y	11957208	11987386	+	8000	unprocessed_pseudogene	matrix remodeling associated 5 Y-linked (pseudogene) [Source:HGNC Symbol;Acc:HGNC:23932]	-	2	257	0.00695772874526332	1.30631104703233
ENSG00000060718	369.799872711605	10592.657416395	-4.83965445413282	1.8973165395707e-23	1.77285257457487e-20	COL11A1	1	102876467	103108872	-	9091	protein_coding	collagen type XI alpha 1 chain [Source:HGNC Symbol;Acc:HGNC:2186]	-	448	8744	1.37149377532855	39.1112732445461
ENSG00000181072	19.796486296669	814.09063527108	-5.35205593968418	5.79262109225312e-23	5.20444725827049e-20	CHRM2	7	136868669	137020255	+	8322	protein_coding	cholinergic receptor muscarinic 2 [Source:HGNC Symbol;Acc:HGNC:1951]	-	24	672	0.0802621917261811	3.28356051647165
ENSG00000169908	10.7160683627995	551.212902244738	-5.66659111308555	9.9815463991466e-23	8.58353511862703e-20	TM4SF1	3	149369022	149377865	-	3668	protein_coding	transmembrane 4 L six family member 1 [Source:HGNC Symbol;Acc:HGNC:11853]	-	13	455	0.0986373758870482	5.04412142793248
ENSG00000248290	376.403704078041	2.4403441941961	7.20867369017323	1.02884838750666e-22	8.58353511862703e-20	TNXA	6	32008614	32012472	-	2038	unprocessed_pseudogene	tenascin XA (pseudogene) [Source:HGNC Symbol;Acc:HGNC:11975]	-	456	2	6.22713308702664	0.0399051804670736
ENSG00000122862	18.145508378609	697.794496131568	-5.25442335214902	3.97387885119877e-22	3.20102792979322e-19	SRGN	10	69088106	69104811	+	1220	protein_coding	serglycin [Source:HGNC Symbol;Acc:HGNC:9361]	-	22	576	0.501868958674732	19.1984477410377
ENSG00000163453	1835.0248515638	42999.3025452536	-4.5503372905785	1.00789453997131e-21	7.84813881790993e-19	IGFBP7	4	57030773	57110385	-	1930	protein_coding	insulin like growth factor binding protein 7 [Source:HGNC Symbol;Acc:HGNC:5476]	-	2223	35495	32.0560227994204	747.847996845427
ENSG00000254851	2.46086274524869	254.415441142563	-6.61358599178595	1.29727927129094e-21	9.77562702495369e-19	AP005018.2	11	117135528	117138582	+	822	unprocessed_pseudogene	proprotein convertase subtilisin/kexin type 7 (PCSK7) pseudogene	-	3	210	0.101572682412603	10.3884544624685
ENSG00000186847	2.46086274524869	237.455584115033	-6.51410001031268	5.84467584658857e-21	4.26661336800966e-18	KRT14	17	41582279	41586921	-	2281	protein_coding	keratin 14 [Source:HGNC Symbol;Acc:HGNC:6416]	-	3	196	0.0366035707773608	3.4940913036413
ENSG00000125414	5.76302706158212	328.311956713447	-5.79840427364162	1.43022900703837e-20	1.01242877589141e-17	MYH2	17	10521148	10549957	-	6623	protein_coding	myosin heavy chain 2 [Source:HGNC Symbol;Acc:HGNC:7572]	-	7	271	0.0294151298304957	1.66386466568049
ENSG00000167642	4.1119716432257	271.375297727443	-5.99719721036766	2.85541595458026e-20	1.96183872644103e-17	SPINT2	19	38244035	38292614	+	5199	protein_coding	serine peptidase inhibitor, Kunitz type 2 [Source:HGNC Symbol;Acc:HGNC:11247]	-	5	224	0.0267656424130153	1.75199016593428
ENSG00000196616	345.035504890963	6.07440977092493	5.80360911393419	6.6678338814499e-20	4.45030284201913e-17	ADH1B	4	99304964	99352760	-	10777	protein_coding	alcohol dehydrogenase 1B (class I), beta polypeptide [Source:HGNC Symbol;Acc:HGNC:250]	-	418	5	1.07945833368101	0.0188658155775949
ENSG00000106819	15.6690368244133	480.950649418702	-4.92758367316581	1.27062908000005e-19	8.24497091911143e-17	ASPN	9	92456205	92482506	-	2470	protein_coding	asporin [Source:HGNC Symbol;Acc:HGNC:14872]	-	19	397	0.214083961392718	6.53577385493577
ENSG00000126562	9.06506676858904	354.963157854815	-5.26984778475817	1.77726123033636e-19	1.12207627947722e-16	WNK4	17	42780678	42796936	+	5089	protein_coding	WNK lysine deficient protein kinase 4 [Source:HGNC Symbol;Acc:HGNC:14544]	-	11	293	0.0601572145395139	2.34120063205203
ENSG00000150556	9.89056861961162	367.077340042424	-5.19432183817166	2.70444869865712e-19	1.66252425264817e-16	LYPD6B	2	149038107	149215262	+	3771	protein_coding	LY6/PLAUR domain containing 6B [Source:HGNC Symbol;Acc:HGNC:27018]	-	12	303	0.0885629752778148	3.2673041117667
ENSG00000109265	208.005993133428	1.22907262590281	7.28550904986823	7.04281074987797e-19	4.21846305428588e-16	KIAA1211	4	56049073	56328625	+	6745	protein_coding	KIAA1211 [Source:HGNC Symbol;Acc:HGNC:29219]	-	252	1	1.03979104154565	0.00602866996233476
ENSG00000163823	257.534735028279	3.65165741400792	6.09981546147901	2.00738210225541e-18	1.17231114771716e-15	CCR1	3	46201709	46208396	-	2731	protein_coding	C-C motif chemokine receptor 1 [Source:HGNC Symbol;Acc:HGNC:1602]	-	312	3	3.17951134166555	0.044668669603751
ENSG00000146966	803.176285497135	35.1485555768229	4.51011025639952	2.62354907400501e-18	1.4947830821648e-15	DENND2A	7	140518420	140673993	-	5148	protein_coding	DENN domain containing 2A [Source:HGNC Symbol;Acc:HGNC:22212]	-	973	29	5.26019430391703	0.229067208232807
ENSG00000166448	11.5415663256258	346.483230270655	-4.89118003227525	2.99882566332861e-18	1.66791827369896e-15	TMEM130	7	98846488	98870771	-	4663	protein_coding	transmembrane protein 130 [Source:HGNC Symbol;Acc:HGNC:25429]	-	14	286	0.0835583979701364	2.4940438267727
ENSG00000141576	340.082631285809	8.49722630606108	5.30554102326002	3.39712856539376e-18	1.84550984389763e-15	RNF157	17	76142453	76240373	-	7805	protein_coding	ring finger protein 157 [Source:HGNC Symbol;Acc:HGNC:29402]	-	412	7	1.46910146985188	0.0364693981129578
ENSG00000105664	4189.290522556	67698.9058315569	-4.0143096125348	4.45253075523266e-18	2.35002285086803e-15	COMP	19	18782773	18791314	-	3101	protein_coding	cartilage oligomeric matrix protein [Source:HGNC Symbol;Acc:HGNC:2227]	-	5075	55884	45.5472084904371	732.806277401211
ENSG00000127954	169.208474482289	1.38777878078145e-17	10.430202217873	4.5270131973057e-18	2.35002285086803e-15	STEAP4	7	88270892	88306891	-	11245	protein_coding	STEAP4 metalloreductase [Source:HGNC Symbol;Acc:HGNC:21923]	-	205	0	0.507366613705285	0
ENSG00000122378	239.374196836052	3.65165741400792	5.99437446348986	9.11416773927402e-18	4.62841213890089e-15	PRXL2A	10	80407829	80437115	+	6520	protein_coding	peroxiredoxin like 2A [Source:HGNC Symbol;Acc:HGNC:28651]	-	290	3	1.23787812032292	0.0187101436637797
ENSG00000156076	162.604640962269	1.38777878078145e-17	10.3728163986247	1.05679184983105e-17	5.25248034299009e-15	WIF1	12	65050626	65121566	-	2368	protein_coding	WNT inhibitory factor 1 [Source:HGNC Symbol;Acc:HGNC:18081]	-	197	0	2.3153252750285	0
ENSG00000019582	749.520159365994	35.1485555768229	4.41037852812745	1.15944821990647e-17	5.64264800354484e-15	CD74	5	150401637	150412929	-	3184	protein_coding	CD74 molecule [Source:HGNC Symbol;Acc:HGNC:1697]	-	908	29	7.9367056541446	0.370363689692993
ENSG00000183793	8.23956238157449	273.798134350678	-5.03099848541712	1.32011878183684e-17	6.29346423340993e-15	NPIPA5	16	15363624	15381047	-	1520	protein_coding	nuclear pore complex interacting protein family member A5 [Source:HGNC Symbol;Acc:HGNC:41980]	-	10	226	0.183098124875351	6.04600238847648
ENSG00000261105	4.1119716432257	197.478775933003	-5.53881451148965	2.46920810381809e-17	1.15361402610381e-14	LMO7-AS1	13	75604700	75635994	-	593	antisense	LMO7 antisense RNA 1 [Source:HGNC Symbol;Acc:HGNC:50277]	-	5	163	0.234662015017313	11.1772862732538
ENSG00000183691	92.4388890979349	1521.55880463402	-4.0388619382439	3.21434257596672e-17	1.4722949524428e-14	NOG	17	56593699	56595590	+	1892	protein_coding	noggin [Source:HGNC Symbol;Acc:HGNC:7866]	-	112	1256	1.6474960242484	26.9942938125321
ENSG00000178776	1.63528291510309	155.079125350078	-6.45108168335515	4.25610601374399e-17	1.91197377848191e-14	C5orf46	5	147880726	147906538	-	1232	protein_coding	chromosome 5 open reading frame 46 [Source:HGNC Symbol;Acc:HGNC:33768]	-	2	128	0.0451800567874242	4.22476663854005
ENSG00000115318	335.129757665631	4992.27161877008	-3.89634375932714	5.37546386104315e-17	2.34227063126977e-14	LOXL3	2	74532414	74555690	-	4363	protein_coding	lysyl oxidase like 3 [Source:HGNC Symbol;Acc:HGNC:13869]	-	406	4121	2.58981239566987	38.4079267545729
ENSG00000176692	15.6690368244133	377.980103941281	-4.58009097142845	5.41449546612018e-17	2.34227063126977e-14	FOXC2	16	86566829	86569728	+	2900	protein_coding	forkhead box C2 [Source:HGNC Symbol;Acc:HGNC:3801]	Fork	19	312	0.182340477462073	4.37481869501233
ENSG00000019186	579.471512062093	27.8800131547615	4.3723359315438	5.88380134896911e-17	2.4990109002167e-14	CYP24A1	20	54153449	54173973	-	3972	protein_coding	cytochrome P450 family 24 subfamily A member 1 [Source:HGNC Symbol;Acc:HGNC:2602]	-	702	23	4.91875687731607	0.235462667322962
ENSG00000233864	1.38777878078145e-17	128.427911434188	-10.03236856629	1.16232998603144e-16	4.84857651315972e-14	TTTY15	Y	12662334	12692233	+	5284	lincRNA	testis-specific transcript, Y-linked 15 [Source:HGNC Symbol;Acc:HGNC:18567]	-	0	106	0	0.815730159532643
ENSG00000054938	18.145508378609	390.094285979933	-4.41561535333898	1.40813451396122e-16	5.770881095813e-14	CHRDL2	11	74696429	74731385	-	3135	protein_coding	chordin like 2 [Source:HGNC Symbol;Acc:HGNC:24168]	-	22	322	0.195304666533707	4.1765894751181
ENSG00000203727	193.147369534678	2.4403441941961	6.24659446567289	1.44331701003711e-16	5.81308368180463e-14	SAMD5	6	147508927	147737547	+	6320	protein_coding	sterile alpha motif domain containing 5 [Source:HGNC Symbol;Acc:HGNC:21180]	-	234	2	1.03044843442507	0.0128681578784645
ENSG00000164161	1.63528291510309	144.176356630372	-6.34598574062556	1.86092625361779e-16	7.36800631940875e-14	HHIP	4	144646021	144745271	+	12074	protein_coding	hedgehog interacting protein [Source:HGNC Symbol;Acc:HGNC:14866]	-	2	119	0.00461005714445143	0.400773736012739
ENSG00000241945	7.41405488468566	225.341400203215	-4.89977387374204	1.94886631660159e-16	7.58758619263551e-14	PWP2	21	44107290	44131181	+	6922	protein_coding	PWP2, small subunit processome component [Source:HGNC Symbol;Acc:HGNC:9711]	-	9	186	0.0361858183804507	1.09265941558023
ENSG00000130303	55.2922746144737	892.832812351505	-4.00982560029057	2.07869500407615e-16	7.96037955659326e-14	BST2	19	17402939	17405648	-	1119	protein_coding	bone marrow stromal cell antigen 2 [Source:HGNC Symbol;Acc:HGNC:1119]	-	67	737	1.66637292558585	26.7818679591722
ENSG00000088882	568.740286645995	29.0914373718896	4.28423776275389	2.42294642014062e-16	9.12903683459433e-14	CPXM1	20	2794069	2800637	-	2391	protein_coding	carboxypeptidase X, M14 family member 1 [Source:HGNC Symbol;Acc:HGNC:15771]	-	689	24	8.0198663412571	0.40816440548003
ENSG00000152049	316.969220918955	4387.77399509525	-3.79048388678428	2.79007942347456e-16	1.03454373543438e-13	KCNE4	2	223051814	223198399	+	4124	protein_coding	potassium voltage-gated channel subfamily E regulatory subunit 4 [Source:HGNC Symbol;Acc:HGNC:6244]	-	384	3622	2.59143340269749	35.7135689527458
ENSG00000158008	2.46086274524869	155.079125350078	-5.89978608878973	4.39193581217166e-16	1.60305657144266e-13	EXTL1	1	26019884	26036464	+	4537	protein_coding	exostosin like glycosyltransferase 1 [Source:HGNC Symbol;Acc:HGNC:3515]	-	3	128	0.0184026327844743	1.14721456880788
ENSG00000140511	153.524369521995	2144.22770219655	-3.80269831747244	4.55668849487523e-16	1.63760374215824e-13	HAPLN3	15	88877288	88895626	-	3524	protein_coding	hyaluronan and proteoglycan link protein 3 [Source:HGNC Symbol;Acc:HGNC:21446]	-	186	1770	1.46894159661632	20.4240013183394
ENSG00000173432	90.7879294391303	1316.82914702359	-3.85635593886398	5.93545280113529e-16	2.1007905671897e-13	SAA1	11	18266174	18269977	+	796	protein_coding	serum amyloid A1 [Source:HGNC Symbol;Acc:HGNC:10513]	-	110	1087	3.84598071346214	55.5290111305219
ENSG00000112984	2007.54993087075	142.964937836106	3.81074078197709	6.98159837617227e-16	2.43418116518484e-13	KIF20A	5	138178719	138187715	+	3958	protein_coding	kinesin family member 20A [Source:HGNC Symbol;Acc:HGNC:9787]	-	2432	118	17.1007542278731	1.21229881498784
ENSG00000196196	3.28642629148991	151.444869191829	-5.46769299072701	7.38942856728542e-16	2.53848604899687e-13	HRCT1	9	35906192	35907141	+	950	protein_coding	histidine rich carboxyl terminus 1 [Source:HGNC Symbol;Acc:HGNC:33872]	-	4	125	0.117182799920224	5.3504445915721
ENSG00000180914	272.393356849263	3584.60380548703	-3.71736499481388	9.03942561517247e-16	3.04950745746548e-13	OXTR	3	8750408	8769628	-	4514	protein_coding	oxytocin receptor [Source:HGNC Symbol;Acc:HGNC:8529]	-	330	2959	2.03460388651918	26.655502470782
ENSG00000148677	112.250401048479	1556.68992926977	-3.79202086169949	9.1380788537065e-16	3.04950745746548e-13	ANKRD1	10	90912096	90921276	-	1979	protein_coding	ankyrin repeat domain 1 [Source:HGNC Symbol;Acc:HGNC:15819]	-	136	1285	1.91258435443317	26.4034572416843
ENSG00000118523	10164.1064067677	128338.860792456	-3.65838447832207	9.66099876593566e-16	3.17860466439798e-13	CTGF	6	131948176	131951373	-	2339	protein_coding	connective tissue growth factor [Source:HGNC Symbol;Acc:HGNC:2500]	-	12313	105941	146.507933373967	1841.77812040001
ENSG00000122641	1447.87527113522	18234.2826821044	-3.65451566525246	1.08955299779242e-15	3.5349941706154e-13	INHBA	7	41667168	41705834	-	8302	protein_coding	inhibin subunit beta A [Source:HGNC Symbol;Acc:HGNC:6066]	-	1754	15052	5.87995963343381	73.7250276007961
ENSG00000113296	400.342592620955	19.4000382617356	4.35978276743993	1.18143198527639e-15	3.78058235288444e-13	THBS4	5	79991311	80083287	+	4605	protein_coding	thrombospondin 4 [Source:HGNC Symbol;Acc:HGNC:11788]	-	485	16	2.93116042688618	0.141284269779624
ENSG00000148773	4979.27377802934	391.305704179917	3.66921975585027	1.67601190469908e-15	5.29076190456357e-13	MKI67	10	128096659	128126385	-	12807	protein_coding	marker of proliferation Ki-67 [Source:HGNC Symbol;Acc:HGNC:7107]	-	6032	323	13.1081501651998	1.02555410192795
ENSG00000144488	11.5415663256258	255.626859483786	-4.45258947049743	1.82687704997051e-15	5.69011305164148e-13	ESPNL	2	238100157	238133287	+	5362	protein_coding	espin like [Source:HGNC Symbol;Acc:HGNC:27937]	-	14	211	0.0726655743630634	1.60014415274991
ENSG00000118526	0.809840497772836	109.045206418541	-6.84688766901218	2.22336748982099e-15	6.83392954766031e-13	TCF21	6	133889138	133895553	+	4551	protein_coding	transcription factor 21 [Source:HGNC Symbol;Acc:HGNC:11632]	bHLH	1	90	0.00611534058032373	0.804153834461727
ENSG00000137573	9908.20796468988	119529.428495768	-3.59257916633865	2.56611502836448e-15	7.78499312501225e-13	SULF1	8	69466624	69660915	+	9404	protein_coding	sulfatase 1 [Source:HGNC Symbol;Acc:HGNC:20391]	-	12003	98669	35.5225938449152	426.649822658899
ENSG00000163207	233.595843665353	7.28581380516325	4.98290192232437	2.76051693267561e-15	8.16646312970235e-13	IVL	1	152908545	152911886	+	2153	protein_coding	involucrin [Source:HGNC Symbol;Acc:HGNC:6187]	-	283	6	3.65822059435118	0.113321074489404
ENSG00000160255	87.4860099328291	1176.30464798299	-3.74692903511002	2.7617747741716e-15	8.16646312970235e-13	ITGB2	21	44885953	44931989	-	6797	protein_coding	integrin subunit beta 2 [Source:HGNC Symbol;Acc:HGNC:6155]	-	106	971	0.434026333381146	5.80905412799257
ENSG00000183054	6.58854348667582	196.267357438752	-4.86757856179548	3.23118747432491e-15	9.43506742502873e-13	RGPD6	2	110513812	110577185	-	13309	protein_coding	RANBP2-like and GRIP domain containing 6 [Source:HGNC Symbol;Acc:HGNC:32419]	-	8	162	0.0167290795588268	0.494963361720908
ENSG00000126709	4385.75448788454	51453.7893437932	-3.55233813442013	4.71136157635637e-15	1.35873341263808e-12	IFI6	1	27666061	27672218	-	865	protein_coding	interferon alpha inducible protein 6 [Source:HGNC Symbol;Acc:HGNC:4054]	-	5313	42474	170.942949473221	1996.68942800751
ENSG00000138623	750.345638230808	8879.71224729353	-3.56463868174063	5.17816894298715e-15	1.4751466647339e-12	SEMA7A	15	74409289	74433958	-	3800	protein_coding	semaphorin 7A (John Milton Hagen blood group) [Source:HGNC Symbol;Acc:HGNC:10741]	-	909	7330	6.65744782046775	78.437517712447
ENSG00000137812	1584.90476026648	124.793654550432	3.66568967653106	6.74690750079316e-15	1.89888866528347e-12	KNL1	15	40594020	40664342	+	10250	protein_coding	kinetochore scaffold 1 [Source:HGNC Symbol;Acc:HGNC:24054]	-	1920	103	5.21320553791437	0.408617368417819
ENSG00000074370	2201.53746011622	178.096079437299	3.62702249354571	7.13274835251375e-15	1.98358335136573e-12	ATP2A3	17	3923870	3964464	-	6893	protein_coding	ATPase sarcoplasmic/endoplasmic reticulum Ca2+ transporting 3 [Source:HGNC Symbol;Acc:HGNC:813]	-	2667	147	10.7681778985158	0.867186522226077
ENSG00000123500	23.9239229297159	393.728540577846	-4.03278042931748	7.51995048777845e-15	2.06665933405299e-12	COL10A1	6	116118923	116158747	-	3816	protein_coding	collagen type X alpha 1 chain [Source:HGNC Symbol;Acc:HGNC:2185]	-	29	325	0.211503284709262	3.46320706005846
ENSG00000164379	1053.29637958403	79.9711382042415	3.71757992566169	8.60882253993069e-15	2.32898122248103e-12	FOXQ1	6	1312440	1314748	+	2309	protein_coding	forkhead box Q1 [Source:HGNC Symbol;Acc:HGNC:20951]	Fork	1276	66	15.3799252991875	1.16231399182874
ENSG00000103449	304.587036634055	14.554336362824	4.37757249283479	8.72117281567501e-15	2.32898122248103e-12	SALL1	16	51135975	51151367	-	5660	protein_coding	spalt like transcription factor 1 [Source:HGNC Symbol;Acc:HGNC:10524]	zf-C2H2	369	12	1.81441830883545	0.0862121107334586
ENSG00000152092	350.813857412132	18.1886126965283	4.26182761194344	8.7735593997573e-15	2.32898122248103e-12	ASTN1	1	176857302	177164973	-	9201	protein_coding	astrotactin 1 [Source:HGNC Symbol;Acc:HGNC:773]	-	425	15	1.28552753689247	0.0662917817019041
ENSG00000187010	113.075880582072	1.38777878078145e-17	9.84927309819921	1.05674986821565e-14	2.77367156421546e-12	RHD	1	25272393	25330445	+	3313	protein_coding	Rh blood group D antigen [Source:HGNC Symbol;Acc:HGNC:10009]	-	137	0	1.15087091832306	0
ENSG00000116141	250.10542400886	10.9200647184394	4.50441292334073	1.43110199838012e-14	3.71450474246218e-12	MARK1	1	220528183	220664461	+	5417	protein_coding	microtubule affinity regulating kinase 1 [Source:HGNC Symbol;Acc:HGNC:6896]	-	303	9	1.5567227689236	0.0675596104972368
ENSG00000156466	47.0374606452205	638.435008011847	-3.75868180754959	1.54374637607596e-14	3.96284784012466e-12	GDF6	8	96142330	96160792	-	3701	protein_coding	growth differentiation factor 6 [Source:HGNC Symbol;Acc:HGNC:4221]	-	57	527	0.428630681956238	5.79021904300583
ENSG00000066279	2830.55234161768	243.512675966655	3.53846233054099	1.68492142796253e-14	4.27823527795704e-12	ASPM	1	197084128	197146694	-	10887	protein_coding	abnormal spindle microtubule assembly [Source:HGNC Symbol;Acc:HGNC:19048]	-	3429	201	8.76570289979165	0.750743010754619
ENSG00000140557	108.948482823181	1.38777878078145e-17	9.79569437732629	2.04047707131558e-14	5.12532735332601e-12	ST8SIA2	15	92393828	92468728	+	5903	protein_coding	ST8 alpha-N-acetyl-neuraminide alpha-2,8-sialyltransferase 2 [Source:HGNC Symbol;Acc:HGNC:10870]	-	132	0	0.622341314162127	0
ENSG00000182492	2722.41461269089	29347.8321722369	-3.43022761118772	2.85305189050239e-14	7.09013746405701e-12	BGN	X	153494939	153509554	+	2453	protein_coding	biglycan [Source:HGNC Symbol;Acc:HGNC:1044]	-	3298	24226	37.4180014706538	401.594381220235
ENSG00000090530	93.2643689050042	1109.6766526219	-3.57068105572113	3.28614035539167e-14	8.08044617915257e-12	P3H2	3	189956728	190122437	-	5605	protein_coding	prolyl 3-hydroxylase 2 [Source:HGNC Symbol;Acc:HGNC:19317]	-	113	916	0.561087135211244	6.64543355373565
ENSG00000076706	51.9903497810758	668.720461178478	-3.68150216213359	3.37943488849215e-14	8.22329156199757e-12	MCAM	11	119308529	119321521	-	7422	protein_coding	melanoma cell adhesion molecule [Source:HGNC Symbol;Acc:HGNC:6934]	-	63	552	0.236236545918399	3.02427716930252
ENSG00000154856	871.691030963887	69.0683573057987	3.65575144918045	3.94882373671254e-14	9.5097445865572e-12	APCDD1	18	10454628	10489948	+	5943	protein_coding	APC down-regulated 1 [Source:HGNC Symbol;Acc:HGNC:15718]	-	1056	57	4.9452206326758	0.390007167603741
ENSG00000152270	103.99560519177	1.38777878078145e-17	9.72865747546624	4.76241921865471e-14	1.13520523416096e-11	PDE3B	11	14643723	14872044	+	11707	protein_coding	phosphodiesterase 3B [Source:HGNC Symbol;Acc:HGNC:8779]	-	126	0	0.299538334980158	0
ENSG00000114251	710.722652669795	7553.20944651615	-3.40947244877147	4.97485311222005e-14	1.17386433031778e-11	WNT5A	3	55465715	55490539	-	7397	protein_coding	Wnt family member 5A [Source:HGNC Symbol;Acc:HGNC:12784]	-	861	6235	3.239477869229	34.2755397345188
ENSG00000167641	1.38777878078145e-17	93.29675485589	-9.57175340451641	5.18667674433359e-14	1.21160768747633e-11	PPP1R14A	19	38251237	38256591	-	1501	protein_coding	protein phosphatase 1 regulatory inhibitor subunit 14A [Source:HGNC Symbol;Acc:HGNC:14871]	-	0	77	0	2.08599611924583
ENSG00000166851	1612.14556230643	141.75351903156	3.50657888520172	5.38543354820304e-14	1.2229950868289e-11	PLK1	16	23677656	23690367	+	4760	protein_coding	polo like kinase 1 [Source:HGNC Symbol;Acc:HGNC:9077]	-	1953	117	11.4188607054616	0.999499019081074
ENSG00000069122	3.28642629148991	121.159397536688	-5.14605696493955	5.38953524881424e-14	1.2229950868289e-11	ADGRF5	6	46852512	46954943	-	6650	protein_coding	adhesion G protein-coupled receptor F5 [Source:HGNC Symbol;Acc:HGNC:19030]	-	4	100	0.0167403999886035	0.611479381893954
ENSG00000125266	166.732036935603	4.86302032952232	5.06979248781539	5.39248689826098e-14	1.2229950868289e-11	EFNB2	13	106489731	106535662	-	5019	protein_coding	ephrin B2 [Source:HGNC Symbol;Acc:HGNC:3227]	-	202	4	1.1201125375917	0.0324075544100004
ENSG00000075340	3.28642629148991	119.947978501554	-5.13157214464064	6.30205017519999e-14	1.415537423968e-11	ADD2	2	70607618	70768225	-	12673	protein_coding	adducin 2 [Source:HGNC Symbol;Acc:HGNC:244]	-	4	99	0.00878431783509928	0.317657579949408
ENSG00000187688	110.599441954371	1250.20115182891	-3.49707349240319	6.41266282317797e-14	1.42666479570893e-11	TRPV2	17	16415542	16437003	+	3410	protein_coding	transient receptor potential cation channel subfamily V member 2 [Source:HGNC Symbol;Acc:HGNC:18082]	-	134	1032	1.093648858493	12.3063363696828
ENSG00000018236	127.109031438843	2.4403441941961	5.64349210982777	8.13934807797556e-14	1.79372802925952e-11	CNTN1	12	40692442	41072418	+	7492	protein_coding	contactin 1 [Source:HGNC Symbol;Acc:HGNC:2171]	-	154	2	0.572071664052617	0.0108551465285499
ENSG00000100505	100.693686555755	1.38777878078145e-17	9.6821706400066	9.58400419406223e-14	2.08365244803272e-11	TRIM9	14	50975262	51096061	-	8945	protein_coding	tripartite motif containing 9 [Source:HGNC Symbol;Acc:HGNC:16288]	-	122	0	0.379583189232924	0
ENSG00000003137	1373.58217455139	122.370816556297	3.48751695686521	9.63332467412388e-14	2.08365244803272e-11	CYP26B1	2	72129238	72148038	-	5015	protein_coding	cytochrome P450 family 26 subfamily B member 1 [Source:HGNC Symbol;Acc:HGNC:20581]	-	1664	101	9.23442523000452	0.818943423427866
ENSG00000231924	4538.46807437064	444.608104379593	3.35130202827328	1.54339030017726e-13	3.30766948735237e-11	PSG1	19	42866464	42879822	-	4961	protein_coding	pregnancy specific beta-1-glycoprotein 1 [Source:HGNC Symbol;Acc:HGNC:9514]	-	5498	367	30.8434530469323	3.0081556248363
ENSG00000169607	1122.6366033794	100.56527146851	3.47935553544086	1.57329790316418e-13	3.3411126379923e-11	CKAP2L	2	112736607	112764677	-	5219	protein_coding	cytoskeleton associated protein 2 like [Source:HGNC Symbol;Acc:HGNC:26877]	-	1360	83	7.25235569538848	0.646687190719234
ENSG00000240386	110.599441954371	1.22907262590281	6.37506725732805	1.64510091592893e-13	3.46212228793692e-11	LCE1F	1	152776372	152776728	+	357	protein_coding	late cornified envelope 1F [Source:HGNC Symbol;Acc:HGNC:29467]	-	134	1	10.4463378360256	0.113903022117501
ENSG00000131747	10312.6925989411	1035.78014855575	3.31550424989825	1.67687946503471e-13	3.49749145564382e-11	TOP2A	17	40388516	40417950	-	6437	protein_coding	DNA topoisomerase II alpha [Source:HGNC Symbol;Acc:HGNC:11989]	-	12493	855	54.014544175594	5.40114788815217
ENSG00000140022	230.293927541447	12.1314875087593	4.23502492615843	1.80197523937552e-13	3.72514527361169e-11	STON2	14	81260656	81436465	-	7812	protein_coding	stonin 2 [Source:HGNC Symbol;Acc:HGNC:30652]	-	279	10	0.993961249323332	0.0520524563440194
ENSG00000117399	2026.5359443764	193.844520436611	3.38535962479084	1.91809337991815e-13	3.87643782346998e-11	CDC20	1	43358955	43363203	+	2038	protein_coding	cell division cycle 20 [Source:HGNC Symbol;Acc:HGNC:1723]	-	2455	160	33.5254643172158	3.19241443736589
ENSG00000137265	198.10024413508	8.49722630606108	4.52630403832519	1.92270846476243e-13	3.87643782346998e-11	IRF4	6	391739	411447	+	5898	protein_coding	interferon regulatory factor 4 [Source:HGNC Symbol;Acc:HGNC:6119]	IRF	240	7	1.13248891072445	0.0482610465024815
ENSG00000156970	1397.52106123422	129.639330368116	3.42926685766169	1.9249434397368e-13	3.87643782346998e-11	BUB1B	15	40161023	40221136	+	4476	protein_coding	BUB1 mitotic checkpoint serine/threonine kinase B [Source:HGNC Symbol;Acc:HGNC:1149]	-	1693	107	10.5267513545405	0.972069155912965
ENSG00000164530	17032.9158790492	167043.668531603	-3.29381723721779	1.96146065747196e-13	3.91291137636096e-11	PI16	6	36948263	36964837	+	2378	protein_coding	peptidase inhibitor 16 [Source:HGNC Symbol;Acc:HGNC:21245]	-	20634	137891	241.489949419282	2357.91168180873
ENSG00000126787	1404.95037089325	130.850749288908	3.42350737249488	1.97655626031932e-13	3.91291137636096e-11	DLGAP5	14	55148112	55191678	-	3667	protein_coding	DLG associated protein 5 [Source:HGNC Symbol;Acc:HGNC:16864]	-	1702	108	12.9174304057139	1.19761246816536
ENSG00000277758	9.89056861961162	191.421683415777	-4.25537109743223	2.01322917532635e-13	3.95201962484232e-11	FO681492.1	10	47750864	47763592	-	5526	protein_coding	synaptotagmin-15 [Source:NCBI gene;Acc:102724488]	-	12	158	0.0604362974615707	1.16265180339482
ENSG00000104881	107.297523653415	1148.44203175238	-3.41827421230156	2.18842531511207e-13	4.26013461341817e-11	PPP1R13L	19	45379634	45406349	-	5032	protein_coding	protein phosphatase 1 regulatory subunit 13 like [Source:HGNC Symbol;Acc:HGNC:18838]	-	130	948	0.71900217558365	7.66074785241627
ENSG00000091129	62.7216025608628	702.640168616206	-3.48280758009044	2.57471298610118e-13	4.97068556655566e-11	NRCAM	7	108147623	108456717	-	8193	protein_coding	neuronal cell adhesion molecule [Source:HGNC Symbol;Acc:HGNC:7994]	-	76	580	0.258165450818998	2.87864759668617
ENSG00000108823	17.3200185445979	256.838277822787	-3.87950745741726	3.2696687579206e-13	6.26061165451027e-11	SGCA	17	50164214	50175931	+	2452	protein_coding	sarcoglycan alpha [Source:HGNC Symbol;Acc:HGNC:10805]	-	21	212	0.238356123410326	3.51575706604444
ENSG00000072571	1135.84426504393	106.622367970104	3.41193527441454	3.55462050020807e-13	6.7508890150293e-11	HMMR	5	163460203	163491945	+	3936	protein_coding	hyaluronan mediated motility receptor [Source:HGNC Symbol;Acc:HGNC:5012]	-	1376	88	9.72950686329505	0.909140585072007
ENSG00000137809	6888.60634797454	64528.6247093767	-3.22762881835982	5.06928081825562e-13	9.47676587489811e-11	ITGA11	15	68296533	68432162	-	10864	protein_coding	integrin subunit alpha 11 [Source:HGNC Symbol;Acc:HGNC:6136]	-	8345	53267	21.3778521278433	199.375571028209
ENSG00000214357	590.202737463082	50.8970447578509	3.53291229045898	5.0710433834001e-13	9.47676587489811e-11	NEURL1B	5	172641266	172691540	+	6424	protein_coding	neuralized E3 ubiquitin protein ligase 1B [Source:HGNC Symbol;Acc:HGNC:35422]	-	715	42	3.0976189619323	0.265856462271142
ENSG00000070404	741.265370715521	7031.0882527516	-3.24544020494259	5.162995390477e-13	9.5720295493288e-11	FSTL3	19	676365	683399	+	3067	protein_coding	follistatin like 3 [Source:HGNC Symbol;Acc:HGNC:3973]	-	898	5804	8.14873219856076	76.9515001995703
ENSG00000160201	381.35657758971	29.0914373718896	3.70777955963107	5.2822438823703e-13	9.71600134584018e-11	U2AF1	21	43092956	43107587	-	11112	protein_coding	U2 small nuclear RNA auxiliary factor 1 [Source:HGNC Symbol;Acc:HGNC:12453]	-	462	24	1.15711687556215	0.08782587234546
ENSG00000111206	2387.27020079239	243.512675966655	3.29275359377752	5.64246897991742e-13	1.02975058883493e-10	FOXM1	12	2857681	2877155	-	4899	protein_coding	forkhead box M1 [Source:HGNC Symbol;Acc:HGNC:3818]	Fork	2892	201	16.4292725301503	1.66836888305482
ENSG00000213694	1946.46449610507	196.267357438752	3.30929327594237	5.831073518181e-13	1.05592153011402e-10	S1PR3	9	88990863	89005010	+	13578	protein_coding	sphingosine-1-phosphate receptor 3 [Source:HGNC Symbol;Acc:HGNC:3167]	-	2358	162	4.8332079485435	0.485157415020148
ENSG00000091490	61.0706411033513	657.817698049752	-3.42612206334454	7.14464804224936e-13	1.28383829436112e-10	SEL1L3	4	25747427	25863760	-	7489	protein_coding	SEL1L family member 3 [Source:HGNC Symbol;Acc:HGNC:29108]	-	74	543	0.275001696968613	2.94835288296164
ENSG00000183036	89.1369697184214	1.38777878078145e-17	9.50654843003334	7.30023438017049e-13	1.3017822528304e-10	PCP4	21	39867317	39929397	+	1106	protein_coding	Purkinje cell protein 4 [Source:HGNC Symbol;Acc:HGNC:8742]	-	108	0	2.71766620068152	0
ENSG00000151692	810.605595257006	76.3368783267554	3.40680575044841	9.21647593470924e-13	1.631036953294e-10	RNF144A	2	6917392	7068286	+	6473	protein_coding	ring finger protein 144A [Source:HGNC Symbol;Acc:HGNC:20457]	-	982	63	4.22214715145903	0.395765930858137
ENSG00000080007	2.46086274524869	102.988110137397	-5.30975413747244	1.05703583812968e-12	1.8565682089255e-10	DDX43	6	73394748	73417569	+	2807	protein_coding	DEAD-box helicase 43 [Source:HGNC Symbol;Acc:HGNC:18677]	-	3	85	0.0297444762889775	1.23134563810316
ENSG00000176728	1.38777878078145e-17	77.5482983291112	-9.30535189427184	1.21497405385279e-12	2.11804432074636e-10	TTTY14	Y	18872501	19077416	-	3239	lincRNA	testis-specific transcript, Y-linked 14 [Source:HGNC Symbol;Acc:HGNC:18495]	-	0	64	0	0.803475223630957
ENSG00000106538	934.427424238177	8389.08792373042	-3.16616544253717	1.34129452660365e-12	2.3209363067749e-10	RARRES2	7	150338317	150341674	-	1921	protein_coding	retinoic acid receptor responder 2 [Source:HGNC Symbol;Acc:HGNC:9868]	-	1132	6925	16.4001019045041	146.587141517147
ENSG00000068489	1059.07473157087	106.622367970104	3.31098727350996	1.45146387883702e-12	2.49310266247299e-10	PRR11	17	59155499	59204705	+	4080	protein_coding	proline rich 11 [Source:HGNC Symbol;Acc:HGNC:25619]	-	1283	88	8.75173135311063	0.87705327030476
ENSG00000215788	15.6690368244133	226.552818607753	-3.84189623609128	1.83549190980919e-12	3.12971467249217e-10	TNFRSF25	1	6460786	6466195	-	4283	protein_coding	TNF receptor superfamily member 25 [Source:HGNC Symbol;Acc:HGNC:11910]	-	19	187	0.123461915629235	1.7754031878455
ENSG00000011426	6843.20501146979	770.47958320378	3.15067579802187	2.04749095082266e-12	3.46589772545054e-10	ANLN	7	36389806	36453791	+	6012	protein_coding	anillin actin binding protein [Source:HGNC Symbol;Acc:HGNC:14082]	-	8290	636	38.3762949422708	4.30171473350348
ENSG00000101447	1041.73967560807	107.833787204612	3.27089762439185	2.3624618666256e-12	3.97029562621396e-10	FAM83D	20	38926312	38953106	+	2475	protein_coding	family with sequence similarity 83 member D [Source:HGNC Symbol;Acc:HGNC:16122]	-	1262	89	14.1909554368037	1.46223867545025
ENSG00000198959	2191.63171394454	19019.2815996679	-3.11730301499575	2.46919258895831e-12	4.12002420557615e-10	TGM2	20	38127387	38166578	-	8036	protein_coding	transglutaminase 2 [Source:HGNC Symbol;Acc:HGNC:11778]	-	2655	15700	9.19500737614441	79.4443813671457
ENSG00000128683	125.458072622436	3.65165741400792	5.06306393468121	2.55188599701104e-12	4.2278054532041e-10	GAD1	2	170813213	170861151	+	8242	protein_coding	glutamate decarboxylase 1 [Source:HGNC Symbol;Acc:HGNC:4092]	-	152	3	0.51326123236109	0.0148010357544096
ENSG00000235254	1.38777878078145e-17	73.9140381849019	-9.23620137144424	3.02785283873892e-12	4.98103114879868e-10	TMEM185AP1	X	149768897	149771368	+	546	unprocessed_pseudogene	transmembrane protein 185A pseudogene 1 [Source:HGNC Symbol;Acc:HGNC:31717]	-	0	61	0	4.54297822830188
ENSG00000102755	86.6605300147178	824.993398270364	-3.24883232453162	3.16621496070786e-12	5.17222248126823e-10	FLT1	13	28300344	28495145	-	12567	protein_coding	fms related tyrosine kinase 1 [Source:HGNC Symbol;Acc:HGNC:3763]	-	105	681	0.232533307313646	2.20352996165676
ENSG00000143196	395.389719148667	3453.77065239178	-3.12636769812446	3.45518258108972e-12	5.60507396487887e-10	DPT	1	168695459	168729264	-	1786	protein_coding	dermatopontin [Source:HGNC Symbol;Acc:HGNC:3011]	-	479	2851	7.46417036725897	64.9111384279662
ENSG00000155897	81.7076501245165	1.38777878078145e-17	9.38119784909369	3.57036770063857e-12	5.75198548185634e-10	ADCY8	8	130780301	131042426	-	5961	protein_coding	adenylate cyclase 8 [Source:HGNC Symbol;Acc:HGNC:239]	-	99	0	0.462214491381358	0
ENSG00000154556	3.28642629148991	95.7195938336814	-4.80636962495122	3.72516092655949e-12	5.96025748249518e-10	SORBS2	4	185585444	185956652	-	17161	protein_coding	sorbin and SH3 domain containing 2 [Source:HGNC Symbol;Acc:HGNC:24098]	-	4	79	0.00648701473831439	0.187192292569191
ENSG00000204103	2085.97042143013	233.821328971778	3.15668694492045	3.78009198371751e-12	5.97914560766497e-10	MAFB	20	40685848	40689240	-	3393	protein_coding	MAF bZIP transcription factor B [Source:HGNC Symbol;Acc:HGNC:6408]	TF_bZIP	2527	193	20.7275927371417	2.31300681606777
ENSG00000134690	1450.35170768713	158.713381433083	3.19108850007065	3.78815731992473e-12	5.97914560766497e-10	CDCA8	1	37692418	37709719	+	2469	protein_coding	cell division cycle associated 8 [Source:HGNC Symbol;Acc:HGNC:14629]	-	1757	131	19.8051509200934	2.1575142306072
ENSG00000144218	16.4945280496931	216.861471281294	-3.70541210181708	3.98557649252576e-12	6.24852797754374e-10	AFF3	2	99545419	100142739	-	12737	protein_coding	AF4/FMR2 family member 3 [Source:HGNC Symbol;Acc:HGNC:6473]	AF-4	20	179	0.0437008950004762	0.571464616658137
ENSG00000183856	3237.51341296027	370.71159468245	3.12616937331272	4.01933854048201e-12	6.25944988704399e-10	IQGAP3	1	156525405	156572604	-	6742	protein_coding	IQ motif containing GTPase activating protein 3 [Source:HGNC Symbol;Acc:HGNC:20669]	-	3922	306	16.1899805036623	1.84559388047465
ENSG00000139354	919.568804790971	96.9310132813189	3.24457832103505	4.21071589961703e-12	6.51406115331482e-10	GAS2L3	12	100573683	100628286	+	6799	protein_coding	growth arrest specific 2 like 3 [Source:HGNC Symbol;Acc:HGNC:27475]	-	1114	80	4.56002931150072	0.478463055107492
ENSG00000109805	2065.33345023216	232.609910585086	3.14983451238268	4.26081073611234e-12	6.54819334181475e-10	NCAPG	4	17810902	17844862	+	4921	protein_coding	non-SMC condensin I complex subunit G [Source:HGNC Symbol;Acc:HGNC:24304]	-	2502	192	14.1501624227993	1.5865410989681
ENSG00000198225	288.077457384476	23.0343142878861	3.6387039106303	5.01963108706306e-12	7.66395962050935e-10	FKBP1C	6	63211446	63213024	+	1579	protein_coding	FK506 binding protein 1C [Source:HGNC Symbol;Acc:HGNC:21376]	-	349	19	6.15135486281672	0.48929968272515
ENSG00000175063	1585.73023911625	178.096079437299	3.15369341960892	5.72643335763302e-12	8.68633008014983e-10	UBE2C	20	45812576	45816957	+	1286	protein_coding	ubiquitin conjugating enzyme E2 C [Source:HGNC Symbol;Acc:HGNC:15937]	-	1921	147	41.5732408076231	4.64814673227399
ENSG00000047457	11.5415663256258	168.40473065193	-3.85078996602077	6.43378575285678e-12	9.69633775398287e-10	CP	3	149162410	149222055	-	7296	protein_coding	ceruloplasmin [Source:HGNC Symbol;Acc:HGNC:2295]	-	14	139	0.0534036197553106	0.774699789821377
ENSG00000024526	1252.2367833368	139.330681390726	3.16699254687172	6.7026193378845e-12	1.00367428033963e-09	DEPDC1	1	68474152	68497221	-	5904	protein_coding	DEP domain containing 1 [Source:HGNC Symbol;Acc:HGNC:22949]	-	1517	115	7.1509989881873	0.792054297600613
ENSG00000152253	500.225539340391	48.474201638026	3.36455653986083	6.85149132929878e-12	1.0194320856842e-09	SPC25	2	168834132	168913371	-	1841	protein_coding	SPC25, NDC80 kinetochore complex component [Source:HGNC Symbol;Acc:HGNC:24031]	-	606	40	9.16107250326903	0.883506331253622
ENSG00000177685	11.5415663256258	167.193312024616	-3.84038096455055	7.18854180898944e-12	1.06281225732907e-09	CRACR2B	11	826144	831991	+	3913	protein_coding	calcium release activated channel regulator 2B [Source:HGNC Symbol;Acc:HGNC:28703]	-	14	138	0.0995739355314966	1.43407776326113
ENSG00000138180	1772.28845905796	203.535868338937	3.12162547265459	7.26525936258491e-12	1.06739911138354e-09	CEP55	10	93496632	93529092	+	3271	protein_coding	centrosomal protein 55 [Source:HGNC Symbol;Acc:HGNC:1161]	-	2147	168	18.2674944861881	2.08848904143053
ENSG00000184661	993.861901958827	109.045206418541	3.18692785540977	8.25450295449035e-12	1.20515743135559e-09	CDCA2	8	25458997	25507920	+	3908	protein_coding	cell division cycle associated 2 [Source:HGNC Symbol;Acc:HGNC:14623]	-	1204	90	8.57431464615869	0.936464713570962
ENSG00000158089	170.033953658546	9.70864392428162	4.1159915047479	8.66994978325499e-12	1.25795047786855e-09	GALNT14	2	30910467	31155202	-	4567	protein_coding	polypeptide N-acetylgalactosaminyltransferase 14 [Source:HGNC Symbol;Acc:HGNC:22946]	-	206	8	1.25534672347208	0.0712299170500512
ENSG00000139211	572.0422021603	4728.18247657773	-3.0467778585511	8.90991759750242e-12	1.28478811776331e-09	AMIGO2	12	47075707	47079951	-	3956	protein_coding	adhesion molecule with Ig like domain 2 [Source:HGNC Symbol;Acc:HGNC:24073]	-	693	3903	4.87533470219159	40.118596519435
ENSG00000127329	122.156154908969	1061.21992865989	-3.11744560776345	1.15929080578785e-11	1.66141308117817e-09	PTPRB	12	70515866	70637440	-	14542	protein_coding	protein tyrosine phosphatase, receptor type B [Source:HGNC Symbol;Acc:HGNC:9665]	-	148	876	0.283246831054593	2.44953375827606
ENSG00000120875	458.126115846807	46.0513580820816	3.31156779046189	1.38345756621893e-11	1.97058346017525e-09	DUSP4	8	29333064	29350668	-	7257	protein_coding	dual specificity phosphatase 4 [Source:HGNC Symbol;Acc:HGNC:3070]	-	555	38	2.12844947147369	0.212926608522258
ENSG00000164106	3.28642629148991	88.4510765462988	-4.69256530609943	1.40276423087041e-11	1.98597408685653e-09	SCRG1	4	173384701	173406380	-	5396	protein_coding	stimulator of chondrogenesis 1 [Source:HGNC Symbol;Acc:HGNC:17036]	-	4	73	0.0206307746338423	0.550116134063047
ENSG00000069431	1720.28329157161	204.74728680754	3.07010471076723	1.42395877136491e-11	2.00383595777617e-09	ABCC9	12	21797401	21942529	-	11616	protein_coding	ATP binding cassette subfamily C member 9 [Source:HGNC Symbol;Acc:HGNC:60]	-	2084	169	4.99308082132533	0.591607354805028
ENSG00000142731	712.373610403645	77.5482983291112	3.19778951874035	1.43424065597138e-11	2.00621926487972e-09	PLK4	4	127880861	127899195	+	4482	protein_coding	polo like kinase 4 [Source:HGNC Symbol;Acc:HGNC:11397]	-	863	64	5.35878617328179	0.580646195747584
ENSG00000137331	373.101788397382	3037.04283132246	-3.02454483118613	1.44864846586447e-11	2.0143112001544e-09	IER3	6	30743199	30744554	-	1356	protein_coding	immediate early response 3 [Source:HGNC Symbol;Acc:HGNC:5392]	-	452	2507	9.2769716603511	75.1792705694259
ENSG00000198673	112.250401048479	3.65165741400792	4.90276511706299	1.74640501926229e-11	2.41396575443592e-09	FAM19A2	12	61708259	62279150	-	9255	protein_coding	family with sequence similarity 19 member A2, C-C motif chemokine like [Source:HGNC Symbol;Acc:HGNC:21589]	-	136	3	0.408968604799919	0.013180998021377
ENSG00000166265	211.307909411011	15.765761623336	3.73580416746555	2.0609174775948e-11	2.83194307509497e-09	CYYR1	21	26466209	26573284	-	3266	protein_coding	cysteine and tyrosine rich 1 [Source:HGNC Symbol;Acc:HGNC:16274]	-	256	13	2.18148016997846	0.161856682684422
ENSG00000168955	3.28642629148991	87.239656889751	-4.67269351953727	2.07598940173128e-11	2.83597148680951e-09	TM4SF20	2	227362156	227381995	-	2757	protein_coding	transmembrane 4 L six family member 20 [Source:HGNC Symbol;Acc:HGNC:26230]	-	4	72	0.0403785491201354	1.06193807780495
ENSG00000130032	72.6273683399613	1.38777878078145e-17	9.21154325712503	2.42258462859131e-11	3.29020796069145e-09	PRRG3	X	151695124	151705924	+	6364	protein_coding	proline rich and Gla domain 3 [Source:HGNC Symbol;Acc:HGNC:30798]	-	88	0	0.384839804892	0
ENSG00000112742	993.036423102289	116.313721299085	3.09272124429165	2.48389126932552e-11	3.35397110123954e-09	TTK	6	80003887	80042527	+	4579	protein_coding	TTK protein kinase [Source:HGNC Symbol;Acc:HGNC:12401]	-	1203	96	7.31176910290612	0.85251897226709
ENSG00000122861	3843.41488607979	487.0077402232	2.98011246344113	2.59039696811761e-11	3.47768236639238e-09	PLAU	10	73909177	73917497	+	2950	protein_coding	plasminogen activator, urokinase [Source:HGNC Symbol;Acc:HGNC:9052]	-	4656	402	43.9256746277234	5.54124688683765
ENSG00000131015	85.8350500791794	737.771294071209	-3.10143131023959	2.7748248661395e-11	3.70399479274392e-09	ULBP2	6	149942000	149949235	+	1349	protein_coding	UL16 binding protein 2 [Source:HGNC Symbol;Acc:HGNC:14894]	-	104	609	2.1456005619196	18.3573000353094
ENSG00000240583	204.70407682907	1640.27777750026	-3.0014526800768	2.86974726741935e-11	3.80893728221114e-09	AQP1	7	30911694	30925516	+	3435	protein_coding	aquaporin 1 (Colton blood group) [Source:HGNC Symbol;Acc:HGNC:633]	-	248	1354	2.00933534652146	16.0285924381699
ENSG00000130751	145.269576899417	1188.41882894808	-3.03100213170174	2.89792985313253e-11	3.8246125067331e-09	NPAS1	19	47019820	47045775	+	2582	protein_coding	neuronal PAS domain protein 1 [Source:HGNC Symbol;Acc:HGNC:7894]	Others	176	981	1.89707243867753	15.4495641738671
ENSG00000175785	117.20327812212	4.86302032952232	4.56177641973506	3.06460676781879e-11	4.02186596046331e-09	PRIMA1	14	93718298	93788481	-	3892	protein_coding	proline rich membrane anchor 1 [Source:HGNC Symbol;Acc:HGNC:18319]	-	142	4	1.01541365038786	0.0417917563164933
ENSG00000165617	197.274765039935	1579.70687299093	-3.00046990088641	3.10514447492382e-11	4.05230027565478e-09	DACT1	14	58633967	58648321	+	4490	protein_coding	dishevelled binding antagonist of beta catenin 1 [Source:HGNC Symbol;Acc:HGNC:17748]	-	239	1304	1.48142286870195	11.8095871002931
ENSG00000099337	228.642969471989	1813.51056425897	-2.98683349779416	3.21102750824679e-11	4.16720014403584e-09	KCNK6	19	38319844	38332076	+	6169	protein_coding	potassium two pore domain channel subfamily K member 6 [Source:HGNC Symbol;Acc:HGNC:6281]	-	277	1497	1.24966176847978	9.86757630203179
ENSG00000089685	2019.93211359196	256.838277822787	2.97488258106854	4.05888413247756e-11	5.23842725605944e-09	BIRC5	17	78214186	78225636	+	3815	protein_coding	baculoviral IAP repeat containing 5 [Source:HGNC Symbol;Acc:HGNC:593]	-	2447	212	17.8511792814253	2.25966876171454
ENSG00000197632	3384.44864760791	438.551013500692	2.94781720021674	4.12697673532086e-11	5.27400246902422e-09	SERPINB2	18	63871692	63903890	+	2748	protein_coding	serpin family B member 2 [Source:HGNC Symbol;Acc:HGNC:8584]	-	4100	362	41.5235631085584	5.3566750947355
ENSG00000138778	1823.46814768249	230.187073803052	2.98525639557718	4.13160296160716e-11	5.27400246902422e-09	CENPE	4	103105806	103198409	-	9444	protein_coding	centromere protein E [Source:HGNC Symbol;Acc:HGNC:1856]	-	2209	190	6.50979364603417	0.818090003200986
ENSG00000108960	944.333170532332	113.890883079051	3.05052213698199	4.16766123637974e-11	5.29111774357776e-09	MMD	17	55392613	55421992	-	3270	protein_coding	monocyte to macrophage differentiation associated [Source:HGNC Symbol;Acc:HGNC:7153]	-	1144	94	9.73656475178134	1.16891670220768
ENSG00000087586	1400.8229766383	174.461823689598	3.0045638460528	4.2242607107881e-11	5.33398541643297e-09	AURKA	20	56369389	56392337	-	2928	protein_coding	aurora kinase A [Source:HGNC Symbol;Acc:HGNC:11393]	-	1697	144	16.1301443725572	1.9998383063581
ENSG00000163347	27.2258658975575	276.22097096655	-3.33604495821711	4.28417277999015e-11	5.3805524806758e-09	CLDN1	3	190305701	190322475	-	3663	protein_coding	claudin 1 [Source:HGNC Symbol;Acc:HGNC:2032]	-	33	228	0.250728963793273	2.53105388705327
ENSG00000117724	4061.34130143103	531.830211911707	2.93268244819663	4.5543669810038e-11	5.68105040986481e-09	CENPF	1	214603195	214664588	+	11690	protein_coding	centromere protein F [Source:HGNC Symbol;Acc:HGNC:1857]	-	4920	439	11.7132678962175	1.52705075580164
ENSG00000075218	1566.74422557042	197.478775933003	2.98735897642661	4.57207824081586e-11	5.68105040986481e-09	GTSE1	22	46296741	46330810	+	4242	protein_coding	G2 and S-phase expressed 1 [Source:HGNC Symbol;Acc:HGNC:13698]	-	1898	163	12.4523990179253	1.56250135785939
ENSG00000142611	6.58854348667582	117.525140383159	-4.12824551049905	4.78144844712953e-11	5.90976908597597e-09	PRDM16	1	3069168	3438621	+	9767	protein_coding	PR/SET domain 16 [Source:HGNC Symbol;Acc:HGNC:14000]	zf-C2H2	8	97	0.0227958758931531	0.403844348613387
ENSG00000135476	1469.33772125001	185.36459077769	2.98604545582609	5.09849886302222e-11	6.24000065209069e-09	ESPL1	12	53268299	53293643	+	8890	protein_coding	extra spindle pole bodies like 1, separase [Source:HGNC Symbol;Acc:HGNC:16856]	-	1780	153	5.57244416943474	0.699830930380207
ENSG00000266714	28.0513509471436	281.066644176901	-3.31824650583665	5.10205532769401e-11	6.24000065209069e-09	MYO15B	17	75588058	75626501	+	12761	protein_coding	myosin XVB [Source:HGNC Symbol;Acc:HGNC:14083]	-	34	232	0.0741517991815541	0.7392762247363
ENSG00000129682	283.12458355924	26.6685887367799	3.40323595614431	5.64723347518533e-11	6.87080072814215e-09	FGF13	X	138614731	139222777	-	20681	protein_coding	fibroblast growth factor 13 [Source:HGNC Symbol;Acc:HGNC:3670]	-	343	22	0.461583281200197	0.0432568219965599
ENSG00000206341	107.297523653415	861.335941555835	-3.00328810173128	6.37451405642580e-11	7.71547400819206e-09	HLA-H	6	29887752	29890482	+	1096	unprocessed_pseudogene	major histocompatibility complex, class I, H (pseudogene) [Source:HGNC Symbol;Acc:HGNC:4965]	-	130	711	3.30111217840961	26.3792540100538
ENSG00000138669	1420.63446906057	181.730335132426	2.96596950107621	6.59748137136094e-11	7.94418375438101e-09	PRKG2	4	81087370	81215117	-	5116	protein_coding	protein kinase cGMP-dependent 2 [Source:HGNC Symbol;Acc:HGNC:9416]	-	1721	150	9.36219794417371	1.19224136716032
ENSG00000036448	3.28642629148991	81.1825580798471	-4.56900898826299	6.98862735731503e-11	8.32930280953465e-09	MYOM2	8	2045040	2165552	+	7062	protein_coding	myomesin 2 [Source:HGNC Symbol;Acc:HGNC:7614]	-	4	67	0.0157637581314377	0.385789632685997
ENSG00000169297	77.58024966311	1.22907262590281	5.86424719097985	6.98862735731503e-11	8.32930280953465e-09	NR0B1	X	30304206	30309598	-	2203	protein_coding	nuclear receptor subfamily 0 group B member 1 [Source:HGNC Symbol;Acc:HGNC:7960]	Miscellaneous	94	1	1.18751974953201	0.0184581837929859
ENSG00000169679	1692.21701070008	219.284308132706	2.94746590715488	7.09275422093905e-11	8.41049434523534e-09	BUB1	2	110637698	110678114	-	6032	protein_coding	BUB1 mitotic checkpoint serine/threonine kinase [Source:HGNC Symbol;Acc:HGNC:1148]	-	2050	181	9.45845088049722	1.22017101793213
ENSG00000182667	259.18569302226	1958.88073483797	-2.91728433051178	7.59608478895875e-11	8.92073920608313e-09	NTM	11	131370478	132336822	+	6956	protein_coding	neurotrimin [Source:HGNC Symbol;Acc:HGNC:17941]	-	314	1617	1.25631214836842	9.45265722753707
ENSG00000213214	1.38777878078145e-17	60.5884135285054	-8.9498464157988	7.5994310873739e-11	8.92073920608313e-09	ARHGEF35	7	144186083	144195655	-	2431	protein_coding	Rho guanine nucleotide exchange factor 35 [Source:HGNC Symbol;Acc:HGNC:33846]	-	0	50	0	0.836350861701933
ENSG00000250722	761.076863469614	93.29675485589	3.02677829680626	9.23866822860515e-11	1.07907644910108e-08	SELENOP	5	42799880	42887392	-	5688	protein_coding	selenoprotein P [Source:HGNC Symbol;Acc:HGNC:10751]	-	922	77	4.51126997407369	0.550471198134317
ENSG00000158402	268.265961926268	25.4571641174013	3.39230101924699	9.32799525063027e-11	1.0840893982822e-08	CDC25C	5	138285265	138338355	-	3338	protein_coding	cell division cycle 25C [Source:HGNC Symbol;Acc:HGNC:1727]	-	325	21	2.70972060181016	0.255821137452039
ENSG00000080986	1183.72203855206	152.656287919889	2.95414566523356	9.7281429187827e-11	1.12499712169685e-08	NDC80	18	2571511	2616635	+	3600	protein_coding	NDC80, kinetochore complex component [Source:HGNC Symbol;Acc:HGNC:16909]	-	1434	126	11.0859811341196	1.42321826135818
ENSG00000138182	1379.36052650984	180.518916573054	2.93308150080469	1.04339280933054e-10	1.2006727106385e-08	KIF20B	10	89701610	89774939	+	6851	protein_coding	kinesin family member 20B [Source:HGNC Symbol;Acc:HGNC:7212]	-	1671	149	6.7881271249949	0.884373588599657
ENSG00000134339	19.796486296669	210.80437909118	-3.40330431751252	1.10413000788684e-10	1.26433710707043e-08	SAA2	11	18239223	18248643	-	2227	protein_coding	serum amyloid A2 [Source:HGNC Symbol;Acc:HGNC:10514]	-	24	174	0.299929034371477	3.17711177723168
ENSG00000139618	559.660018973793	66.6455165389001	3.06804924260549	1.16709703964178e-10	1.32502178086512e-08	BRCA2	13	32315474	32400266	+	12273	protein_coding	BRCA2, DNA repair associated [Source:HGNC Symbol;Acc:HGNC:1101]	-	678	55	1.53746927052507	0.182228129982656
ENSG00000163808	666.146793776778	81.1825580798471	3.03502779232347	1.16846954990674e-10	1.32502178086512e-08	KIF15	3	44761717	44873376	+	5285	protein_coding	kinesin family member 15 [Source:HGNC Symbol;Acc:HGNC:17273]	-	807	67	4.24967803021949	0.515505465662917
ENSG00000172572	18.9709976118388	202.324449866228	-3.40511469569705	1.27681662247577e-10	1.44089064256202e-08	PDE3A	12	20369245	20684381	+	8398	protein_coding	phosphodiesterase 3A [Source:HGNC Symbol;Acc:HGNC:8778]	-	23	167	0.0762218438395125	0.808619227866553
ENSG00000035499	183.241620106278	14.554336362824	3.64489607304519	1.31458261427262e-10	1.47637739756771e-08	DEPDC1B	5	60596912	60700190	-	3806	protein_coding	DEP domain containing 1B [Source:HGNC Symbol;Acc:HGNC:24902]	-	222	12	1.62334816757589	0.128208236140666
ENSG00000013293	1467.68676354901	196.267357438752	2.90201455470192	1.4632344236893e-10	1.63546201614268e-08	SLC7A14	3	170459584	170586074	-	10459	protein_coding	solute carrier family 7 member 14 [Source:HGNC Symbol;Acc:HGNC:29326]	-	1778	162	4.73117571816739	0.629837210167661
ENSG00000186185	1202.70805217414	159.924800111458	2.91003765029001	1.57959615055113e-10	1.75711267032736e-08	KIF18B	17	44924709	44947711	-	4655	protein_coding	kinesin family member 18B [Source:HGNC Symbol;Acc:HGNC:27102]	-	1457	132	8.71098670835546	1.15307540585717
ENSG00000129810	216.260783779679	19.4000382617356	3.47174111232558	1.75866403472728e-10	1.93827521095328e-08	SGO1	3	20160593	20186292	-	3828	protein_coding	shugoshin 1 [Source:HGNC Symbol;Acc:HGNC:25088]	-	262	16	1.90483273903761	0.169961876263105
ENSG00000198768	192.321890427556	1407.68550400954	-2.87080736280622	1.75905113322815e-10	1.93827521095328e-08	APCDD1L	20	58459101	58515131	-	3942	protein_coding	APC down-regulated 1 like [Source:HGNC Symbol;Acc:HGNC:26892]	-	233	1162	1.64500334616576	11.9865160520273
ENSG00000111907	11.5415663256258	146.599194188925	-3.65086843950981	1.84413429847632e-10	2.02248719307074e-08	TPD52L1	6	125119049	125264407	+	7595	protein_coding	tumor protein D52 like 1 [Source:HGNC Symbol;Acc:HGNC:12006]	-	14	121	0.0513012257715268	0.647829999527282
ENSG00000138741	81.7076501245165	2.4403441941961	5.00683506710398	1.85858568293618e-10	2.02881128754155e-08	TRPC3	4	121879027	121951754	-	4358	protein_coding	transient receptor potential cation channel subfamily C member 3 [Source:HGNC Symbol;Acc:HGNC:12335]	-	99	2	0.632230514714152	0.0186614864139275
ENSG00000100526	534.070173649426	65.4340960664249	3.02696792491607	2.1471742527116e-10	2.33292979271362e-08	CDKN3	14	54396849	54420218	+	1836	protein_coding	cyclin dependent kinase inhibitor 3 [Source:HGNC Symbol;Acc:HGNC:1791]	-	647	54	9.80751742524046	1.19598173223376
ENSG00000215861	1430.54021527032	195.05593893998	2.87396154161136	2.16124318189023e-10	2.3373444781924e-08	AC245297.1	1	149197992	149321732	-	933	unprocessed_pseudogene	phosphodiesterase 4D interacting protein-like [Source:NCBI gene;Acc:653513]	-	1733	161	51.6945076764902	7.01693890916144
ENSG00000215845	0.809840497772836	55.7427298256925	-5.88014742125751	2.24221582243107e-10	2.4135507694574e-08	TSTD1	1	161037631	161038990	-	1210	protein_coding	thiosulfate sulfurtransferase like domain containing 1 [Source:HGNC Symbol;Acc:HGNC:35410]	-	1	46	0.0230007561826887	1.54588052001125
ENSG00000162849	99.868206867753	757.15398393666	-2.92070500566292	2.25766958591993e-10	2.4135507694574e-08	KIF26B	1	245154985	245709431	+	14403	protein_coding	kinesin family member 26B [Source:HGNC Symbol;Acc:HGNC:25484]	-	121	625	0.233808283878876	1.76453598625061
ENSG00000088325	4584.69488973801	655.394861797246	2.8062014410816	2.27016452612589e-10	2.4135507694574e-08	TPX2	20	31739271	31801805	+	3605	protein_coding	TPX2, microtubule nucleation factor [Source:HGNC Symbol;Acc:HGNC:1249]	-	5554	541	42.8773652717808	6.10232676358054
ENSG00000185652	31.3532888576819	279.855225876934	-3.15221397161175	2.28369727909647e-10	2.4135507694574e-08	NTF3	12	5432112	5521536	+	2919	protein_coding	neurotrophin 3 [Source:HGNC Symbol;Acc:HGNC:8023]	-	38	231	0.362307217978769	3.21796523636998
ENSG00000051341	608.363272724823	76.3368783267554	2.9928199474614	2.28461187672188e-10	2.4135507694574e-08	POLQ	3	121431427	121546641	-	9400	protein_coding	DNA polymerase theta [Source:HGNC Symbol;Acc:HGNC:9186]	-	737	63	2.18206216394003	0.27253115643029
ENSG00000186281	394.564240235681	46.0513580820816	3.09615287922703	2.29369978946722e-10	2.4135507694574e-08	GPAT2	2	96021946	96039451	-	5684	protein_coding	glycerol-3-phosphate acyltransferase 2, mitochondrial [Source:HGNC Symbol;Acc:HGNC:27168]	-	478	38	2.34046047870223	0.271852286777977
ENSG00000118193	970.748493968642	129.639330368116	2.90362863999728	2.39642748461777e-10	2.51033838747404e-08	KIF14	1	200551497	200620734	-	7277	protein_coding	kinesin family member 14 [Source:HGNC Symbol;Acc:HGNC:19181]	-	1176	107	4.49761660268224	0.597908690650877
ENSG00000121152	928.649072231796	123.582235560758	2.90864859506366	2.43882818333266e-10	2.54334939118977e-08	NCAPH	2	96335787	96373845	+	3278	protein_coding	non-SMC condensin I complex subunit H [Source:HGNC Symbol;Acc:HGNC:1112]	-	1125	102	9.55148851546216	1.26530343117349
ENSG00000135451	808.129158670687	106.622367970104	2.92089877738012	2.64568391936279e-10	2.7350440701374e-08	TROAP	12	49323236	49331731	+	3954	protein_coding	trophinin associated protein [Source:HGNC Symbol;Acc:HGNC:12327]	-	979	88	6.89086134710449	0.905001857067127
ENSG00000204287	118.854237081373	7.28581380516325	4.00889976490728	2.64606147196512e-10	2.7350440701374e-08	HLA-DRA	6	32439842	32445046	+	1280	protein_coding	major histocompatibility complex, class II, DR alpha [Source:HGNC Symbol;Acc:HGNC:4947]	-	144	6	3.1309779353685	0.190609588574756
ENSG00000129195	644.684343138709	82.3939779159347	2.96644889799778	2.65929274626523e-10	2.73661138998924e-08	PIMREG	17	6444415	6451469	+	2823	protein_coding	PICALM interacting mitotic regulator [Source:HGNC Symbol;Acc:HGNC:25483]	-	781	68	7.69959071916494	0.979493363416388
ENSG00000081052	50.3393870065277	405.842722528229	-3.00759769237235	2.98321694601082e-10	3.056488941176e-08	COL4A4	2	227002711	227164453	-	10076	protein_coding	collagen type IV alpha 4 chain [Source:HGNC Symbol;Acc:HGNC:2206]	-	61	335	0.168488072036944	1.35194838528608
ENSG00000132000	376.403704078041	2613.04650153388	-2.79491158140953	3.0073236111573e-10	3.06773273173076e-08	PODNL1	19	13931187	13953392	-	4168	protein_coding	podocan like 1 [Source:HGNC Symbol;Acc:HGNC:26275]	-	456	2157	3.04484098641082	21.0438839439923
ENSG00000131737	1291.03428939068	180.518916573054	2.83761906158031	3.59594069323844e-10	3.65222498235e-08	KRT34	17	41377650	41382403	-	1751	protein_coding	keratin 34 [Source:HGNC Symbol;Acc:HGNC:6452]	-	1564	149	24.8586813423	3.46021899228798
ENSG00000182916	137.840263157038	9.70864392428162	3.81343825004696	3.83240380252918e-10	3.8732542939944e-08	TCEAL7	X	103330196	103332326	+	1177	protein_coding	transcription elongation factor A like 7 [Source:HGNC Symbol;Acc:HGNC:28336]	-	167	8	3.94882141192515	0.276386602521312
ENSG00000105639	44.5610150733995	359.808830740145	-3.00935050932	3.84672515499443e-10	3.8732542939944e-08	JAK3	19	17824780	17848071	-	6813	protein_coding	Janus kinase 3 [Source:HGNC Symbol;Acc:HGNC:6193]	-	54	297	0.22058849390531	1.77264399414304
ENSG00000169860	70.150927320953	1.22907262590281	5.71929049502574	3.88216596810407e-10	3.89216296201335e-08	P2RY1	3	152834693	152841439	+	6747	protein_coding	purinergic receptor P2Y1 [Source:HGNC Symbol;Acc:HGNC:8539]	-	85	1	0.350619204593083	0.0060268828955014
ENSG00000167178	4.93750395216914	88.4510765462988	-4.12494144497106	4.08093088841362e-10	4.07395493817702e-08	ISLR2	15	74100311	74138540	+	6101	protein_coding	immunoglobulin superfamily containing leucine rich repeat 2 [Source:HGNC Symbol;Acc:HGNC:29286]	-	6	73	0.0273701835578298	0.486547559318833
ENSG00000085741	16.4945280496931	168.40473065193	-3.34077223210631	4.32874298160083e-10	4.30295472554023e-08	WNT11	11	76186325	76210736	-	2401	protein_coding	Wnt family member 11 [Source:HGNC Symbol;Acc:HGNC:12776]	-	20	139	0.231827696635179	2.35410648335559
ENSG00000138944	2681.96614919521	392.517122379219	2.77215127874152	4.40982799360683e-10	4.36498228519727e-08	SHISAL1	22	44243667	44312851	-	6751	protein_coding	shisa like 1 [Source:HGNC Symbol;Acc:HGNC:29335]	-	3249	324	13.3939627867638	1.95155306803246
ENSG00000170312	2428.54414315489	354.963157854815	2.77400510397628	4.48434857908543e-10	4.42001615221248e-08	CDK1	10	60778331	60794852	+	3931	protein_coding	cyclin dependent kinase 1 [Source:HGNC Symbol;Acc:HGNC:1722]	-	2942	293	20.8289371341284	3.03087509959622
ENSG00000117650	526.640863696781	67.8569369512999	2.95439238655665	4.52753032426462e-10	4.44382808297569e-08	NEK2	1	211658657	211675630	-	3095	protein_coding	NIMA related kinase 2 [Source:HGNC Symbol;Acc:HGNC:7745]	-	638	56	5.73703513987464	0.735750959021999
ENSG00000186417	211.307909411011	20.6114637438086	3.35140854612918	4.73032818394886e-10	4.623450476027e-08	GLDN	15	51341629	51408013	+	7144	protein_coding	gliomedin [Source:HGNC Symbol;Acc:HGNC:29514]	-	256	17	0.997300424852974	0.0967633596348146
ENSG00000162981	128.759990229593	8.49722630606108	3.90529654703244	4.88393966500372e-10	4.73397637238535e-08	FAM84A	2	14632686	14650814	+	8384	protein_coding	family with sequence similarity 84 member A [Source:HGNC Symbol;Acc:HGNC:20743]	-	156	7	0.517846223407003	0.0339508173033917
ENSG00000135378	128.759990229593	8.49722630606108	3.90529654703244	4.88393966500372e-10	4.73397637238535e-08	PRRG4	11	32829943	32858123	+	5530	protein_coding	proline rich and Gla domain 4 [Source:HGNC Symbol;Acc:HGNC:30799]	-	156	7	0.785103569085771	0.0514726315138582
ENSG00000076382	1662.49977212544	241.089839233856	2.78520182383247	5.46144722799256e-10	5.27187633247546e-08	SPAG5	17	28577565	28599279	-	5472	protein_coding	sperm associated antigen 5 [Source:HGNC Symbol;Acc:HGNC:13452]	-	2014	199	10.243322874971	1.47880343572618
ENSG00000197872	58.5941986016094	1.38777878078145e-17	8.90244129913157	6.58751166105133e-10	6.33268610708474e-08	FAM49A	2	16549459	16666331	-	5448	protein_coding	family with sequence similarity 49 member A [Source:HGNC Symbol;Acc:HGNC:25373]	-	71	0	0.362700984518132	0
ENSG00000171241	2149.53229271203	323.466283724034	2.73195913097313	8.37590328351101e-10	8.01889756978759e-08	SHCBP1	16	46580554	46621626	-	4459	protein_coding	SHC binding and spindle associated 1 [Source:HGNC Symbol;Acc:HGNC:29547]	-	2604	267	16.2529048241002	2.43487826086973
ENSG00000203805	203.878597748656	1370.1315431345	-2.74767073291783	8.57236820337022e-10	8.17349066247871e-08	PLPP4	10	120456954	120589855	+	1785	protein_coding	phospholipid phosphatase 4 [Source:HGNC Symbol;Acc:HGNC:23531]	-	247	1131	3.85111260522138	25.7648636029788
ENSG00000104332	2423.59127007156	15495.2663971808	-2.67653725672126	9.0162721217495e-10	8.56179336439302e-08	SFRP1	8	41261958	41309497	-	4761	protein_coding	secreted frizzled related protein 1 [Source:HGNC Symbol;Acc:HGNC:10776]	-	2936	12791	17.1626898517901	109.247065628664
ENSG00000117394	242.67611290849	1603.93523479805	-2.72378973131687	9.510649670042e-10	8.99468729927859e-08	SLC2A1	1	42925375	42959176	-	4724	protein_coding	solute carrier family 2 member 1 [Source:HGNC Symbol;Acc:HGNC:11005]	-	294	1324	1.73206795182677	11.3967641105493
ENSG00000071539	1116.03277254592	163.559056100841	2.76974646815163	9.58959534291966e-10	9.03278012945981e-08	TRIP13	5	892643	919357	+	3560	protein_coding	thyroid hormone receptor interactor 13 [Source:HGNC Symbol;Acc:HGNC:12307]	-	1352	135	10.5694935546023	1.54201015476207
ENSG00000261040	46.2119788694539	354.963157854815	-2.93746902594033	9.64936856704256e-10	9.05258031028572e-08	WFDC21P	17	60083566	60091885	-	1099	transcribed_unitary_pseudogene	WAP four-disulfide core domain 21, pseudogene [Source:HGNC Symbol;Acc:HGNC:50357]	-	56	293	1.41813579521291	10.8411010159352
ENSG00000152402	427.583396558878	55.7427298256925	2.93709260884417	9.98995554620565e-10	9.33461446237456e-08	GUCY1A2	11	106674012	107018524	-	16361	protein_coding	guanylate cyclase 1 soluble subunit alpha 2 [Source:HGNC Symbol;Acc:HGNC:4684]	-	518	46	0.881145037600734	0.114327695691804
ENSG00000224982	137.014783827575	10.9200647184394	3.63686223085497	1.01534134555196e-09	9.44955132752737e-08	TMEM233	12	119593459	119643066	+	3146	protein_coding	transmembrane protein 233 [Source:HGNC Symbol;Acc:HGNC:37219]	-	166	9	1.46850981781782	0.116328801673087
ENSG00000092853	1035.96132361892	151.444869191829	2.77329570418113	1.02277628552389e-09	9.48097382136431e-08	CLSPN	1	35720218	35769967	-	5411	protein_coding	claspin [Source:HGNC Symbol;Acc:HGNC:19715]	-	1255	125	6.45496180026278	0.939368390684438
ENSG00000168078	1459.43197504368	218.072889708707	2.74196526754631	1.04371855116361e-09	9.63686377675173e-08	PBK	8	27809620	27838095	-	2165	protein_coding	PDZ binding kinase [Source:HGNC Symbol;Acc:HGNC:18282]	-	1768	180	22.7275093240195	3.3807890075153
ENSG00000175899	24.7494091254714	218.072889708707	-3.13203547678757	1.09425950532187e-09	1.00428606569806e-07	A2M	12	9067664	9116229	-	6384	protein_coding	alpha-2-macroglobulin [Source:HGNC Symbol;Acc:HGNC:7]	-	30	180	0.130784374910965	1.14652384105116
ENSG00000165887	56.9432367064838	1.38777878078145e-17	8.86130602211629	1.09628829945636e-09	1.00428606569806e-07	ANKRD2	10	97572499	97583884	+	1451	protein_coding	ankyrin repeat domain 2 [Source:HGNC Symbol;Acc:HGNC:495]	-	69	0	1.32345495085643	0
ENSG00000139269	5.76302706158212	90.8739157624898	-3.94648224695722	1.12217572025883e-09	1.02398534473618e-07	INHBE	12	57452323	57459280	+	3015	protein_coding	inhibin subunit beta E [Source:HGNC Symbol;Acc:HGNC:24029]	-	7	75	0.0646157230074206	1.01152683820766
ENSG00000118785	26.4003805893089	224.129981795551	-3.07887725389491	1.13459106539108e-09	1.03128588667454e-07	SPP1	4	87975650	87983426	+	2321	protein_coding	secreted phosphoprotein 1 [Source:HGNC Symbol;Acc:HGNC:11255]	-	32	185	0.38370929745528	3.24115687020697
ENSG00000123485	1428.06377871796	215.650052850416	2.72673224188553	1.21637182606216e-09	1.10133511072915e-07	HJURP	2	233833416	233854566	-	3821	protein_coding	Holliday junction recognition protein [Source:HGNC Symbol;Acc:HGNC:25444]	-	1730	178	12.6007544928611	1.89428983079789
ENSG00000112796	339.257152350173	42.4170918457172	2.99666949450946	1.28897413156004e-09	1.16256508545338e-07	ENPP5	6	46159187	46170971	-	4264	protein_coding	ectonucleotide pyrophosphatase/phosphodiesterase 5 (putative) [Source:HGNC Symbol;Acc:HGNC:13717]	-	411	35	2.68257646745143	0.333775389624338
ENSG00000161888	816.383947290585	118.736559450511	2.7804493024313	1.29629195936713e-09	1.16466846810831e-07	SPC24	19	11131520	11155808	-	2839	protein_coding	SPC24, NDC80 kinetochore complex component [Source:HGNC Symbol;Acc:HGNC:26913]	-	989	98	9.69523596909535	1.40366718274142
ENSG00000158050	4.1119716432257	75.1254582792119	-4.14574183134762	1.43734511210007e-09	1.28154129078846e-07	DUSP2	2	96143166	96145440	-	1932	protein_coding	dual specificity phosphatase 2 [Source:HGNC Symbol;Acc:HGNC:3068]	-	5	62	0.072026177487198	1.30493244904181
ENSG00000086300	71.8018880285296	2.4403441941961	4.82072032284801	1.43734511210007e-09	1.28154129078846e-07	SNX10	7	26291895	26374329	+	3518	protein_coding	sorting nexin 10 [Source:HGNC Symbol;Acc:HGNC:14974]	-	87	2	0.688257419940772	0.0231173273996293
ENSG00000138160	2446.70467779335	381.614358560463	2.68033642971504	1.45128404929436e-09	1.28904925443028e-07	KIF11	10	92593286	92655395	+	4860	protein_coding	kinesin family member 11 [Source:HGNC Symbol;Acc:HGNC:6388]	-	2964	315	16.9734222230128	2.63558937288552
ENSG00000158164	63.5470832305177	1.22907262590281	5.57694781028035	1.52258686913328e-09	1.34217468916805e-07	TMSB15A	X	102513676	102516784	-	685	protein_coding	thymosin beta 15a [Source:HGNC Symbol;Acc:HGNC:30744]	-	77	1	3.12843861830818	0.0593625969283912
ENSG00000111057	2.46086274524869	66.6455165389001	-4.68265946872333	1.52258686913328e-09	1.34217468916805e-07	KRT18	12	52948871	52952901	+	3218	protein_coding	keratin 18 [Source:HGNC Symbol;Acc:HGNC:6430]	-	3	55	0.0259455391370913	0.694992492006569
ENSG00000137804	273.21883583148	32.7257088507712	3.05765062359008	1.53160059777456e-09	1.34504473548924e-07	NUSAP1	15	41332694	41381050	+	2875	protein_coding	nucleolar and spindle associated protein 1 [Source:HGNC Symbol;Acc:HGNC:18538]	-	331	27	3.20418534216648	0.381882167022816
ENSG00000143061	126.283552033903	9.70864392428162	3.68723922389906	1.54923762135564e-09	1.35543785898381e-07	IGSF3	1	116574399	116667755	-	7400	protein_coding	immunoglobulin superfamily member 3 [Source:HGNC Symbol;Acc:HGNC:5950]	-	153	8	0.575422971905561	0.043960409617241
ENSG00000115163	435.012706680989	58.16557183431	2.90066797152029	1.56867959000657e-09	1.36732668740871e-07	CENPA	2	26764289	26801067	+	1983	protein_coding	centromere protein A [Source:HGNC Symbol;Acc:HGNC:1851]	-	527	48	7.39631477307871	0.984287537572114
ENSG00000162415	119.679716549428	8.49722630606108	3.79990762838166	1.63089801149964e-09	1.41627425831344e-07	ZSWIM5	1	45016399	45306209	-	6046	protein_coding	zinc finger SWIM-type containing 5 [Source:HGNC Symbol;Acc:HGNC:29299]	-	145	7	0.667463227299492	0.0470796646165458
ENSG00000163535	1237.37816399169	188.998846375618	2.71019517007189	1.66399549456944e-09	1.43966425011637e-07	SGO2	2	200510008	200583782	+	6022	protein_coding	shugoshin 2 [Source:HGNC Symbol;Acc:HGNC:30812]	-	1499	156	6.92768873407487	1.0533854380219
ENSG00000154153	438.314622285422	59.3769927191724	2.88188847856739	1.78683618818549e-09	1.53530182217057e-07	RETREG1	5	16473038	16617058	-	4568	protein_coding	reticulophagy regulator 1 [Source:HGNC Symbol;Acc:HGNC:25964]	-	531	49	3.23516108908479	0.436187733340948
ENSG00000165480	660.368441686031	95.7195938336814	2.78510080751097	1.78768020389723e-09	1.53530182217057e-07	SKA3	13	21153595	21176602	-	3048	protein_coding	spindle and kinetochore associated complex subunit 3 [Source:HGNC Symbol;Acc:HGNC:20262]	-	800	79	7.30470209476464	1.0539392824081
ENSG00000129173	314.492784071584	39.9942470243359	2.97199972430342	1.8017313911075e-09	1.54170129290371e-07	E2F8	11	19224063	19241620	-	4140	protein_coding	E2F transcription factor 8 [Source:HGNC Symbol;Acc:HGNC:24727]	E2F	381	33	2.56125087144476	0.324128382503933
ENSG00000164176	101.519166231912	682.04606054189	-2.74638701087635	1.81032725753876e-09	1.54340309255859e-07	EDIL3	5	83940554	84384793	-	5738	protein_coding	EGF like repeats and discoidin domains 3 [Source:HGNC Symbol;Acc:HGNC:3173]	-	123	563	0.596584618799156	3.98980172854979
ENSG00000163735	380.531098671861	2394.99124609421	-2.65347661953963	1.82372710983608e-09	1.54917328311894e-07	CXCL5	4	73995642	73998779	-	2538	protein_coding	C-X-C motif chemokine ligand 5 [Source:HGNC Symbol;Acc:HGNC:10642]	-	461	1977	5.05518195676342	31.6751379343141
ENSG00000169836	54.4667934902162	1.38777878078145e-17	8.7973166822972	1.84370298747608e-09	1.56046745606672e-07	TACR3	4	103586031	103719816	-	5190	protein_coding	tachykinin receptor 3 [Source:HGNC Symbol;Acc:HGNC:11528]	-	66	0	0.353919150048077	0
ENSG00000151790	85.0095701257837	3.65165741400792	4.50230749549123	1.94117227321437e-09	1.63703192427031e-07	TDO2	4	155854738	155920406	+	5264	protein_coding	tryptophan 2,3-dioxygenase [Source:HGNC Symbol;Acc:HGNC:11708]	-	103	3	0.54456387595906	0.0231744180638001
ENSG00000095752	67.6744860351194	474.893558604716	-2.80831081243532	2.08078141890664e-09	1.74845517790141e-07	IL11	19	55364389	55370463	-	2671	protein_coding	interleukin 11 [Source:HGNC Symbol;Acc:HGNC:5966]	-	82	392	0.854412215816687	5.96781899184261
ENSG00000123080	2049.64935212083	324.6777019731	2.6579267411856	2.11321103239907e-09	1.76934085006603e-07	CDKN2C	1	50960745	50974633	+	3318	protein_coding	cyclin dependent kinase inhibitor 2C [Source:HGNC Symbol;Acc:HGNC:1789]	-	2483	268	20.8270530132475	3.28444410612238
ENSG00000176890	1372.75669570015	213.227215978051	2.68604585390208	2.14256995592042e-09	1.78751550608218e-07	TYMS	18	657604	673578	+	2470	protein_coding	thymidylate synthetase [Source:HGNC Symbol;Acc:HGNC:12441]	-	1663	176	18.7379804103205	2.89747153266674
ENSG00000099998	214.609825662969	1361.65161648295	-2.66475745930058	2.19525504608245e-09	1.82495223759737e-07	GGT5	22	24219654	24245142	-	6054	protein_coding	gamma-glutamyltransferase 5 [Source:HGNC Symbol;Acc:HGNC:4260]	-	260	1124	1.19524907417804	7.54965937876536
ENSG00000123243	156.000807230831	14.554336362824	3.41289121732585	2.27456064470342e-09	1.88417505887489e-07	ITIH5	10	7559270	7666998	-	14628	protein_coding	inter-alpha-trypsin inhibitor heavy chain family member 5 [Source:HGNC Symbol;Acc:HGNC:21449]	-	189	12	0.359587293643634	0.033357981046717
ENSG00000025423	12.36706276406	127.216492486812	-3.34791003385767	2.29797899187374e-09	1.89684767668447e-07	HSD17B6	12	56752161	56787790	+	2272	protein_coding	hydroxysteroid 17-beta dehydrogenase 6 [Source:HGNC Symbol;Acc:HGNC:23316]	-	15	105	0.183742836582658	1.87924946482154
ENSG00000106484	137.840263157038	896.46706667123	-2.69998448552666	2.37461844930639e-09	1.95320728788018e-07	MEST	7	130486171	130506465	+	4794	protein_coding	mesoderm specific transcript [Source:HGNC Symbol;Acc:HGNC:7028]	-	167	740	0.969495786782624	6.27678355924103
ENSG00000261377	9.06506676858904	106.622367970104	-3.53568381057083	2.43975359038121e-09	1.99974189022123e-07	PDCD6IPP2	15	28789664	28859007	+	5244	transcribed_unprocessed_pseudogene	PDCD6IP pseudogene 2 [Source:HGNC Symbol;Acc:HGNC:49873]	-	11	88	0.0583791122790973	0.682375542113543
ENSG00000005471	135.363825152826	12.1314875087593	3.46899435602114	2.5478710363482e-09	2.07649227840496e-07	ABCB4	7	87401697	87480435	-	7727	protein_coding	ATP binding cassette subfamily B member 4 [Source:HGNC Symbol;Acc:HGNC:45]	-	164	10	0.590691090577551	0.0526250535731176
ENSG00000134057	2539.9837875179	409.476977101117	2.63267291606262	2.55116987971842e-09	2.07649227840496e-07	CCNB1	5	69167010	69178245	+	2558	protein_coding	cyclin B1 [Source:HGNC Symbol;Acc:HGNC:1579]	-	3077	338	33.4776096155985	5.37303442800251
ENSG00000142149	332.653320849708	43.6285140517214	2.92779498753958	2.57155905022374e-09	2.08582011851481e-07	HUNK	21	31873315	32044633	+	8294	protein_coding	hormonally up-regulated Neu-associated kinase [Source:HGNC Symbol;Acc:HGNC:13326]	-	403	36	1.35228583763739	0.176498871503994
ENSG00000134830	7.41405488468566	99.3538520979937	-3.71916286604272	2.58598099150317e-09	2.09026006787246e-07	C5AR2	19	47332147	47347327	+	6802	protein_coding	complement component 5a receptor 2 [Source:HGNC Symbol;Acc:HGNC:4527]	-	9	82	0.0368242038855454	0.490208331294874
ENSG00000141526	1452.82814423899	8782.79880066475	-2.59569755688054	2.61160563662386e-09	2.10369336798391e-07	SLC16A3	17	82228397	82261129	+	8995	protein_coding	solute carrier family 16 member 3 [Source:HGNC Symbol;Acc:HGNC:10924]	-	1760	7250	5.4455153270321	32.7748190100748
ENSG00000186868	122.156154908969	9.70864392428162	3.63935206495122	2.6242057311515e-09	2.10657889620959e-07	MAPT	17	45894382	46028334	+	14920	protein_coding	microtubule associated protein tau [Source:HGNC Symbol;Acc:HGNC:6893]	-	148	8	0.276070738417955	0.0218034203195431
ENSG00000113368	1872.99687859832	299.237918481599	2.64558284294178	2.65481607297465e-09	2.12385285837972e-07	LMNB1	5	126776623	126837020	+	3633	protein_coding	lamin B1 [Source:HGNC Symbol;Acc:HGNC:6637]	-	2269	247	17.3818734082053	2.76461728249357
ENSG00000133083	3693.17773608964	605.726718473023	2.60792719183892	2.9246773887053e-09	2.33175644369132e-07	DCLK1	13	35768652	36131306	-	14375	protein_coding	doublecortin like kinase 1 [Source:HGNC Symbol;Acc:HGNC:2700]	-	4474	500	8.66194877392921	1.4143783963808
ENSG00000132623	61.0706411033513	1.22907262590281	5.5197273507015	3.10262512524047e-09	2.46456634507169e-07	ANKEF1	20	9986126	10058303	+	5815	protein_coding	ankyrin repeat and EF-hand domain containing 1 [Source:HGNC Symbol;Acc:HGNC:15803]	-	74	1	0.354168135614436	0.00699284245846053
ENSG00000130702	256.709256029914	31.5142852153819	3.02201600435235	3.11235904022324e-09	2.46456634507169e-07	LAMA5	20	62307955	62367312	-	14291	protein_coding	laminin subunit alpha 5 [Source:HGNC Symbol;Acc:HGNC:6485]	-	311	26	0.605654926814609	0.0739799769991356
ENSG00000065320	6206.76082153725	1041.83723905834	2.57459710930075	3.65337626977865e-09	2.88320505614964e-07	NTN1	17	9021542	9244000	+	6383	protein_coding	netrin 1 [Source:HGNC Symbol;Acc:HGNC:8029]	-	7519	860	32.7840591794673	5.47869432093299
ENSG00000144063	118.854237081373	760.788238283444	-2.67683332595181	3.77041674040951e-09	2.96555336888775e-07	MALL	2	110083870	110116566	-	3167	protein_coding	mal, T cell differentiation protein like [Source:HGNC Symbol;Acc:HGNC:6818]	-	144	628	1.26544103481897	8.0633413156474
ENSG00000122966	2554.84240676468	421.591158972525	2.59903583986686	3.80632252365244e-09	2.98374812592352e-07	CIT	12	119685790	119877291	-	13230	protein_coding	citron rho-interacting serine/threonine kinase [Source:HGNC Symbol;Acc:HGNC:1985]	-	3095	348	6.51070913577928	1.06960361721768
ENSG00000142945	1433.84213067337	231.398492195524	2.63091792159413	3.90106830710018e-09	3.04779115899198e-07	KIF2C	1	44739818	44767767	+	3646	protein_coding	kinesin family member 2C [Source:HGNC Symbol;Acc:HGNC:6393]	-	1737	191	13.2589959742429	2.13019894929404
ENSG00000105825	5251.68179712176	30869.3732840124	-2.55529196024691	4.08374966753714e-09	3.17524260408902e-07	TFPI2	7	93885396	93890991	-	2682	protein_coding	tissue factor pathway inhibitor 2 [Source:HGNC Symbol;Acc:HGNC:11761]	-	6362	25482	66.0180019050936	386.347584275371
ENSG00000198028	1.63528291510309	54.5313086953994	-4.94503781639452	4.1049797364507e-09	3.17524260408902e-07	ZNF560	19	9466507	9498607	-	2836	protein_coding	zinc finger protein 560 [Source:HGNC Symbol;Acc:HGNC:26484]	zf-C2H2	2	45	0.0196268793942548	0.645222866825691
ENSG00000109819	51.9903497810758	1.38777878078145e-17	8.7303568965728	4.1049797364507e-09	3.17524260408902e-07	PPARGC1A	4	23755041	23904089	-	10870	protein_coding	PPARG coactivator 1 alpha [Source:HGNC Symbol;Acc:HGNC:9237]	-	63	0	0.161301531168938	0
ENSG00000168702	66.8490055430258	2.4403441941961	4.71780914282708	4.2643328685539e-09	3.28761768347918e-07	LRP1B	2	140231423	142131701	-	17040	protein_coding	LDL receptor related protein 1B [Source:HGNC Symbol;Acc:HGNC:6693]	-	81	2	0.132294842339514	0.00477269705351502
ENSG00000165105	269.091440912477	35.1485555768229	2.93297981827801	4.30751316813112e-09	3.3099838028797e-07	RASEF	9	82979585	83063177	-	6649	protein_coding	RAS and EF-hand domain containing [Source:HGNC Symbol;Acc:HGNC:26464]	-	326	29	1.36454779422821	0.177355690777935
ENSG00000164932	4516.18014553257	26448.9087005092	-2.54999510952347	4.3800740458066e-09	3.35470589213253e-07	CTHRC1	8	103371515	103382997	+	1776	protein_coding	collagen triple helix repeat containing 1 [Source:HGNC Symbol;Acc:HGNC:18831]	-	5471	21833	85.7336350570622	499.889387069387
ENSG00000183570	161.779161757885	16.9771871168859	3.24465226910584	4.44296707331501e-09	3.39175525596858e-07	PCBP3	21	45643694	45942454	+	6828	protein_coding	poly(rC) binding protein 3 [Source:HGNC Symbol;Acc:HGNC:8651]	-	196	14	0.798895626286826	0.0833754107415453
ENSG00000203875	316.969220918955	1910.42401132277	-2.59093232988435	4.51659055735922e-09	3.42865293748524e-07	SNHG5	6	85660950	85678748	-	2806	processed_transcript	small nucleolar RNA host gene 5 [Source:HGNC Symbol;Acc:HGNC:21026]	-	384	1577	3.80864980496239	22.8532247038168
ENSG00000122176	2554.01692791764	14948.9168418882	-2.54913351253437	4.52065541415006e-09	3.42865293748524e-07	FMOD	1	203340628	203351758	-	3401	protein_coding	fibromodulin [Source:HGNC Symbol;Acc:HGNC:3774]	-	3094	12340	25.3186859604172	147.540751418994
ENSG00000006283	866.738157804414	136.907843706004	2.66151228415112	4.54059414479981e-09	3.43263039555092e-07	CACNA1G	17	50561068	50627474	+	9709	protein_coding	calcium voltage-gated channel subunit alpha1 G [Source:HGNC Symbol;Acc:HGNC:1394]	-	1050	113	3.00983218973179	0.473268288726143
ENSG00000123975	964.970141968727	153.867706639247	2.64801384043611	4.56842008085088e-09	3.44252558350569e-07	CKS2	9	89311198	89316703	+	613	protein_coding	CDC28 protein kinase regulatory subunit 2 [Source:HGNC Symbol;Acc:HGNC:2000]	-	1169	127	53.0739634793659	8.42454995071026
ENSG00000143867	1579.12640831798	259.261114494239	2.6061897302688	4.8232498353485e-09	3.62195641415518e-07	OSR1	2	19351485	19358653	-	5309	protein_coding	odd-skipped related transciption factor 1 [Source:HGNC Symbol;Acc:HGNC:8111]	zf-C2H2	1913	214	10.0283556901026	1.63909645577941
ENSG00000151725	991.385465389156	158.713381433083	2.64226697354221	4.8375445257552e-09	3.62195641415518e-07	CENPU	4	184694618	184734133	-	2953	protein_coding	centromere protein U [Source:HGNC Symbol;Acc:HGNC:21348]	-	1201	131	11.3189735496935	1.80389523717209
ENSG00000090889	1216.74119267386	197.478775933003	2.62264801519424	4.98044543950418e-09	3.71703531842868e-07	KIF4A	X	70290090	70420832	+	4533	protein_coding	kinesin family member 4A [Source:HGNC Symbol;Acc:HGNC:13339]	-	1474	163	9.04980557733787	1.46219518200739
ENSG00000150510	58.5941986016094	1.22907262590281	5.46014333536358	5.0434219292524e-09	3.75204892571134e-07	FAM124A	13	51222334	51284241	+	6702	protein_coding	family with sequence similarity 124 member A [Source:HGNC Symbol;Acc:HGNC:26413]	-	71	1	0.294836610512501	0.00606734988002805
ENSG00000156509	117.20327812212	9.70864392428162	3.57970699685094	5.14869027340621e-09	3.81211776172788e-07	FBXO43	8	100133360	100145800	-	3950	protein_coding	F-box protein 43 [Source:HGNC Symbol;Acc:HGNC:28521]	-	142	8	1.00050377906571	0.0823562104221731
ENSG00000177283	395.389719148667	2347.74594073511	-2.5694923815494	5.15680313658394e-09	3.81211776172788e-07	FZD8	10	35638249	35642278	-	4030	protein_coding	frizzled class receptor 8 [Source:HGNC Symbol;Acc:HGNC:4046]	-	479	1938	3.30794250022941	19.5547464765129
ENSG00000165244	1024.40461963823	165.981893390418	2.62496792991377	5.52922460476431e-09	4.07453270559288e-07	ZNF367	9	96385941	96418329	-	3646	protein_coding	zinc finger protein 367 [Source:HGNC Symbol;Acc:HGNC:18320]	zf-C2H2	1241	137	9.47289234544354	1.52794374897007
ENSG00000137819	752.822074824997	118.736559450511	2.66353091510991	5.57441410261032e-09	4.09491551688607e-07	PAQR5	15	69298947	69407780	+	6224	protein_coding	progestin and adipoQ receptor family member 5 [Source:HGNC Symbol;Acc:HGNC:29645]	-	912	98	4.07805180956308	0.640265284672703
ENSG00000162545	4635.87457817976	792.285109252024	2.54860140612257	5.70208019961599e-09	4.17556719319841e-07	CAMK2N1	1	20482391	20486220	-	2615	protein_coding	calcium/calmodulin dependent protein kinase II inhibitor 1 [Source:HGNC Symbol;Acc:HGNC:24190]	-	5616	654	59.7699497260403	10.1697322363097
ENSG00000133048	28.8768357539711	220.495726553341	-2.92659245884307	6.046745328059e-09	4.41412408948307e-07	CHI3L1	1	203178931	203186749	-	3408	protein_coding	chitinase 3 like 1 [Source:HGNC Symbol;Acc:HGNC:1932]	-	35	182	0.285822190239691	2.17157715934933
ENSG00000130487	18.145508378609	156.290544052552	-3.09660450335701	6.08212743977944e-09	4.42612140165881e-07	KLHDC7B	22	50545891	50551023	+	5133	protein_coding	kelch domain containing 7B [Source:HGNC Symbol;Acc:HGNC:25145]	-	22	129	0.119283095574357	1.02193178990401
ENSG00000123999	10.7160683627995	112.679463942193	-3.37727681746497	6.66806168754472e-09	4.83745096338648e-07	INHA	2	219569162	219575713	+	1753	protein_coding	inhibin subunit alpha [Source:HGNC Symbol;Acc:HGNC:6065]	-	13	93	0.206390128210891	2.15726995854145
ENSG00000189221	157.65176568483	16.9771871168859	3.20739988072756	6.7214558525021e-09	4.86109005307892e-07	MAOA	X	43654907	43746824	+	5528	protein_coding	monoamine oxidase A [Source:HGNC Symbol;Acc:HGNC:6833]	-	191	14	0.961596375068954	0.102982508057755
ENSG00000186193	174.986828656108	19.4000382617356	3.16643153853499	7.17910484141023e-09	5.17604595973281e-07	SAPCD2	9	137062124	137070588	-	3848	protein_coding	suppressor APC domain containing 2 [Source:HGNC Symbol;Acc:HGNC:28055]	-	212	16	1.53330404781271	0.16907849852785
ENSG00000162630	36.306190151111	259.261114494239	-2.83124501677825	7.31476590940245e-09	5.25762866595819e-07	B3GALT2	1	193179045	193186654	-	3274	protein_coding	beta-1,3-galactosyltransferase 2 [Source:HGNC Symbol;Acc:HGNC:917]	-	44	214	0.374025735847998	2.65789953687626
ENSG00000198826	1702.9482357397	288.335153941428	2.56180659421804	7.64682359937847e-09	5.47944169575095e-07	ARHGAP11A	15	32615144	32639949	+	6428	protein_coding	Rho GTPase activating protein 11A [Source:HGNC Symbol;Acc:HGNC:15783]	-	2063	238	8.93204380925839	1.50558247934593
ENSG00000121769	1939.86066531879	330.734793201423	2.55185016030261	7.79857857583291e-09	5.57109466457054e-07	FABP3	1	31365625	31376850	-	1026	protein_coding	fatty acid binding protein 3 [Source:HGNC Symbol;Acc:HGNC:3557]	-	2350	273	63.7452731047517	10.8197879518458
ENSG00000188312	225.34105331755	29.0914373718896	2.94910895757827	7.95691435237153e-09	5.66687558754265e-07	CENPP	9	92325484	92620533	+	9794	protein_coding	centromere protein P [Source:HGNC Symbol;Acc:HGNC:32933]	-	273	24	0.775764732471671	0.0996447920668523
ENSG00000143228	634.778596675695	100.56527146851	2.65692558543419	8.15414797778601e-09	5.78585045539543e-07	NUF2	1	163266576	163355764	+	3362	protein_coding	NUF2, NDC80 kinetochore complex component [Source:HGNC Symbol;Acc:HGNC:14621]	-	769	83	6.36584581214455	1.00388472586665
ENSG00000171812	1025.2300984941	5829.36151432437	-2.50722284743729	8.17350449606375e-09	5.78585045539543e-07	COL8A2	1	36095236	36125220	-	4670	protein_coding	collagen type VIII alpha 2 chain [Source:HGNC Symbol;Acc:HGNC:2216]	-	1242	4812	7.40171229260561	41.8998242499575
ENSG00000109674	435.012706680989	65.4340960664249	2.73108064810499	8.36034617709555e-09	5.90023222649402e-07	NEIL3	4	177309836	177362943	+	2959	protein_coding	nei like DNA glycosylase 3 [Source:HGNC Symbol;Acc:HGNC:24573]	-	527	54	4.95670570970432	0.742082615877388
ENSG00000111665	1062.37664699159	176.884660860713	2.58574393661095	8.41180066167174e-09	5.91866456194734e-07	CDCA3	12	6844793	6852066	-	5653	protein_coding	cell division cycle associated 3 [Source:HGNC Symbol;Acc:HGNC:14624]	-	1287	146	6.33617328509032	1.05021286375525
ENSG00000249669	189.845453093613	1121.79083360372	-2.56199754148377	9.25179539576387e-09	6.49014836171304e-07	CARMN	5	149406689	149432835	+	17988	lincRNA	cardiac mesoderm enhancer-associated non-coding RNA [Source:HGNC Symbol;Acc:HGNC:42872]	-	230	926	0.355854483302327	2.09330047018278
ENSG00000127951	212.13338847636	1245.35547944845	-2.55270146991867	9.31329708874025e-09	6.51373113751414e-07	FGL2	7	77193371	77199848	-	4604	protein_coding	fibrinogen like 2 [Source:HGNC Symbol;Acc:HGNC:3696]	-	257	1028	1.5535502063707	9.0794859915366
ENSG00000166603	23.0984363944667	180.518916573054	-2.95854729761777	9.34485943492537e-09	6.51629601193602e-07	MC4R	18	60371062	60372775	-	1714	protein_coding	melanocortin 4 receptor [Source:HGNC Symbol;Acc:HGNC:6932]	-	28	149	0.454647385921524	3.53491450145639
ENSG00000237649	1935.73327107728	333.157629685032	2.53825074584595	9.43700003207611e-09	6.56096192706244e-07	KIFC1	6	33391536	33409924	+	3345	protein_coding	kinesin family member C1 [Source:HGNC Symbol;Acc:HGNC:6389]	-	2345	275	19.5107610255815	3.34302816035447
ENSG00000172296	189.019973978022	23.0343142878861	3.03114637657305	9.76892767385468e-09	6.77157716502212e-07	SPTLC3	20	13008979	13169103	+	8520	protein_coding	serine palmitoyltransferase long chain base subunit 3 [Source:HGNC Symbol;Acc:HGNC:16253]	-	229	19	0.748037503598733	0.0906812440167854
ENSG00000142627	321.922094600023	1851.06452500178	-2.52303796289767	1.03347274181221e-08	7.1425808428205e-07	EPHA2	1	16124337	16156087	-	4159	protein_coding	EPH receptor A2 [Source:HGNC Symbol;Acc:HGNC:3386]	-	390	1528	2.60977562938466	14.9395631048349
ENSG00000249242	198.925723228309	24.2457392989721	3.03116739409956	1.10174706404925e-08	7.59197976878775e-07	TMEM150C	4	82483170	82562357	-	3671	protein_coding	transmembrane protein 150C [Source:HGNC Symbol;Acc:HGNC:37263]	-	241	20	1.82709085002284	0.22153843037836
ENSG00000104415	145.269576899417	860.124523447387	-2.56462488420992	1.11898598765326e-08	7.68809196222948e-07	WISP1	8	133191039	133231690	+	5190	protein_coding	WNT1 inducible signaling pathway protein 1 [Source:HGNC Symbol;Acc:HGNC:12769]	-	176	710	0.943784400128204	5.5628129125478
ENSG00000105011	1158.13219409569	197.478775933003	2.55143386344857	1.17884270450845e-08	8.07559107839221e-07	ASF1B	19	14119509	14136956	-	2304	protein_coding	anti-silencing function 1B histone chaperone [Source:HGNC Symbol;Acc:HGNC:20996]	-	1403	163	16.9473844263966	2.87679286460049
ENSG00000273038	137.840263157038	817.724889604911	-2.56736573504244	1.19570763493388e-08	8.16717261756004e-07	AL365203.2	10	32887255	32889311	-	2057	lincRNA	novel transcript	-	167	675	2.25948604853471	13.3435978389717
ENSG00000117152	146.920535457689	863.758777772517	-2.55441894055506	1.29138822449163e-08	8.79499385542987e-07	RGS4	1	163068775	163076802	+	4836	protein_coding	regulator of G protein signaling 4 [Source:HGNC Symbol;Acc:HGNC:10000]	-	178	713	1.02438024537376	5.99524176030002
ENSG00000185742	27.2258658975575	199.90161290823	-2.86972180729172	1.30249573818569e-08	8.84208841213911e-07	C11orf87	11	109422120	109429114	+	5884	protein_coding	chromosome 11 open reading frame 87 [Source:HGNC Symbol;Acc:HGNC:33788]	-	33	165	0.156087728479735	1.14028849725211
ENSG00000253958	457.300636950543	71.4911978492991	2.67561726268094	1.30587350264897e-08	8.84208841213911e-07	CLDN23	8	8701938	8704106	+	2169	protein_coding	claudin 23 [Source:HGNC Symbol;Acc:HGNC:17591]	-	554	59	7.10849557376834	1.10610389804561
ENSG00000169031	4.1119716432257	64.222675531596	-3.91986560464616	1.3272876239176e-08	8.96110950714312e-07	COL4A3	2	227164565	227314792	+	9124	protein_coding	collagen type IV alpha 3 chain [Source:HGNC Symbol;Acc:HGNC:2204]	-	5	53	0.0152514878239003	0.236207702924731
ENSG00000224397	133.712866456395	13.3429115511922	3.31512103320322	1.39101168751307e-08	9.3642746456211e-07	SMIM25	20	50267486	50279795	+	2451	lincRNA	small integral membrane protein 25 [Source:HGNC Symbol;Acc:HGNC:50328]	-	162	11	1.83949744060817	0.182495784518738
ENSG00000051523	866.738157804414	4800.86756158682	-2.46942994800833	1.42313433374208e-08	9.55299368856755e-07	CYBA	16	88643283	88651152	-	3357	protein_coding	cytochrome b-245 alpha chain [Source:HGNC Symbol;Acc:HGNC:2577]	-	1050	3963	8.70493319335894	48.0038637368608
ENSG00000150048	1.38777878078145e-17	42.4170918457172	-8.4365230339896	1.50713727264673e-08	1.00590647682936e-06	CLEC1A	12	10069554	10111627	-	3169	protein_coding	C-type lectin domain family 1 member A [Source:HGNC Symbol;Acc:HGNC:24355]	-	0	35	0	0.449106425168248
ENSG00000270562	1.38777878078145e-17	42.4170918457172	-8.4365230339896	1.50713727264673e-08	1.00590647682936e-06	AC097634.1	3	71584943	71587409	+	2467	lincRNA	novel transcript	-	0	35	0	0.576902416440283
ENSG00000041353	671.925145864609	111.468044786817	2.5906049168401	1.54843862885778e-08	1.03052781681247e-06	RAB27B	18	54717860	54895516	+	7432	protein_coding	RAB27B, member RAS oncogene family [Source:HGNC Symbol;Acc:HGNC:9767]	-	814	92	3.04821915965788	0.503367984180196
ENSG00000161800	3044.35136289091	548.790065956847	2.47159752952503	1.62627601445223e-08	1.07925590050012e-06	RACGAP1	12	49976923	50033136	-	4487	protein_coding	Rac GTPase activating protein 1 [Source:HGNC Symbol;Acc:HGNC:9804]	-	3688	453	22.8750645086081	4.10530658343313
ENSG00000173597	80.0566900044491	4.86302032952232	4.01264203619603	1.66167072798408e-08	1.09962119562913e-06	SULT1B1	4	69721162	69787961	-	7356	protein_coding	sulfotransferase family 1B member 1 [Source:HGNC Symbol;Acc:HGNC:17845]	-	97	4	0.366992761441295	0.0221116796606569
ENSG00000140545	4950.38201842771	26854.7337581902	-2.4395302661694	1.70785808934754e-08	1.1269933606542e-06	MFGE8	15	88898683	88913411	-	6837	protein_coding	milk fat globule-EGF factor 8 protein [Source:HGNC Symbol;Acc:HGNC:7036]	-	5997	22168	24.4115836099717	131.845222080646
ENSG00000082175	53.6413123112591	1.22907262590281	5.3330423003574	1.77190140698772e-08	1.16268586705711e-06	PGR	11	101029624	101130524	-	15404	protein_coding	progesterone receptor [Source:HGNC Symbol;Acc:HGNC:8910]	ESR-like	65	1	0.117437644363053	0.00263979348844118
ENSG00000103710	53.6413123112591	1.22907262590281	5.3330423003574	1.77190140698772e-08	1.16268586705711e-06	RASL12	15	65053337	65076690	-	2802	protein_coding	RAS like family 12 [Source:HGNC Symbol;Acc:HGNC:30289]	-	65	1	0.645613659446275	0.0145122694132577
ENSG00000168675	17.3200185445979	139.330681390726	-2.99765821216946	1.90711551663469e-08	1.24790527923211e-06	LDLRAD4	18	13217498	13652755	+	16759	protein_coding	low density lipoprotein receptor class A domain containing 4 [Source:HGNC Symbol;Acc:HGNC:1224]	-	21	115	0.0348737522884491	0.279031479982936
ENSG00000139220	46.2119788694539	1.38777878078145e-17	8.56085643780511	2.20514577691473e-08	1.43089459302023e-06	PPFIA2	12	81257975	81759553	-	8573	protein_coding	PTPRF interacting protein alpha 2 [Source:HGNC Symbol;Acc:HGNC:9246]	-	56	0	0.181795315401725	0
ENSG00000228960	1.63528291510309	48.474201638026	-4.77551786741386	2.20514577691473e-08	1.43089459302023e-06	OR2A9P	7	144294480	144300934	+	3337	transcribed_unprocessed_pseudogene	olfactory receptor family 2 subfamily A member 9 pseudogene [Source:HGNC Symbol;Acc:HGNC:8236]	-	2	40	0.0166802007677874	0.487424379933449
ENSG00000143473	1.63528291510309	48.474201638026	-4.77551786741386	2.20514577691473e-08	1.43089459302023e-06	KCNH1	1	210676823	211134180	-	9812	protein_coding	potassium voltage-gated channel subfamily H member 1 [Source:HGNC Symbol;Acc:HGNC:6250]	-	2	40	0.00567283224236716	0.165769991422536
ENSG00000111981	122.981634347717	708.697259219138	-2.52532891458462	2.22999382578552e-08	1.44300985513434e-06	ULBP1	6	149964007	149973710	+	3142	protein_coding	UL16 binding protein 1 [Source:HGNC Symbol;Acc:HGNC:14893]	-	149	585	1.31979832341723	7.5709982985772
ENSG00000162063	964.970141968727	169.616149272488	2.5075223008042	2.30087511285023e-08	1.48476360873429e-06	CCNF	16	2429394	2458854	+	6309	protein_coding	cyclin F [Source:HGNC Symbol;Acc:HGNC:1591]	-	1169	140	5.15681401376625	0.90234158272828
ENSG00000112320	89.9624495866957	7.28581380516325	3.60763683582653	2.33454277035954e-08	1.49821206361535e-06	SOBP	6	107489958	107660167	+	6904	protein_coding	sine oculis binding protein homolog [Source:HGNC Symbol;Acc:HGNC:29256]	-	109	6	0.439393066763443	0.0353389735480428
ENSG00000173947	89.9624495866957	7.28581380516325	3.60763683582653	2.33454277035954e-08	1.49821206361535e-06	PIFO	1	111346288	111353013	+	4261	protein_coding	primary cilia formation [Source:HGNC Symbol;Acc:HGNC:27009]	-	109	6	0.711938449409718	0.0572589235803069
ENSG00000164742	123.807113779463	13.3429115511922	3.20419554871384	2.3739987431751e-08	1.51935919563206e-06	ADCY1	7	45574140	45723116	+	13812	protein_coding	adenylate cyclase 1 [Source:HGNC Symbol;Acc:HGNC:232]	-	150	11	0.302247121862004	0.0323846776611228
ENSG00000105376	15.6690368244133	132.062168196862	-3.06374503246678	2.5464658408093e-08	1.625285301675e-06	ICAM5	19	10289981	10296778	+	3906	protein_coding	intercellular adhesion molecule 5 [Source:HGNC Symbol;Acc:HGNC:5348]	-	19	109	0.135378234674862	1.13474354829962
ENSG00000128487	180.765182697589	1010.34036843346	-2.48170631988805	2.59105763908148e-08	1.64923995773688e-06	SPECC1	17	20009344	20319026	+	13676	protein_coding	sperm antigen with calponin homology and coiled-coil domains 1 [Source:HGNC Symbol;Acc:HGNC:30615]	-	219	834	0.445669083127425	2.47976440473973
ENSG00000034971	23.0984363944667	169.616149272488	-2.86872481360083	2.6474935107222e-08	1.68058283724105e-06	MYOC	1	171635417	171652683	-	2099	protein_coding	myocilin [Source:HGNC Symbol;Acc:HGNC:7610]	-	28	140	0.371255654821102	2.71218344232145
ENSG00000109743	345.035504890963	1869.23579632635	-2.43713856279974	2.81224020134e-08	1.78032333613286e-06	BST1	4	15702950	15738313	+	2980	protein_coding	bone marrow stromal cell antigen 1 [Source:HGNC Symbol;Acc:HGNC:1118]	-	418	1543	3.90379948391956	21.0548971934388
ENSG00000187173	44.5610150733995	1.38777878078145e-17	8.50853050437808	2.95108433972746e-08	1.85814906134861e-06	LCE2A	1	152698364	152699442	+	592	protein_coding	late cornified envelope 2A [Source:HGNC Symbol;Acc:HGNC:29469]	-	54	0	2.53863075840689	0
ENSG00000198879	44.5610150733995	1.38777878078145e-17	8.50853050437808	2.95108433972746e-08	1.85814906134861e-06	SFMBT2	10	7158624	7411486	-	9953	protein_coding	Scm like with four mbt domains 2 [Source:HGNC Symbol;Acc:HGNC:20256]	-	54	0	0.150996625035354	0
ENSG00000101115	2.46086274524869	54.5313086953994	-4.3937422218291	2.98150025080763e-08	1.86723447342805e-06	SALL4	20	51782331	51802520	-	5772	protein_coding	spalt like transcription factor 4 [Source:HGNC Symbol;Acc:HGNC:15924]	zf-C2H2	3	45	0.014465132526535	0.317022184739719
ENSG00000119283	51.9903497810758	1.22907262590281	5.28805893280481	2.98150025080763e-08	1.86723447342805e-06	TRIM67	1	231162112	231221556	+	9326	protein_coding	tripartite motif containing 67 [Source:HGNC Symbol;Acc:HGNC:31859]	-	63	1	0.188006395432807	0.00436021648037186
ENSG00000186871	493.621708230151	82.3939779159347	2.58135586574402	3.00606310091066e-08	1.87345631129717e-06	ERCC6L	X	72204657	72239047	-	4364	protein_coding	ERCC excision repair 6 like, spindle assembly checkpoint helicase [Source:HGNC Symbol;Acc:HGNC:20794]	-	598	68	3.81367716743123	0.633618186279666
ENSG00000206262	356.592209914592	56.9541508708798	2.64429479976381	3.0074748147964e-08	1.87345631129717e-06	FOXL2NB	3	138947234	138953451	+	4567	protein_coding	FOXL2 neighbor [Source:HGNC Symbol;Acc:HGNC:34428]	-	432	47	2.63257176961135	0.418475762669051
ENSG00000146670	1250.58582563194	227.764237009209	2.45648382651034	3.19600403807896e-08	1.98560250876395e-06	CDCA5	11	65066300	65084164	-	3925	protein_coding	cell division cycle associated 5 [Source:HGNC Symbol;Acc:HGNC:14626]	-	1515	188	10.7423786487378	1.9476981483919
ENSG00000132359	115.552319131041	12.1314875087593	3.24094937021108	3.26825757243139e-08	2.02510601835536e-06	RAP1GAP2	17	2755705	3037739	+	7530	protein_coding	RAP1 GTPase activating protein 2 [Source:HGNC Symbol;Acc:HGNC:29176]	-	140	10	0.517440650378149	0.0540018312031182
ENSG00000217094	7.41405488468566	84.8168174745873	-3.49119904609334	3.42911709199836e-08	2.11247462979642e-06	PPIAP31	10	32188323	32188817	-	495	processed_pseudogene	peptidylprolyl isomerase A pseudogene 31 [Source:HGNC Symbol;Acc:HGNC:44962]	-	9	70	0.506016636019151	5.7503768135684
ENSG00000272825	24.7494091254714	178.096079437299	-2.84003690657074	3.43490646680273e-08	2.11247462979642e-06	AL844908.1	21	44936303	44936954	+	652	antisense	novel transcript	-	30	147	1.28056357274785	9.16797039525207
ENSG00000103175	17.3200185445979	134.485005975415	-2.94662978918346	3.4363885244976e-08	2.11247462979642e-06	WFDC1	16	84294646	84329851	+	8785	protein_coding	WAP four-disulfide core domain 1 [Source:HGNC Symbol;Acc:HGNC:15466]	-	21	111	0.0665280836200477	0.513788851161096
ENSG00000267669	109.773962393503	10.9200647184394	3.31742553485395	3.4940700226128e-08	2.13905561144319e-06	AC098847.1	18	59821040	59825261	+	1114	transcribed_processed_pseudogene	ribosomal protein, large, P0 pseudogene	-	133	9	3.32272144746866	0.328519219087551
ENSG00000013810	3105.43679753184	585.132610172872	2.40776547680727	3.49794196734289e-08	2.13905561144319e-06	TACC3	4	1721490	1745176	+	6528	protein_coding	transforming acidic coiled-coil containing protein 3 [Source:HGNC Symbol;Acc:HGNC:11524]	-	3762	483	16.0385879532357	3.00864154515056
ENSG00000274602	62.7216025608628	376.768685733393	-2.5838871850189	3.6103008371673e-08	2.20200071948376e-06	PI4KAP1	22	18533646	18577968	-	4812	transcribed_unprocessed_pseudogene	phosphatidylinositol 4-kinase alpha pseudogene 1 [Source:HGNC Symbol;Acc:HGNC:33576]	-	76	311	0.43955726071489	2.62807789622606
ENSG00000165891	1067.32952012221	195.05593893998	2.45145427869009	3.7740778570088e-08	2.29589736301369e-06	E2F7	12	77021247	77065580	-	6303	protein_coding	E2F transcription factor 7 [Source:HGNC Symbol;Acc:HGNC:23820]	E2F	1293	161	5.70924529121084	1.03868062862885
ENSG00000168743	14.8435447878014	122.370816556297	-3.03125861042411	3.96332767514755e-08	2.40476193484278e-06	NPNT	4	105894775	106004027	+	6117	protein_coding	nephronectin [Source:HGNC Symbol;Acc:HGNC:27405]	-	18	101	0.0818957772860813	0.671407760093305
ENSG00000108639	112.250401048479	627.53224484682	-2.48144491005238	4.03790517489885e-08	2.44366489341029e-06	SYNGR2	17	78168558	78173527	+	4074	protein_coding	synaptogyrin 2 [Source:HGNC Symbol;Acc:HGNC:11499]	-	136	518	0.92906343579363	5.17025779776658
ENSG00000004799	261.662130006478	39.9942470243359	2.70680518536593	4.1300914611452e-08	2.49299577602977e-06	PDK4	7	95583499	95596491	-	4519	protein_coding	pyruvate dehydrogenase kinase 4 [Source:HGNC Symbol;Acc:HGNC:8812]	-	317	33	1.95229034056072	0.296944346883444
ENSG00000136842	75.1038091141381	4.86302032952232	3.92066941047166	4.31451648560636e-08	2.59760580164342e-06	TMOD1	9	97501180	97601748	+	3708	protein_coding	tropomodulin 1 [Source:HGNC Symbol;Acc:HGNC:11871]	-	91	4	0.683013285673099	0.0438655651520474
ENSG00000078018	378.880140835253	63.0112549320238	2.58617599737598	4.57797681609362e-08	2.74913980524285e-06	MAP2	2	209424058	209734118	+	11559	protein_coding	microtubule associated protein 2 [Source:HGNC Symbol;Acc:HGNC:6839]	-	459	52	1.10514663693256	0.182930677618245
ENSG00000116194	127.93451083737	705.063004857757	-2.46101251936055	4.62338355400851e-08	2.76928820055484e-06	ANGPTL1	1	178849705	178871052	-	3403	protein_coding	angiopoietin like 1 [Source:HGNC Symbol;Acc:HGNC:489]	-	155	582	1.26764379137915	6.95447737803165
ENSG00000118898	786.666708242899	142.964937836106	2.45928254112943	4.83518562847446e-08	2.88874517343129e-06	PPL	16	4882507	4960741	-	7686	protein_coding	periplakin [Source:HGNC Symbol;Acc:HGNC:9273]	-	953	118	3.45080171440851	0.624288148545649
ENSG00000280099	2.46086274524869	52.1084661652603	-4.32830461068198	5.0709887727121e-08	3.01420604912353e-06	AL603750.1	1	85152487	85154203	-	1717	TEC	TEC	-	3	43	0.0486271082953756	1.01836068289212
ENSG00000196932	50.3393870065277	1.22907262590281	5.24162771441077	5.0709887727121e-08	3.01420604912353e-06	TMEM26	10	61406643	61453450	-	6907	protein_coding	transmembrane protein 26 [Source:HGNC Symbol;Acc:HGNC:28550]	-	61	1	0.245792068024359	0.00588727072476444
ENSG00000228716	1593.98502761368	302.87217330178	2.39548099010463	5.31305863220922e-08	3.15007740224384e-06	DHFR	5	80626228	80654983	-	4409	protein_coding	dihydrofolate reductase [Source:HGNC Symbol;Acc:HGNC:2861]	-	1931	250	12.1890444156076	2.30570304467838
ENSG00000178999	974.05040939673	180.518916573054	2.43121003617157	5.37204529925471e-08	3.17698678963519e-06	AURKB	17	8204733	8210600	-	2241	protein_coding	aurora kinase B [Source:HGNC Symbol;Acc:HGNC:11390]	-	1180	149	14.6543862907822	2.70363384894969
ENSG00000144810	3764.99439570176	19118.6178824458	-2.34421390444405	5.41859504496884e-08	3.19642374369879e-06	COL8A1	3	99638475	99799226	+	9408	protein_coding	collagen type VIII alpha 1 chain [Source:HGNC Symbol;Acc:HGNC:2215]	-	4561	15782	13.4924323159634	68.2131638749841
ENSG00000272438	0.809840497772836	37.571401617828	-5.31231510998018	5.79163448172947e-08	3.40787358924938e-06	AL645608.6	1	904834	915976	+	351	lincRNA	novel transcript	-	1	31	0.0792903560713769	3.59135255206378
ENSG00000183801	1030.18297162898	192.63310192857	2.41837842919799	5.82045313006494e-08	3.41622575674163e-06	OLFML1	11	7485388	7511377	+	3436	protein_coding	olfactomedin like 1 [Source:HGNC Symbol;Acc:HGNC:24473]	-	1248	159	10.108551192187	1.88168720735033
ENSG00000153162	63.5470832305177	365.86592182746	-2.5227127127977	5.92719625574125e-08	3.47015800837382e-06	BMP6	6	7726797	7881422	+	2780	protein_coding	bone morphogenetic protein 6 [Source:HGNC Symbol;Acc:HGNC:1073]	-	77	302	0.770856278252195	4.41738864265334
ENSG00000233016	129.585469615619	696.583078010085	-2.42507964821563	6.33654260926156e-08	3.70054088380875e-06	SNHG7	9	136721366	136728184	-	4345	antisense	small nucleolar RNA host gene 7 [Source:HGNC Symbol;Acc:HGNC:28254]	-	157	575	1.00562799816464	5.38122965826699
ENSG00000118113	14.0180518446798	113.890883079051	-3.00951070841255	6.43661186852355e-08	3.74960731293542e-06	MMP8	11	102711795	102727050	-	3438	protein_coding	matrix metallopeptidase 8 [Source:HGNC Symbol;Acc:HGNC:7175]	-	17	94	0.137616508050583	1.11179686335634
ENSG00000104689	63.5470832305177	363.443085395058	-2.51312988954303	6.49255912388765e-08	3.77279057547302e-06	TNFRSF10A	8	23190452	23225126	-	2951	protein_coding	TNF receptor superfamily member 10a [Source:HGNC Symbol;Acc:HGNC:11904]	-	77	300	0.726187886662522	4.13385756312585
ENSG00000002745	24.7494091254714	170.827567886413	-2.77995819663329	6.58770664352338e-08	3.81858131991827e-06	WNT16	7	121325367	121341104	+	3261	protein_coding	Wnt family member 16 [Source:HGNC Symbol;Acc:HGNC:16267]	-	30	141	0.256034176458632	1.75821417489379
ENSG00000149633	65.1980444577276	373.134431105157	-2.5141612734612	6.81380850400669e-08	3.93986551122763e-06	KIAA1755	20	38210488	38260772	-	8083	protein_coding	KIAA1755 [Source:HGNC Symbol;Acc:HGNC:29372]	-	79	308	0.272008200359175	1.54946439440208
ENSG00000122877	13.1925578820197	107.833787204612	-3.01742381461816	7.10696845767168e-08	4.09922921410396e-06	EGR2	10	62811996	62919900	-	3689	protein_coding	early growth response 2 [Source:HGNC Symbol;Acc:HGNC:3239]	zf-C2H2	16	89	0.12070876652124	0.981035706624931
ENSG00000164484	1578.30092946818	7850.00687683669	-2.31421536434812	8.07769783014285e-08	4.64766062345165e-06	TMEM200A	6	130365734	130443063	+	6137	protein_coding	transmembrane protein 200A [Source:HGNC Symbol;Acc:HGNC:21075]	-	1912	6480	8.67080160400422	42.9360754840709
ENSG00000205578	1.38777878078145e-17	36.3599786797935	-8.21482447345808	8.20481551578339e-08	4.7092012395258e-06	POM121B	7	73293497	73301161	+	2487	unprocessed_pseudogene	POM121 transmembrane nucleoporin B (pseudogene) [Source:HGNC Symbol;Acc:HGNC:34004]	-	0	30	0	0.490511205017466
ENSG00000234745	8845.81669062245	43676.4852534338	-2.30377058129972	8.58130345070303e-08	4.91321687765742e-06	HLA-B	6	31269491	31357188	-	3051	protein_coding	major histocompatibility complex, class I, B [Source:HGNC Symbol;Acc:HGNC:4932]	-	10716	36054	97.7502736601007	480.523586599314
ENSG00000103257	1638.56088549211	8116.51885507854	-2.30832954764173	8.63331823533295e-08	4.93091232218527e-06	SLC7A5	16	87830023	87869488	-	4745	protein_coding	solute carrier family 7 member 5 [Source:HGNC Symbol;Acc:HGNC:11063]	-	1985	6700	11.6426483113574	57.4172051850056
ENSG00000243970	54.4667934902162	312.563519428698	-2.51754683307692	8.68365262252679e-08	4.947564030786e-06	PPIEL	1	39522280	39559671	-	5416	transcribed_unprocessed_pseudogene	peptidylprolyl isomerase E like pseudogene [Source:HGNC Symbol;Acc:HGNC:33195]	-	66	258	0.339150736475169	1.93706642451155
ENSG00000146918	2557.31884330577	508.81326704581	2.32920347026267	9.1004031255471e-08	5.1723945745202e-06	NCAPG2	7	158631311	158704829	-	6988	protein_coding	non-SMC condensin II complex subunit G2 [Source:HGNC Symbol;Acc:HGNC:21904]	-	3098	420	12.3383192059678	2.44399243507415
ENSG00000273136	293.855810150191	48.474201638026	2.59736447968411	9.22312519040606e-08	5.22942243805548e-06	NBPF26	1	120723923	120841481	+	6032	protein_coding	NBPF member 26 [Source:HGNC Symbol;Acc:HGNC:49571]	-	356	40	1.64254073827171	0.269651053686658
ENSG00000183840	6.58854348667582	73.9140381849019	-3.45995811291587	9.49516469662843e-08	5.37063068555061e-06	GPR39	2	132416574	132646559	+	3387	protein_coding	G protein-coupled receptor 39 [Source:HGNC Symbol;Acc:HGNC:4496]	-	8	61	0.0657358487890246	0.732349014659825
ENSG00000145386	2544.11118175315	507.601848891869	2.32517180100097	9.59967291258865e-08	5.41662703473601e-06	CCNA2	4	121816444	121823933	-	2798	protein_coding	cyclin A2 [Source:HGNC Symbol;Acc:HGNC:1578]	-	3082	419	30.6557826917821	6.08933372316018
ENSG00000113810	4417.94816287411	890.409976138037	2.3107094830567	9.75441428942648e-08	5.49067753737356e-06	SMC4	3	160399274	160434962	+	8457	protein_coding	structural maintenance of chromosomes 4 [Source:HGNC Symbol;Acc:HGNC:14013]	-	5352	735	17.6127535743877	3.53406450142152
ENSG00000106511	41.2590864004271	1.38777878078145e-17	8.39781607133247	9.79951263922788e-08	5.50280325125873e-06	MEOX2	7	15611212	15686812	-	2500	protein_coding	mesenchyme homeobox 2 [Source:HGNC Symbol;Acc:HGNC:7014]	Homeobox	50	0	0.556618299621066	0
ENSG00000248334	65.1980444577276	363.443085395058	-2.47620607425815	1.02006522837007e-07	5.71432223854314e-06	WHAMMP2	15	28737583	28759204	+	6657	transcribed_unprocessed_pseudogene	WAS protein homolog associated with actin, golgi membranes and microtubules pseudogene 2 [Source:HGNC Symbol;Acc:HGNC:32360]	-	79	300	0.330275241625839	1.83250918864119
ENSG00000188290	17.3200185445979	126.00507352567	-2.85274218996465	1.02536190994029e-07	5.73025220483377e-06	HES4	1	998962	1000172	-	1118	protein_coding	hes family bHLH transcription factor 4 [Source:HGNC Symbol;Acc:HGNC:24149]	bHLH	21	104	0.522763161540357	3.78263989729749
ENSG00000106031	91.6134092760917	8.49722630606108	3.41486700441134	1.03241924270927e-07	5.75592207868461e-06	HOXA13	7	27193503	27200106	-	5086	protein_coding	homeobox A13 [Source:HGNC Symbol;Acc:HGNC:5102]	Homeobox	111	7	0.607399048937656	0.055966113305473
ENSG00000261115	18.145508378609	130.850749288908	-2.8404848820974	1.03577412191209e-07	5.7608770209206e-06	TMEM178B	7	141074232	141480380	+	10656	protein_coding	transmembrane protein 178B [Source:HGNC Symbol;Acc:HGNC:44112]	-	22	108	0.0574587208692917	0.412128840161635
ENSG00000139292	27.2258658975575	175.673242278182	-2.68343079117453	1.05680546879405e-07	5.85798092318425e-06	LGR5	12	71439770	71586310	+	5251	protein_coding	leucine rich repeat containing G protein-coupled receptor 5 [Source:HGNC Symbol;Acc:HGNC:4504]	-	33	145	0.174903864859028	1.12286991809416
ENSG00000140323	167.557516120857	24.2457392989721	2.78378047617021	1.05824826608894e-07	5.85798092318425e-06	DISP2	15	40358235	40378639	+	12754	protein_coding	dispatched RND transporter family member 2 [Source:HGNC Symbol;Acc:HGNC:19712]	-	203	20	0.442972850960782	0.0637656874642433
ENSG00000167992	905.535664195084	174.461823689598	2.37520993489431	1.08053537180869e-07	5.95297358174341e-06	VWCE	11	61258286	61295424	-	4874	protein_coding	von Willebrand factor C and EGF domains [Source:HGNC Symbol;Acc:HGNC:26487]	-	1097	144	6.26395439766423	1.20138009048349
ENSG00000100065	344.210025957788	59.3769927191724	2.53333440287098	1.08273412873887e-07	5.95297358174341e-06	CARD10	22	37490362	37519542	-	5652	protein_coding	caspase recruitment domain family member 10 [Source:HGNC Symbol;Acc:HGNC:16422]	-	417	49	2.05334245348535	0.35253106261526
ENSG00000144191	295.506768077479	49.6856232501934	2.5699084556926	1.08305384085657e-07	5.95297358174341e-06	CNGA3	2	98346155	98398601	+	4378	protein_coding	cyclic nucleotide gated channel alpha 3 [Source:HGNC Symbol;Acc:HGNC:2150]	-	358	41	2.27580346350322	0.380812822004081
ENSG00000105509	13.1925578820197	104.19952943709	-2.96801236278915	1.0981042156206e-07	6.02152921992892e-06	HAS1	19	51713112	51723994	-	2241	protein_coding	hyaluronan synthase 1 [Source:HGNC Symbol;Acc:HGNC:4818]	-	16	86	0.19870354292586	1.56048665107163
ENSG00000099338	4.93750395216914	61.7998342652032	-3.60840450934831	1.12142192658807e-07	6.13499208550289e-06	CATSPERG	19	38335775	38370943	+	9190	protein_coding	cation channel sperm associated auxiliary subunit gamma [Source:HGNC Symbol;Acc:HGNC:25243]	-	6	51	0.0181703471040609	0.225661841533552
ENSG00000165490	299.634162884883	50.8970447578509	2.55522942428648	1.13700786927113e-07	6.20572519303123e-06	DDIAS	11	82899975	82958277	+	5339	protein_coding	DNA damage induced apoptosis suppressor [Source:HGNC Symbol;Acc:HGNC:26351]	-	363	42	1.89223115529544	0.319884231809293
ENSG00000179750	401.168071532079	71.4911978492991	2.48674176012229	1.15947567961176e-07	6.31360183583466e-06	APOBEC3B	22	38982347	38992804	+	1896	protein_coding	apolipoprotein B mRNA editing enzyme catalytic subunit 3B [Source:HGNC Symbol;Acc:HGNC:17352]	-	486	59	7.13387377678898	1.26536885804901
ENSG00000159261	1.38777878078145e-17	35.1485555768229	-8.16608230663449	1.16814322597595e-07	6.33128207860744e-06	CLDN14	21	36460621	36576569	-	2853	protein_coding	claudin 14 [Source:HGNC Symbol;Acc:HGNC:2035]	-	0	29	0	0.413332628104624
ENSG00000109061	1.38777878078145e-17	35.1485555768229	-8.16608230663449	1.16814322597595e-07	6.33128207860744e-06	MYH1	17	10492307	10518543	-	6024	protein_coding	myosin heavy chain 1 [Source:HGNC Symbol;Acc:HGNC:7567]	-	0	29	0	0.195756638111303
ENSG00000134215	52.815831075585	2.4403441941961	4.3786611144636	1.17190899965934e-07	6.33698940556534e-06	VAV3	1	107571160	107965144	-	7271	protein_coding	vav guanine nucleotide exchange factor 3 [Source:HGNC Symbol;Acc:HGNC:12659]	-	64	2	0.244970232263432	0.0111850856542286
ENSG00000100504	1321.57700690921	261.683951157142	2.33593381998639	1.18998947186707e-07	6.41989701219741e-06	PYGL	14	50857891	50944736	-	4798	protein_coding	glycogen phosphorylase L [Source:HGNC Symbol;Acc:HGNC:9725]	-	1601	216	9.28663920063908	1.83061480648703
ENSG00000169291	40.4336039829172	1.38777878078145e-17	8.36875701693744	1.33489301291567e-07	7.16852891533566e-06	SHE	1	154469772	154502113	-	8441	protein_coding	Src homology 2 domain containing E [Source:HGNC Symbol;Acc:HGNC:27004]	-	49	0	0.161558444979459	0
ENSG00000102383	40.4336039829172	1.38777878078145e-17	8.36875701693744	1.33489301291567e-07	7.16852891533566e-06	ZDHHC15	X	75368427	75523502	-	6820	protein_coding	zinc finger DHHC-type containing 15 [Source:HGNC Symbol;Acc:HGNC:20342]	-	49	0	0.199958186814019	0
ENSG00000167900	2473.9454797499	505.179012583008	2.29172718439026	1.44549433168553e-07	7.74466687802153e-06	TK1	17	78174075	78187233	-	1861	protein_coding	thymidine kinase 1 [Source:HGNC Symbol;Acc:HGNC:11830]	-	2997	417	44.8195874251567	9.11156851134353
ENSG00000284946	144.444097613594	19.4000382617356	2.88993595790269	1.4494929743201e-07	7.74831942336785e-06	AC068831.7	15	90966190	91022566	-	7148	protein_coding	novel transcript	-	175	16	0.681366832916106	0.0910204340144331
ENSG00000112137	189.019973978022	29.0914373718896	2.69570648588177	1.455556709993e-07	7.7485787805686e-06	PHACTR1	6	12716805	13290484	+	11198	protein_coding	phosphatase and actin regulator 1 [Source:HGNC Symbol;Acc:HGNC:20990]	-	229	24	0.569144448174781	0.0871513746653645
ENSG00000223756	381.35657758971	69.0683573057987	2.46336747892188	1.45617554994418e-07	7.7485787805686e-06	TSSC2	11	3380961	3408978	+	3666	transcribed_unprocessed_pseudogene	tumor suppressing subtransferable candidate 2 pseudogene [Source:HGNC Symbol;Acc:HGNC:12384]	-	462	57	3.50733298451899	0.632245662048291
ENSG00000186638	328.525926147572	58.16557183431	2.49576532475968	1.4649906374962e-07	7.77776847543435e-06	KIF24	9	34252381	34311371	-	6131	protein_coding	kinesin family member 24 [Source:HGNC Symbol;Acc:HGNC:19916]	-	398	48	1.80667169506756	0.318356252977573
ENSG00000102445	208.005993133428	32.7257088507712	2.66444619472736	1.5050206758863e-07	7.97217301331154e-06	RUBCNL	13	46342000	46438190	-	6105	protein_coding	RUN and cysteine rich domain containing beclin 1 interacting protein like [Source:HGNC Symbol;Acc:HGNC:20420]	-	252	27	1.14879452501645	0.179838039343259
ENSG00000204176	8.23956238157449	76.3368783267554	-3.18977109043318	1.51980226702253e-07	8.03225813521412e-06	SYT15	10	46578217	46594173	+	7158	protein_coding	synaptotagmin 15 [Source:HGNC Symbol;Acc:HGNC:17167]	-	10	63	0.0388808535639191	0.357892270249333
ENSG00000197077	418.503128607996	76.3368783267554	2.45327307856979	1.53793169103489e-07	8.10972557620206e-06	KIAA1671	22	24952730	25197448	+	16439	protein_coding	KIAA1671 [Source:HGNC Symbol;Acc:HGNC:29345]	-	507	63	0.85834137693254	0.155836296030459
ENSG00000188157	2952.72321092268	14077.9072404288	-2.25325851007921	1.59018383141076e-07	8.36637259048542e-06	AGRN	1	1020123	1056118	+	10758	protein_coding	agrin [Source:HGNC Symbol;Acc:HGNC:329]	-	3577	11621	9.25368868630114	43.9253695993504
ENSG00000139910	345.860983823738	61.7998342652032	2.48263605506318	1.62490973621636e-07	8.52986324449757e-06	NOVA1	14	26443093	26597754	-	10046	protein_coding	NOVA alternative splicing regulator 1 [Source:HGNC Symbol;Acc:HGNC:7886]	-	419	51	1.16077576916796	0.206433637636208
ENSG00000102452	47.8629423438403	271.375297727443	-2.49972636897888	1.66972471487445e-07	8.745463977459e-06	NALCN	13	101053776	101416492	-	9140	protein_coding	sodium leak channel, non-selective [Source:HGNC Symbol;Acc:HGNC:19082]	-	58	224	0.176607556772548	0.996564209266121
ENSG00000106823	175.812307812714	879.507213174231	-2.32170442030874	1.6927878300507e-07	8.84642588590253e-06	ECM2	9	92493554	92536655	-	4916	protein_coding	extracellular matrix protein 2 [Source:HGNC Symbol;Acc:HGNC:3154]	-	213	726	1.20585534803994	6.00521014614691
ENSG00000105784	38.7826388156643	1.38777878078145e-17	8.30882173302288	1.82531069687214e-07	9.51769149083333e-06	RUNDC3B	7	87627548	87832296	+	4710	protein_coding	RUN domain containing 3B [Source:HGNC Symbol;Acc:HGNC:30286]	-	47	0	0.277718259895861	0
ENSG00000106537	149.39697326266	747.462639007347	-2.321726746461	1.84528598335678e-07	9.60041883545979e-06	TSPAN13	7	16753535	16784536	+	2224	protein_coding	tetraspanin 13 [Source:HGNC Symbol;Acc:HGNC:21643]	-	181	617	2.26501601239687	11.2811622206834
ENSG00000176697	133.712866456395	677.200388048102	-2.33918612578944	1.85409037597451e-07	9.62478915172544e-06	BDNF	11	27654893	27722058	-	7740	protein_coding	brain derived neurotrophic factor [Source:HGNC Symbol;Acc:HGNC:1033]	-	162	559	0.582507522859255	2.93679958692958
ENSG00000137959	163.430120163355	812.879217159637	-2.31334090096369	1.88558865660537e-07	9.7665966781156e-06	IFI44L	1	78619922	78646145	+	10240	protein_coding	interferon induced protein 44 like [Source:HGNC Symbol;Acc:HGNC:17817]	-	198	671	0.53813683264146	2.66456320695128
ENSG00000147883	293.855810150191	1428.27961157927	-2.28052982638146	1.9315014743791e-07	9.98227310652561e-06	CDKN2B	9	22002903	22009363	-	4058	protein_coding	cyclin dependent kinase inhibitor 2B [Source:HGNC Symbol;Acc:HGNC:1788]	-	356	1179	2.44154897320231	11.814224671839
ENSG00000154928	46.2119788694539	259.261114494239	-2.48436324329336	1.93810996932037e-07	9.99431542678229e-06	EPHB1	3	134597801	135260467	+	6956	protein_coding	EPH receptor B1 [Source:HGNC Symbol;Acc:HGNC:3392]	-	56	214	0.224055669772712	1.25100101836298
ENSG00000123612	92.4388890979349	9.70864392428162	3.23771894616507	1.98428568865498e-07	1.02098928825948e-05	ACVR1C	2	157526767	157629005	-	9195	protein_coding	activin A receptor type 1C [Source:HGNC Symbol;Acc:HGNC:18123]	-	112	8	0.338995375516908	0.035378687457051
ENSG00000115380	16492.2272353518	77414.4788540518	-2.23080711727674	1.99417033260187e-07	1.02294947827061e-05	EFEMP1	2	55865967	55924139	-	3962	protein_coding	EGF containing fibulin extracellular matrix protein 1 [Source:HGNC Symbol;Acc:HGNC:3218]	-	19979	63904	140.341708835554	655.868895751302
ENSG00000264343	61.8961218522319	3.65165741400792	4.04540182690762	1.99685343361043e-07	1.02294947827061e-05	NOTCH2NLA	1	146146203	146229026	-	6443	protein_coding	notch 2 N-terminal like A [Source:HGNC Symbol;Acc:HGNC:31862]	-	75	3	0.323966882442806	0.0189337477398485
ENSG00000154839	599.283005098855	116.313721299085	2.36424318948879	2.02155388690371e-07	1.03333695400592e-05	SKA1	18	50374995	50394173	+	2950	protein_coding	spindle and kinetochore associated complex subunit 1 [Source:HGNC Symbol;Acc:HGNC:28109]	-	726	96	6.84923534787956	1.3232828386478
ENSG00000136531	156.000807230831	23.0343142878861	2.75438311546706	2.08789029850477e-07	1.06491522648628e-05	SCN2A	2	165194993	165392310	+	23695	protein_coding	sodium voltage-gated channel alpha subunit 2 [Source:HGNC Symbol;Acc:HGNC:10588]	-	189	19	0.221989572965565	0.0326062122398401
ENSG00000137807	2834.67973585124	594.823955262714	2.25246620751317	2.10317264294809e-07	1.07037283092086e-05	KIF23	15	69414246	69448427	+	6576	protein_coding	kinesin family member 23 [Source:HGNC Symbol;Acc:HGNC:6392]	-	3434	491	14.5333579752033	3.03614948873334
ENSG00000111863	203.053118666473	32.7257088507712	2.62970152550409	2.2030627746642e-07	1.1170737817775e-05	ADTRP	6	11712054	11807046	-	4150	protein_coding	androgen dependent TFPI regulating protein [Source:HGNC Symbol;Acc:HGNC:21214]	-	246	27	1.64973616514195	0.264556922937493
ENSG00000157456	1086.3155337847	221.707144970661	2.29221471214699	2.20449920119618e-07	1.1170737817775e-05	CCNB2	15	59105078	59125045	+	2801	protein_coding	cyclin B2 [Source:HGNC Symbol;Acc:HGNC:1580]	-	1316	183	13.0758600910625	2.65669344446929
ENSG00000164694	3016.28508210875	14094.8670935866	-2.2242702341002	2.22042115950733e-07	1.1227064564089e-05	FNDC1	6	159169397	159272109	+	6854	protein_coding	fibronectin type III domain containing 1 [Source:HGNC Symbol;Acc:HGNC:21184]	-	3654	11635	14.837199203497	69.0280731622928
ENSG00000101670	70.9764076891312	374.345849315338	-2.39657283057349	2.23243166176878e-07	1.12495442775741e-05	LIPG	18	49560699	49599182	+	13112	protein_coding	lipase G, endothelial type [Source:HGNC Symbol;Acc:HGNC:6623]	-	86	309	0.182539558295499	0.958281275079921
ENSG00000100167	71.8018880285296	6.07440977092493	3.5411438789014	2.234498520888e-07	1.12495442775741e-05	SEPT3	22	41969475	41998221	+	7153	protein_coding	septin 3 [Source:HGNC Symbol;Acc:HGNC:10750]	-	87	5	0.33849987464723	0.0284240031427009
ENSG00000180044	37.1316731691282	214.438634416019	-2.52521278330661	2.27929944355883e-07	1.14504161293622e-05	C3orf80	3	160225496	160228213	+	2718	protein_coding	chromosome 3 open reading frame 80 [Source:HGNC Symbol;Acc:HGNC:40048]	-	45	177	0.460776738096909	2.64805668306946
ENSG00000221878	96.5662879920727	10.9200647184394	3.13272811342382	2.30361083476796e-07	1.15477143991802e-05	PSG7	19	42924132	42937178	-	4795	protein_coding	pregnancy specific beta-1-glycoprotein 7 (gene/pseudogene) [Source:HGNC Symbol;Acc:HGNC:9524]	-	117	9	0.679085933844262	0.0763233389079315
ENSG00000142583	9.89056861961162	84.8168174745873	-3.08203515106017	2.31996457730073e-07	1.15810247481524e-05	SLC2A5	1	9035107	9088478	-	6693	protein_coding	solute carrier family 2 member 5 [Source:HGNC Symbol;Acc:HGNC:11010]	-	12	70	0.0498985477024712	0.425285600286323
ENSG00000121957	715.675525870761	142.964937836106	2.32286064356099	2.32017105399629e-07	1.15810247481524e-05	GPSM2	1	108875350	108934545	+	9130	protein_coding	G protein signaling modulator 2 [Source:HGNC Symbol;Acc:HGNC:29501]	-	867	118	2.64287002065424	0.525550789673807
ENSG00000026559	36.306190151111	209.592960642165	-2.52456804571647	2.32779027154335e-07	1.15942816083695e-05	KCNG1	20	51003656	51023129	-	5437	protein_coding	potassium voltage-gated channel modifier subfamily G member 1 [Source:HGNC Symbol;Acc:HGNC:6248]	-	44	173	0.225227194991051	1.29386877855417
ENSG00000173114	28.0513509471436	172.038986493828	-2.61041171753902	2.36221301929647e-07	1.17407013044182e-05	LRRN3	7	111091006	111125454	+	3875	protein_coding	leucine rich repeat neuronal 3 [Source:HGNC Symbol;Acc:HGNC:17200]	-	34	142	0.244193834672468	1.49011607825151
ENSG00000082196	44.5610150733995	251.992604453338	-2.49568160169508	2.37839402001032e-07	1.17740634247038e-05	C1QTNF3	5	34019448	34043832	-	3576	protein_coding	C1q and TNF related 3 [Source:HGNC Symbol;Acc:HGNC:14326]	-	54	208	0.420265494680335	2.36520772101711
ENSG00000183668	201.402160496719	32.7257088507712	2.61793150073549	2.37900596595043e-07	1.17740634247038e-05	PSG9	19	43211791	43269530	-	5048	protein_coding	pregnancy specific beta-1-glycoprotein 9 [Source:HGNC Symbol;Acc:HGNC:9526]	-	244	27	1.34523440082746	0.21749430075091
ENSG00000187134	6553.46193668057	1402.8398316395	2.2238291402602	2.38695154156255e-07	1.17884118416282e-05	AKR1C1	10	4963253	4983283	+	8765	protein_coding	aldo-keto reductase family 1 member C1 [Source:HGNC Symbol;Acc:HGNC:384]	-	7939	1158	25.2081727364041	5.37229809030322
ENSG00000153707	31.3532888576819	1.38777878078145e-17	8.00323752138052	2.40483448154637e-07	1.18018767833872e-05	PTPRD	9	8314246	10612723	-	11165	protein_coding	protein tyrosine phosphatase, receptor type D [Source:HGNC Symbol;Acc:HGNC:9668]	-	38	0	0.0947223259543238	0
ENSG00000250208	31.3532888576819	1.38777878078145e-17	8.00323752138052	2.40483448154637e-07	1.18018767833872e-05	FZD10-DT	12	130144315	130162256	-	11498	processed_transcript	FZD10 divergent transcript [Source:HGNC Symbol;Acc:HGNC:48632]	-	38	0	0.0919790197669182	0
ENSG00000152822	31.3532888576819	1.38777878078145e-17	8.00323752138052	2.40483448154637e-07	1.18018767833872e-05	GRM1	6	146027646	146437598	+	7272	protein_coding	glutamate metabotropic receptor 1 [Source:HGNC Symbol;Acc:HGNC:4593]	-	38	0	0.145431073883392	0
ENSG00000145934	1448.70074998587	6748.82783940669	-2.21976300496464	2.43977190758987e-07	1.19482330736476e-05	TENM2	5	167284799	168264157	+	11042	protein_coding	teneurin transmembrane protein 2 [Source:HGNC Symbol;Acc:HGNC:29943]	-	1755	5571	4.42340661037389	20.5158199446954
ENSG00000171509	438.314622285422	83.6053977137753	2.38893698181619	2.50699034947095e-07	1.22517352643601e-05	RXFP1	4	158315311	158653372	+	5684	protein_coding	relaxin family peptide receptor 1 [Source:HGNC Symbol;Acc:HGNC:19718]	-	531	69	2.5999676029098	0.493626520728432
ENSG00000136160	49.5139055216802	2.4403441941961	4.28577461875348	2.52664489020025e-07	1.22963384656412e-05	EDNRB	13	77895481	77975529	-	5607	protein_coding	endothelin receptor type B [Source:HGNC Symbol;Acc:HGNC:3180]	-	60	2	0.297816104666167	0.01450450468912
ENSG00000163879	49.5139055216802	2.4403441941961	4.28577461875348	2.52664489020025e-07	1.22963384656412e-05	DNALI1	1	37556919	37566857	+	4456	protein_coding	dynein axonemal light intermediate chain 1 [Source:HGNC Symbol;Acc:HGNC:14353]	-	60	2	0.374743020391202	0.0182510677270862
ENSG00000102384	548.103314646326	107.833787204612	2.34459391278663	2.60912710151759e-07	1.26713532414659e-05	CENPI	X	101098218	101163681	+	4321	protein_coding	centromere protein I [Source:HGNC Symbol;Acc:HGNC:3968]	-	664	89	4.27672472747498	0.837547031182451
ENSG00000050555	66.0235250175724	4.86302032952232	3.73512641645385	2.63265340657611e-07	1.27590837297963e-05	LAMC3	9	131009082	131094473	+	7594	protein_coding	laminin subunit gamma 3 [Source:HGNC Symbol;Acc:HGNC:6494]	-	80	4	0.293188464377701	0.0214186878567016
ENSG00000006118	1120.98564567111	5201.8469471938	-2.21410850550297	2.66574472565803e-07	1.28927115510086e-05	TMEM132A	11	60924463	60937159	+	7271	protein_coding	transmembrane protein 132A [Source:HGNC Symbol;Acc:HGNC:31092]	-	1358	4294	5.19796211583969	24.0143788996287
ENSG00000165092	45.3864970133166	248.358349402101	-2.44833207823962	2.87634261741758e-07	1.38646596014532e-05	ALDH1A1	9	72900662	73080442	-	2849	protein_coding	aldehyde dehydrogenase 1 family member A1 [Source:HGNC Symbol;Acc:HGNC:402]	-	55	205	0.537276350985585	2.92593635439429
ENSG00000165304	2014.15376165546	427.648249887244	2.23542125241199	2.87881202066702e-07	1.38646596014532e-05	MELK	9	36572862	36677683	+	3087	protein_coding	maternal embryonic leucine zipper kinase [Source:HGNC Symbol;Acc:HGNC:16870]	-	2440	353	21.9978725473826	4.64987779406208
ENSG00000261474	4.93750395216914	56.9541508708798	-3.49081143266351	2.88451394105576e-07	1.38646596014532e-05	AC026471.4	16	31449535	31453493	-	449	lincRNA	novel transcript	-	6	47	0.371905322686681	4.25652295792774
ENSG00000101255	378.054661916491	1777.1680215974	-2.23247442646069	2.9412281678275e-07	1.41082320329467e-05	TRIB3	20	362835	397559	+	3434	protein_coding	tribbles pseudokinase 3 [Source:HGNC Symbol;Acc:HGNC:16228]	-	458	1467	3.711869266547	17.3713386256132
ENSG00000198865	142.793139028226	20.6114637438086	2.78643848959108	2.978334324224e-07	1.42569446339903e-05	CCDC152	5	42756801	42802360	+	3431	protein_coding	coiled-coil domain containing 152 [Source:HGNC Symbol;Acc:HGNC:34438]	-	173	17	1.40330757555296	0.201479872116326
ENSG00000106689	99.868206867753	12.1314875087593	3.03076990648199	3.04193598243627e-07	1.45316205623131e-05	LHX2	9	124001670	124033301	+	2655	protein_coding	LIM homeobox 2 [Source:HGNC Symbol;Acc:HGNC:6594]	Homeobox	121	10	1.26837691627399	0.153157735954606
ENSG00000092969	21.4474621994857	135.696424846571	-2.6533866535447	3.17279358336857e-07	1.51258077770387e-05	TGFB2	1	218346235	218444619	+	5151	protein_coding	transforming growth factor beta 2 [Source:HGNC Symbol;Acc:HGNC:11768]	-	26	112	0.140478312853307	0.884158112278426
ENSG00000187800	34.6552236917853	201.113031389348	-2.53189770328801	3.2418171233495e-07	1.54233906316587e-05	PEAR1	1	156893698	156916434	+	5530	protein_coding	platelet endothelial aggregation receptor 1 [Source:HGNC Symbol;Acc:HGNC:33631]	-	42	166	0.211374037830785	1.22063669018578
ENSG00000234719	19.796486296669	130.850749288908	-2.71576129428817	3.27975672003842e-07	1.55721782479873e-05	NPIPB2	16	11927373	11976643	-	2719	protein_coding	nuclear pore complex interacting protein family, member B2 [Source:HGNC Symbol;Acc:HGNC:37451]	-	24	108	0.245657212043133	1.61516915070334
ENSG00000165449	8.23956238157449	72.7026180421733	-3.11949757775201	3.30354275995459e-07	1.56532979457483e-05	SLC16A9	10	59650761	59736002	-	4429	protein_coding	solute carrier family 16 member 9 [Source:HGNC Symbol;Acc:HGNC:23520]	-	10	60	0.0628379204810415	0.550869887955944
ENSG00000153044	389.611366751987	75.1254582792119	2.37315180685584	3.35555070774015e-07	1.58481828279902e-05	CENPH	5	69189548	69210357	+	2244	protein_coding	centromere protein H [Source:HGNC Symbol;Acc:HGNC:17268]	-	472	62	5.8539179461039	1.12349799088626
ENSG00000076770	293.855810150191	53.3198874764854	2.46019235403448	3.35824079617087e-07	1.58481828279902e-05	MBNL3	X	132369317	132489968	-	12199	protein_coding	muscleblind like splicing regulator 3 [Source:HGNC Symbol;Acc:HGNC:20564]	-	356	44	0.812181796315679	0.146666831004321
ENSG00000006747	409.422860629295	1901.94408470651	-2.21540692675483	3.40468808866554e-07	1.60349826111345e-05	SCIN	7	12570577	12660179	+	11623	protein_coding	scinderin [Source:HGNC Symbol;Acc:HGNC:21695]	-	496	1570	1.18765670055945	5.49268733258525
ENSG00000255364	1.38777878078145e-17	32.7257088507712	-8.06336081890885	3.47842130366527e-07	1.62837518343929e-05	SMILR	8	122414332	122428551	-	553	lincRNA	smooth muscle induced lncRNA, enhancer of proliferation [Source:HGNC Symbol;Acc:HGNC:51825]	-	0	27	0	1.98537292982024
ENSG00000103569	30.5278046964073	1.38777878078145e-17	7.96491533570059	3.47842130366527e-07	1.62837518343929e-05	AQP9	15	58138169	58185911	+	3235	protein_coding	aquaporin 9 [Source:HGNC Symbol;Acc:HGNC:643]	-	37	0	0.318313401638013	0
ENSG00000145335	29.7023203326031	1.38777878078145e-17	7.92554735862631	3.47842130366527e-07	1.62837518343929e-05	SNCA	4	89724099	89838315	-	4014	protein_coding	synuclein alpha [Source:HGNC Symbol;Acc:HGNC:11138]	-	36	0	0.249604618664155	0
ENSG00000171848	2324.53380839481	501.544758117236	2.21227411126105	3.54061481012653e-07	1.65417523929111e-05	RRM2	2	10120698	10131419	+	5323	protein_coding	ribonucleotide reductase regulatory subunit M2 [Source:HGNC Symbol;Acc:HGNC:10452]	-	2816	414	14.7232494057197	3.16262236763525
ENSG00000139209	126.283552033903	614.206645403359	-2.28073474817827	3.56938043403672e-07	1.66428596684826e-05	SLC38A4	12	46764761	46832408	-	4145	protein_coding	solute carrier family 38 member 4 [Source:HGNC Symbol;Acc:HGNC:14679]	-	153	507	1.02729312234045	4.97378361887711
ENSG00000130513	1107.77798400289	5044.3625963562	-2.18685437065106	3.64236408740901e-07	1.69219426917742e-05	GDF15	19	18374731	18389176	+	2087	protein_coding	growth differentiation factor 15 [Source:HGNC Symbol;Acc:HGNC:30142]	-	1342	4164	17.8960651195848	81.1319164938799
ENSG00000198732	112.250401048479	14.554336362824	2.93855351672184	3.64372310529213e-07	1.69219426917742e-05	SMOC1	14	69854131	70032366	+	4369	protein_coding	SPARC related modular calcium binding 1 [Source:HGNC Symbol;Acc:HGNC:20318]	-	136	12	0.866331983846017	0.111687010014048
ENSG00000244879	189.845453093613	901.312739096653	-2.24632657806747	3.71352037126693e-07	1.72118721969832e-05	GABPB1-AS1	15	50354959	50372202	+	17179	antisense	GABPB1 antisense RNA 1 [Source:HGNC Symbol;Acc:HGNC:44157]	-	230	744	0.372612517937147	1.76107770525556
ENSG00000164109	1078.88622409159	227.764237009209	2.24344770433236	3.76125447214631e-07	1.73985949444233e-05	MAD2L1	4	120055608	120067074	-	5748	protein_coding	mitotic arrest deficient 2 like 1 [Source:HGNC Symbol;Acc:HGNC:6763]	-	1307	188	6.32828912321445	1.3299782937436
ENSG00000016391	213.784346602321	36.3599786797935	2.55248791195046	3.87230953089173e-07	1.7876907241429e-05	CHDH	3	53812335	53846390	-	7758	protein_coding	choline dehydrogenase [Source:HGNC Symbol;Acc:HGNC:24288]	-	259	30	0.929132119114824	0.157244311275901
ENSG00000262580	41.2590864004271	225.341400203215	-2.44519820337691	3.90568027494437e-07	1.79954026080277e-05	AC087741.1	17	80200673	80205949	-	5122	antisense	novel transcript, antisense to CARD14	-	50	186	0.271680154051672	1.47664749602622
ENSG00000185352	79.2312099127314	8.49722630606108	3.20571515443527	3.92609034158174e-07	1.80538327518404e-05	HS6ST3	13	96090839	96839562	+	7806	protein_coding	heparan sulfate 6-O-sulfotransferase 3 [Source:HGNC Symbol;Acc:HGNC:19134]	-	96	7	0.342271052803115	0.0364647261429203
ENSG00000120334	529.117300348706	106.622367970104	2.31002978774701	4.00715400587581e-07	1.8390396380601e-05	CENPL	1	173799550	173824720	-	4914	protein_coding	centromere protein L [Source:HGNC Symbol;Acc:HGNC:17879]	-	641	88	3.63036558869661	0.728200517469154
ENSG00000113319	98.217247455186	12.1314875087593	3.006754190218	4.07349168622692e-07	1.86581893706394e-05	RASGRF2	5	80960672	81230156	+	10717	protein_coding	Ras protein specific guanine nucleotide releasing factor 2 [Source:HGNC Symbol;Acc:HGNC:9876]	-	119	10	0.309030408019534	0.0379428747746085
ENSG00000079841	28.0513509471436	165.981893390418	-2.55873422124224	4.09693571474836e-07	1.87288489817068e-05	RIMS1	6	71886703	72403143	+	12788	protein_coding	regulating synaptic membrane exocytosis 1 [Source:HGNC Symbol;Acc:HGNC:17282]	-	34	137	0.0739952384544739	0.435633633777359
ENSG00000213397	27.2258658975575	161.136218782111	-2.55889502245721	4.26022749379971e-07	1.94372879404612e-05	HAUS7	X	153447666	153495516	-	3968	protein_coding	HAUS augmin like complex subunit 7 [Source:HGNC Symbol;Acc:HGNC:32979]	-	33	133	0.231456702211381	1.36296103658293
ENSG00000115828	359.894125622215	1651.18054030903	-2.19739455823987	4.49075550927345e-07	2.04491322995376e-05	QPCT	2	37342827	37373322	+	2696	protein_coding	glutaminyl-peptide cyclotransferase [Source:HGNC Symbol;Acc:HGNC:9753]	-	436	1363	4.50084530109022	20.5579322830776
ENSG00000166803	556.35810345369	113.890883079051	2.28738631141683	4.56136217646505e-07	2.07302374401213e-05	PCLAF	15	64364311	64387687	-	3734	protein_coding	PCNA clamp associated factor [Source:HGNC Symbol;Acc:HGNC:28961]	-	674	94	5.02357704799944	1.02366299309564
ENSG00000189398	52.815831075585	3.65165741400792	3.81707365677781	4.68596253879109e-07	2.12551621177009e-05	OR7E12P	11	3390780	3391752	-	973	unprocessed_pseudogene	olfactory receptor family 7 subfamily E member 12 pseudogene [Source:HGNC Symbol;Acc:HGNC:8383]	-	64	3	1.83060489084009	0.12537526894948
ENSG00000182836	14.0180518446798	99.3538520979937	-2.81270115585388	4.7192838515776e-07	2.13648199172195e-05	PLCXD3	5	41306954	41510628	-	7731	protein_coding	phosphatidylinositol specific phospholipase C X domain containing 3 [Source:HGNC Symbol;Acc:HGNC:31822]	-	17	82	0.0611984936848928	0.431302169120131
ENSG00000213700	16.4945280496931	113.890883079051	-2.77692296609552	4.72880782512139e-07	2.13665282001616e-05	RPL17P50	10	73005833	73006595	-	546	processed_pseudogene	ribosomal protein L17 pseudogene 50 [Source:HGNC Symbol;Acc:HGNC:45098]	-	20	94	1.01944743520342	7.00065497476027
ENSG00000119403	1362.02547063344	294.392245367771	2.20957271250694	4.73928191635964e-07	2.1372514588062e-05	PHF19	9	120855652	120894896	-	6733	protein_coding	PHD finger protein 19 [Source:HGNC Symbol;Acc:HGNC:24566]	-	1650	243	6.82028957652427	1.46757776202515
ENSG00000272975	1.63528291510309	38.782824397259	-4.45450072497967	4.77852418906875e-07	2.14379833835867e-05	MYHAS	17	10383144	10623886	+	2274	antisense	myosin heavy chain gene cluster antisense RNA [Source:HGNC Symbol;Acc:HGNC:50609]	-	2	32	0.0244774977845675	0.572219931693199
ENSG00000131203	36.306190151111	1.38777878078145e-17	8.21397466432022	4.77852418906875e-07	2.14379833835867e-05	IDO1	8	39902275	39928444	+	3261	protein_coding	indoleamine 2,3-dioxygenase 1 [Source:HGNC Symbol;Acc:HGNC:6059]	-	44	0	0.375516792139327	0
ENSG00000162817	183.241620106278	30.3028613907554	2.59229700060338	4.78133105430166e-07	2.14379833835867e-05	C1orf115	1	220689845	220699157	+	3413	protein_coding	chromosome 1 open reading frame 115 [Source:HGNC Symbol;Acc:HGNC:25873]	-	222	25	1.81027340339696	0.297856569703692
ENSG00000142632	73.4528486242091	365.86592182746	-2.31414075986674	4.882371359216e-07	2.18490794925835e-05	ARHGEF19	1	16197854	16212609	-	3745	protein_coding	Rho guanine nucleotide exchange factor 19 [Source:HGNC Symbol;Acc:HGNC:26604]	-	89	302	0.66140225188618	3.27912961991356
ENSG00000099984	7.41405488468566	70.2797776044715	-3.22032835818547	4.91182906518208e-07	2.19112954486485e-05	GSTT2	22	23980058	23983915	+	1184	polymorphic_pseudogene	glutathione S-transferase theta 2 (gene/pseudogene) [Source:HGNC Symbol;Acc:HGNC:4642]	-	9	58	0.211552563200574	1.99195606078123
ENSG00000163507	1078.88622409159	231.398492195524	2.22061993329884	4.91503373933726e-07	2.19112954486485e-05	CIP2A	3	108549869	108589644	-	4579	protein_coding	cell proliferation regulating inhibitor of protein phosphatase 2A [Source:HGNC Symbol;Acc:HGNC:29302]	-	1307	191	7.94387549251728	1.69615753857306
ENSG00000128266	62.7216025608628	4.86302032952232	3.66126668873854	4.94726630093589e-07	2.2012979198069e-05	GNAZ	22	23070361	23125037	+	3840	protein_coding	G protein subunit alpha z [Source:HGNC Symbol;Acc:HGNC:4395]	-	76	4	0.550820192333346	0.0423576863499458
ENSG00000154678	331.002362970209	1511.86745990499	-2.190919783539	4.96639833130568e-07	2.20560960112739e-05	PDE1C	7	31751179	32299329	-	13821	protein_coding	phosphodiesterase 1C [Source:HGNC Symbol;Acc:HGNC:8776]	-	401	1248	0.807481145170564	3.67179631445938
ENSG00000113739	38279.0903998029	169903.826624627	-2.15008560743494	4.98125812398595e-07	2.20801119120136e-05	STC2	5	173314713	173329503	-	6128	protein_coding	stanniocalcin 2 [Source:HGNC Symbol;Acc:HGNC:11374]	-	46372	140252	210.603000897749	930.665831741922
ENSG00000100162	490.319792671633	99.3538520979937	2.30195305656641	5.08765580796085e-07	2.25090226655237e-05	CENPM	22	41938721	41947164	-	1778	protein_coding	centromere protein M [Source:HGNC Symbol;Acc:HGNC:18352]	-	594	82	9.29784223776471	1.87536393108421
ENSG00000181885	11.5415663256258	89.6624961702146	-2.94222496409422	5.15418662573445e-07	2.27371922525578e-05	CLDN7	17	7259903	7263983	-	2492	protein_coding	claudin 7 [Source:HGNC Symbol;Acc:HGNC:2049]	-	14	74	0.156353454949738	1.20750001536924
ENSG00000177602	218.737220943525	38.782824397259	2.49270355110606	5.15869516004093e-07	2.27371922525578e-05	HASPIN	17	3723903	3726699	+	2797	protein_coding	histone H3 associated protein kinase [Source:HGNC Symbol;Acc:HGNC:19682]	-	265	32	2.63682247764717	0.465222783221428
ENSG00000120156	288.077457384476	1315.61772892972	-2.19063895140566	5.28461472655819e-07	2.32483239194726e-05	TEK	9	27109141	27230175	+	4805	protein_coding	TEK receptor tyrosine kinase [Source:HGNC Symbol;Acc:HGNC:11724]	-	349	1086	2.02143378322323	9.19051602101967
ENSG00000276107	190.670932207049	884.352885603242	-2.21266923227942	5.46780161220222e-07	2.4008993545309e-05	AC037198.1	15	39586561	39587293	+	733	sense_intronic	novel transcript, sense intronic to THBS1	-	231	730	8.77072491217368	40.4969530614489
ENSG00000182240	1944.81353840851	8611.98885098039	-2.14663031564736	5.48327181511047e-07	2.40317503941802e-05	BACE2	21	41167801	41282518	+	9619	protein_coding	beta-secretase 2 [Source:HGNC Symbol;Acc:HGNC:934]	-	2356	7109	6.81667904099819	30.0526001217688
ENSG00000115252	368.974393789346	72.7026180421733	2.34189244811479	5.5253794907329e-07	2.41709484838054e-05	PDE1A	2	182140036	182523192	-	6322	protein_coding	phosphodiesterase 1A [Source:HGNC Symbol;Acc:HGNC:8774]	-	447	60	1.96779800641108	0.385922608946042
ENSG00000010278	740.439891850237	3297.49771951003	-2.15469545984984	5.7372589964343e-07	2.50509103096645e-05	CD9	12	6199715	6238271	+	4165	protein_coding	CD9 molecule [Source:HGNC Symbol;Acc:HGNC:1709]	-	897	2722	5.99383691188591	26.5752022460433
ENSG00000146072	649.637216366654	136.907843706004	2.24562675603824	5.7862325550056e-07	2.52176105382334e-05	TNFRSF21	6	47231532	47309905	-	3595	protein_coding	TNF receptor superfamily member 21 [Source:HGNC Symbol;Acc:HGNC:13469]	-	787	113	6.09260920447537	1.27815349519948
ENSG00000137869	131.2364283695	19.4000382617356	2.75173103717967	5.94660856025368e-07	2.58345711628219e-05	CYP19A1	15	51208057	51338610	-	8437	protein_coding	cytochrome P450 family 19 subfamily A member 1 [Source:HGNC Symbol;Acc:HGNC:2594]	-	159	16	0.52448921204071	0.077114384536585
ENSG00000144278	158.477244906419	25.4571641174013	2.63342453101569	5.94991407773894e-07	2.58345711628219e-05	GALNT13	2	153871913	154453849	+	6520	protein_coding	polypeptide N-acetylgalactosaminyltransferase 13 [Source:HGNC Symbol;Acc:HGNC:23242]	-	192	21	0.819560686558625	0.130971005646458
ENSG00000102468	97.3917677300861	466.413631448525	-2.25802819207768	5.97981198178842e-07	2.59162166780292e-05	HTR2A	13	46831550	46897076	-	5624	protein_coding	5-hydroxytryptamine receptor 2A [Source:HGNC Symbol;Acc:HGNC:5293]	-	118	385	0.58393456041328	2.78367725372332
ENSG00000163485	11.5415663256258	88.4510765462988	-2.92262317816974	6.06258333669503e-07	2.62262864342956e-05	ADORA1	1	203090654	203167405	+	4191	protein_coding	adenosine A1 receptor [Source:HGNC Symbol;Acc:HGNC:262]	-	14	73	0.09296893575155	0.708286007970461
ENSG00000132031	61.0706411033513	307.717846375912	-2.3303045506373	6.10056335960597e-07	2.63418040814039e-05	MATN3	2	19992111	20012694	-	3118	protein_coding	matrilin 3 [Source:HGNC Symbol;Acc:HGNC:6909]	-	74	254	0.660515621744049	3.3125395251991
ENSG00000128165	406.120944993428	1820.77907279041	-2.164169816879	6.13041372319818e-07	2.64218569324556e-05	ADM2	22	50481556	50486440	+	4276	protein_coding	adrenomedullin 2 [Source:HGNC Symbol;Acc:HGNC:28898]	-	492	1503	3.20224746741773	14.2930445464476
ENSG00000265415	171.684912002342	29.0914373718896	2.55703692291204	6.17585442292615e-07	2.65686849575608e-05	AC099850.3	17	59202677	59203829	-	321	antisense	novel transcript, antisense to PRR11	-	208	24	18.0337393023647	3.04025262773443
ENSG00000138376	540.674004710723	112.679463942193	2.26155519501261	6.36859553102505e-07	2.73474984567546e-05	BARD1	2	214725646	214809711	-	6067	protein_coding	BRCA1 associated RING domain 1 [Source:HGNC Symbol;Acc:HGNC:952]	-	655	93	3.00465622426074	0.623321944506867
ENSG00000112029	898.931833324036	195.05593893998	2.20376703099096	6.46396622921411e-07	2.77061011219159e-05	FBXO5	6	152970519	152983579	-	3833	protein_coding	F-box protein 5 [Source:HGNC Symbol;Acc:HGNC:13584]	-	1089	161	7.9070875070094	1.70801043627645
ENSG00000221866	47.0374606452205	244.724094329235	-2.37568022835705	6.57221444544638e-07	2.81184852464519e-05	PLXNA4	7	132123332	132648688	-	16372	protein_coding	plexin A4 [Source:HGNC Symbol;Acc:HGNC:9102]	-	57	202	0.0968948298265354	0.50171039194854
ENSG00000285753	35.4807069944085	1.38777878078145e-17	8.18092078942513	6.64017627788985e-07	2.8151455145464e-05	AL139247.1	1	152656332	152656501	+	170	unprocessed_pseudogene	late cornified envelope family pseudogene	-	43	0	7.03958437756054	0
ENSG00000177519	35.4807069944085	1.38777878078145e-17	8.18092078942513	6.64017627788985e-07	2.8151455145464e-05	RPRM	2	153477338	153478808	-	1471	protein_coding	reprimo, TP53 dependent G2 arrest mediator homolog [Source:HGNC Symbol;Acc:HGNC:24201]	-	43	0	0.813548160561041	0
ENSG00000046604	34.6552236917853	1.38777878078145e-17	8.14709181748196	6.64017627788985e-07	2.8151455145464e-05	DSG2	18	31498043	31549008	+	6190	protein_coding	desmoglein 2 [Source:HGNC Symbol;Acc:HGNC:3049]	-	42	0	0.188836579839134	0
ENSG00000185522	1.63528291510309	37.571401617828	-4.40884390932793	6.64017627788985e-07	2.8151455145464e-05	LMNTD2	11	554855	560779	-	2934	protein_coding	lamin tail domain containing 2 [Source:HGNC Symbol;Acc:HGNC:28561]	-	2	31	0.018971312188857	0.42964033598309
ENSG00000180318	34.6552236917853	1.38777878078145e-17	8.14709181748196	6.64017627788985e-07	2.8151455145464e-05	ALX1	12	85280107	85301784	+	1445	protein_coding	ALX homeobox 1 [Source:HGNC Symbol;Acc:HGNC:1494]	Homeobox	42	0	0.808926248584248	0
ENSG00000017427	9.89056861961162	78.7597182877912	-2.97528032993972	6.71231801786585e-07	2.84057516118381e-05	IGF1	12	102395874	102481744	-	8122	protein_coding	insulin like growth factor 1 [Source:HGNC Symbol;Acc:HGNC:5464]	-	12	65	0.0411193030993154	0.325427188898869
ENSG00000148483	13.1925578820197	92.0853353240765	-2.78989847589523	6.72762962226648e-07	2.84190647334801e-05	TMEM236	10	17752252	17800868	+	5464	protein_coding	transmembrane protein 236 [Source:HGNC Symbol;Acc:HGNC:23473]	-	16	76	0.0814960907205075	0.565596046136904
ENSG00000158270	8393.45428331436	1918.90393793869	2.12892681333371	6.79372577483433e-07	2.86464682491209e-05	COLEC12	18	316740	500722	-	7340	protein_coding	collectin subfamily member 12 [Source:HGNC Symbol;Acc:HGNC:16016]	-	10168	1584	38.5537797721185	8.77531228490212
ENSG00000153012	117.20327812212	16.9771871168859	2.78010535645377	7.05671778961575e-07	2.97017887505269e-05	LGI2	4	24998847	25030879	-	6428	protein_coding	leucine rich repeat LGI family member 2 [Source:HGNC Symbol;Acc:HGNC:18710]	-	142	14	0.614808638349342	0.0885636752556428
ENSG00000102349	28.0513509471436	1.38777878078145e-17	7.84343421464368	7.40189314449984e-07	3.10986014128626e-05	KLF8	X	56232421	56287889	+	9022	protein_coding	Kruppel like factor 8 [Source:HGNC Symbol;Acc:HGNC:6351]	zf-C2H2	34	0	0.104882632382599	0
ENSG00000185885	878.294861841676	3841.42443930636	-2.12867793464972	7.45563214760064e-07	3.12581871226371e-05	IFITM1	11	313506	315272	+	1080	protein_coding	interferon induced transmembrane protein 1 [Source:HGNC Symbol;Acc:HGNC:5412]	-	1064	3171	27.4186051294821	119.392198591714
ENSG00000115461	2792.58031466798	12117.8327825881	-2.11740257099884	7.46663887604087e-07	3.12581871226371e-05	IGFBP5	2	216672105	216695525	-	6442	protein_coding	insulin like growth factor binding protein 5 [Source:HGNC Symbol;Acc:HGNC:5474]	-	3383	10003	14.615334582568	63.1412261869245
ENSG00000149380	506.829370441854	2235.0840587017	-2.14043386398093	7.51470340517349e-07	3.14031254999737e-05	P4HA3	11	74235801	74311657	-	4009	protein_coding	prolyl 4-hydroxylase subunit alpha 3 [Source:HGNC Symbol;Acc:HGNC:30135]	-	614	1845	4.26245492600816	18.7138772918493
ENSG00000147852	519.211553734569	2283.54078216113	-2.13656285792027	7.66972439125015e-07	3.19819612251335e-05	VLDLR	9	2621834	2660053	+	9339	protein_coding	very low density lipoprotein receptor [Source:HGNC Symbol;Acc:HGNC:12698]	-	629	1885	1.87446680833949	8.20756710770553
ENSG00000279086	4.93750395216914	53.3198874764854	-3.39586577013506	7.68059942093318e-07	3.19819612251335e-05	AC073130.3	7	116209234	116211511	-	2278	TEC	TEC	-	6	44	0.0733035513109393	0.78542083907889
ENSG00000095587	24.7494091254714	145.387775414574	-2.54747871201699	7.70565967902226e-07	3.20292188793523e-05	TLL2	10	96364606	96513918	-	8151	protein_coding	tolloid like 2 [Source:HGNC Symbol;Acc:HGNC:11844]	-	30	120	0.102432517412784	0.598651143112962
ENSG00000054654	360.719604548227	72.7026180421733	2.30926187395872	7.77148183285383e-07	3.22454379423562e-05	SYNE2	14	63852983	64226433	+	31374	protein_coding	spectrin repeat containing nuclear envelope protein 2 [Source:HGNC Symbol;Acc:HGNC:17084]	-	437	60	0.38764932258304	0.0777651155019085
ENSG00000184792	133.712866456395	20.6114637438086	2.69174438214597	7.81540193020293e-07	3.23701753704859e-05	OSBP2	22	30693782	30907824	+	6700	protein_coding	oxysterol binding protein 2 [Source:HGNC Symbol;Acc:HGNC:8504]	-	162	17	0.672926601034423	0.103175737497181
ENSG00000197594	329.351405088907	1458.56506387935	-2.14635233115915	8.00591417739335e-07	3.31005584396299e-05	ENPP1	6	131808016	131895155	+	9959	protein_coding	ectonucleotide pyrophosphatase/phosphodiesterase 1 [Source:HGNC Symbol;Acc:HGNC:3356]	-	399	1204	1.11502511069789	4.91602652783626
ENSG00000183889	42.084568713788	219.284308132706	-2.37742169673233	8.07288051735122e-07	3.33184609338029e-05	PKD1P1	16	16317444	16350590	+	7897	protein_coding	polycystin 1, transient receptor potential channel interacting pseudogene 1 [Source:NCBI gene;Acc:339044]	-	51	181	0.179736186404168	0.932008557701226
ENSG00000143631	75.1038091141381	362.231667177603	-2.26773422366782	8.11232188539838e-07	3.34221938700011e-05	FLG	1	152302175	152325203	-	12747	protein_coding	filaggrin [Source:HGNC Symbol;Acc:HGNC:3748]	-	91	299	0.198683083335361	0.95382052952761
ENSG00000279118	72.6273683399613	353.751739631264	-2.2818516189315	8.23864752102464e-07	3.38828883963267e-05	AC093535.2	5	126496279	126498604	+	2326	TEC	tec	-	88	292	1.05293229506994	5.10477499467619
ENSG00000175643	384.658493258123	78.7597182877912	2.28663788537496	8.42339216657759e-07	3.45817998262307e-05	RMI2	16	11249619	11381662	+	3632	protein_coding	RecQ mediated genome instability 2 [Source:HGNC Symbol;Acc:HGNC:28349]	-	466	65	3.57081673490386	0.72773117517528
ENSG00000162618	768.506173246324	3337.47451629573	-2.11841561781242	8.51535196321298e-07	3.48980038352027e-05	ADGRL4	1	78889764	79006718	-	3677	protein_coding	adhesion G protein-coupled receptor L4 [Source:HGNC Symbol;Acc:HGNC:20822]	-	931	2755	7.04666354293191	30.4671223438501
ENSG00000038945	228.642969471989	42.4170918457172	2.42766944104166	8.65728085855026e-07	3.54175272952249e-05	MSR1	8	16107878	16567490	-	7812	protein_coding	macrophage scavenger receptor 1 [Source:HGNC Symbol;Acc:HGNC:7376]	-	277	35	0.986836079077286	0.182183597204068
ENSG00000064309	2282.4343871759	522.138866718312	2.12786448364269	8.78884972704505e-07	3.58929247594008e-05	CDON	11	125955796	126063335	-	10600	protein_coding	cell adhesion associated, oncogene regulated [Source:HGNC Symbol;Acc:HGNC:17104]	-	2765	431	7.25966791722758	1.65338833058053
ENSG00000164236	845.275707435052	186.576009315472	2.17908039078789	9.02331912942187e-07	3.67861666428089e-05	ANKRD33B	5	10564330	10657816	+	9783	protein_coding	ankyrin repeat domain 33B [Source:HGNC Symbol;Acc:HGNC:35240]	-	1024	154	2.91309996326266	0.640106342632729
ENSG00000196358	32.1787728277654	174.461823689598	-2.43344148491736	9.05038688394235e-07	3.68322365172288e-05	NTNG2	9	132161676	132244534	+	7845	protein_coding	netrin G2 [Source:HGNC Symbol;Acc:HGNC:14288]	-	39	144	0.138356365106575	0.746402365967687
ENSG00000086991	27.2258658975575	152.656287919889	-2.48095351854278	9.22545712894101e-07	3.74794223534021e-05	NOX4	11	89324356	89498187	-	6096	protein_coding	NADPH oxidase 4 [Source:HGNC Symbol;Acc:HGNC:7891]	-	33	126	0.150659480704521	0.840483225211523
ENSG00000137261	33.8297402354758	1.38777878078145e-17	8.11245052252748	9.26661517076719e-07	3.7549996982188e-05	KIAA0319	6	24544104	24646155	-	7172	protein_coding	KIAA0319 [Source:HGNC Symbol;Acc:HGNC:21580]	-	41	0	0.159100322674733	0
ENSG00000110492	1156.48123638845	4969.25467518528	-2.10314677075098	9.27497785048052e-07	3.7549996982188e-05	MDK	11	46380756	46383837	+	2196	protein_coding	midkine [Source:HGNC Symbol;Acc:HGNC:6972]	-	1401	4102	17.7555154319015	75.9568215988973
ENSG00000117594	102.344645896473	474.893558604716	-2.21255121413747	9.44231844902286e-07	3.816134238221e-05	HSD11B1	1	209686178	209734950	+	1513	protein_coding	hydroxysteroid 11-beta dehydrogenase 1 [Source:HGNC Symbol;Acc:HGNC:5208]	-	124	392	2.280920989855	10.5353896412502
ENSG00000064270	4.1119716432257	47.2627799168814	-3.47833515048279	9.57367076120477e-07	3.8625379789593e-05	ATP2C2	16	84368527	84464187	+	7352	protein_coding	ATPase secretory pathway Ca2+ transporting 2 [Source:HGNC Symbol;Acc:HGNC:29103]	-	5	39	0.0189274449000634	0.215706172054131
ENSG00000253846	496.923623786389	105.410948714458	2.23595964517015	9.63587028061212e-07	3.88092982336378e-05	PCDHGA10	5	141412987	141512979	+	6643	protein_coding	protocadherin gamma subfamily A, 10 [Source:HGNC Symbol;Acc:HGNC:8697]	-	602	87	2.52208502462654	0.53254763870954
ENSG00000255121	73.4528486242091	8.49722630606108	3.09666154455916	9.65329515504943e-07	3.88125602103192e-05	AP003392.4	11	118994824	118998004	-	1506	lincRNA	novel transcript	-	89	7	1.6447220672734	0.189006409210914
ENSG00000118242	419.328607513746	87.239656889751	2.26375949649586	9.68168454081843e-07	3.8859819737718e-05	MREG	2	215942805	216034096	-	3056	protein_coding	melanoregulin [Source:HGNC Symbol;Acc:HGNC:25478]	-	508	72	4.62634319711226	0.958037722679403
ENSG00000088305	410.248339537646	86.028237199539	2.25233552356877	9.84928000465704e-07	3.94002054896328e-05	DNMT3B	20	32762385	32809356	+	4630	protein_coding	DNA methyltransferase 3 beta [Source:HGNC Symbol;Acc:HGNC:2979]	-	497	71	2.98746538781501	0.623563693652766
ENSG00000171320	687.6092443746	150.233450454889	2.19366186873071	9.853953191787e-07	3.94002054896328e-05	ESCO2	8	27771949	27812640	+	7973	protein_coding	establishment of sister chromatid cohesion N-acetyltransferase 2 [Source:HGNC Symbol;Acc:HGNC:27230]	-	833	124	2.90770753533393	0.632416779518067
ENSG00000250986	4.93750395216914	52.1084661652603	-3.36277598231896	9.8669178987308e-07	3.94002054896328e-05	LINC02600	4	3758748	3763390	-	4525	lincRNA	long intergenic non-protein coding RNA 2600 [Source:HGNC Symbol;Acc:HGNC:53177]	-	6	43	0.0369028706931093	0.386414429287461
ENSG00000183250	120.505196009955	548.790065956847	-2.18579054218274	1.0262998617535e-06	4.0911885273996e-05	LINC01547	21	44932814	44939913	-	2656	lincRNA	long intergenic non-protein coding RNA 1547 [Source:HGNC Symbol;Acc:HGNC:15707]	-	146	453	1.52986204338621	6.93543322284052
ENSG00000138670	27.2258658975575	1.38777878078145e-17	7.80055582964779	1.08933521749243e-06	4.32769909534407e-05	RASGEF1B	4	81426393	82044244	-	10183	protein_coding	RasGEF domain family member 1B [Source:HGNC Symbol;Acc:HGNC:24881]	-	33	0	0.090191514718134	0
ENSG00000197472	27.2258658975575	1.38777878078145e-17	7.80055582964779	1.08933521749243e-06	4.32769909534407e-05	ZNF695	1	246945547	247008093	-	3756	protein_coding	zinc finger protein 695 [Source:HGNC Symbol;Acc:HGNC:30954]	zf-C2H2	33	0	0.244520818523631	0
ENSG00000196517	432.53626997551	1863.17870588501	-2.10649621917521	1.12091215216694e-06	4.44558707548722e-05	SLC6A9	1	43991500	44031467	-	5159	protein_coding	solute carrier family 6 member 9 [Source:HGNC Symbol;Acc:HGNC:11056]	-	524	1538	2.82678803064003	12.1225580038705
ENSG00000164611	909.663058488702	204.74728680754	2.15096536922305	1.12825837038327e-06	4.46713822578866e-05	PTTG1	5	160421822	160428744	+	2013	protein_coding	pituitary tumor-transforming 1 [Source:HGNC Symbol;Acc:HGNC:9690]	-	1102	169	15.2358014451668	3.4138653916618
ENSG00000187796	15.6690368244133	102.988110137397	-2.70532987458261	1.1364463467633e-06	4.49194359735881e-05	CARD9	9	136361903	136373681	-	6699	protein_coding	caspase recruitment domain family member 9 [Source:HGNC Symbol;Acc:HGNC:16391]	-	19	85	0.0789352716286032	0.515955695798713
ENSG00000144730	262.487608999449	52.1084661652603	2.33050363655689	1.14770438113599e-06	4.52877944988795e-05	IL17RD	3	57089982	57170306	-	9561	protein_coding	interleukin 17 receptor D [Source:HGNC Symbol;Acc:HGNC:17616]	-	318	43	0.925659550671995	0.18288100538916
ENSG00000112619	59.4196794794617	4.86302032952232	3.58342066475294	1.17425650991065e-06	4.62573896652828e-05	PRPH2	6	42696600	42722574	-	2976	protein_coding	peripherin 2 [Source:HGNC Symbol;Acc:HGNC:9942]	-	72	4	0.673328588251289	0.0546550791612204
ENSG00000164093	203.053118666473	890.409976138037	-2.13180677888831	1.23428464200462e-06	4.85402175710907e-05	PITX2	4	110617423	110642123	-	5787	protein_coding	paired like homeodomain 2 [Source:HGNC Symbol;Acc:HGNC:9005]	Homeobox	246	735	1.18306637037137	5.16460748030443
ENSG00000205517	9.06506676858904	70.2797776044715	-2.93509108016554	1.25579949140908e-06	4.93033212089346e-05	RGL3	19	11384341	11419342	-	4358	protein_coding	ral guanine nucleotide dissociation stimulator like 3 [Source:HGNC Symbol;Acc:HGNC:30282]	-	11	58	0.0702478349682392	0.541183106003897
ENSG00000136244	322.747573545138	1389.51423262048	-2.10559750631628	1.29789484033126e-06	5.08705091780842e-05	IL6	7	22725884	22732002	+	2069	protein_coding	interleukin 6 [Source:HGNC Symbol;Acc:HGNC:6018]	-	391	1147	5.25949142464564	22.5427238248682
ENSG00000188486	3839.28749184944	909.792665838772	2.07711392606068	1.30844190268995e-06	5.11979947183204e-05	H2AFX	11	119093854	119095467	-	1614	protein_coding	H2A histone family member X [Source:HGNC Symbol;Acc:HGNC:4739]	-	4651	751	80.1992475693178	18.9208163264293
ENSG00000117632	5506.75476044089	1309.56063846006	2.07203976096183	1.31928358507366e-06	5.15358938918405e-05	STMN1	1	25884181	25906991	-	6261	protein_coding	stathmin 1 [Source:HGNC Symbol;Acc:HGNC:6510]	-	6671	1081	29.6534154030676	7.02078143851138
ENSG00000140525	2118.16409649643	496.699085491482	2.09215878311036	1.33561458848599e-06	5.20867392104054e-05	FANCI	15	89243949	89317261	+	7766	protein_coding	FA complementation group I [Source:HGNC Symbol;Acc:HGNC:25568]	-	2566	410	9.19574141660865	2.14679182942811
ENSG00000184343	8.23956238157449	65.4340960664249	-2.96776468364684	1.3584850518343e-06	5.28903513514152e-05	SRPK3	X	153776412	153785732	+	4744	protein_coding	SRSF protein kinase 3 [Source:HGNC Symbol;Acc:HGNC:11402]	-	10	54	0.0586655037543282	0.462863081867873
ENSG00000162522	1047.51802759644	241.089839233856	2.11889273172401	1.38663199660646e-06	5.38963784371498e-05	KIAA1522	1	32741885	32774970	+	5965	protein_coding	KIAA1522 [Source:HGNC Symbol;Acc:HGNC:29301]	-	1269	199	5.9207763807136	1.35658212913557
ENSG00000104998	33.004256617132	173.250405094851	-2.38700602564748	1.42595649985758e-06	5.53327970708857e-05	IL27RA	19	14031748	14053216	+	2962	protein_coding	interleukin 27 receptor subunit alpha [Source:HGNC Symbol;Acc:HGNC:17290]	-	40	143	0.375839500081746	1.96315434912916
ENSG00000090339	1328.18083772258	5528.92982968465	-2.05742688420427	1.51384441783874e-06	5.86457804323599e-05	ICAM1	19	10270835	10286615	+	3706	protein_coding	intercellular adhesion molecule 1 [Source:HGNC Symbol;Acc:HGNC:5344]	-	1609	4564	12.0830928776348	50.0776204212376
ENSG00000188153	101.519166231912	14.554336362824	2.79377169041024	1.57570620596712e-06	6.0840490861805e-05	COL4A5	X	108439844	108697545	+	11865	protein_coding	collagen type IV alpha 5 chain [Source:HGNC Symbol;Acc:HGNC:2207]	-	123	12	0.288512645821286	0.0411260469238412
ENSG00000231453	101.519166231912	14.554336362824	2.79377169041024	1.57570620596712e-06	6.0840490861805e-05	LINC01305	2	174326027	174330643	+	3435	lincRNA	long intergenic non-protein coding RNA 1305 [Source:HGNC Symbol;Acc:HGNC:27690]	-	123	12	0.996565514605402	0.142055472125582
ENSG00000225790	1.38777878078145e-17	27.8800131547615	-7.83297294724765	1.61305407205609e-06	6.21797741307431e-05	AC007953.1	3	177934823	177937662	+	560	lincRNA	novel transcript	-	0	23	0	1.67010306179786
ENSG00000137203	4.1119716432257	44.8399361287324	-3.40258834681963	1.66269004534987e-06	6.39875444141235e-05	TFAP2A	6	10393186	10419659	-	8274	protein_coding	transcription factor AP-2 alpha [Source:HGNC Symbol;Acc:HGNC:11742]	AP-2	5	37	0.0168182952508178	0.181840103837331
ENSG00000173210	2270.05220446369	541.521557086876	2.06744221916353	1.71774482106075e-06	6.59975641775972e-05	ABLIM3	5	149141483	149260542	+	7225	protein_coding	actin binding LIM protein family member 3 [Source:HGNC Symbol;Acc:HGNC:29132]	-	2750	447	10.5930818266985	2.51578274968702
ENSG00000126950	420.979565324559	92.0853353240765	2.19153078070486	1.72114039596629e-06	6.60194411326315e-05	TMEM35A	X	101078720	101096364	+	2571	protein_coding	transmembrane protein 35A [Source:HGNC Symbol;Acc:HGNC:25864]	-	510	76	5.52071825761851	1.20202909221783
ENSG00000166482	3465.34557454211	14242.6600996763	-2.03910094606279	1.75286585353399e-06	6.71261415386131e-05	MFAP4	17	19383442	19387240	-	2152	protein_coding	microfibril associated protein 4 [Source:HGNC Symbol;Acc:HGNC:7035]	-	4198	11757	54.2909763431513	222.155829776794
ENSG00000132334	1.63528291510309	33.9371323025696	-4.26250597537924	1.82874836066579e-06	6.98032054005765e-05	PTPRE	10	127907061	128085855	+	11235	protein_coding	protein tyrosine phosphatase, receptor type E [Source:HGNC Symbol;Acc:HGNC:9669]	-	2	28	0.00495432398416614	0.101341754257814
ENSG00000174607	32.1787728277654	1.38777878078145e-17	8.04056804279667	1.82874836066579e-06	6.98032054005765e-05	UGT8	4	114598455	114678224	+	4699	protein_coding	UDP glycosyltransferase 8 [Source:HGNC Symbol;Acc:HGNC:12555]	-	39	0	0.230986525699314	0
ENSG00000174371	578.646033184479	130.850749288908	2.1439426261919	1.83708560679609e-06	7.00070469408754e-05	EXO1	1	241847967	241895148	+	4140	protein_coding	exonuclease 1 [Source:HGNC Symbol;Acc:HGNC:3511]	-	701	108	4.71243270572907	1.0607837972856
ENSG00000075702	966.621099683088	225.341400203215	2.10037038276955	1.86094729444e-06	7.08008612347204e-05	WDR62	19	36054881	36105106	+	9812	protein_coding	WD repeat domain 62 [Source:HGNC Symbol;Acc:HGNC:24502]	-	1171	186	3.32144327790597	0.77083046011479
ENSG00000189057	670.274188125522	153.867706639247	2.12237120524956	1.93035196009374e-06	7.33219866468126e-05	FAM111B	11	59107185	59127410	+	3863	protein_coding	family with sequence similarity 111 member B [Source:HGNC Symbol;Acc:HGNC:24200]	-	812	127	5.85003959736352	1.33684937089966
ENSG00000151320	37.1316731691282	186.576009315472	-2.32451703279861	1.93563596627219e-06	7.34033379417505e-05	AKAP6	14	32329273	32837681	+	19748	protein_coding	A-kinase anchoring protein 6 [Source:HGNC Symbol;Acc:HGNC:376]	-	45	154	0.0634186334893355	0.317103521874417
ENSG00000142871	13530.4091382355	55113.4833713538	-2.02618795309856	1.96748337960137e-06	7.44901324918767e-05	CYR61	1	85580761	85583962	+	2455	protein_coding	cysteine rich angiogenic inducer 61 [Source:HGNC Symbol;Acc:HGNC:2654]	-	16391	45495	185.815286132157	753.556180395582
ENSG00000149571	201.402160496719	855.278851012888	-2.08550890483913	1.98629100735193e-06	7.50805144526555e-05	KIRREL3	11	126423359	127003460	-	6594	protein_coding	kirre like nephrin family adhesion molecule 3 [Source:HGNC Symbol;Acc:HGNC:23204]	-	244	706	1.02983670842842	4.35370723393074
ENSG00000151632	2231.25469862978	537.887302648264	2.05228641452957	1.99494873270804e-06	7.52859489435537e-05	AKR1C2	10	4987400	5018031	-	6461	protein_coding	aldo-keto reductase family 1 member C2 [Source:HGNC Symbol;Acc:HGNC:385]	-	2703	444	11.6432383831895	2.79438790122286
ENSG00000107731	543.150441356891	2245.98682148065	-2.04762833461819	2.01162468777462e-06	7.57928269458307e-05	UNC5B	10	71212570	71302864	+	6841	protein_coding	unc-5 netrin receptor B [Source:HGNC Symbol;Acc:HGNC:12568]	-	658	1854	2.67691010927248	11.0203047029802
ENSG00000149503	1546.93273317207	369.500176469911	2.06548140314681	2.02640650389227e-06	7.62268211448042e-05	INCENP	11	62123973	62153163	+	4473	protein_coding	inner centromere protein [Source:HGNC Symbol;Acc:HGNC:6058]	-	1874	305	11.6599898668665	2.77270971680396
ENSG00000168938	695.864033056124	2863.81004518284	-2.04082659842731	2.05618227206546e-06	7.72225367772493e-05	PPIC	5	123023250	123036741	-	2098	protein_coding	peptidylprolyl isomerase C [Source:HGNC Symbol;Acc:HGNC:9256]	-	843	2364	11.1827747040171	45.8189836558727
ENSG00000186832	4.93750395216914	49.6856232501934	-3.29422865000251	2.12165007583693e-06	7.95533639992788e-05	KRT16	17	41609778	41615899	-	2475	protein_coding	keratin 16 [Source:HGNC Symbol;Acc:HGNC:6423]	-	6	41	0.0674688848025534	0.673615569589441
ENSG00000123473	815.558468428744	190.210264898154	2.09963917051128	2.1582857496693e-06	8.07973639619791e-05	STIL	1	47250139	47314147	-	7291	protein_coding	STIL, centriolar assembly protein [Source:HGNC Symbol;Acc:HGNC:10879]	-	988	157	3.77135427256627	0.87562069492029
ENSG00000176597	207.180514059895	41.2056695051733	2.32724870480536	2.19062068462343e-06	8.18766387084853e-05	B3GNT5	3	183253244	183298504	+	8140	protein_coding	UDP-GlcNAc:betaGal beta-1,3-N-acetylglucosaminyltransferase 5 [Source:HGNC Symbol;Acc:HGNC:15684]	-	251	34	0.858176862437884	0.169847037157522
ENSG00000227039	11.5415663256258	79.9711382042415	-2.77740479360824	2.29995935416243e-06	8.58259592863168e-05	ITGB2-AS1	21	44921051	44929678	+	2438	antisense	ITGB2 antisense RNA 1 [Source:HGNC Symbol;Acc:HGNC:44304]	-	14	66	0.159816574952726	1.10081337454166
ENSG00000138449	250.930903014892	52.1084661652603	2.26557924454375	2.30651650045746e-06	8.59333739245395e-05	SLC40A1	2	189560579	189583758	-	4330	protein_coding	solute carrier family 40 member 1 [Source:HGNC Symbol;Acc:HGNC:10909]	-	304	43	1.95394876541344	0.40381646478655
ENSG00000100629	258.360214025726	53.3198874764854	2.27456051082943	2.32212387332008e-06	8.63770918483392e-05	CEP128	14	80476983	80959517	-	9400	protein_coding	centrosomal protein 128 [Source:HGNC Symbol;Acc:HGNC:20359]	-	313	44	0.926710254156349	0.190339220364012
ENSG00000184139	99.0427271676513	14.554336362824	2.75819132617382	2.3806642058002e-06	8.84138566732791e-05	RPL7AP28	4	131857343	131857913	-	571	processed_pseudogene	ribosomal protein L7a pseudogene 28 [Source:HGNC Symbol;Acc:HGNC:35656]	-	120	12	5.84887880512503	0.854571885729204
ENSG00000177989	47.0374606452205	224.129981795551	-2.24891666446192	2.39249078176701e-06	8.85678133656679e-05	ODF3B	22	50529710	50532580	-	2301	protein_coding	outer dense fiber of sperm tails 3B [Source:HGNC Symbol;Acc:HGNC:34388]	-	57	185	0.689422926518921	3.26932859441563
ENSG00000006128	1.38777878078145e-17	26.6685887367799	-7.76913018326026	2.40376685247575e-06	8.85678133656679e-05	TAC1	7	97731908	97740472	+	1888	protein_coding	tachykinin precursor 1 [Source:HGNC Symbol;Acc:HGNC:11517]	-	0	22	0	0.473831745609563
ENSG00000114279	25.5748950049857	1.38777878078145e-17	7.71077544593293	2.40376685247575e-06	8.85678133656679e-05	FGF12	3	192139395	192767764	-	7355	protein_coding	fibroblast growth factor 12 [Source:HGNC Symbol;Acc:HGNC:3668]	-	31	0	0.117302292918104	0
ENSG00000238207	25.5748950049857	1.38777878078145e-17	7.71077544593293	2.40376685247575e-06	8.85678133656679e-05	AC009312.1	2	117757563	117804174	-	592	antisense	novel transcript	-	31	0	1.4573621020484	0
ENSG00000261349	25.5748950049857	1.38777878078145e-17	7.71077544593293	2.40376685247575e-06	8.85678133656679e-05	AL031432.2	1	25266102	25267136	-	459	unprocessed_pseudogene	novel pseudogene	-	31	0	1.87964785275088	0
ENSG00000108679	2362.50583537327	9515.70674078451	-2.00992496679945	2.43990028720359e-06	8.97575916678359e-05	LGALS3BP	17	78971238	78980109	-	3584	protein_coding	galectin 3 binding protein [Source:HGNC Symbol;Acc:HGNC:6564]	-	2862	7855	22.2243523090889	89.1213284675422
ENSG00000169252	85.8350500791794	12.1314875087593	2.81263578357735	2.51028035044796e-06	9.22014921170822e-05	ADRB2	5	148825245	148828687	+	3443	protein_coding	adrenoceptor beta 2 [Source:HGNC Symbol;Acc:HGNC:286]	-	104	10	0.840666615750666	0.118104498681231
ENSG00000170381	200.576681409107	39.9942470243359	2.32348461323437	2.51508342735816e-06	9.22328867552379e-05	SEMA3E	7	83363238	83649113	-	8424	protein_coding	semaphorin 3E [Source:HGNC Symbol;Acc:HGNC:10727]	-	243	33	0.802814855222691	0.159293863196377
ENSG00000173239	5.76302706158212	53.3198874764854	-3.17846576208497	2.52371493105684e-06	9.24043586042128e-05	LIPM	10	88802730	88820546	+	1511	protein_coding	lipase family member M [Source:HGNC Symbol;Acc:HGNC:23455]	-	7	44	0.128932101169671	1.18410898174832
ENSG00000198885	60.2451603128913	6.07440977092493	3.28849691025126	2.54728052245273e-06	9.30382435995685e-05	ITPRIPL1	2	96325331	96330517	+	4652	protein_coding	ITPRIP like 1 [Source:HGNC Symbol;Acc:HGNC:29371]	-	73	5	0.436727599659693	0.0437052653653783
ENSG00000081853	83.358610163629	368.288758256571	-2.1414682078541	2.55077724198848e-06	9.30382435995685e-05	PCDHGA2	5	141338760	141512979	+	6724	protein_coding	protocadherin gamma subfamily A, 2 [Source:HGNC Symbol;Acc:HGNC:8700]	-	101	304	0.418043190524447	1.83843949797266
ENSG00000122952	1532.07411387144	371.923012894196	2.04213197875372	2.5529757768546e-06	9.30382435995685e-05	ZWINT	10	56357228	56361275	-	2378	protein_coding	ZW10 interacting kinetochore protein [Source:HGNC Symbol;Acc:HGNC:13195]	-	1856	307	21.7216897413099	5.24964563543147
ENSG00000083454	1.63528291510309	32.7257088507712	-4.21023118907988	2.5866634301511e-06	9.3972718084494e-05	P2RX5	17	3672199	3696404	-	4190	protein_coding	purinergic receptor P2X 5 [Source:HGNC Symbol;Acc:HGNC:8536]	-	2	27	0.0132844462916722	0.262031319854557
ENSG00000274276	1.63528291510309	32.7257088507712	-4.21023118907988	2.5866634301511e-06	9.3972718084494e-05	CBSL	21	6444869	6468040	-	4004	protein_coding	cystathionine-beta-synthase like [Source:HGNC Symbol;Acc:HGNC:51829]	-	2	27	0.0139015559345921	0.274203603943705
ENSG00000144554	815.558468428744	193.844520436611	2.07234926969808	2.70494368757935e-06	9.81172120215118e-05	FANCD2	3	10026414	10101930	+	8378	protein_coding	FA complementation group D2 [Source:HGNC Symbol;Acc:HGNC:3585]	-	988	160	3.28204153751261	0.776574435826173
ENSG00000198624	211.307909411011	42.4170918457172	2.31399076370186	2.72174501170625e-06	9.85735867805549e-05	CCDC69	5	151181052	151224145	-	4993	protein_coding	coiled-coil domain containing 69 [Source:HGNC Symbol;Acc:HGNC:24487]	-	256	35	1.42694056381928	0.285042712068532
ENSG00000111247	695.03855418821	163.559056100841	2.08663954062707	2.77916828954385e-06	0.000100497478705487	RAD51AP1	12	4538798	4560048	+	2558	protein_coding	RAD51 associated protein 1 [Source:HGNC Symbol;Acc:HGNC:16956]	-	842	135	9.16091884833732	2.14603446088858
ENSG00000123989	9112.44635769977	36255.3380793389	-1.99226553913074	2.8460631391197e-06	0.000102687650387452	CHPF	2	219538947	219543787	-	3354	protein_coding	chondroitin polymerizing factor [Source:HGNC Symbol;Acc:HGNC:24291]	-	11039	29928	91.5997228610159	362.842457840767
ENSG00000168621	848.577622877756	202.324449866228	2.06786021176729	2.85013066904962e-06	0.000102687650387452	GDNF	5	37812677	37839686	-	4273	protein_coding	glial cell derived neurotrophic factor [Source:HGNC Symbol;Acc:HGNC:4232]	-	1028	167	6.69557233805822	1.58923104975973
ENSG00000010292	3897.89648991961	971.574989161417	2.0041933805328	2.85292316358975e-06	0.000102687650387452	NCAPD2	12	6493356	6531955	+	6487	protein_coding	non-SMC condensin I complex subunit D2 [Source:HGNC Symbol;Acc:HGNC:24305]	-	4722	802	20.2586065269822	5.02728994520584
ENSG00000066382	41.2590864004271	2.4403441941961	4.02345328934275	2.92108535165246e-06	0.00010465729112669	MPPED2	11	30384493	30586872	-	8197	protein_coding	metallophosphoesterase domain containing 2 [Source:HGNC Symbol;Acc:HGNC:1180]	-	50	2	0.169762809448904	0.00992152711868927
ENSG00000179869	4.1119716432257	43.6285140517214	-3.3631694143363	2.92108535165246e-06	0.00010465729112669	ABCA13	7	48171458	48647496	+	19074	protein_coding	ATP binding cassette subfamily A member 13 [Source:HGNC Symbol;Acc:HGNC:14638]	-	5	36	0.00729551089993009	0.0767474908385303
ENSG00000160951	3.28642629148991	43.6285140517214	-3.67471935093938	2.92108535165246e-06	0.00010465729112669	PTGER1	19	14472466	14475362	-	1421	protein_coding	prostaglandin E receptor 1 [Source:HGNC Symbol;Acc:HGNC:9593]	-	4	36	0.0783417733456813	1.0301770867376
ENSG00000140057	36.306190151111	1.22907262590281	4.77167670055223	2.92973284043374e-06	0.000104806369299437	AK7	14	96392111	96489427	+	5001	protein_coding	adenylate kinase 7 [Source:HGNC Symbol;Acc:HGNC:20091]	-	44	1	0.244863079217425	0.00813104956927574
ENSG00000008277	67.6744860351194	8.49722630606108	2.9786855075425	2.95561641372554e-06	0.000105455472747213	ADAM22	7	87934143	88202889	+	12199	protein_coding	ADAM metallopeptidase domain 22 [Source:HGNC Symbol;Acc:HGNC:201]	-	82	7	0.187075582297432	0.0233333594779601
ENSG00000136824	2381.49184886137	589.978282719484	2.01295818091725	2.95690644903359e-06	0.000105455472747213	SMC2	9	104094260	104141417	+	6468	protein_coding	structural maintenance of chromosomes 2 [Source:HGNC Symbol;Acc:HGNC:14011]	-	2885	487	12.4137584601637	3.06169844191816
ENSG00000102409	417.677649702018	94.5081743588095	2.14274878657988	2.96589188036732e-06	0.000105614686471617	BEX4	X	103215092	103217246	+	1328	protein_coding	brain expressed X-linked 4 [Source:HGNC Symbol;Acc:HGNC:25475]	-	506	78	10.6042492322387	2.38836110985237
ENSG00000182481	6879.52608067361	1731.13413421518	1.99053293597623	3.10240250390441e-06	0.000110307644583268	KPNA2	17	68035519	68046842	+	3140	protein_coding	karyopherin subunit alpha 2 [Source:HGNC Symbol;Acc:HGNC:6395]	-	8334	1429	73.8671482331523	18.5057224338566
ENSG00000205208	1168.03794033816	284.700899066606	2.03620541837572	3.12657183884756e-06	0.000110998051908023	C4orf46	4	158666679	158672255	-	3730	protein_coding	chromosome 4 open reading frame 46 [Source:HGNC Symbol;Acc:HGNC:27320]	-	1415	235	10.5578404016596	2.56190188754632
ENSG00000172179	12.36706276406	82.3939779159347	-2.72188388060179	3.34959817871972e-06	0.000118376117178355	PRL	6	22287244	22297501	-	1364	protein_coding	prolactin [Source:HGNC Symbol;Acc:HGNC:9445]	-	15	68	0.306058449205131	2.02720657252527
ENSG00000120322	13.1925578820197	82.3939779159347	-2.62965975057871	3.34959817871972e-06	0.000118376117178355	PCDHB8	5	141177790	141180529	+	2740	protein_coding	protocadherin beta 8 [Source:HGNC Symbol;Acc:HGNC:8693]	-	16	68	0.162516291860165	1.00916414778265
ENSG00000163395	12.36706276406	82.3939779159347	-2.72188388060179	3.34959817871972e-06	0.000118376117178355	IGFN1	1	201190825	201228952	+	12116	protein_coding	immunoglobulin-like and fibronectin type III domain containing 1 [Source:HGNC Symbol;Acc:HGNC:24607]	-	15	68	0.0344555731855232	0.228219690073
ENSG00000011347	165.081078555811	31.5142852153819	2.38548399053148	3.39936640085321e-06	0.000119879892779914	SYT7	11	61515313	61581148	-	5953	protein_coding	synaptotagmin 7 [Source:HGNC Symbol;Acc:HGNC:11514]	-	200	26	0.935021501127273	0.177599168703956
ENSG00000257167	152.698890278074	29.0914373718896	2.38810678108955	3.4024130527861e-06	0.000119879892779914	TMPO-AS1	12	98512973	98516422	-	3357	antisense	TMPO antisense RNA 1 [Source:HGNC Symbol;Acc:HGNC:44158]	-	185	24	1.53372632454419	0.290712270927242
ENSG00000213025	23.9239229297159	1.38777878078145e-17	7.61503498496044	3.60565027871362e-06	0.000126468454220346	COX20P1	10	68632371	68632727	+	357	processed_pseudogene	COX20, cytochrome c oxidase assembly factor pseudogene 1 [Source:HGNC Symbol;Acc:HGNC:31435]	-	29	0	2.26077460630405	0
ENSG00000176945	24.7494091254714	1.38777878078145e-17	7.66369926357515	3.60565027871362e-06	0.000126468454220346	MUC20	3	195720882	195741123	+	4249	protein_coding	mucin 20, cell surface associated [Source:HGNC Symbol;Acc:HGNC:23282]	-	30	0	0.196499752749258	0
ENSG00000100336	24.7494091254714	1.38777878078145e-17	7.66369926357515	3.60565027871362e-06	0.000126468454220346	APOL4	22	36189124	36204840	-	4377	protein_coding	apolipoprotein L4 [Source:HGNC Symbol;Acc:HGNC:14867]	-	30	0	0.190753358334841	0
ENSG00000184349	434.187227779369	100.56527146851	2.10913362073263	3.74436908051032e-06	0.000131137124019072	EFNA5	5	107376889	107670895	-	5703	protein_coding	ephrin A5 [Source:HGNC Symbol;Acc:HGNC:3225]	-	526	83	2.5669053620961	0.591804392138117
ENSG00000181544	132.061907737557	24.2457392989721	2.44065640088423	3.75725215077832e-06	0.000131391332697877	FANCB	X	14835961	14873069	-	3593	protein_coding	FA complementation group B [Source:HGNC Symbol;Acc:HGNC:3583]	-	160	20	1.23933938128821	0.226347781218747
ENSG00000204634	757.774948012258	184.153172234649	2.04030146546325	3.86336383020719e-06	0.000134900118196771	TBC1D8	2	101007617	101252866	-	6030	protein_coding	TBC1 domain family member 8 [Source:HGNC Symbol;Acc:HGNC:17791]	-	918	152	4.23694526577229	1.0250138627171
ENSG00000171246	1021.92818307051	251.992604453338	2.01943287761971	3.93031955396889e-06	0.000136935325771461	NPTX1	17	80467148	80477843	-	6703	protein_coding	neuronal pentraxin 1 [Source:HGNC Symbol;Acc:HGNC:7952]	-	1238	208	5.1401868934125	1.26182049982951
ENSG00000183715	157.65176568483	650.549189290356	-2.04389268896044	3.93337344146618e-06	0.000136935325771461	OPCML	11	132414977	133532519	-	7583	protein_coding	opioid binding protein/cell adhesion molecule like [Source:HGNC Symbol;Acc:HGNC:8143]	-	191	537	0.701002869758826	2.87963002335805
ENSG00000145423	1462.73389044588	5721.54530491923	-1.96762853431374	3.94588796236533e-06	0.00013716658154889	SFRP2	4	153780592	153789120	-	2032	protein_coding	secreted frizzled related protein 2 [Source:HGNC Symbol;Acc:HGNC:10777]	-	1772	4723	24.2698727098555	94.514339825572
ENSG00000109472	1213.43927726242	4749.98800208062	-1.96869055236143	3.96315345922258e-06	0.000137562057663357	CPE	4	165361194	165498320	+	2958	protein_coding	carboxypeptidase E [Source:HGNC Symbol;Acc:HGNC:2303]	-	1470	3921	13.8307792502192	53.9016594492941
ENSG00000234156	34.6552236917853	1.22907262590281	4.70479385371396	4.01499138766694e-06	0.000139154597649703	AL162254.1	9	122609915	122639685	+	636	antisense	novel transcript	-	42	1	1.83789061195635	0.0639361303395408
ENSG00000171680	105.646564443498	447.030940727805	-2.0795919171732	4.10289643539351e-06	0.000141990608490063	PLEKHG5	1	6466092	6520061	-	7053	protein_coding	pleckstrin homology and RhoGEF domain containing G5 [Source:HGNC Symbol;Acc:HGNC:29105]	-	128	369	0.505083952583981	2.12743326422867
ENSG00000170011	130.410948995554	24.2457392989721	2.42252600873416	4.1761663450961e-06	0.000144312493818706	MYRIP	3	39808914	40260321	+	5872	protein_coding	myosin VIIA and Rab interacting protein [Source:HGNC Symbol;Acc:HGNC:19156]	-	158	20	0.748856363591012	0.138499246920804
ENSG00000187098	313.667305121422	70.2797776044715	2.15652735504545	4.39708258346743e-06	0.000151624411565168	MITF	3	69739435	69968337	+	7181	protein_coding	melanogenesis associated transcription factor [Source:HGNC Symbol;Acc:HGNC:7105]	bHLH	380	58	1.4727402440886	0.328432805453973
ENSG00000108691	523.338948159224	2057.00559992614	-1.97442319815547	4.40074276717397e-06	0.000151624411565168	CCL2	17	34255218	34257203	+	1986	protein_coding	C-C motif chemokine ligand 2 [Source:HGNC Symbol;Acc:HGNC:10618]	-	634	1698	8.88459219435437	34.766574705599
ENSG00000181458	619.919976962534	2422.85386207273	-1.9662963731744	4.65034134839135e-06	0.00015995905292251	TMEM45A	3	100492619	100577444	+	6005	protein_coding	transmembrane protein 45A [Source:HGNC Symbol;Acc:HGNC:25480]	-	751	2000	3.48060235649809	13.5431736539377
ENSG00000259091	43.7355330460938	3.65165741400792	3.54568795906854	4.66318985617421e-06	0.00015995905292251	LINC00517	14	37896060	37902372	-	4125	antisense	long intergenic non-protein coding RNA 517 [Source:HGNC Symbol;Acc:HGNC:19831]	-	53	3	0.357585089453533	0.0295733664697803
ENSG00000228536	44.5610150733995	3.65165741400792	3.57258026470257	4.66318985617421e-06	0.00015995905292251	AL513283.1	1	219409523	219459369	-	1930	lincRNA	novel transcript	-	54	3	0.778688812941387	0.0632073247087274
ENSG00000102466	146.920535457689	600.881045937117	-2.03094665813101	4.69395893499799e-06	0.000160778417480283	FGF14	13	101710804	102402457	-	13759	protein_coding	fibroblast growth factor 14 [Source:HGNC Symbol;Acc:HGNC:3671]	-	178	496	0.360048176947997	1.46587949214261
ENSG00000136108	2677.83875496083	685.680314910769	1.96531405709741	4.75157901812883e-06	0.000162513742113454	CKAP2	13	52455429	52476628	+	4547	protein_coding	cytoskeleton associated protein 2 [Source:HGNC Symbol;Acc:HGNC:1990]	-	3244	566	19.8556164940701	5.06168296791435
ENSG00000155760	2104.13095608329	8116.51885507854	-1.94756109053761	4.76554141171191e-06	0.000162752993242091	FZD7	2	202034587	202038445	+	3859	protein_coding	frizzled class receptor 7 [Source:HGNC Symbol;Acc:HGNC:4045]	-	2549	6700	18.3832605044584	70.5998026957376
ENSG00000205683	16.4945280496931	96.9310132813189	-2.54453401145313	4.7987411426388e-06	0.000163647581156266	DPF3	14	72619296	72894116	-	6889	protein_coding	double PHD fingers 3 [Source:HGNC Symbol;Acc:HGNC:17427]	-	20	80	0.0807981273945516	0.472212267626047
ENSG00000012048	1284.43045857437	323.466283724034	1.98912722032273	4.81253664955214e-06	0.000163839346958474	BRCA1	17	43044295	43170245	-	9187	protein_coding	BRCA1, DNA repair associated [Source:HGNC Symbol;Acc:HGNC:1100]	-	1556	267	4.71371543599858	1.1817918978141
ENSG00000091844	195.623806843808	41.2056695051733	2.24449885202561	4.81911188606085e-06	0.000163839346958474	RGS17	6	153004459	153131249	-	7899	protein_coding	regulator of G protein signaling 17 [Source:HGNC Symbol;Acc:HGNC:14088]	-	237	34	0.835033149830311	0.175029102729742
ENSG00000221968	2051.3003098168	7906.9435267342	-1.94650396688095	4.82540542411943e-06	0.000163839346958474	FADS3	11	61873519	61892051	-	6283	protein_coding	fatty acid desaturase 3 [Source:HGNC Symbol;Acc:HGNC:3576]	-	2485	6527	11.0074524475438	42.2425392414217
ENSG00000182809	359.068646695847	1411.3197582869	-1.97426877907649	4.95806905839289e-06	0.00016809940958499	CRIP2	14	105472962	105480170	+	4837	protein_coding	cysteine rich protein 2 [Source:HGNC Symbol;Acc:HGNC:2361]	-	435	1165	2.50288360900521	9.79384668467633
ENSG00000134516	306.237994545826	70.2797776044715	2.12196081173236	5.09472314475361e-06	0.00017248222124847	DOCK2	5	169637247	170083382	+	13210	protein_coding	dedicator of cytokinesis 2 [Source:HGNC Symbol;Acc:HGNC:2988]	-	371	58	0.781625242844116	0.17853716699205
ENSG00000176485	64.3725638624164	278.643807575234	-2.11136944713087	5.15629549185532e-06	0.000174314128349841	PLA2G16	11	63573195	63616883	-	3116	protein_coding	phospholipase A2 group XVI [Source:HGNC Symbol;Acc:HGNC:17825]	-	78	230	0.69666603611109	3.00146891722337
ENSG00000153820	38.7826388156643	2.4403441941961	3.93445895103316	5.19332044924251e-06	0.00017531208915362	SPHKAP	2	227979950	228181645	-	7009	protein_coding	SPHK1 interactor, AKAP domain containing [Source:HGNC Symbol;Acc:HGNC:30619]	-	47	2	0.186624768741547	0.0116031898690107
ENSG00000240032	1.63528291510309	31.5142852153819	-4.15599082786014	5.24925396734942e-06	0.000176944549317868	LNCSRLR	3	146066344	146069185	-	709	antisense	lncRNA sorafenib resistance in renal cell carcinoma associated [Source:HGNC Symbol;Acc:HGNC:52753]	-	2	26	0.0785075175770192	1.49118173666382
ENSG00000174721	21.4474621994857	115.102302197863	-2.41612064851691	5.35078019520377e-06	0.000180106952968242	FGFBP3	10	91906589	91909483	-	2545	protein_coding	fibroblast growth factor binding protein 3 [Source:HGNC Symbol;Acc:HGNC:23428]	-	26	95	0.284323689393865	1.51788644208843
ENSG00000237659	1.38777878078145e-17	25.4571641174013	-7.70233088302284	5.44526776785322e-06	0.000182498500799213	RNASEH2CP1	Y	2789827	2790328	+	502	processed_pseudogene	ribonuclease H2 subunit C pseudogene 1 [Source:HGNC Symbol;Acc:HGNC:24117]	-	0	21	0	1.70105768289822
ENSG00000124302	1.38777878078145e-17	25.4571641174013	-7.70233088302284	5.44526776785322e-06	0.000182498500799213	CHST8	19	33621955	33773509	+	3052	protein_coding	carbohydrate sulfotransferase 8 [Source:HGNC Symbol;Acc:HGNC:15993]	-	0	21	0	0.279793891485881
ENSG00000204362	0.809840497772836	25.4571641174013	-4.75267245384612	5.44526776785322e-06	0.000182498500799213	AL590644.1	1	17189783	17197617	+	4676	lincRNA	novel transcript	-	1	21	0.00595186376840318	0.182619965101563
ENSG00000085999	465.55542590533	111.468044786817	2.06138806784373	5.46378364730527e-06	0.000182856713468555	RAD54L	1	46247688	46278473	+	3212	protein_coding	RAD54 like [Source:HGNC Symbol;Acc:HGNC:9826]	-	564	92	4.8868729916918	1.16470450137834
ENSG00000128709	34.6552236917853	165.981893390418	-2.25507661840396	5.65846002448808e-06	0.000189101038872735	HOXD9	2	176122720	176124937	+	1870	protein_coding	homeobox D9 [Source:HGNC Symbol;Acc:HGNC:5140]	Homeobox	42	137	0.62507937390601	2.97908176938228
ENSG00000121621	453.173242466537	109.045206418541	2.05418303598744	5.74447413084168e-06	0.000191701308137802	KIF18A	11	28020620	28108308	-	4668	protein_coding	kinesin family member 18A [Source:HGNC Symbol;Acc:HGNC:29441]	-	549	90	3.27317316293879	0.783998307762493
ENSG00000109685	4618.53952241732	1209.01293658246	1.93352459271987	5.85810313053369e-06	0.000195214392481123	NSD2	4	1871424	1982207	+	19776	protein_coding	nuclear receptor binding SET domain protein 2 [Source:HGNC Symbol;Acc:HGNC:12766]	HMG	5595	998	7.87388598902676	2.05208596976922
ENSG00000197299	314.492784071584	72.7026180421733	2.11149171308878	5.98943516239598e-06	0.000199306560389701	BLM	15	90717327	90816165	+	6674	protein_coding	Bloom syndrome RecQ like helicase [Source:HGNC Symbol;Acc:HGNC:1058]	-	381	60	1.58878912313175	0.365568284950087
ENSG00000184445	1178.76916543232	300.449336756413	1.97175119159244	6.00832002920496e-06	0.000199650577357365	KNTC1	12	122527246	122626396	+	11325	protein_coding	kinetochore associated 1 [Source:HGNC Symbol;Acc:HGNC:17255]	-	1428	248	3.50927563734606	0.890465162577934
ENSG00000151572	291.3793732545	66.6455165389001	2.12672334474687	6.04256425385776e-06	0.000200503268423462	ANO4	12	100717526	101128641	+	4997	protein_coding	anoctamin 4 [Source:HGNC Symbol;Acc:HGNC:23837]	-	353	55	1.96604222299616	0.447565707279795
ENSG00000168003	4142.23822833659	15699.9960531545	-1.92224357698784	6.05510359820105e-06	0.000200634354686491	SLC3A2	11	62856102	62888875	+	5178	protein_coding	solute carrier family 3 member 2 [Source:HGNC Symbol;Acc:HGNC:11026]	-	5018	12960	26.9709407831065	101.776243818363
ENSG00000076944	4.93750395216914	44.8399361287324	-3.14651442229435	6.09356510845757e-06	0.000201337596794298	STXBP2	19	7636881	7647873	+	6036	protein_coding	syntaxin binding protein 2 [Source:HGNC Symbol;Acc:HGNC:11445]	-	6	37	0.0276649254284824	0.249261931602067
ENSG00000260528	42.9100509275751	3.65165741400792	3.51828483520548	6.09356510845757e-06	0.000201337596794298	FAM157C	16	90102271	90178344	+	4524	lincRNA	family with sequence similarity 157 member C [Source:HGNC Symbol;Acc:HGNC:34081]	-	52	3	0.319895574494865	0.0269651053686658
ENSG00000188985	397.866155886007	94.5081743588095	2.0726656500593	6.11759503964113e-06	0.000201846073624318	DHFRP1	18	26170726	26171284	-	559	processed_pseudogene	dihydrofolate reductase pseudogene 1 [Source:HGNC Symbol;Acc:HGNC:2862]	-	482	78	23.9973184630907	5.67395984594623
ENSG00000168477	9910.68440122613	2614.25791961939	1.92254523525451	6.18869567682281e-06	0.000203816102413835	TNXB	6	32041153	32115334	-	15909	protein_coding	tenascin XB [Source:HGNC Symbol;Acc:HGNC:11976]	-	12006	2158	21.0030778340892	5.51584459472347
ENSG00000184588	215.435304722082	846.798924249727	-1.97402381812242	6.19475311274926e-06	0.000203816102413835	PDE4B	1	65792514	66374579	+	8644	protein_coding	phosphodiesterase 4B [Source:HGNC Symbol;Acc:HGNC:8781]	-	261	699	0.840336512037819	3.28825796486206
ENSG00000226824	60.2451603128913	7.28581380516325	3.03024591614744	6.24381754986506e-06	0.000205141459866171	AC006001.2	7	66654538	66669855	+	938	sense_intronic	uncharacterized LOC100996437 [Source:NCBI gene;Acc:100996437]	-	73	6	2.16594540897323	0.260106901253399
ENSG00000136274	233.595843665353	52.1084661652603	2.16236230728815	6.38089898604922e-06	0.000208757796296406	NACAD	7	45080438	45088914	-	4917	protein_coding	NAC alpha domain containing [Source:HGNC Symbol;Acc:HGNC:22196]	-	283	43	1.60181999992639	0.355608153859216
ENSG00000169220	17.3200185445979	94.5081743588095	-2.4381726450836	6.38172878736238e-06	0.000208757796296406	RGS14	5	177357837	177372601	+	3797	protein_coding	regulator of G protein signaling 14 [Source:HGNC Symbol;Acc:HGNC:9996]	-	21	78	0.153923943798293	0.835328826411362
ENSG00000242600	16.4945280496931	94.5081743588095	-2.508054924038	6.38172878736238e-06	0.000208757796296406	MBL1P	10	79920178	79923119	+	1424	transcribed_unitary_pseudogene	mannose binding lectin 1, pseudogene [Source:HGNC Symbol;Acc:HGNC:6921]	-	20	78	0.390883637374344	2.22734800132299
ENSG00000228914	63.5470832305177	8.49722630606108	2.8880895916282	6.38963289177783e-06	0.000208757796296406	OR1H1P	9	122607864	122608800	+	937	unprocessed_pseudogene	olfactory receptor family 1 subfamily H member 1 pseudogene [Source:HGNC Symbol;Acc:HGNC:8206]	-	77	7	2.28706558542274	0.303781912776559
ENSG00000128944	803.176285497135	202.324449866228	1.98854345055541	6.57004474251221e-06	0.000214352297744532	KNSTRN	15	40382721	40394246	+	3654	protein_coding	kinetochore localized astrin (SPAG5) binding protein [Source:HGNC Symbol;Acc:HGNC:30767]	-	973	167	7.41091414246438	1.85845218271027
ENSG00000171033	165.081078555811	33.9371323025696	2.27896884301238	6.61542418755177e-06	0.000215531811745062	PKIA	8	78516139	78605267	+	4216	protein_coding	cAMP-dependent protein kinase inhibitor alpha [Source:HGNC Symbol;Acc:HGNC:9017]	-	200	28	1.32025213382606	0.27006039114956
ENSG00000114631	51.1648684255043	224.129981795551	-2.1279130994451	6.63022874860873e-06	0.000215713291876741	PODXL2	3	127629181	127672809	+	2186	protein_coding	podocalyxin like 2 [Source:HGNC Symbol;Acc:HGNC:17936]	-	62	185	0.789348915290624	3.44131980592423
ENSG00000247095	21.4474621994857	113.890883079051	-2.40087024249779	6.80929621642779e-06	0.000221231098213843	MIR210HG	11	565660	568457	-	2321	lincRNA	MIR210 host gene [Source:HGNC Symbol;Acc:HGNC:39524]	-	26	94	0.311763804182415	1.64685808540246
ENSG00000127564	1262.1425295652	325.889120221016	1.9531136386436	6.88939649768504e-06	0.000223351206125154	PKMYT1	16	2968024	2980539	-	5034	protein_coding	protein kinase, membrane associated tyrosine/threonine 1 [Source:HGNC Symbol;Acc:HGNC:29650]	-	1529	269	8.45321195987892	2.17291396960866
ENSG00000149294	514.258680420916	127.216492486812	2.01440200052777	6.89849558501516e-06	0.000223351206125154	NCAM1	11	112961247	113278436	+	12737	protein_coding	neural cell adhesion molecule 1 [Source:HGNC Symbol;Acc:HGNC:7656]	-	623	105	1.36128287926483	0.335216674576002
ENSG00000085840	278.171709708674	64.222675531596	2.11317175106682	6.9032350523271e-06	0.000223351206125154	ORC1	1	52372829	52404459	-	3157	protein_coding	origin recognition complex subunit 1 [Source:HGNC Symbol;Acc:HGNC:8487]	-	337	53	2.97086422192428	0.682660462934825
ENSG00000065054	150.222452522592	594.823955262714	-1.98429781679319	7.22585976657527e-06	0.000233466229802487	SLC9A3R2	16	2025356	2039026	+	3550	protein_coding	SLC9A3 regulator 2 [Source:HGNC Symbol;Acc:HGNC:11076]	-	182	491	1.42682437367653	5.6241462078621
ENSG00000006634	549.754272408626	136.907843706004	2.00483480686506	7.38415413484655e-06	0.000238251161035933	DBF4	7	87876216	87909541	+	4583	protein_coding	DBF4 zinc finger [Source:HGNC Symbol;Acc:HGNC:17364]	-	666	113	4.04437909172627	1.0026100404194
ENSG00000101057	960.017268825164	247.146931046925	1.9572844362186	7.50311858322725e-06	0.000241755655316122	MYBL2	20	43667019	43716496	+	2777	protein_coding	MYB proto-oncogene like 2 [Source:HGNC Symbol;Acc:HGNC:7548]	MYB	1163	204	11.6555110273551	2.98715494950428
ENSG00000171132	482.065003765063	118.736559450511	2.02059753312475	7.53868604564883e-06	0.000242567088190574	PRKCE	2	45651345	46187990	+	9908	protein_coding	protein kinase C epsilon [Source:HGNC Symbol;Acc:HGNC:9401]	-	584	98	1.64041727381259	0.402201365745146
ENSG00000111879	33.004256617132	1.22907262590281	4.63465896690299	7.62630648958579e-06	0.000245048857767158	FAM184A	6	118959763	119149387	-	7791	protein_coding	family with sequence similarity 184 member A [Source:HGNC Symbol;Acc:HGNC:20991]	-	40	1	0.142887511133633	0.00521927594608497
ENSG00000222009	562.13645561283	2127.26784897935	-1.9197281286424	7.64327603265328e-06	0.000245256769399424	BTBD19	1	44808482	44815585	+	3520	protein_coding	BTB domain containing 19 [Source:HGNC Symbol;Acc:HGNC:27145]	-	681	1756	5.38433326764128	20.285481062865
ENSG00000101938	59.4196794794617	7.28581380516325	3.01038708683324	7.67894368991918e-06	0.000245726198077414	CHRDL1	X	110673856	110795819	-	3920	protein_coding	chordin like 1 [Source:HGNC Symbol;Acc:HGNC:29861]	-	72	6	0.511180071080571	0.0622398656570632
ENSG00000173894	58.5941986016094	7.28581380516325	2.99025107909142	7.67894368991918e-06	0.000245726198077414	CBX2	17	79778132	79787983	+	5687	protein_coding	chromobox 2 [Source:HGNC Symbol;Acc:HGNC:1552]	-	71	6	0.347458231695935	0.0429014020354647
ENSG00000276649	9.89056861961162	65.4340960664249	-2.70825730914487	7.77283630673904e-06	0.000248390500855573	AL117335.1	20	1888128	1894374	-	1607	antisense	uncharacterized LOC102724545 [Source:NCBI gene;Acc:102724545]	-	12	54	0.20782263831527	1.36641098965849
ENSG00000113140	78115.0485164193	290374.509267054	-1.89424038699661	7.89857256423234e-06	0.000252063736476048	SPARC	5	151661096	151687165	-	4831	protein_coding	secreted protein acidic and cysteine rich [Source:HGNC Symbol;Acc:HGNC:11219]	-	94630	239698	545.154105704217	2017.58033421671
ENSG00000086289	2445.05372009897	648.126353035957	1.915366373722	8.01520007277892e-06	0.00025543666261953	EPDR1	7	37683843	37951941	+	2864	protein_coding	ependymin related 1 [Source:HGNC Symbol;Acc:HGNC:17572]	-	2962	535	28.7832298093156	7.59598732867743
ENSG00000215252	455.649679157481	1726.28846185842	-1.9213294747381	8.05335830546364e-06	0.00025630306541639	GOLGA8B	15	34525207	34588503	-	7670	protein_coding	golgin A8 family member B [Source:HGNC Symbol;Acc:HGNC:31973]	-	552	1425	2.00295502862339	7.55479986006856
ENSG00000179583	139.491221800558	27.8800131547615	2.31885132425643	8.07816773597563e-06	0.000256394019446183	CIITA	16	10866222	10943021	+	20757	protein_coding	class II major histocompatibility complex transactivator [Source:HGNC Symbol;Acc:HGNC:7067]	-	169	23	0.226594625032423	0.0450574608376357
ENSG00000100206	140.316701114779	27.8800131547615	2.32735536438168	8.07816773597563e-06	0.000256394019446183	DMC1	22	38518949	38570286	-	3524	protein_coding	DNA meiotic recombinase 1 [Source:HGNC Symbol;Acc:HGNC:2927]	-	170	23	1.34258102916545	0.265396627300455
ENSG00000163202	22.2729494939489	1.38777878078145e-17	7.51248650239318	8.28134473027678e-06	0.000261421909323332	LCE3D	1	152579381	152580504	-	613	protein_coding	late cornified envelope 3D [Source:HGNC Symbol;Acc:HGNC:16615]	-	27	0	1.22583149182453	0
ENSG00000169884	1.38777878078145e-17	24.2457392989721	-7.63228786094775	8.28134473027678e-06	0.000261421909323332	WNT10B	12	48965340	48971763	-	2629	protein_coding	Wnt family member 10B [Source:HGNC Symbol;Acc:HGNC:12775]	-	0	20	0	0.309344837550004
ENSG00000137878	22.2729494939489	1.38777878078145e-17	7.51248650239318	8.28134473027678e-06	0.000261421909323332	GCOM1	15	57591908	57714745	+	10302	protein_coding	GRINL1A complex locus 1 [Source:HGNC Symbol;Acc:HGNC:26424]	-	27	0	0.0729406624430634	0
ENSG00000128655	0.809840497772836	24.2457392989721	-4.68262943177103	8.28134473027678e-06	0.000261421909323332	PDE11A	2	177623252	178072755	-	12237	protein_coding	phosphodiesterase 11A [Source:HGNC Symbol;Acc:HGNC:8773]	-	1	20	0.0022743249964087	0.0664597187152864
ENSG00000155966	288.902936352973	67.8569369512999	2.08846745170356	8.43515633950365e-06	0.000265918019015932	AFF2	X	148500619	149000663	+	14006	protein_coding	AF4/FMR2 family member 2 [Source:HGNC Symbol;Acc:HGNC:3776]	AF-4	350	56	0.695474813891807	0.162583836796593
ENSG00000266010	23.0984363944667	115.102302197863	-2.30979151512394	8.4813489677472e-06	0.00026701389742126	GATA6-AS1	18	22164886	22169878	-	3173	antisense	GATA6 antisense RNA 1 (head to head) [Source:HGNC Symbol;Acc:HGNC:48840]	-	28	95	0.245592694443584	1.21746643401042
ENSG00000156011	3554.497289934	954.615135714245	1.89655141639187	8.84921362827903e-06	0.000278220229282097	PSD3	8	18527301	19084730	-	15213	protein_coding	pleckstrin and Sec7 domain containing 3 [Source:HGNC Symbol;Acc:HGNC:19093]	-	4306	788	7.87746794901831	2.10627375073996
ENSG00000165821	77.58024966311	12.1314875087593	2.66700400831092	9.01950903517718e-06	0.000282534062311748	SALL2	14	21521081	21537216	-	5382	protein_coding	spalt like transcription factor 2 [Source:HGNC Symbol;Acc:HGNC:10526]	zf-C2H2	94	10	0.486084356785397	0.0755544015160683
ENSG00000213901	14.0180518446798	79.9711382042415	-2.49997480201082	9.01950903517718e-06	0.000282534062311748	SLC23A3	2	219161465	219170095	-	3601	protein_coding	solute carrier family 23 member 3 [Source:HGNC Symbol;Acc:HGNC:20601]	-	17	66	0.131387268724773	0.745288255243701
ENSG00000180660	41.2590864004271	182.941753686259	-2.14462617111993	9.02270592827756e-06	0.000282534062311748	MAB21L1	13	35474182	35477209	-	3028	protein_coding	mab-21 like 1 [Source:HGNC Symbol;Acc:HGNC:6757]	-	50	151	0.459559362302729	2.0277972963303
ENSG00000163412	283.12458355924	66.6455165389001	2.08528144628684	9.45456251237161e-06	0.00029566075005221	EIF4E3	3	71675416	71754773	-	10779	protein_coding	eukaryotic translation initiation factor 4E family member 3 [Source:HGNC Symbol;Acc:HGNC:31837]	-	343	55	0.885611266212198	0.207485466117185
ENSG00000164104	3310.98103028613	891.621394244803	1.89264548646366	9.57887482175129e-06	0.000299147748443998	HMGB2	4	173331695	173335125	-	2775	protein_coding	high mobility group box 2 [Source:HGNC Symbol;Acc:HGNC:5000]	HMG	4011	736	40.2269549509927	10.7849538260965
ENSG00000107821	761.076863469614	2820.19899412043	-1.88947625668658	9.83250674592093e-06	0.000306658688364103	KAZALD1	10	101061841	101068131	+	3613	protein_coding	Kazal type serine peptidase inhibitor domain 1 [Source:HGNC Symbol;Acc:HGNC:25460]	-	922	2328	7.10215987061476	26.2010368308239
ENSG00000164087	553.056187931977	140.54210021651	1.97570319349386	1.00773388434754e-05	0.000312990288547178	POC1A	3	52075253	52154690	-	2247	protein_coding	POC1 centriolar protein A [Source:HGNC Symbol;Acc:HGNC:24488]	-	670	116	8.29849267347828	2.0992220524833
ENSG00000168214	7492.0313840497	2040.04574670373	1.87670760653897	1.00840131293598e-05	0.000312990288547178	RBPJ	4	26163455	26435131	+	9253	protein_coding	recombination signal binding protein for immunoglobulin kappa J region [Source:HGNC Symbol;Acc:HGNC:5724]	CSL	9076	1684	27.2985393243315	7.40053280674121
ENSG00000176907	20.6219744790412	106.622367970104	-2.36207434532441	1.00896699849437e-05	0.000312990288547178	TCIM	8	40153455	40155308	+	1854	protein_coding	transcriptional and immune response regulator [Source:HGNC Symbol;Acc:HGNC:1357]	-	25	88	0.375282025095109	1.93008486669009
ENSG00000254343	20.6219744790412	106.622367970104	-2.36207434532441	1.00896699849437e-05	0.000312990288547178	AC091563.1	8	120052180	120056201	+	752	lincRNA	novel transcript	-	25	88	0.925229886338208	4.75848050910029
ENSG00000125898	487.017877110789	122.370816556297	1.99188300261975	1.01025118820451e-05	0.000312990288547178	FAM110A	20	833715	857463	+	2722	protein_coding	family with sequence similarity 110 member A [Source:HGNC Symbol;Acc:HGNC:16188]	-	590	101	6.03241728097775	1.50881751230373
ENSG00000236017	85.8350500791794	346.483230270655	-2.0112752218197	1.01363259906838e-05	0.000313621953830959	ASMTL-AS1	X	1401769	1414028	+	1335	antisense	ASMTL antisense RNA 1 [Source:HGNC Symbol;Acc:HGNC:25811]	-	104	286	2.16810124196969	8.71140551628548
ENSG00000175352	340.082631285809	82.3939779159347	2.044016609375	1.02784787130945e-05	0.000317599553886094	NRIP3	11	8980576	9004049	-	4123	protein_coding	nuclear receptor interacting protein 3 [Source:HGNC Symbol;Acc:HGNC:1167]	-	412	68	2.78106644971961	0.670654805948208
ENSG00000053747	1566.74422557042	419.168322602806	1.90193297067185	1.03622430369155e-05	0.000319764857783812	LAMA3	18	23689443	23956222	+	14678	protein_coding	laminin subunit alpha 3 [Source:HGNC Symbol;Acc:HGNC:6483]	-	1898	346	3.59879252173587	0.958545380705682
ENSG00000205918	4.93750395216914	43.6285140517214	-3.10709548981101	1.0486118105658e-05	0.000323160579087296	PDPK2P	16	2616121	2643296	-	4426	transcribed_unprocessed_pseudogene	3-phosphoinositide dependent protein kinase 2, pseudogene [Source:HGNC Symbol;Acc:HGNC:49897]	-	6	36	0.0377283077013827	0.330745964811145
ENSG00000137273	1196.9297002028	317.409192461046	1.91461062382367	1.05293164604096e-05	0.000323765588339451	FOXF2	6	1389576	1395603	+	2451	protein_coding	forkhead box F2 [Source:HGNC Symbol;Acc:HGNC:3810]	Fork	1450	262	16.4646375856904	4.34671777671904
ENSG00000176619	8110.3150393193	2215.70136931604	1.87195054729098	1.05334694836465e-05	0.000323765588339451	LMNB2	19	2427638	2456996	-	5432	protein_coding	lamin B2 [Source:HGNC Symbol;Acc:HGNC:6638]	-	9825	1829	50.3385014154729	13.6917010310546
ENSG00000134871	5086.58602797667	18568.6340729189	-1.86806730695328	1.05501092758598e-05	0.000323850923369363	COL4A2	13	110305812	110513209	+	19293	protein_coding	collagen type IV alpha 2 chain [Source:HGNC Symbol;Acc:HGNC:2203]	-	6162	15328	8.88892852916863	32.3064464685166
ENSG00000170558	1977.83269233773	7235.81790877809	-1.87115646387997	1.05701321543241e-05	0.000324039746883218	CDH2	18	27950966	28177446	-	4950	protein_coding	cadherin 2 [Source:HGNC Symbol;Acc:HGNC:1759]	-	2396	5973	13.4712873322432	49.0671438677772
ENSG00000136122	174.161349496803	37.571401617828	2.20981803455153	1.07894936579443e-05	0.000330040396270215	BORA	13	72727749	72756198	+	3189	protein_coding	bora, aurora kinase A activator [Source:HGNC Symbol;Acc:HGNC:24724]	-	211	31	1.84143087519669	0.395285276191404
ENSG00000049540	40185.1210536151	146281.174013882	-1.86400688238106	1.07941293985635e-05	0.000330040396270215	ELN	7	74027789	74069907	+	6542	protein_coding	elastin [Source:HGNC Symbol;Acc:HGNC:3327]	-	48681	120752	207.098253163047	750.563180746486
ENSG00000171724	1.63528291510309	29.0914373718896	-4.04098020273774	1.08654205026809e-05	0.000331785912343301	VAT1L	16	77788530	77980107	+	4137	protein_coding	vesicle amine transport 1 like [Source:HGNC Symbol;Acc:HGNC:29315]	-	2	24	0.0134546362006542	0.235900675248429
ENSG00000203760	415.201212982689	104.19952943709	1.99348389832148	1.09727925642182e-05	0.000334627198825243	CENPW	6	126340174	126348875	+	795	protein_coding	centromere protein W [Source:HGNC Symbol;Acc:HGNC:21488]	-	503	86	17.6087424345532	4.39880576736041
ENSG00000147257	158.477244906419	33.9371323025696	2.22011980883032	1.10207666783479e-05	0.000335214986466416	GPC3	X	133535745	133985895	-	2711	protein_coding	glypican 3 [Source:HGNC Symbol;Acc:HGNC:4451]	-	192	28	1.97105705509488	0.419983256763756
ENSG00000170629	158.477244906419	33.9371323025696	2.22011980883032	1.10207666783479e-05	0.000335214986466416	DPY19L2P2	7	103175133	103280410	-	5580	transcribed_unprocessed_pseudogene	DPY19L2 pseudogene 2 [Source:HGNC Symbol;Acc:HGNC:21764]	-	192	28	0.9576228810685	0.204045628868556
ENSG00000184160	56.9432367064838	238.667002490639	-2.06455740433143	1.10742907567024e-05	0.000336404983194498	ADRA2C	4	3766348	3768526	+	2179	protein_coding	adrenoceptor alpha 2C [Source:HGNC Symbol;Acc:HGNC:283]	-	69	197	0.881291020510637	3.67631282354371
ENSG00000101230	348.337420619688	86.028237199539	2.01640935220008	1.11454616744811e-05	0.000338127252877764	ISM1	20	13221771	13300651	+	2593	protein_coding	isthmin 1 [Source:HGNC Symbol;Acc:HGNC:16213]	-	422	71	4.52936603239664	1.11342071022457
ENSG00000112852	89.9624495866957	358.597412520127	-1.99318986475099	1.12735221143022e-05	0.00034156871153061	PCDHB2	5	141094578	141098703	+	4126	protein_coding	protocadherin beta 2 [Source:HGNC Symbol;Acc:HGNC:8687]	-	109	296	0.735232606140283	2.91719829209903
ENSG00000215808	24.7494091254714	119.947978501554	-2.27020287269454	1.1344199422599e-05	0.000343264894445483	LINC01139	1	238476542	238486054	-	5959	lincRNA	long intergenic non-protein coding RNA 1139 [Source:HGNC Symbol;Acc:HGNC:27924]	-	30	99	0.140112006952777	0.675562092750268
ENSG00000113205	20.6219744790412	105.410948714458	-2.34560529237039	1.14534334081016e-05	0.000346121868581183	PCDHB3	5	141100473	141103827	+	3355	protein_coding	protocadherin beta 3 [Source:HGNC Symbol;Acc:HGNC:8688]	-	25	87	0.207383867220963	1.05446019789791
ENSG00000275216	9.89056861961162	63.0112549320238	-2.65391343447229	1.15475851803932e-05	0.000348516265909542	AL161431.1	13	109269634	109278512	+	5087	lincRNA	novel transcript	-	12	52	0.0656518537001454	0.415666542675309
ENSG00000142910	168.382995303072	639.64642614044	-1.92458816935381	1.1939683605107e-05	0.000359885172922968	TINAGL1	1	31576485	31587686	+	5281	protein_coding	tubulointerstitial nephritis antigen like 1 [Source:HGNC Symbol;Acc:HGNC:19168]	-	204	528	1.07508173757525	4.06556789567516
ENSG00000137675	165.081078555811	36.3599786797935	2.17977997476252	1.23373272974615e-05	0.000371391708335954	MMP27	11	102691487	102705806	-	1913	protein_coding	matrix metallopeptidase 27 [Source:HGNC Symbol;Acc:HGNC:14250]	-	200	30	2.90966178578707	0.637690207463899
ENSG00000180447	1751.65148783486	6343.00278157784	-1.85636097646114	1.23804673372324e-05	0.000372210703986807	GAS1	9	86944363	86947189	-	2827	protein_coding	growth arrest specific 1 [Source:HGNC Symbol;Acc:HGNC:4165]	-	2122	5236	20.8904144286505	75.3142737528064
ENSG00000154734	9397.23655937391	33895.4956543992	-1.85076847986268	1.24649454893751e-05	0.000374268800297946	ADAMTS1	21	26835747	26845409	-	7063	protein_coding	ADAM metallopeptidase with thrombospondin type 1 motif 1 [Source:HGNC Symbol;Acc:HGNC:217]	-	11384	27980	44.8573037157455	161.087546581994
ENSG00000135636	14.0180518446798	78.7597182877912	-2.47798251478406	1.25266457875926e-05	0.000375638569445652	DYSF	2	71453722	71686768	+	8386	protein_coding	dysferlin [Source:HGNC Symbol;Acc:HGNC:3097]	-	17	65	0.0564185016310405	0.315182402603937
ENSG00000104951	133.712866456395	514.870357810714	-1.94388311000269	1.26085485001223e-05	0.000377609862772893	IL4I1	19	49889654	49929539	-	2563	protein_coding	interleukin 4 induced 1 [Source:HGNC Symbol;Acc:HGNC:19094]	-	162	425	1.75911362736271	6.74285447942953
ENSG00000250038	1.38777878078145e-17	23.0343142878861	-7.55866994187543	1.26863153314878e-05	0.000378967168981528	AC109588.1	4	28362279	28402864	-	1304	lincRNA	novel transcript	-	0	19	0	0.592487882686359
ENSG00000203907	1.38777878078145e-17	23.0343142878861	-7.55866994187543	1.26863153314878e-05	0.000378967168981528	OOEP	6	73368555	73395133	-	1467	protein_coding	oocyte expressed protein [Source:HGNC Symbol;Acc:HGNC:21382]	-	0	19	0	0.526655895721208
ENSG00000076356	299.634162884883	1108.46523452354	-1.88676483067546	1.33258273043931e-05	0.000397368230382278	PLXNA2	1	208022242	208244320	-	13781	protein_coding	plexin A2 [Source:HGNC Symbol;Acc:HGNC:9100]	-	363	915	0.733083385684808	2.69987603873394
ENSG00000164070	359.068646695847	89.6624961702146	2.00054366685245	1.33363310196792e-05	0.000397368230382278	HSPA4L	4	127781821	127840733	+	11621	protein_coding	heat shock protein family A (Hsp70) member 4 like [Source:HGNC Symbol;Acc:HGNC:17041]	-	435	74	1.04177334280683	0.258935551011113
ENSG00000231389	210.482430344062	48.474201638026	2.11622302133466	1.34975860433132e-05	0.000401660649645599	HLA-DPA1	6	33064569	33080775	-	5748	protein_coding	major histocompatibility complex, class II, DP alpha 1 [Source:HGNC Symbol;Acc:HGNC:4938]	-	255	40	1.2346700278651	0.28297410505183
ENSG00000042062	581.122469817055	151.444869191829	1.93938942687165	1.36148127187549e-05	0.00040463361973297	RIPOR3	20	50586108	50691528	-	6009	protein_coding	RIPOR family member 3 [Source:HGNC Symbol;Acc:HGNC:16168]	-	704	125	3.26060311976394	0.845884899649442
ENSG00000064195	119.679716549428	24.2457392989721	2.29877594985405	1.36951760230131e-05	0.000406504843580161	DLX3	17	49990005	49995224	-	2715	protein_coding	distal-less homeobox 3 [Source:HGNC Symbol;Acc:HGNC:2916]	Homeobox	145	20	1.48636562513913	0.299546069215086
ENSG00000112299	4.93750395216914	42.4170918457172	-3.06656918123219	1.38101476490846e-05	0.000408878389204837	VNN1	6	132681590	132714049	-	3106	protein_coding	vanin 1 [Source:HGNC Symbol;Acc:HGNC:12705]	-	6	35	0.0537622311288859	0.458215795672305
ENSG00000261488	4.93750395216914	42.4170918457172	-3.06656918123219	1.38101476490846e-05	0.000408878389204837	TBILA	3	112133423	112135359	+	1937	antisense	TGF-beta induced lncRNA [Source:HGNC Symbol;Acc:HGNC:53943]	-	6	35	0.0862083066010944	0.734753877830758
ENSG00000180953	28.0513509471436	129.639330368116	-2.20246800843702	1.41655678339506e-05	0.000418870461520362	ST20	15	79898840	79923702	-	1614	protein_coding	suppressor of tumorigenicity 20 [Source:HGNC Symbol;Acc:HGNC:33520]	-	34	107	0.586277019427393	2.6957754286657
ENSG00000215784	56.1177556859525	7.28581380516325	2.92809980492704	1.44109211587424e-05	0.000425586748758814	FAM72D	1	145096000	145112696	+	2397	protein_coding	family with sequence similarity 72 member D [Source:HGNC Symbol;Acc:HGNC:33593]	-	68	6	0.789529503008604	0.101785679339044
ENSG00000150394	5.76302706158212	46.0513580820816	-2.96748488226153	1.44330862763159e-05	0.000425703150776185	CDH8	16	61647242	62037035	-	13529	protein_coding	cadherin 8 [Source:HGNC Symbol;Acc:HGNC:1767]	-	7	38	0.0143999116614216	0.11421453160219
ENSG00000156802	2814.86824352998	778.959510003939	1.85332299365961	1.45395945610424e-05	0.000428303819603973	ATAD2	8	123319850	123416350	-	7118	protein_coding	ATPase family, AAA domain containing 2 [Source:HGNC Symbol;Acc:HGNC:30123]	-	3410	643	13.3328772246968	3.67330045379243
ENSG00000124126	770.982609837853	205.958705272102	1.90386419222937	1.45634906770292e-05	0.000428467433520657	PREX1	20	48624252	48827883	-	7393	protein_coding	phosphatidylinositol-3,4,5-trisphosphate dependent Rac exchange factor 1 [Source:HGNC Symbol;Acc:HGNC:32594]	-	934	170	3.51603876535963	0.935043204695138
ENSG00000180481	2.46086274524869	32.7257088507712	-3.65893559451446	1.4713304541916e-05	0.000431787429772811	GLIPR1L2	12	75391070	75432688	+	3790	protein_coding	GLIPR1 like 2 [Source:HGNC Symbol;Acc:HGNC:28592]	-	3	27	0.0220297480061108	0.289686340419682
ENSG00000188933	2.46086274524869	32.7257088507712	-3.65893559451446	1.4713304541916e-05	0.000431787429772811	USP32P1	17	16786489	16804455	+	9299	transcribed_unprocessed_pseudogene	ubiquitin specific peptidase 32 pseudogene 1 [Source:HGNC Symbol;Acc:HGNC:43570]	-	3	27	0.0089786799594752	0.11806766643624
ENSG00000106772	3344.82566298542	930.386773628943	1.84592488245426	1.48787228592981e-05	0.000436094060217319	PRUNE2	9	76611376	76906087	-	14656	protein_coding	prune homolog 2 [Source:HGNC Symbol;Acc:HGNC:25209]	-	4052	768	7.69451879798225	2.13083208188374
ENSG00000184985	177.46326611797	661.451952427355	-1.89722831817084	1.50025509952633e-05	0.000439172420111968	SORCS2	4	7192538	7742836	+	6317	protein_coding	sortilin related VPS10 domain containing receptor 2 [Source:HGNC Symbol;Acc:HGNC:16698]	-	215	546	0.947229178554133	3.51467545942498
ENSG00000165171	159.30272412447	35.1485555768229	2.17716185971911	1.50411924459208e-05	0.000439202819420888	METTL27	7	73834590	73842535	-	1469	protein_coding	methyltransferase like 27 [Source:HGNC Symbol;Acc:HGNC:19068]	-	193	29	3.65647827865438	0.802748800532669
ENSG00000198056	158.477244906419	35.1485555768229	2.16967310740404	1.50411924459208e-05	0.000439202819420888	PRIM1	12	56731596	56752373	-	2437	protein_coding	DNA primase subunit 1 [Source:HGNC Symbol;Acc:HGNC:9369]	-	192	29	2.19266954302923	0.483889203111404
ENSG00000091436	3625.48847070553	1010.34036843346	1.84323865152806	1.51222072518301e-05	0.00044101718027809	MAP3K20	2	173075435	173268010	+	13799	protein_coding	mitogen-activated protein kinase kinase kinase 20 [Source:HGNC Symbol;Acc:HGNC:17797]	-	4392	834	8.85813309636829	2.45766055505621
ENSG00000136040	2900.71804358545	805.610708489213	1.84813550029017	1.53070659024164e-05	0.000445761382864224	PLXNC1	12	94148723	94307675	+	9887	protein_coding	plexin C1 [Source:HGNC Symbol;Acc:HGNC:9106]	-	3514	665	9.89155813122497	2.73502042741028
ENSG00000143847	62.7216025608628	254.415441142563	-2.01758788532135	1.53230475359577e-05	0.000445761382864224	PPFIA4	1	203026498	203078740	+	9707	protein_coding	PTPRF interacting protein alpha 4 [Source:HGNC Symbol;Acc:HGNC:9248]	-	76	210	0.217899406465443	0.879706352956534
ENSG00000170989	269.091440912477	987.323424496494	-1.87484328959269	1.53568709051216e-05	0.000446189682019453	S1PR1	1	101236865	101243713	+	5223	protein_coding	sphingosine-1-phosphate receptor 1 [Source:HGNC Symbol;Acc:HGNC:3165]	-	326	815	1.73710095420704	6.34513762209412
ENSG00000099849	23.0984363944667	110.256625612435	-2.24779810445709	1.54022925751451e-05	0.00044695348391974	RASSF7	11	560404	564021	+	2492	protein_coding	Ras association domain family member 7 [Source:HGNC Symbol;Acc:HGNC:1166]	-	28	91	0.312706909899475	1.48489866754866
ENSG00000119900	1189.5003905246	324.6777019731	1.87297527938003	1.5571097467317e-05	0.000451291360839361	OGFRL1	6	71288803	71308950	+	9075	protein_coding	opioid growth factor receptor like 1 [Source:HGNC Symbol;Acc:HGNC:21378]	-	1441	268	4.41921195456725	1.20085791119714
ENSG00000141519	61.8961218522319	250.781186105276	-2.01591067201937	1.569104625471e-05	0.000453712679567549	CCDC40	17	80036632	80100613	+	9961	protein_coding	coiled-coil domain containing 40 [Source:HGNC Symbol;Acc:HGNC:26090]	-	75	207	0.209549103862965	0.845027550593437
ENSG00000261573	55.2922746144737	225.341400203215	-2.024050921921	1.56934865192885e-05	0.000453712679567549	AL157402.2	1	198657553	198667061	-	416	antisense	novel transcript	-	67	186	4.48238294166002	18.1812222948229
ENSG00000130045	24.7494091254714	117.525140383159	-2.24078950545228	1.592798016105e-05	0.000459922888210293	NXNL2	9	88534033	88584274	+	2498	protein_coding	nucleoredoxin like 2 [Source:HGNC Symbol;Acc:HGNC:30482]	-	30	97	0.334238370469015	1.57900230300519
ENSG00000180828	66.8490055430258	9.70864392428162	2.77094585981223	1.59962903221142e-05	0.000461325113487145	BHLHE22	8	64580367	64583628	+	3262	protein_coding	basic helix-loop-helix family member e22 [Source:HGNC Symbol;Acc:HGNC:11963]	bHLH	81	8	0.69108035360678	0.0997262511243359
ENSG00000155465	99.0427271676513	381.614358560463	-1.94438863171494	1.61537481410049e-05	0.000465291685047935	SLC7A7	14	22773222	22829820	-	5131	protein_coding	solute carrier family 7 member 7 [Source:HGNC Symbol;Acc:HGNC:11065]	-	120	315	0.650888676228103	2.49638751748657
ENSG00000262001	33.8297402354758	149.022031708886	-2.13432167866788	1.67200676401576e-05	0.000481010812899114	DLGAP1-AS2	18	3603000	3608336	+	3171	antisense	DLGAP1 antisense RNA 2 [Source:HGNC Symbol;Acc:HGNC:28146]	-	41	123	0.359844690704253	1.57729284269997
ENSG00000137310	1974.53077694498	548.790065956847	1.84700777487593	1.67806190206337e-05	0.000482158991785982	TCF19	6	31158542	31167159	+	3538	protein_coding	transcription factor 19 [Source:HGNC Symbol;Acc:HGNC:11629]	Others	2392	453	18.8161528079931	5.20647559069091
ENSG00000142661	41.2590864004271	174.461823689598	-2.07619345638156	1.68043397541832e-05	0.000482247391471401	MYOM3	1	24056035	24112175	-	9254	protein_coding	myomesin 3 [Source:HGNC Symbol;Acc:HGNC:26679]	-	50	144	0.150372352393847	0.632756274153502
ENSG00000178015	18.145508378609	90.8739157624898	-2.31501088775134	1.68638079860298e-05	0.000483225173753198	GPR150	5	95620078	95622142	+	2065	protein_coding	G protein-coupled receptor 150 [Source:HGNC Symbol;Acc:HGNC:23628]	-	22	75	0.296503694713401	1.4768781681337
ENSG00000187741	974.875888253704	265.318206135933	1.87712682811889	1.68797834667213e-05	0.000483225173753198	FANCA	16	89737549	89816657	-	9736	protein_coding	FA complementation group A [Source:HGNC Symbol;Acc:HGNC:3582]	-	1181	219	3.37595630573376	0.914675429150843
ENSG00000175305	255.88377703062	63.0112549320238	2.02017459058308	1.81431022403439e-05	0.00051875504080102	CCNE2	8	94879770	94896678	-	4397	protein_coding	cyclin E2 [Source:HGNC Symbol;Acc:HGNC:1590]	-	310	52	1.9621522956849	0.480895088148577
ENSG00000117586	22.2729494939489	105.410948714458	-2.23520593421091	1.82073094085031e-05	0.000519954459391972	TNFSF4	1	173183734	173207313	-	3942	protein_coding	TNF superfamily member 4 [Source:HGNC Symbol;Acc:HGNC:11934]	-	27	87	0.19062270534968	0.897441391158669
ENSG00000163171	2154.48516579845	7588.34057092177	-1.81636925930677	1.83348894482504e-05	0.000522958507339596	CDC42EP3	2	37641882	37738468	-	10406	protein_coding	CDC42 effector protein 3 [Source:HGNC Symbol;Acc:HGNC:16943]	-	2610	6264	6.98046205079272	24.4777441287928
ENSG00000101605	5.76302706158212	44.8399361287324	-2.92911441424426	1.86808673285513e-05	0.000532176903408486	MYOM1	18	3066807	3220108	-	6574	protein_coding	myomesin 1 [Source:HGNC Symbol;Acc:HGNC:7613]	-	7	37	0.0296343785925423	0.228862947847593
ENSG00000138378	33.004256617132	144.176356630372	-2.12215843978355	1.90654877457889e-05	0.000542472343168853	STAT4	2	191029576	191151596	-	4785	protein_coding	signal transducer and activator of transcription 4 [Source:HGNC Symbol;Acc:HGNC:11365]	STAT	40	119	0.232651326905357	1.01127316376548
ENSG00000197892	156.000807230831	35.1485555768229	2.146970750708	1.94177223136727e-05	0.000551765226731853	KIF13B	8	29067279	29263124	-	11112	protein_coding	kinesin family member 13B [Source:HGNC Symbol;Acc:HGNC:14405]	-	189	29	0.473365994548153	0.106122929084097
ENSG00000170017	4318.06522252076	15113.6697011342	-1.80736119542504	1.95765019381997e-05	0.000551765226731853	ALCAM	3	105366909	105576900	+	7179	protein_coding	activated leukocyte cell adhesion molecule [Source:HGNC Symbol;Acc:HGNC:400]	-	5231	12476	20.2790801317579	70.6667105593881
ENSG00000156414	20.6219744790412	1.38777878078145e-17	7.40208714423369	1.95810519246878e-05	0.000551765226731853	TDRD9	14	103928462	104052667	+	5480	protein_coding	tudor domain containing 9 [Source:HGNC Symbol;Acc:HGNC:20122]	-	25	0	0.126965853015754	0
ENSG00000077063	1.38777878078145e-17	21.8228890961872	-7.48109249128007	1.95810519246878e-05	0.000551765226731853	CTTNBP2	7	117710651	117874139	-	7035	protein_coding	cortactin binding protein 2 [Source:HGNC Symbol;Acc:HGNC:15679]	-	0	18	0	0.104042760501359
ENSG00000198963	20.6219744790412	1.38777878078145e-17	7.40208714423369	1.95810519246878e-05	0.000551765226731853	RORB	9	74497365	74693177	+	9591	protein_coding	RAR related orphan receptor B [Source:HGNC Symbol;Acc:HGNC:10259]	THR-like	25	0	0.0725443514259548	0
ENSG00000271267	0.809840497772836	21.8228890961872	-4.53143406210335	1.95810519246878e-05	0.000551765226731853	AL353807.4	1	155566050	155566306	-	257	processed_pseudogene	ATP synthase, H+ transporting, mitochondrial Fo complex, subunit F2 (ATP5J2) pseudogene	-	1	18	0.108291497980752	2.84801875535822
ENSG00000177234	0.809840497772836	21.8228890961872	-4.53143406210335	1.95810519246878e-05	0.000551765226731853	LINC01561	10	120597949	120600124	+	2176	lincRNA	long intergenic non-protein coding RNA 1561 [Source:HGNC Symbol;Acc:HGNC:31365]	-	1	18	0.0127899425464399	0.336369862190746
ENSG00000268947	0.809840497772836	21.8228890961872	-4.53143406210335	1.95810519246878e-05	0.000551765226731853	AC002128.1	19	35262846	35264804	+	1016	sense_intronic	novel transcript	-	1	18	0.0273926328553674	0.720414193038448
ENSG00000120802	3578.43617647357	1016.39745894049	1.81577085014159	1.99079407760216e-05	0.000560300598226342	TMPO	12	98515512	98550379	+	8593	protein_coding	thymopoietin [Source:HGNC Symbol;Acc:HGNC:11875]	-	4335	839	14.0401508719732	3.97027521164906
ENSG00000214548	5868.31449483633	20499.6344966702	-1.80455371685087	2.00033812112161e-05	0.00056230924800723	MEG3	14	100779410	100861031	+	23224	lincRNA	maternally expressed 3 [Source:HGNC Symbol;Acc:HGNC:14575]	-	7109	16922	8.51920317776041	29.629077578248
ENSG00000233429	55.2922746144737	221.707144970661	-2.00060482477853	2.0104516303035e-05	0.00056447295773906	HOTAIRM1	7	27095647	27100265	+	1496	antisense	HOXA transcript antisense RNA, myeloid-specific 1 [Source:HGNC Symbol;Acc:HGNC:37117]	-	67	183	1.24643803725306	4.97419674997225
ENSG00000168916	151.873411030239	33.9371323025696	2.15876780050235	2.02040608798307e-05	0.000566586869331148	ZNF608	5	124636913	124748807	-	6922	protein_coding	zinc finger protein 608 [Source:HGNC Symbol;Acc:HGNC:29238]	-	184	28	0.739798953555881	0.164486363635733
ENSG00000143153	222.864616187715	806.822126601163	-1.8553816791631	2.08670312598819e-05	0.000584477038646093	ATP1B1	1	169105697	169132722	+	2962	protein_coding	ATPase Na+/K+ transporting subunit beta 1 [Source:HGNC Symbol;Acc:HGNC:804]	-	270	666	2.53691662555179	9.14308249314698
ENSG00000119969	1089.61744920349	304.083591572366	1.8409652287698	2.16553986466404e-05	0.000605832469922777	HELLS	10	94501434	94613905	+	10148	protein_coding	helicase, lymphoid specific [Source:HGNC Symbol;Acc:HGNC:4861]	-	1320	251	3.6201032494078	1.00576548116702
ENSG00000212694	131.2364283695	484.584903902518	-1.88338384621121	2.18995489251896e-05	0.000611649480393728	LINC01089	12	121795267	121803906	-	4132	lincRNA	long intergenic non-protein coding RNA 1089 [Source:HGNC Symbol;Acc:HGNC:27886]	-	159	400	1.07093791916444	3.93643551751674
ENSG00000162636	769.331652110206	212.015797536456	1.8589764658203	2.19156941391075e-05	0.000611649480393728	FAM102B	1	108560089	108644900	+	9355	protein_coding	family with sequence similarity 102 member B [Source:HGNC Symbol;Acc:HGNC:27637]	-	932	175	2.77267907668003	0.76067250740683
ENSG00000061656	33.8297402354758	146.599194188925	-2.11069003654107	2.19806678495053e-05	0.000612730788740387	SPAG4	20	35615892	35621049	+	2240	protein_coding	sperm associated antigen 4 [Source:HGNC Symbol;Acc:HGNC:11214]	-	41	121	0.509405140278208	2.19654859214719
ENSG00000163110	1179.59464428564	4112.7820900928	-1.80169231280028	2.21080828432955e-05	0.00061554805151297	PDLIM5	4	94451857	94668227	+	11090	protein_coding	PDZ and LIM domain 5 [Source:HGNC Symbol;Acc:HGNC:17468]	-	1429	3395	3.58614765626016	12.4483472814917
ENSG00000187498	2857.79314355879	9922.74321661034	-1.79578345861522	2.22512443715631e-05	0.000618796510142517	COL4A1	13	110148963	110307233	-	14738	protein_coding	collagen type IV alpha 1 chain [Source:HGNC Symbol;Acc:HGNC:2202]	-	3462	8191	6.53756464000587	22.5996564348426
ENSG00000184602	1135.01878618999	317.409192461046	1.83799741056398	2.26485858008329e-05	0.000629097460532054	SNN	16	11668414	11679159	+	3312	protein_coding	stannin [Source:HGNC Symbol;Acc:HGNC:11149]	-	1375	262	11.554199305238	3.21672864454661
ENSG00000165501	341.733589155832	88.4510765462988	1.9487858239761	2.28213065603183e-05	0.000633142186756574	LRR1	14	49598697	49614672	+	2359	protein_coding	leucine rich repeat protein 1 [Source:HGNC Symbol;Acc:HGNC:19742]	-	414	73	4.88427248925649	1.25834110190937
ENSG00000134013	6704.52456541779	23201.0968209663	-1.79096304970887	2.2854307116824e-05	0.000633305592228955	LOXL2	8	23297189	23425328	-	5707	protein_coding	lysyl oxidase like 2 [Source:HGNC Symbol;Acc:HGNC:6666]	-	8122	19152	39.6079711715638	136.461368953074
ENSG00000087494	7.41405488468566	52.1084661652603	-2.78948943410904	2.30044031367561e-05	0.000636709546533912	PTHLH	12	27958084	27972705	-	3377	protein_coding	parathyroid hormone like hormone [Source:HGNC Symbol;Acc:HGNC:9607]	-	9	43	0.0741718196119276	0.517774738681008
ENSG00000198300	33.8297402354758	2.4403441941961	3.73808774053776	2.31155418189713e-05	0.000639028469693692	PEG3	19	56810077	56840728	-	9769	protein_coding	paternally expressed 3 [Source:HGNC Symbol;Acc:HGNC:8826]	zf-C2H2	41	2	0.116804945667232	0.0083249828838055
ENSG00000080839	838.671876548217	232.609910585086	1.84977850625858	2.33780759927233e-05	0.000645522287458647	RBL1	20	36996349	37095995	-	5954	protein_coding	RB transcriptional corepressor like 1 [Source:HGNC Symbol;Acc:HGNC:9893]	-	1016	192	4.74911145796946	1.31128128115922
ENSG00000077152	637.255033292356	174.461823689598	1.86840146704593	2.42661225882404e-05	0.000669205188769246	UBE2T	1	202331657	202341980	-	1652	protein_coding	ubiquitin conjugating enzyme E2 T [Source:HGNC Symbol;Acc:HGNC:25009]	-	772	144	13.0057302453833	3.54450760352089
ENSG00000114346	2379.01541231949	680.834642418653	1.80484896317929	2.42930650717603e-05	0.000669205188769246	ECT2	3	172750682	172821474	+	5499	protein_coding	epithelial cell transforming 2 [Source:HGNC Symbol;Acc:HGNC:3155]	-	2882	562	14.5860514594282	4.15581359147532
ENSG00000197614	7639.7920973939	26318.0755475851	-1.78442853575744	2.43396185834449e-05	0.000669697868208802	MFAP5	12	8637346	8662888	-	3876	protein_coding	microfibril associated protein 5 [Source:HGNC Symbol;Acc:HGNC:29673]	-	9255	21725	66.4538488518184	227.918448533145
ENSG00000121552	14.0180518446798	73.9140381849019	-2.38649926028807	2.44221023331816e-05	0.000671176835886025	CSTA	3	122325244	122341972	+	1373	protein_coding	cystatin A [Source:HGNC Symbol;Acc:HGNC:2481]	-	17	61	0.344592538002845	1.80660314104357
ENSG00000176532	69.3254469231502	266.52962445815	-1.9405488533892	2.48508302784312e-05	0.000682156751238722	PRR15	7	29563811	29567295	+	1982	protein_coding	proline rich 15 [Source:HGNC Symbol;Acc:HGNC:22310]	-	84	220	1.17951405570559	4.51359402477727
ENSG00000001561	481.239524873578	129.639330368116	1.8914938647837	2.4919526139513e-05	0.000683239589928433	ENPP4	6	46129993	46146699	+	4651	protein_coding	ectonucleotide pyrophosphatase/phosphodiesterase 4 [Source:HGNC Symbol;Acc:HGNC:3359]	-	583	107	3.48858813888499	0.935493773783365
ENSG00000136492	731.359624329199	202.324449866228	1.85343198858321	2.49538903953006e-05	0.000683379694764622	BRIP1	17	61681266	61863521	-	7991	protein_coding	BRCA1 interacting protein C-terminal helicase 1 [Source:HGNC Symbol;Acc:HGNC:20473]	-	886	167	3.08574529761146	0.849804064024942
ENSG00000146592	386.309451090564	102.988110137397	1.90631975785225	2.58764532357956e-05	0.00070781492691825	CREB5	7	28299321	28825894	+	11674	protein_coding	cAMP responsive element binding protein 5 [Source:HGNC Symbol;Acc:HGNC:16844]	TF_bZIP	468	85	1.11571596806004	0.296075655829671
ENSG00000138135	511.782243762389	1784.43653013031	-1.80156430461308	2.59641239936638e-05	0.000709382381861973	CH25H	10	89205629	89207314	-	1686	protein_coding	cholesterol 25-hydroxylase [Source:HGNC Symbol;Acc:HGNC:1907]	-	620	1473	10.2343815470065	35.5261904589154
ENSG00000101003	526.640863696781	144.176356630372	1.86830954718654	2.63878419270603e-05	0.000720116807729122	GINS1	20	25407727	25452628	+	4068	protein_coding	GINS complex subunit 1 [Source:HGNC Symbol;Acc:HGNC:28980]	-	638	119	4.36482884904425	1.18951378776249
ENSG00000151883	106.472044053577	21.8228890961872	2.28147277086019	2.66568803865076e-05	0.000726609948458365	PARP8	5	50665899	50846522	+	10056	protein_coding	poly(ADP-ribose) polymerase family member 8 [Source:HGNC Symbol;Acc:HGNC:26124]	-	129	18	0.357019494088691	0.0727864777373771
ENSG00000092470	720.628399069991	201.113031389348	1.84077014000308	2.70315942414232e-05	0.000735965083309611	WDR76	15	43826963	43868419	+	4078	protein_coding	WD repeat domain 76 [Source:HGNC Symbol;Acc:HGNC:25773]	-	873	166	5.95791779756241	1.65525279468547
ENSG00000066629	1967.10146731116	565.749919950944	1.79766784681018	2.72795063525258e-05	0.000741850137828875	EML1	14	99737693	99942060	+	8935	protein_coding	echinoderm microtubule associated protein like 1 [Source:HGNC Symbol;Acc:HGNC:3330]	-	2383	467	7.42261560155008	2.12532713423701
ENSG00000157168	501.051018228547	1737.19122466094	-1.79341888793209	2.80059824723899e-05	0.000760720640180267	NRG1	8	31639386	32767959	+	11328	protein_coding	neuregulin 1 [Source:HGNC Symbol;Acc:HGNC:7997]	-	607	1434	1.49129284900241	5.14753578184935
ENSG00000149243	23.0984363944667	105.410948714458	-2.18302072614018	2.82942670714403e-05	0.000767658628093898	KLHL35	11	75422394	75430629	-	5041	protein_coding	kelch like family member 35 [Source:HGNC Symbol;Acc:HGNC:26597]	-	28	87	0.154585522608509	0.70178813012249
ENSG00000138771	293.855810150191	1030.93447615295	-1.81024492412668	2.85615546844781e-05	0.000774011505138524	SHROOM3	4	76435100	76783253	+	13958	protein_coding	shroom family member 3 [Source:HGNC Symbol;Acc:HGNC:30422]	-	356	851	0.70982989921586	2.47919010176614
ENSG00000184005	29.7023203326031	1.22907262590281	4.48324939485831	2.88486442935633e-05	0.000779981864233377	ST6GALNAC3	1	76074719	76634601	+	7237	protein_coding	ST6 N-acetylgalactosaminide alpha-2,6-sialyltransferase 3 [Source:HGNC Symbol;Acc:HGNC:19343]	-	36	1	0.138443131037435	0.00561881703688655
ENSG00000224963	2.46086274524869	31.5142852153819	-3.60469523329472	2.88486442935633e-05	0.000779981864233377	U82695.1	X	153479266	153487088	+	2167	transcribed_unitary_pseudogene	novel pseudogene	-	3	26	0.0385291854836917	0.487885487445615
ENSG00000162337	693.387596452225	2386.51131949169	-1.78294695281165	2.8909623624218e-05	0.000780726945504893	LRP5	11	68312609	68449275	+	6164	protein_coding	LDL receptor related protein 5 [Source:HGNC Symbol;Acc:HGNC:6697]	-	840	1970	3.79266200260947	12.995920899581
ENSG00000162409	127.109031438843	27.8800131547615	2.18488194456983	2.9449754795554e-05	0.000794395233284229	PRKAA2	1	56645322	56715335	+	9354	protein_coding	protein kinase AMP-activated catalytic subunit alpha 2 [Source:HGNC Symbol;Acc:HGNC:9377]	-	154	23	0.458195521390016	0.0999847888183455
ENSG00000129667	236.897759769898	834.684743153167	-1.81631186382656	2.95082644080315e-05	0.000795055428571645	RHBDF2	17	76470891	76501790	-	6924	protein_coding	rhomboid 5 homolog 2 [Source:HGNC Symbol;Acc:HGNC:20788]	-	287	689	1.15359222986168	4.04637031474699
ENSG00000171951	96.5662879920727	358.597412520127	-1.89114385327288	2.96182858719638e-05	0.000797100412406768	SCG2	2	223596940	223602503	-	2719	protein_coding	secretogranin II [Source:HGNC Symbol;Acc:HGNC:10575]	-	117	296	1.19757890871027	4.42675989452026
ENSG00000168229	10.7160683627995	61.7998342652032	-2.51183569850218	2.96899061157504e-05	0.000798108408358953	PTGDR	14	52267713	52276724	+	3033	protein_coding	prostaglandin D2 receptor [Source:HGNC Symbol;Acc:HGNC:9591]	-	13	51	0.119288458540617	0.683756123868561
ENSG00000144476	358.243167769122	1244.14406135328	-1.79571108584489	2.9835386136202e-05	0.000801097264530666	ACKR3	2	236567787	236582358	+	2258	protein_coding	atypical chemokine receptor 3 [Source:HGNC Symbol;Acc:HGNC:23692]	-	434	1027	5.34925469520688	18.4948140505485
ENSG00000169508	19.796486296669	1.38777878078145e-17	7.34354880782262	3.04594141050698e-05	0.000815042283498776	GPR183	13	99294530	99307405	-	1700	protein_coding	G protein-coupled receptor 183 [Source:HGNC Symbol;Acc:HGNC:3128]	-	24	0	0.392907035026635	0
ENSG00000101188	19.796486296669	1.38777878078145e-17	7.34354880782262	3.04594141050698e-05	0.000815042283498776	NTSR1	20	62708837	62762771	+	4237	protein_coding	neurotensin receptor 1 [Source:HGNC Symbol;Acc:HGNC:8039]	-	24	0	0.157645022314203	0
ENSG00000198237	19.796486296669	1.38777878078145e-17	7.34354880782262	3.04594141050698e-05	0.000815042283498776	AC131392.1	5	69875271	69920867	+	633	unprocessed_pseudogene	glucuronidase, beta (GUSB) pseudogene	-	24	0	1.05520056800202	0
ENSG00000150636	66.8490055430258	10.9200647184394	2.60302697089583	3.10493803018252e-05	0.000829878173742148	CCDC102B	18	68715209	69055189	+	5805	protein_coding	coiled-coil domain containing 102B [Source:HGNC Symbol;Acc:HGNC:26295]	-	81	9	0.388338348572837	0.0630439982882914
ENSG00000170775	5.76302706158212	43.6285140517214	-2.88969548176092	3.15106049678315e-05	0.000841243122341193	GPR37	7	124745997	124765627	-	3021	protein_coding	G protein-coupled receptor 37 [Source:HGNC Symbol;Acc:HGNC:4494]	-	7	36	0.0644873898932052	0.484568566783888
ENSG00000170848	56.1177556859525	8.49722630606108	2.70913384254705	3.17961596723222e-05	0.000847085564151123	PSG6	19	42902079	42919563	-	5140	protein_coding	pregnancy specific beta-1-glycoprotein 6 [Source:HGNC Symbol;Acc:HGNC:9523]	-	68	7	0.368191093134557	0.0553781424652988
ENSG00000164483	14.8435447878014	76.3368783267554	-2.35119883028545	3.18019708801599e-05	0.000847085564151123	SAMD3	6	130144315	130365425	-	6903	protein_coding	sterile alpha motif domain containing 3 [Source:HGNC Symbol;Acc:HGNC:21574]	-	18	63	0.0725708343704128	0.371112975582315
ENSG00000231584	4.1119716432257	38.782824397259	-3.19375042657651	3.20596805268581e-05	0.000852977377115495	FAHD2CP	2	96010551	96023380	+	2140	transcribed_unprocessed_pseudogene	fumarylacetoacetate hydrolase domain containing 2C, pseudogene [Source:HGNC Symbol;Acc:HGNC:44135]	-	5	32	0.0650255022921806	0.608050525546886
ENSG00000183814	306.237994545826	81.1825580798471	1.91419059099313	3.28367890908316e-05	0.00087265915035475	LIN9	1	226231149	226309869	-	4442	protein_coding	lin-9 DREAM MuvB core complex component [Source:HGNC Symbol;Acc:HGNC:30830]	-	371	67	2.32446408328923	0.613337772631363
ENSG00000164045	316.143741970347	83.6053977137753	1.91772556261967	3.30409903087326e-05	0.000877088106377265	CDC25A	3	48157146	48188402	-	4117	protein_coding	cell division cycle 25A [Source:HGNC Symbol;Acc:HGNC:1725]	-	383	69	2.58907953309289	0.681509143507508
ENSG00000155792	410.248339537646	1407.68550400954	-1.7783802619449	3.41026858674568e-05	0.000904243747859013	DEPTOR	8	119873717	120050913	+	2622	protein_coding	DEP domain containing MTOR interacting protein [Source:HGNC Symbol;Acc:HGNC:22953]	-	497	1162	5.27534887322025	18.0209177258168
ENSG00000117595	14.0180518446798	72.7026180421733	-2.36269238809438	3.4284672568159e-05	0.000905984107683477	IRF6	1	209785623	209806175	-	4965	protein_coding	interferon regulatory factor 6 [Source:HGNC Symbol;Acc:HGNC:6121]	IRF	17	60	0.0952921560277756	0.491400349195746
ENSG00000185482	14.0180518446798	72.7026180421733	-2.36269238809438	3.4284672568159e-05	0.000905984107683477	STAC3	12	57243453	57251193	-	2096	protein_coding	SH3 and cysteine rich domain 3 [Source:HGNC Symbol;Acc:HGNC:28423]	-	17	60	0.225727840972283	1.16402802183057
ENSG00000253767	14.0180518446798	72.7026180421733	-2.36269238809438	3.4284672568159e-05	0.000905984107683477	PCDHGA8	5	141390157	141512979	+	8661	protein_coding	protocadherin gamma subfamily A, 8 [Source:HGNC Symbol;Acc:HGNC:8706]	-	17	60	0.0546271278926112	0.281699888437464
ENSG00000158286	83.358610163629	307.717846375912	-1.88231999513617	3.43261435231328e-05	0.000906055042599301	RNF207	1	6205475	6221299	+	6585	protein_coding	ring finger protein 207 [Source:HGNC Symbol;Acc:HGNC:32947]	-	101	254	0.426867488699527	1.56848872278979
ENSG00000141429	2312.97710453118	7790.64739077309	-1.75192601253395	3.45954624509825e-05	0.000912133186066535	GALNT1	18	35581117	35711834	+	5126	protein_coding	polypeptide N-acetylgalactosaminyltransferase 1 [Source:HGNC Symbol;Acc:HGNC:4123]	-	2802	6431	15.213075258859	51.0156437143662
ENSG00000160352	335.129757665631	89.6624961702146	1.90104320350514	3.4790213732861e-05	0.000915082435729304	ZNF714	19	21082159	21125270	+	8033	protein_coding	zinc finger protein 714 [Source:HGNC Symbol;Acc:HGNC:27124]	zf-C2H2	406	74	1.40661664164168	0.374591066637638
ENSG00000106462	1026.88105620579	295.603663648448	1.79621322814274	3.48034225460422e-05	0.000915082435729304	EZH2	7	148807383	148884321	-	4522	protein_coding	enhancer of zeste 2 polycomb repressive complex 2 subunit [Source:HGNC Symbol;Acc:HGNC:3527]	-	1244	244	7.65627117125836	2.19413189973713
ENSG00000160539	172.510391169956	42.4170918457172	2.0215382045955	3.48248409830202e-05	0.000915082435729304	PLPP7	9	131289459	131359022	+	4350	protein_coding	phospholipid phosphatase 7 (inactive) [Source:HGNC Symbol;Acc:HGNC:28174]	-	209	35	1.33716350138854	0.327176611806478
ENSG00000159217	122.981634347717	440.973849853706	-1.84098240638121	3.62016112171022e-05	0.000950190604529784	IGF2BP1	17	48997412	49055650	+	9109	protein_coding	insulin like growth factor 2 mRNA binding protein 1 [Source:HGNC Symbol;Acc:HGNC:28866]	-	149	364	0.455242763440217	1.62492808410639
ENSG00000169258	530.768258116073	149.022031708886	1.83191241618027	3.69965611842509e-05	0.000969422193544412	GPRIN1	5	176595802	176610133	-	4211	protein_coding	G protein regulated inducer of neurite outgrowth 1 [Source:HGNC Symbol;Acc:HGNC:24835]	-	643	123	4.24965051836079	1.18774533464773
ENSG00000197977	56.9432367064838	218.072889708707	-1.93442871824644	3.7017320061713e-05	0.000969422193544412	ELOVL2	6	10980759	11044314	-	3997	protein_coding	ELOVL fatty acid elongase 2 [Source:HGNC Symbol;Acc:HGNC:14416]	-	69	180	0.480443616135271	1.83122546941972
ENSG00000123374	1449.5262288365	424.013995340037	1.77317690401949	3.71034481280159e-05	0.000970589639720551	CDK2	12	55966769	55972784	+	3894	protein_coding	cyclin dependent kinase 2 [Source:HGNC Symbol;Acc:HGNC:1771]	-	1756	350	12.5503561136953	3.65490051709856
ENSG00000108370	80.0566900044491	14.554336362824	2.45163683829983	3.74061220250514e-05	0.000977412763428637	RGS9	17	65100812	65227703	+	6990	protein_coding	regulator of G protein signaling 9 [Source:HGNC Symbol;Acc:HGNC:10004]	-	97	12	0.386208691439509	0.0698083757870352
ENSG00000152377	11252.9130038487	37578.2066255559	-1.73958412532694	3.76601708327949e-05	0.00098295149793753	SPOCK1	5	136975298	137598379	-	6222	protein_coding	SPARC (osteonectin), cwcv and kazal like domains proteoglycan 1 [Source:HGNC Symbol;Acc:HGNC:11251]	-	13632	31020	60.9757365833684	202.728706742576
ENSG00000223764	666.146793776778	2249.62107574022	-1.75553986696768	3.82415392159377e-05	0.000997011558129804	LINC02593	1	916865	921016	-	4152	lincRNA	long intergenic non-protein coding RNA 2593 [Source:HGNC Symbol;Acc:HGNC:53933]	-	807	1857	5.40933246380299	18.1868724975374
ENSG00000137801	87749.2121199216	292512.662182847	-1.73703925979395	3.82964568670058e-05	0.000997330247952348	THBS1	15	39581079	39599466	+	9158	protein_coding	thrombospondin 1 [Source:HGNC Symbol;Acc:HGNC:11785]	-	106301	241463	323.045871740658	1072.14473229442
ENSG00000160013	588.551779710035	1991.58902320499	-1.75841810864402	3.85906384049345e-05	0.00100387228634663	PTGIR	19	46620468	46625118	-	3546	protein_coding	prostaglandin I2 receptor [Source:HGNC Symbol;Acc:HGNC:9602]	-	713	1644	5.59600743978878	18.8523956302703
ENSG00000114200	43.7355330460938	4.86302032952232	3.14248155662359	3.88578273266702e-05	0.00100745709916872	BCHE	3	165772904	165837472	-	3082	protein_coding	butyrylcholinesterase [Source:HGNC Symbol;Acc:HGNC:983]	-	53	4	0.478597824138814	0.052775313297791
ENSG00000134028	6.58854348667582	46.0513580820816	-2.77859548454067	3.88578273266702e-05	0.00100745709916872	ADAMDEC1	8	24384285	24406013	+	2438	protein_coding	ADAM like decysin 1 [Source:HGNC Symbol;Acc:HGNC:16299]	-	8	38	0.0913237571158435	0.633801639887622
ENSG00000115290	6.58854348667582	46.0513580820816	-2.77859548454067	3.88578273266702e-05	0.00100745709916872	GRB14	2	164492812	164621848	-	2958	protein_coding	growth factor receptor bound protein 14 [Source:HGNC Symbol;Acc:HGNC:4565]	-	8	38	0.0752695469399683	0.522382825573368
ENSG00000219438	204.70407682907	711.120095459435	-1.79579838766894	3.89130004095703e-05	0.00100776905717025	FAM19A5	22	48489460	48850912	+	3173	protein_coding	family with sequence similarity 19 member A5, C-C motif chemokine like [Source:HGNC Symbol;Acc:HGNC:21592]	-	248	587	2.17524957935746	7.52266101856964
ENSG00000123496	4489.76482246504	1339.84609080332	1.7445036224009	3.90042991749987e-05	0.00100901487123806	IL13RA2	X	115003975	115019977	-	1626	protein_coding	interleukin 13 receptor subunit alpha 2 [Source:HGNC Symbol;Acc:HGNC:5975]	-	5439	1106	93.0949240971395	27.6591002822377
ENSG00000125885	855.181453761768	247.146931046925	1.79047994953298	3.92778919001836e-05	0.00101496853405784	MCM8	20	5950652	5998977	+	7691	protein_coding	minichromosome maintenance 8 homologous recombination repair factor [Source:HGNC Symbol;Acc:HGNC:16147]	-	1036	204	3.74890494348865	1.07857616626881
ENSG00000187624	18.145508378609	84.8168174745873	-2.21561422704729	4.01151795122243e-05	0.00103545921923266	C17orf97	17	410327	431062	+	2710	protein_coding	chromosome 17 open reading frame 97 [Source:HGNC Symbol;Acc:HGNC:33800]	-	22	70	0.225933627152462	1.05034558033814
ENSG00000164638	75.9292893212441	14.554336362824	2.37540594816135	4.05405750468861e-05	0.00104528458399035	SLC29A4	7	5274369	5306870	+	5811	protein_coding	solute carrier family 29 member 4 [Source:HGNC Symbol;Acc:HGNC:23097]	-	92	12	0.440620233738927	0.0839718717520867
ENSG00000246339	2.46086274524869	30.3028613907554	-3.54833568806406	4.06483394566701e-05	0.00104690761820046	EXTL3-AS1	8	28696198	28701464	-	4261	antisense	EXTL3 antisense RNA 1 [Source:HGNC Symbol;Acc:HGNC:27985]	-	3	25	0.0195946362222858	0.238578848251279
ENSG00000172348	992.210944245732	288.335153941428	1.78257414163887	4.08401874043742e-05	0.00105069028388346	RCAN2	6	46220736	46491972	-	3712	protein_coding	regulator of calcineurin 2 [Source:HGNC Symbol;Acc:HGNC:3041]	-	1202	238	9.01205813772254	2.60718862533287
ENSG00000266289	5.76302706158212	42.4170918457172	-2.8491691731821	4.10671899051831e-05	0.00105536804860845	AC012213.3	8	103383078	103383854	-	777	lincRNA	novel transcript	-	7	35	0.250728963793273	1.83168373405171
ENSG00000179242	133.712866456395	472.470722276387	-1.81992525001753	4.16802101714284e-05	0.0010699447358292	CDH4	20	61252426	61940617	+	7351	protein_coding	cadherin 4 [Source:HGNC Symbol;Acc:HGNC:1763]	-	162	390	0.613332638679177	2.1573551584029
ENSG00000174640	213.784346602321	54.5313086953994	1.96914493918504	4.18681385883427e-05	0.00107358915194697	SLCO2A1	3	133928145	134052184	-	9834	protein_coding	solute carrier organic anion transporter family member 2A1 [Source:HGNC Symbol;Acc:HGNC:10955]	-	259	45	0.732988303853244	0.186074033996101
ENSG00000129467	868.389115524348	2901.3640058178	-1.7401417947005	4.23786120881749e-05	0.00108488286585502	ADCY4	14	24318349	24335093	-	8067	protein_coding	adenylate cyclase 4 [Source:HGNC Symbol;Acc:HGNC:235]	-	1052	2395	3.62936935168812	12.072491937002
ENSG00000176054	9.06506676858904	53.3198874764854	-2.53734194390521	4.24014578992138e-05	0.00108488286585502	RPL23P2	21	28997613	28998033	-	421	processed_pseudogene	ribosomal protein L23 pseudogene 2 [Source:HGNC Symbol;Acc:HGNC:10324]	-	11	44	0.727173550573839	4.24985432641737
ENSG00000082014	397.040676973828	1341.0575088968	-1.75562626982468	4.29151856240848e-05	0.00109682575074247	SMARCD3	7	151238764	151277896	-	5198	protein_coding	SWI/SNF related, matrix associated, actin dependent regulator of chromatin, subfamily d, member 3 [Source:HGNC Symbol;Acc:HGNC:11108]	-	481	1107	2.57535015503783	8.65993852208819
ENSG00000251034	3.28642629148991	33.9371323025696	-3.31330561357916	4.29727092755818e-05	0.00109709561604108	AC037459.2	8	22540845	22545405	-	4076	antisense	novel transcript	-	4	28	0.0273119872238011	0.279336263269515
ENSG00000072163	459.777073638805	1548.21000263454	-1.75126161607171	4.34290058436422e-05	0.0011064042114312	LIMS2	2	127638381	127681786	-	8487	protein_coding	LIM zinc finger domain containing 2 [Source:HGNC Symbol;Acc:HGNC:16084]	-	557	1278	1.82653701478104	6.12322354530712
ENSG00000160712	818.860383875911	237.455584115033	1.7855634220816	4.34654656126279e-05	0.0011064042114312	IL6R	1	154405193	154469450	+	6453	protein_coding	interleukin 6 receptor [Source:HGNC Symbol;Acc:HGNC:6019]	-	992	196	4.27836163973421	1.2350879069589
ENSG00000130176	190.670932207049	659.029116175773	-1.78844786954183	4.35024287246862e-05	0.0011064042114312	CNN1	19	11538717	11550323	+	2887	protein_coding	calponin 1 [Source:HGNC Symbol;Acc:HGNC:2155]	-	231	544	2.22685880173998	7.66223696549903
ENSG00000065615	614.141624845527	175.673242278182	1.80513660273176	4.35267752699173e-05	0.0011064042114312	CYB5R4	6	83859643	83967424	+	9635	protein_coding	cytochrome b5 reductase 4 [Source:HGNC Symbol;Acc:HGNC:20147]	-	744	145	2.14906079355513	0.61195536480669
ENSG00000104147	113.075880582072	25.4571641174013	2.14694221517636	4.381948180718e-05	0.00111263379893014	OIP5	15	41309268	41332621	-	1236	protein_coding	Opa interacting protein 5 [Source:HGNC Symbol;Acc:HGNC:20300]	-	137	21	3.0848182462818	0.690882651144747
ENSG00000073008	1793.7509091278	5940.81197797708	-1.72759560213194	4.44007018842427e-05	0.00112616763953953	PVR	19	44643798	44663583	+	3519	protein_coding	poliovirus receptor [Source:HGNC Symbol;Acc:HGNC:9705]	-	2173	4904	17.1857284040434	56.6675788876751
ENSG00000165169	1751.65148783486	522.138866718312	1.74603316567253	4.53379055125907e-05	0.00114869140214113	DYNLT3	X	37836757	37847637	-	3186	protein_coding	dynein light chain Tctex-type 3 [Source:HGNC Symbol;Acc:HGNC:11694]	-	2122	431	18.5364725642797	5.50091534970294
ENSG00000091651	835.369961104077	243.512675966655	1.77803310814175	4.55317048693519e-05	0.00115235170720267	ORC6	16	46689643	46698394	+	4309	protein_coding	origin recognition complex subunit 6 [Source:HGNC Symbol;Acc:HGNC:17151]	-	1012	201	6.5362928662859	1.8968064883002
ENSG00000228049	7.41405488468566	49.6856232501934	-2.7209421017926	4.60098193681688e-05	0.00116067967650154	POLR2J2	7	102665368	102671629	-	2065	protein_coding	RNA polymerase II subunit J2 [Source:HGNC Symbol;Acc:HGNC:23208]	-	9	41	0.121296966019118	0.807360065246425
ENSG00000171051	7.41405488468566	49.6856232501934	-2.7209421017926	4.60098193681688e-05	0.00116067967650154	FPR1	19	51745172	51804110	-	2594	protein_coding	formyl peptide receptor 1 [Source:HGNC Symbol;Acc:HGNC:3826]	-	9	41	0.096560614814757	0.642713390413981
ENSG00000187642	7.41405488468566	49.6856232501934	-2.7209421017926	4.60098193681688e-05	0.00116067967650154	PERM1	1	975204	982093	-	3424	protein_coding	PPARGC1 and ESRR induced regulator, muscle 1 [Source:HGNC Symbol;Acc:HGNC:28208]	-	9	41	0.0731536900787032	0.486915459910592
ENSG00000091622	198.925723228309	50.8970447578509	1.96459200990014	4.6674700033964e-05	0.001176182300748	PITPNM3	17	6451264	6556494	-	10609	protein_coding	PITPNM family member 3 [Source:HGNC Symbol;Acc:HGNC:21043]	-	241	42	0.632222689267023	0.160982365315281
ENSG00000198542	5249.20536058462	17268.7824702199	-1.71796644978744	4.69344013220054e-05	0.0011814521712091	ITGBL1	13	101452593	101720856	+	6174	protein_coding	integrin subunit beta like 1 [Source:HGNC Symbol;Acc:HGNC:6164]	-	6359	14255	28.664850723116	93.8866968191996
ENSG00000061918	138.665742481338	32.7257088507712	2.07990898758911	4.7569021153851e-05	0.00119465889700009	GUCY1B1	4	155758992	155807591	+	3724	protein_coding	guanylate cyclase 1 soluble subunit beta 1 [Source:HGNC Symbol;Acc:HGNC:4687]	-	168	27	1.25552999914526	0.294820416270299
ENSG00000104369	18.145508378609	1.38777878078145e-17	7.21882522001339	4.77658993920414e-05	0.00119465889700009	JPH1	8	74234700	74321328	-	4378	protein_coding	junctophilin 1 [Source:HGNC Symbol;Acc:HGNC:14201]	-	22	0	0.139853844125896	0
ENSG00000262061	1.38777878078145e-17	19.4000382617356	-7.31217650903809	4.77658993920414e-05	0.00119465889700009	AC129507.1	17	331205	333488	+	2284	processed_transcript	uncharacterized LOC100506388 [Source:NCBI gene;Acc:100506388]	-	0	16	0	0.284857295243068
ENSG00000179097	0.809840497772836	19.4000382617356	-4.36251807986136	4.77658993920414e-05	0.00119465889700009	HTR1F	3	87990696	87993835	+	3140	protein_coding	5-hydroxytryptamine receptor 1F [Source:HGNC Symbol;Acc:HGNC:5292]	-	1	16	0.00886334872008067	0.20720193067999
ENSG00000105880	18.145508378609	1.38777878078145e-17	7.21882522001339	4.77658993920414e-05	0.00119465889700009	DLX5	7	97020392	97024950	-	1748	protein_coding	distal-less homeobox 5 [Source:HGNC Symbol;Acc:HGNC:2918]	Homeobox	22	0	0.350274673674584	0
ENSG00000174469	1.38777878078145e-17	19.4000382617356	-7.31217650903809	4.77658993920414e-05	0.00119465889700009	CNTNAP2	7	146116002	148420998	+	16666	protein_coding	contactin associated protein like 2 [Source:HGNC Symbol;Acc:HGNC:13830]	-	0	16	0	0.0390384052763211
ENSG00000146674	194240.936036631	635835.815300632	-1.71080622193426	4.93428491697038e-05	0.00123277963273185	IGFBP3	7	45912245	45921874	-	4571	protein_coding	insulin like growth factor binding protein 3 [Source:HGNC Symbol;Acc:HGNC:5472]	-	235307	524869	1432.68630747029	4669.20739832363
ENSG00000159374	1.63528291510309	25.4571641174013	-3.84920125319387	4.95960875072039e-05	0.00123778269676099	M1AP	2	74557883	74648338	-	3000	protein_coding	meiosis 1 associated protein [Source:HGNC Symbol;Acc:HGNC:25183]	-	2	21	0.0185539433207022	0.284643652271636
ENSG00000164761	6296.73801570664	20613.5077964393	-1.71088936201805	5.00854209162286e-05	0.00124829065841677	TNFRSF11B	8	118923557	118952200	-	2827	protein_coding	TNF receptor superfamily member 11b [Source:HGNC Symbol;Acc:HGNC:11909]	-	7628	17016	75.0952315088343	244.757005763513
ENSG00000151388	507.654849328936	1689.94591917791	-1.73475653721803	5.01239998970434e-05	0.00124829065841677	ADAMTS12	5	33523535	33892192	-	9778	protein_coding	ADAM metallopeptidase with thrombospondin type 1 motif 12 [Source:HGNC Symbol;Acc:HGNC:14605]	-	615	1395	1.75046151701245	5.80133090200935
ENSG00000165949	163.430120163355	560.904247386152	-1.77813817129608	5.08474108028367e-05	0.00126495795138899	IFI27	14	94104836	94116698	+	4147	protein_coding	interferon alpha inducible protein 27 [Source:HGNC Symbol;Acc:HGNC:5397]	-	198	463	1.3287970017479	4.53994319479718
ENSG00000173207	950.11152253583	281.066644176901	1.75685387722703	5.09869452632202e-05	0.00126707983122215	CKS1B	1	154974653	154979249	+	2338	protein_coding	CDC28 protein kinase regulatory subunit 1B [Source:HGNC Symbol;Acc:HGNC:19083]	-	1151	232	13.7011903948641	4.0350316098631
ENSG00000196584	308.714431409271	84.8168174745873	1.86270457110686	5.15274201114956e-05	0.0012791504078688	XRCC2	7	152644779	152676165	-	4853	protein_coding	X-ray repair cross complementing 2 [Source:HGNC Symbol;Acc:HGNC:12829]	-	374	70	2.14480985017802	0.586531325513365
ENSG00000025708	393.738761322422	1311.98347464798	-1.73605110569436	5.23820149932059e-05	0.00129898500025615	TYMP	22	50525752	50530056	-	3320	protein_coding	thymidine phosphorylase [Source:HGNC Symbol;Acc:HGNC:3148]	-	477	1083	3.99859832709711	13.2645901639493
ENSG00000206190	1045.86706988555	3431.96512687463	-1.71419008157555	5.26120321902354e-05	0.00130247226576914	ATP10A	15	25677273	25865172	-	8409	protein_coding	ATPase phospholipid transporting 10A (putative) [Source:HGNC Symbol;Acc:HGNC:13542]	-	1267	2833	4.19333681543519	13.6995305520538
ENSG00000131153	364.021520248777	101.776690814753	1.83767100286507	5.27296318509384e-05	0.00130247226576914	GINS2	16	85676198	85690073	-	3264	protein_coding	GINS complex subunit 2 [Source:HGNC Symbol;Acc:HGNC:24575]	-	441	84	3.76024310865334	1.04648401570454
ENSG00000166396	48.6884239683638	186.576009315472	-1.93485490086527	5.27676101059451e-05	0.00130247226576914	SERPINB7	18	63752935	63805376	+	2637	protein_coding	serpin family B member 7 [Source:HGNC Symbol;Acc:HGNC:13902]	-	59	154	0.622686379932554	2.37472899126886
ENSG00000007968	184.067099237714	47.2627799168814	1.95932253788029	5.27676101059451e-05	0.00130247226576914	E2F2	1	23506430	23531220	-	5457	protein_coding	E2F transcription factor 2 [Source:HGNC Symbol;Acc:HGNC:3114]	E2F	223	39	1.13730878518873	0.290612383533438
ENSG00000103723	50.3393870065277	7.28581380516325	2.77173545813861	5.28571792786451e-05	0.00130247226576914	AP3B2	15	82659281	82709914	-	9108	protein_coding	adaptor related protein complex 3 subunit beta 2 [Source:HGNC Symbol;Acc:HGNC:567]	-	61	6	0.186395016891112	0.0267874696284242
ENSG00000276975	9.06506676858904	52.1084661652603	-2.50425215608911	5.28571792786451e-05	0.00130247226576914	HYDIN2	1	146472566	146914294	+	17641	transcribed_unprocessed_pseudogene	HYDIN2, axonemal central pair apparatus protein (pseudogene) [Source:HGNC Symbol;Acc:HGNC:33129]	-	11	43	0.0173538951755335	0.0991171301244693
ENSG00000197978	12.36706276406	66.6455165389001	-2.41628797741435	5.31406914229669e-05	0.0013080785581038	GOLGA6L9	15	82430018	82439153	+	6576	protein_coding	golgin A6 family-like 9 [Source:HGNC Symbol;Acc:HGNC:37229]	-	15	55	0.063482926507877	0.340098211568908
ENSG00000006740	154.349848762057	37.571401617828	2.03574368279042	5.44516517557651e-05	0.00133893745791018	ARHGAP44	17	12789539	12991643	+	9281	protein_coding	Rho GTPase activating protein 44 [Source:HGNC Symbol;Acc:HGNC:29096]	-	187	31	0.560756502689038	0.135822082294407
ENSG00000128512	349.988378481703	98.1424327025051	1.83337915851044	5.46467024091394e-05	0.00134232068167981	DOCK4	7	111726110	112206411	-	11499	protein_coding	dedicator of cytokinesis 4 [Source:HGNC Symbol;Acc:HGNC:19192]	-	424	81	1.02620296999449	0.286436532791702
ENSG00000185760	231.119406574281	778.959510003939	-1.75224702723016	5.47968389723537e-05	0.00134459470419557	KCNQ5	6	72621792	73198851	+	7570	protein_coding	potassium voltage-gated channel subfamily Q member 5 [Source:HGNC Symbol;Acc:HGNC:6299]	-	280	643	1.02941297155811	3.45396996434538
ENSG00000235655	238.548717815145	64.222675531596	1.89159832089163	5.50013849972578e-05	0.00134819764274495	H3F3AP4	2	174719908	174720318	+	411	processed_pseudogene	H3 histone, family 3A, pseudogene 4 [Source:HGNC Symbol;Acc:HGNC:42980]	-	289	53	19.5696701448282	5.24369606200789
ENSG00000185862	166.732036935603	42.4170918457172	1.97242609594624	5.50726975428323e-05	0.00134853062327103	EVI2B	17	31303766	31314112	-	2072	protein_coding	ecotropic viral integration site 2B [Source:HGNC Symbol;Acc:HGNC:3500]	-	202	35	2.7132455724772	0.686881400269391
ENSG00000279095	105.646564443498	371.923012894196	-1.81428973017132	5.57309569388217e-05	0.00136322005663966	AC243964.3	19	44664131	44666158	+	2028	TEC	TEC	-	128	307	1.75658634988897	6.15564956659567
ENSG00000105281	5081.63315490224	16499.5319877229	-1.69903115674115	5.63433689301839e-05	0.00137675847093002	SLC1A5	19	46774883	46788594	-	3332	protein_coding	solute carrier family 1 member 5 [Source:HGNC Symbol;Acc:HGNC:10943]	-	6156	13620	51.4187012675162	166.217052990039
ENSG00000132821	75.9292893212441	273.798134350678	-1.84832761873766	5.67131206271391e-05	0.00138434534780561	VSTM2L	20	37903104	37945350	+	1959	protein_coding	V-set and transmembrane domain containing 2 like [Source:HGNC Symbol;Acc:HGNC:16096]	-	92	226	1.30701591539403	4.69112997982861
ENSG00000214967	18.9709976118388	86.028237199539	-2.17233976504353	5.68158515234593e-05	0.00138540531481003	NPIPA7	16	16379055	16393954	+	1401	protein_coding	nuclear pore complex interacting protein family member A7 [Source:HGNC Symbol;Acc:HGNC:41982]	-	23	71	0.45689582053121	2.06074225668259
ENSG00000140368	4.1119716432257	37.571401617828	-3.14809361092477	5.69853636256561e-05	0.00138808977507333	PSTPIP1	15	76993359	77037332	+	4468	protein_coding	proline-serine-threonine phosphatase interacting protein 1 [Source:HGNC Symbol;Acc:HGNC:9580]	-	5	31	0.0311447123780811	0.282131769421304
ENSG00000178184	137.014783827575	32.7257088507712	2.06264636586707	5.71691476826808e-05	0.00139111592694523	PARD6G	18	80157232	80247546	-	4224	protein_coding	par-6 family cell polarity regulator gamma [Source:HGNC Symbol;Acc:HGNC:16076]	-	166	27	1.09373387472889	0.259922166238304
ENSG00000276043	2523.4742105766	770.47958320378	1.71146454058334	5.88262360595923e-05	0.00142994888069935	UHRF1	19	4903080	4962154	+	5145	protein_coding	ubiquitin like with PHD and ring finger domains 1 [Source:HGNC Symbol;Acc:HGNC:12556]	-	3057	636	16.5362696009873	5.02661010258949
ENSG00000118004	3.28642629148991	32.7257088507712	-3.26103082727981	5.88889257347734e-05	0.00142998472470302	COLEC11	2	3594832	3644644	+	2778	protein_coding	collectin subfamily member 11 [Source:HGNC Symbol;Acc:HGNC:17213]	-	4	27	0.0400733117077801	0.39521642555457
ENSG00000284906	52.815831075585	8.49722630606108	2.62186771403317	5.93390767713147e-05	0.00143941934930209	AC091057.6	15	30624548	30685606	+	2297	protein_coding	Rho GTPase-activating protein 11B [Source:UniProtKB/Swiss-Prot;Acc:Q3KRB8]	-	64	7	0.775436899776844	0.123919744132188
ENSG00000138756	1058.24925271565	317.409192461046	1.73697336962722	6.0142064276784e-05	0.00145738446214282	BMP2K	4	78776342	78916372	+	9938	protein_coding	BMP2 inducible kinase [Source:HGNC Symbol;Acc:HGNC:18041]	-	1282	262	3.59018243164725	1.07202709506323
ENSG00000141448	304.587036634055	1010.34036843346	-1.72941432064179	6.14390620221434e-05	0.00148727097288836	GATA6	18	22169443	22202528	+	3945	protein_coding	GATA binding protein 6 [Source:HGNC Symbol;Acc:HGNC:4174]	zf-GATA	369	834	2.60319584993883	8.59651660309775
ENSG00000119681	22103.0069470615	71192.6355817917	-1.68747852411582	6.19603385657883e-05	0.00149833696573169	LTBP2	14	74498170	74612378	-	9091	protein_coding	latent transforming growth factor beta binding protein 2 [Source:HGNC Symbol;Acc:HGNC:6715]	-	26776	58768	81.9712440361548	262.864970955568
ENSG00000178573	826.289693630147	247.146931046925	1.74090515921185	6.29760272983622e-05	0.00152132367910004	MAF	16	79585843	79600714	-	6976	protein_coding	MAF bZIP transcription factor [Source:HGNC Symbol;Acc:HGNC:6776]	TF_bZIP	1001	204	3.99351288647281	1.18912403881499
ENSG00000285051	42.084568713788	4.86302032952232	3.08714470835584	6.40321767980071e-05	0.00154523930785273	AC026316.4	3	170448639	170860993	+	4226	processed_transcript	uncharacterized LOC101928583 [Source:NCBI gene;Acc:101928583]	-	51	4	0.335867644115882	0.0384887637443899
ENSG00000254535	138.665742481338	33.9371323025696	2.02763420128976	6.42144633411979e-05	0.00154674876140083	PABPC4L	4	134196333	134201748	-	4944	protein_coding	poly(A) binding protein cytoplasmic 4 like [Source:HGNC Symbol;Acc:HGNC:31955]	-	168	28	0.945710703239675	0.230294217048249
ENSG00000244694	103.170125549681	23.0343142878861	2.15850549806816	6.42271531917298e-05	0.00154674876140083	PTCHD4	6	47878028	48068689	-	5177	protein_coding	patched domain containing 4 [Source:HGNC Symbol;Acc:HGNC:21345]	-	125	19	0.671984619013263	0.149237820943213
ENSG00000106804	268.265961926268	73.9140381849019	1.85843053082559	6.56462905175098e-05	0.00157818157792719	C5	9	120952335	121050276	-	6533	protein_coding	complement C5 [Source:HGNC Symbol;Acc:HGNC:1331]	-	325	61	1.38451666444854	0.379682552066865
ENSG00000074181	497.749102675098	1624.52934233051	-1.70622634033085	6.56674868897785e-05	0.00157818157792719	NOTCH3	19	15159038	15200981	-	9394	protein_coding	notch 3 [Source:HGNC Symbol;Acc:HGNC:7883]	-	603	1341	1.78646388477487	5.8047254736498
ENSG00000182255	49.5139055216802	7.28581380516325	2.74794718070304	6.59924007810758e-05	0.0015843602078581	KCNA4	11	30009741	30017023	-	4195	protein_coding	potassium voltage-gated channel subfamily A member 4 [Source:HGNC Symbol;Acc:HGNC:6222]	-	60	6	0.398058378751656	0.0581597791122021
ENSG00000117122	1411.55420170083	4547.6811821312	-1.68773952735727	6.60770098159225e-05	0.00158476278162212	MFAP2	1	16974502	16980835	-	2915	protein_coding	microfibril associated protein 2 [Source:HGNC Symbol;Acc:HGNC:7033]	-	1710	3754	16.3261971243915	52.3671781733752
ENSG00000176208	286.426499445468	79.9711382042415	1.83940910673343	6.65915893750344e-05	0.0015954661823598	ATAD5	17	30831970	30895869	+	7075	protein_coding	ATPase family, AAA domain containing 5 [Source:HGNC Symbol;Acc:HGNC:25752]	-	347	66	1.36499328599654	0.379333287227218
ENSG00000093009	626.523807949001	185.36459077769	1.75650209039274	6.67265022516006e-05	0.00159706054569405	CDC45	22	19479459	19520612	+	2846	protein_coding	cell division cycle 45 [Source:HGNC Symbol;Acc:HGNC:1739]	-	759	153	7.42222925882623	2.18604953305694
ENSG00000157514	455.649679157481	1487.63909807857	-1.70669457015333	6.7075716058957e-05	0.00160377556513535	TSC22D3	X	107713221	107777342	-	4766	protein_coding	TSC22 domain family member 3 [Source:HGNC Symbol;Acc:HGNC:3051]	TSC22	552	1228	3.22338755130957	10.4772617046211
ENSG00000162607	1928.30396144241	592.401118991517	1.70253314373226	6.75663898420768e-05	0.00161385569193345	USP1	1	62436297	62451804	+	4263	protein_coding	ubiquitin specific peptidase 1 [Source:HGNC Symbol;Acc:HGNC:12607]	-	2336	489	15.2505318779593	4.66441292050635
ENSG00000149968	62049.5792291673	19403.3011318699	1.67711468857239	6.8494610661313e-05	0.00163435557206156	MMP3	11	102835801	102843803	-	2048	protein_coding	matrix metallopeptidase 3 [Source:HGNC Symbol;Acc:HGNC:7173]	-	75168	16017	1021.48155141397	318.020185437695
ENSG00000146281	285.601020474946	79.9711382042415	1.83524726765291	6.97099289174936e-05	0.00166165708113536	PM20D2	6	89146050	89165565	+	4708	protein_coding	peptidase M20 domain containing 2 [Source:HGNC Symbol;Acc:HGNC:21408]	-	346	66	2.04534761755404	0.570047367700205
ENSG00000145824	99.0427271676513	21.8228890961872	2.17726067491039	7.00139243580172e-05	0.00166720211315319	CXCL14	5	135570679	135579279	-	1975	protein_coding	C-X-C motif chemokine ligand 14 [Source:HGNC Symbol;Acc:HGNC:10640]	-	120	18	1.69099230264628	0.370602946899779
ENSG00000077943	98.217247455186	339.214720875525	-1.78657944305246	7.0353961996737e-05	0.00167359323039081	ITGA8	10	15513949	15720125	-	7528	protein_coding	integrin subunit alpha 8 [Source:HGNC Symbol;Acc:HGNC:6144]	-	119	280	0.439941403127702	1.51245298762825
ENSG00000149582	49.5139055216802	185.36459077769	-1.90127529993612	7.10846458127453e-05	0.00168925465532628	TMEM25	11	118531041	118547280	+	5529	protein_coding	transmembrane protein 25 [Source:HGNC Symbol;Acc:HGNC:25890]	-	60	153	0.302017525567589	1.12524814090795
ENSG00000277715	9.89056861961162	54.5313086953994	-2.44576315022299	7.32563643677068e-05	0.0017390941784854	AC079174.2	12	106250759	106252786	+	2028	antisense	novel transcript, antisense to CKAP4	-	12	45	0.16467997030209	0.902293910413047
ENSG00000139508	119.679716549428	408.26555891076	-1.76904446692139	7.34886651421696e-05	0.001741132515769	SLC46A3	13	28700064	28718970	-	3776	protein_coding	solute carrier family 46 member 3 [Source:HGNC Symbol;Acc:HGNC:27501]	-	145	337	1.06871892803303	3.62912041523688
ENSG00000166145	1.63528291510309	24.2457392989721	-3.77915823111878	7.35111148660182e-05	0.001741132515769	SPINT1	15	40844018	40858207	+	3542	protein_coding	serine peptidase inhibitor, Kunitz type 1 [Source:HGNC Symbol;Acc:HGNC:11246]	-	2	20	0.0157148023608432	0.22960688252935
ENSG00000128602	190.670932207049	634.800753625053	-1.73441828325094	7.35658301825342e-05	0.001741132515769	SMO	7	129188872	129213545	+	4311	protein_coding	smoothened, frizzled class receptor [Source:HGNC Symbol;Acc:HGNC:11119]	-	231	524	1.49128771993118	4.94261436823863
ENSG00000106948	339.257152350173	1104.83098022824	-1.70292757802581	7.43052434648783e-05	0.00175685271997931	AKNA	9	114334156	114394405	-	10601	protein_coding	AT-hook transcription factor [Source:HGNC Symbol;Acc:HGNC:24108]	-	411	912	1.07900255232647	3.49825502812042
ENSG00000188393	17.3200185445979	1.38777878078145e-17	7.15217213242761	7.55367711316002e-05	0.00177876912664736	CLEC2A	12	9898673	9932381	-	1220	protein_coding	C-type lectin domain family 2 member A [Source:HGNC Symbol;Acc:HGNC:24191]	-	21	0	0.479056733280426	0
ENSG00000267374	17.3200185445979	1.38777878078145e-17	7.15217213242761	7.55367711316002e-05	0.00177876912664736	AC016205.1	18	39206924	39800318	-	2782	lincRNA	novel transcript	-	21	0	0.210082392020891	0
ENSG00000125144	17.3200185445979	1.38777878078145e-17	7.15217213242761	7.55367711316002e-05	0.00177876912664736	MT1G	16	56666731	56668065	-	750	protein_coding	metallothionein 1G [Source:HGNC Symbol;Acc:HGNC:7399]	-	21	0	0.779265619469492	0
ENSG00000250284	17.3200185445979	1.38777878078145e-17	7.15217213242761	7.55367711316002e-05	0.00177876912664736	AC109439.2	5	136734927	136763409	+	1786	lincRNA	novel transcript	-	21	0	0.327239201904882	0
ENSG00000233117	150.222452522592	37.571401617828	1.99667535121519	7.59948200696413e-05	0.00178775326971482	LINC00702	10	4201141	4243912	-	6785	lincRNA	long intergenic non-protein coding RNA 702 [Source:HGNC Symbol;Acc:HGNC:44676]	-	182	31	0.746533017914768	0.185786992744935
ENSG00000089820	12.36706276406	64.222675531596	-2.36294881717491	7.64132087253597e-05	0.00179578727950141	ARHGAP4	X	153907367	153934999	-	5580	protein_coding	Rho GTPase activating protein 4 [Source:HGNC Symbol;Acc:HGNC:674]	-	15	53	0.0748142875834766	0.386229226072624
ENSG00000163694	71.8018880285296	14.554336362824	2.29492126482108	7.67027871190432e-05	0.00180078101216166	RBM47	4	40423267	40630875	-	8544	protein_coding	RNA binding motif protein 47 [Source:HGNC Symbol;Acc:HGNC:30358]	-	87	12	0.283390637096399	0.0571114872134101
ENSG00000122420	2122.29149073548	660.24053430164	1.68442302999237	7.74279239476071e-05	0.00181598022431336	PTGFR	1	78303884	78539749	+	4714	protein_coding	prostaglandin F receptor [Source:HGNC Symbol;Acc:HGNC:9600]	-	2571	545	15.1788889300569	4.70121796739322
ENSG00000108106	2118.16409649643	659.029116175773	1.6842638383082	7.78406836946729e-05	0.00182382986068963	UBE2S	19	55399745	55407777	-	2788	protein_coding	ubiquitin conjugating enzyme E2 S [Source:HGNC Symbol;Acc:HGNC:17895]	-	2566	544	25.6148234725189	7.9343178333557
ENSG00000143476	927.823593373653	283.489480771717	1.71023421357157	8.04967215742239e-05	0.0018826722621753	DTL	1	212035553	212107400	+	4916	protein_coding	denticleless E3 ubiquitin protein ligase homolog [Source:HGNC Symbol;Acc:HGNC:30288]	-	1124	234	6.36329301031406	1.93556360082421
ENSG00000214100	16.4945280496931	77.5482983291112	-2.22306204079864	8.05132529928564e-05	0.0018826722621753	PLAC9P1	2	129922863	129934317	-	627	transcribed_unprocessed_pseudogene	placenta specific 9 pseudogene 1 [Source:HGNC Symbol;Acc:HGNC:52678]	-	20	64	0.887748484244124	4.15064792558321
ENSG00000205181	304.587036634055	87.239656889751	1.80271082168512	8.06724137397897e-05	0.00188450758496149	LINC00654	20	5496067	5504613	-	6294	lincRNA	long intergenic non-protein coding RNA 654 [Source:HGNC Symbol;Acc:HGNC:27154]	-	369	72	1.63165040165374	0.465167346760129
ENSG00000169583	197.274765039935	648.126353035957	-1.71529792530234	8.1700733153246e-05	0.0019056826615191	CLIC3	9	136994635	136996803	-	1177	protein_coding	chloride intracellular channel 3 [Source:HGNC Symbol;Acc:HGNC:2064]	-	239	535	5.65130729012042	18.4833540436127
ENSG00000231298	26.4003805893089	1.22907262590281	4.31406595196244	8.17420388202969e-05	0.0019056826615191	MANCR	10	4650185	4678154	-	1920	lincRNA	mitotically associated long non coding RNA [Source:HGNC Symbol;Acc:HGNC:44678]	-	32	1	0.463848583017555	0.0211788431749729
ENSG00000100889	1152.35384212015	3657.28889053459	-1.66606028396317	8.24132833860692e-05	0.00191619852624623	PCK2	14	24094053	24110598	+	4189	protein_coding	phosphoenolpyruvate carboxykinase 2, mitochondrial [Source:HGNC Symbol;Acc:HGNC:8725]	-	1396	3019	9.2747570574243	29.3059777719902
ENSG00000237352	41.2590864004271	4.86302032952232	3.05865942921201	8.24462174689737e-05	0.00191619852624623	LINC01358	1	58933643	59240555	+	6730	lincRNA	long intergenic non-protein coding RNA 1358 [Source:HGNC Symbol;Acc:HGNC:50589]	-	50	4	0.206767570438732	0.0241684272784238
ENSG00000285804	8.23956238157449	49.6856232501934	-2.57128558126139	8.25185415343671e-05	0.00191619852624623	AC093218.1	5	72095855	72108000	-	2641	antisense	uncharacterized LOC105379028 [Source:NCBI gene;Acc:105379028]	-	10	41	0.105380215755597	0.631275476991241
ENSG00000065717	73.4528486242091	259.261114494239	-1.81740195411917	8.25212207792684e-05	0.00191619852624623	TLE2	19	2997638	3047635	-	4038	protein_coding	transducin like enhancer of split 2 [Source:HGNC Symbol;Acc:HGNC:11838]	-	89	214	0.613410458968237	2.15501809899278
ENSG00000163814	163.430120163355	540.310138940944	-1.72418171856702	8.2965959044323e-05	0.00192461251566573	CDCP1	3	45082278	45146422	-	6507	protein_coding	CUB domain containing protein 1 [Source:HGNC Symbol;Acc:HGNC:24357]	-	198	446	0.846860483517528	2.78713185609233
ENSG00000186854	103.99560519177	24.2457392989721	2.09636961451848	8.37326056119795e-05	0.00194046990783318	TRABD2A	2	84821650	84907008	-	8771	protein_coding	TraB domain containing 2A [Source:HGNC Symbol;Acc:HGNC:27013]	-	126	20	0.399805642185921	0.0927223324500011
ENSG00000198759	206.35503498467	55.7427298256925	1.88651233004851	8.39714738178542e-05	0.00194395991283422	EGFL6	X	13569605	13633575	+	2607	protein_coding	EGF like domain multiple 6 [Source:HGNC Symbol;Acc:HGNC:3235]	-	250	46	2.66886411402506	0.717497287768932
ENSG00000133119	736.312497523159	224.129981795551	1.71557531455736	8.40496366422328e-05	0.00194395991283422	RFC3	13	33818049	33966558	+	2874	protein_coding	replication factor C subunit 3 [Source:HGNC Symbol;Acc:HGNC:9971]	-	892	185	8.63784835180916	2.61751047172943
ENSG00000182389	52.815831075585	192.63310192857	-1.86384788948849	8.47771748519615e-05	0.00195884748223721	CACNB4	2	151832768	152099475	-	36268	protein_coding	calcium voltage-gated channel auxiliary subunit beta 4 [Source:HGNC Symbol;Acc:HGNC:1404]	-	64	159	0.049111573805763	0.178269472936355
ENSG00000153064	27.2258658975575	109.045206418541	-1.99599026854112	8.58648890197894e-05	0.00198201957263071	BANK1	4	101411286	102074812	+	6144	protein_coding	B cell scaffold protein with ankyrin repeats 1 [Source:HGNC Symbol;Acc:HGNC:18233]	-	33	90	0.149482453511517	0.595654964296113
ENSG00000123219	724.755793401382	220.495726553341	1.71633018197243	8.64731043866202e-05	0.00199408856709916	CENPK	5	65517766	65563171	-	4312	protein_coding	centromere protein K [Source:HGNC Symbol;Acc:HGNC:29479]	-	878	182	5.66686997990835	1.71631144690689
ENSG00000154920	259.18569302226	72.7026180421733	1.83258535490816	8.74560067487916e-05	0.0020147655992621	EME1	17	50373220	50381483	+	3294	protein_coding	essential meiotic structure-specific endonuclease 1 [Source:HGNC Symbol;Acc:HGNC:24965]	-	314	60	2.6529773236341	0.740680854206702
ENSG00000144645	76.7547695040183	267.741042778385	-1.80049401720415	8.87657587410042e-05	0.00204142942570739	OSBPL10	3	31657890	32077580	-	11976	protein_coding	oxysterol binding protein like 10 [Source:HGNC Symbol;Acc:HGNC:16395]	-	93	221	0.216121834772708	0.750384663995032
ENSG00000240038	44.5610150733995	165.981893390418	-1.89363793150784	8.87881976249445e-05	0.00204142942570739	AMY2B	1	103553815	103579534	+	7491	protein_coding	amylase, alpha 2B (pancreatic) [Source:HGNC Symbol;Acc:HGNC:478]	-	54	137	0.200623335866624	0.743676799992641
ENSG00000152580	440.791058986632	130.850749288908	1.75146359705489	8.89216693623787e-05	0.00204248790197165	IGSF10	3	151425384	151458709	-	11727	protein_coding	immunoglobulin superfamily member 10 [Source:HGNC Symbol;Acc:HGNC:26384]	-	534	108	1.267306949764	0.374490058903588
ENSG00000233682	23.9239229297159	99.3538520979937	-2.04736828204961	8.95194255198442e-05	0.00205419821232177	AL356417.2	6	159165899	159170007	-	822	antisense	uncharacterized LOC101929122 [Source:NCBI gene;Acc:101929122]	-	29	82	0.981869263321832	4.05644412344007
ENSG00000184557	1513.91357916843	473.68214044075	1.67610259729814	9.13507836727903e-05	0.00209416516839684	SOCS3	17	78356778	78360077	-	2734	protein_coding	suppressor of cytokine signaling 3 [Source:HGNC Symbol;Acc:HGNC:19391]	-	1834	391	18.6693116588338	5.81542836441684
ENSG00000142552	7917.15298947775	24795.3230177161	-1.6469954675787	9.15933748721935e-05	0.00209733811536351	RCN3	19	49527618	49546962	+	2093	protein_coding	reticulocalbin 3 [Source:HGNC Symbol;Acc:HGNC:21145]	-	9591	20468	127.532874143947	397.657926059371
ENSG00000254726	61.0706411033513	10.9200647184394	2.47288036054853	9.17669077759319e-05	0.00209733811536351	MEX3A	1	156072013	156081998	-	6124	protein_coding	mex-3 RNA binding family member A [Source:HGNC Symbol;Acc:HGNC:33482]	-	74	9	0.336297796962434	0.0597600277700085
ENSG00000261220	12.36706276406	63.0112549320238	-2.33552101476942	9.17669077759319e-05	0.00209733811536351	AC103706.1	8	133573183	133573861	+	679	lincRNA	novel transcript	-	15	52	0.61482139133402	3.11413210985169
ENSG00000149548	213.784346602321	59.3769927191724	1.84655277685415	9.18483258568864e-05	0.00209733811536351	CCDC15	11	124954121	125041489	+	4823	protein_coding	coiled-coil domain containing 15 [Source:HGNC Symbol;Acc:HGNC:25798]	-	259	49	1.49454840972275	0.413125765270879
ENSG00000284773	5.76302706158212	38.782824397259	-2.72027649400114	9.21983484130958e-05	0.00210327482317375	AC114490.3	1	34974356	34985313	-	3163	protein_coding	novel protein	-	7	32	0.0615922873434629	0.411390491517653
ENSG00000168411	1646.81567398675	517.293194114475	1.67045231379629	9.2537171730478e-05	0.00210894471377948	RFWD3	16	74621394	74666881	-	6465	protein_coding	ring finger and WD repeat domain 3 [Source:HGNC Symbol;Acc:HGNC:25539]	-	1995	427	8.58819418208837	2.68573283659239
ENSG00000189423	7.41405488468566	46.0513580820816	-2.61159834210171	9.34766612737847e-05	0.00212827953933295	USP32P3	17	20415547	20431008	+	2935	transcribed_unprocessed_pseudogene	ubiquitin specific peptidase 32 pseudogene 3 [Source:HGNC Symbol;Acc:HGNC:43576]	-	9	38	0.0853418176591072	0.526476455893023
ENSG00000183770	339.257152350173	99.3538520979937	1.77078926148902	9.40447283446974e-05	0.00213826661538725	FOXL2	3	138944224	138947140	-	2917	protein_coding	forkhead box L2 [Source:HGNC Symbol;Acc:HGNC:1092]	Fork	411	82	3.92132535386113	1.14309121339312
ENSG00000170779	836.195439965157	258.049696159595	1.69584080308772	9.40983767387883e-05	0.00213826661538725	CDCA4	14	105009573	105021148	-	2513	protein_coding	cell division cycle associated 4 [Source:HGNC Symbol;Acc:HGNC:14625]	-	1013	213	11.2187492542009	3.44659757454712
ENSG00000130635	30013.5707217257	93659.595341775	-1.64180685365958	9.52684974812927e-05	0.00216275228490087	COL5A1	9	134641774	134844843	+	11189	protein_coding	collagen type V alpha 1 chain [Source:HGNC Symbol;Acc:HGNC:2209]	-	36359	77314	90.4374151216478	280.97671605696
ENSG00000186951	784.190271653526	242.301257601541	1.69402893513741	9.73588951936957e-05	0.00220806193371333	PPARA	22	46150521	46243756	+	13219	protein_coding	peroxisome proliferator activated receptor alpha [Source:HGNC Symbol;Acc:HGNC:9232]	THR-like	950	200	2.00010358060372	0.615226248520281
ENSG00000154096	12967.4325656972	40404.4450122963	-1.63960961894875	9.76686565472638e-05	0.00221122751979138	THY1	11	119417378	119424985	-	5925	protein_coding	Thy-1 cell surface antigen [Source:HGNC Symbol;Acc:HGNC:11801]	-	15709	33353	73.7883280063065	228.902223850895
ENSG00000144712	76.7547695040183	15.765761623336	2.27642998240503	9.76877911140711e-05	0.00221122751979138	CAND2	3	12796472	12871916	+	5587	protein_coding	cullin associated and neddylation dissociated 2 (putative) [Source:HGNC Symbol;Acc:HGNC:30689]	-	93	13	0.463267423167703	0.0946167756662473
ENSG00000271503	14.8435447878014	69.0683573057987	-2.20705273162964	0.000101663197812555	0.00229898577047559	CCL5	17	35871491	35880793	-	1512	protein_coding	C-C motif chemokine ligand 5 [Source:HGNC Symbol;Acc:HGNC:10632]	-	18	57	0.331320416441111	1.53294483933137
ENSG00000184368	114.726839623189	27.8800131547615	2.03718663636401	0.000101860513015642	0.00230122010062418	MAP7D2	X	20006713	20116917	-	4376	protein_coding	MAP7 domain containing 2 [Source:HGNC Symbol;Acc:HGNC:25899]	-	139	23	0.884025864343329	0.213724340632268
ENSG00000127561	4.1119716432257	35.1485555768229	-3.05220237840236	0.00010243138683032	0.00230964980343269	SYNGR3	16	1989660	1994275	+	3420	protein_coding	synaptogyrin 3 [Source:HGNC Symbol;Acc:HGNC:11501]	-	5	29	0.0406884721945224	0.344806429234647
ENSG00000164251	4.1119716432257	35.1485555768229	-3.05220237840236	0.00010243138683032	0.00230964980343269	F2RL1	5	76818933	76835315	+	2958	protein_coding	F2R like trypsin receptor 1 [Source:HGNC Symbol;Acc:HGNC:3538]	-	5	29	0.0470434668374802	0.398660577411255
ENSG00000259207	1596.46146416282	505.179012583008	1.65983523243472	0.000102685714323242	0.00231315167462963	ITGB3	17	47253846	47311816	+	4394	protein_coding	integrin subunit beta 3 [Source:HGNC Symbol;Acc:HGNC:6156]	-	1934	417	12.2496562524709	3.85904164761272
ENSG00000103316	56.9432367064838	9.70864392428162	2.54007995711171	0.000104403286799947	0.00234957685900458	CRYM	16	21238874	21303083	-	3782	protein_coding	crystallin mu [Source:HGNC Symbol;Acc:HGNC:2418]	-	69	8	0.507755984582939	0.0860145508111009
ENSG00000075643	259.18569302226	828.627652602006	-1.67615617003466	0.000105031844807035	0.00236124097279321	MOCOS	18	36187519	36272157	+	6281	protein_coding	molybdenum cofactor sulfurase [Source:HGNC Symbol;Acc:HGNC:18234]	-	314	684	1.39132420061308	4.42823613514224
ENSG00000143772	701.642385130065	216.861471281294	1.69354554039226	0.000105123741939424	0.00236124097279321	ITPKB	1	226631690	226739323	-	7036	protein_coding	inositol-trisphosphate 3-kinase B [Source:HGNC Symbol;Acc:HGNC:6179]	-	850	179	3.36217705143481	1.03450040113341
ENSG00000137135	193.147369534678	53.3198874764854	1.85513762477013	0.000105352305337453	0.00236410168365312	ARHGEF39	9	35658875	35675866	-	6496	protein_coding	Rho guanine nucleotide exchange factor 39 [Source:HGNC Symbol;Acc:HGNC:25909]	-	234	44	1.00252988078302	0.275429290551372
ENSG00000257556	6.58854348667582	42.4170918457172	-2.66027977546123	0.000106370520310419	0.0023846596491856	LINC02298	14	105093609	105099004	+	1177	lincRNA	long intergenic non-protein coding RNA 2298 [Source:HGNC Symbol;Acc:HGNC:53216]	-	8	35	0.189165097577253	1.20919138603074
ENSG00000167513	704.118821732413	218.072889708707	1.69059476821797	0.000107307580342426	0.00240336057219471	CDT1	16	88803213	88809258	+	3336	protein_coding	chromatin licensing and DNA replication factor 1 [Source:HGNC Symbol;Acc:HGNC:24576]	-	853	180	7.11623815312903	2.1940672066159
ENSG00000100100	1806.13309185941	5602.82633276289	-1.63316789979506	0.000108689501745305	0.00243197965591027	PIK3IP1	22	31281593	31292534	-	3805	protein_coding	phosphoinositide-3-kinase interacting protein 1 [Source:HGNC Symbol;Acc:HGNC:24942]	-	2188	4625	16.00369040172	49.426577501645
ENSG00000078081	1.63528291510309	23.0343142878861	-3.70554031204646	0.000109595668558131	0.00244756674714908	LAMP3	3	183122213	183163839	-	3816	protein_coding	lysosomal associated membrane protein 3 [Source:HGNC Symbol;Acc:HGNC:14582]	-	2	19	0.014586433428225	0.202464412741879
ENSG00000183629	1.63528291510309	23.0343142878861	-3.70554031204646	0.000109595668558131	0.00244756674714908	GOLGA8G	15	28519611	28533014	-	6529	protein_coding	golgin A8 family member G [Source:HGNC Symbol;Acc:HGNC:25328]	-	2	19	0.00852532240191554	0.118334231738859
ENSG00000103056	21.4474621994857	90.8739157624898	-2.0754935306938	0.000109799094245172	0.00244976775698875	SMPD3	16	68358325	68448688	-	7166	protein_coding	sphingomyelin phosphodiesterase 3 [Source:HGNC Symbol;Acc:HGNC:14240]	-	26	75	0.100977363872088	0.425586577895074
ENSG00000178882	102.344645896473	340.426139110532	-1.73241493764439	0.000110077761692586	0.0024536417110103	RFLNA	12	123973241	124316024	+	3173	protein_coding	refilin A [Source:HGNC Symbol;Acc:HGNC:27051]	-	124	281	1.08762478967873	3.60113755744134
ENSG00000198807	13.1925578820197	61.7998342652032	-2.21533751637927	0.000110314871053871	0.0024565828291882	PAX9	14	36657568	36679715	+	6035	protein_coding	paired box 9 [Source:HGNC Symbol;Acc:HGNC:8623]	PAX	16	51	0.0737853586904478	0.343634187853081
ENSG00000177425	604.235878350572	1889.82990382557	-1.64482486136069	0.000110935477116674	0.00246805023375763	PAWR	12	79574979	79691097	-	11668	protein_coding	pro-apoptotic WT1 regulator [Source:HGNC Symbol;Acc:HGNC:8614]	-	732	1560	1.74599158091627	5.43665333199167
ENSG00000221887	28.8768357539711	2.4403441941961	3.51071212484371	0.000111734307878315	0.00248016182267434	HMSD	18	63949301	63981774	+	2920	protein_coding	histocompatibility minor serpin domain containing [Source:HGNC Symbol;Acc:HGNC:23037]	-	35	2	0.33358973436194	0.0278516293807863
ENSG00000221947	29.7023203326031	2.4403441941961	3.55118457663659	0.000111734307878315	0.00248016182267434	XKR9	8	70669365	70790371	+	3905	protein_coding	XK related 9 [Source:HGNC Symbol;Acc:HGNC:20937]	-	36	2	0.25657181544633	0.0208263144153383
ENSG00000026297	151.873411030239	494.276249176538	-1.70144997562795	0.000111798390379969	0.00248016182267434	RNASET2	6	166929504	166957191	-	7643	protein_coding	ribonuclease T2 [Source:HGNC Symbol;Acc:HGNC:21686]	-	184	408	0.670010252062515	2.1706998023743
ENSG00000175197	331.827841910183	1049.1057476601	-1.66020050305635	0.000112124816511933	0.00248504337164968	DDIT3	12	57516588	57521737	-	1307	protein_coding	DNA damage inducible transcript 3 [Source:HGNC Symbol;Acc:HGNC:2726]	TF_bZIP	402	866	8.56008249608525	26.9429886181262
ENSG00000178773	75.1038091141381	256.838277822787	-1.77185353725275	0.000112294797456453	0.00248645162898838	CPNE7	16	89575768	89597246	+	3048	protein_coding	copine 7 [Source:HGNC Symbol;Acc:HGNC:2320]	-	91	212	0.830909863279478	2.82829275785465
ENSG00000143799	3565.22851493454	1148.44203175238	1.63424013703667	0.000112730483863521	0.00249373494607183	PARP1	1	226360691	226408079	-	7169	protein_coding	poly(ADP-ribose) polymerase 1 [Source:HGNC Symbol;Acc:HGNC:270]	Others	4319	948	16.766874292533	5.3771632296497
ENSG00000242125	387.960408921847	1221.1271175403	-1.65384535660263	0.00011291176369663	0.00249538202455372	SNHG3	1	28505980	28510892	+	4088	processed_transcript	small nucleolar RNA host gene 3 [Source:HGNC Symbol;Acc:HGNC:10118]	-	470	1008	3.19973826836963	10.0265865770831
ENSG00000119938	2085.97042143013	6441.12764630841	-1.62652311233677	0.000114767129081807	0.002533988785776	PPP1R3C	10	91628442	91633054	-	2524	protein_coding	protein phosphatase 1 regulatory subunit 3C [Source:HGNC Symbol;Acc:HGNC:9293]	-	2527	5317	27.8639945154999	85.6605331179696
ENSG00000065328	457.300636950543	139.330681390726	1.71397509120728	0.000115173046842649	0.00254054992846486	MCM10	10	13161554	13211104	+	5454	protein_coding	minichromosome maintenance 10 replication initiation factor [Source:HGNC Symbol;Acc:HGNC:18043]	-	554	115	2.82697596250523	0.857405312254128
ENSG00000198756	141.967659728537	462.779376946861	-1.70369377409237	0.000115434438320764	0.00254391365959721	COLGALT2	1	183929854	184037729	-	7806	protein_coding	collagen beta(1-O)galactosyltransferase 2 [Source:HGNC Symbol;Acc:HGNC:16790]	-	172	382	0.613235636272248	1.98993219808508
ENSG00000131471	2.46086274524869	26.6685887367799	-3.36470495886586	0.000116677167118838	0.00256887711960043	AOC3	17	42851184	42858130	+	4524	protein_coding	amine oxidase, copper containing 3 [Source:HGNC Symbol;Acc:HGNC:550]	-	3	22	0.0184555139131653	0.197744106036882
ENSG00000144354	179.114224412842	48.474201638026	1.88356803051516	0.000117090008240308	0.00257553916430659	CDCA7	2	173354820	173368997	+	3934	protein_coding	cell division cycle associated 7 [Source:HGNC Symbol;Acc:HGNC:14628]	-	217	40	1.53515723205098	0.413455809821535
ENSG00000152455	323.573052489769	95.7195938336814	1.75623345976345	0.000117388609016811	0.0025796781812161	SUV39H2	10	14878820	14904315	+	3565	protein_coding	suppressor of variegation 3-9 homolog 2 [Source:HGNC Symbol;Acc:HGNC:17287]	-	392	79	3.06022964167543	0.901095913823251
ENSG00000204963	7.41405488468566	44.8399361287324	-2.57322787408443	0.000118807134988388	0.00260839724936911	PCDHA7	5	140834248	141012344	+	5788	protein_coding	protocadherin alpha 7 [Source:HGNC Symbol;Acc:HGNC:8673]	-	9	37	0.0432754379456599	0.259942124939543
ENSG00000181938	222.039137141696	63.0112549320238	1.81561795871515	0.000119086779326677	0.00261118719042075	GINS3	16	58295080	58406144	+	5105	protein_coding	GINS complex subunit 3 [Source:HGNC Symbol;Acc:HGNC:25851]	-	269	52	1.46650658764022	0.414200921173221
ENSG00000100784	82.533130153936	18.1886126965283	2.17600360624005	0.000119929860162116	0.00261118719042075	RPS6KA5	14	90847862	91060636	-	27976	protein_coding	ribosomal protein S6 kinase A5 [Source:HGNC Symbol;Acc:HGNC:10434]	-	100	15	0.0994813946992182	0.0218026409579361
ENSG00000154655	16.4945280496931	1.38777878078145e-17	7.08228985347321	0.000120499134900409	0.00261118719042075	L3MBTL4	18	5954706	6415237	-	7959	protein_coding	L3MBTL4, histone methyl-lysine binding protein [Source:HGNC Symbol;Acc:HGNC:26677]	zf-C2HC	20	0	0.0699357079559073	0
ENSG00000125531	16.4945280496931	1.38777878078145e-17	7.08228985347321	0.000120499134900409	0.00261118719042075	FNDC11	20	63547891	63556708	+	3625	protein_coding	fibronectin type III domain containing 11 [Source:HGNC Symbol;Acc:HGNC:28764]	-	20	0	0.153549875757535	0
ENSG00000160808	0.809840497772836	18.1886126965283	-4.27001374842444	0.000120499134900409	0.00261118719042075	MYL3	3	46857872	46882169	-	1360	protein_coding	myosin light chain 3 [Source:HGNC Symbol;Acc:HGNC:7584]	-	1	15	0.0204639080743039	0.448493149587661
ENSG00000085563	16.4945280496931	1.38777878078145e-17	7.08228985347321	0.000120499134900409	0.00261118719042075	ABCB1	7	87503633	87713323	-	5806	protein_coding	ATP binding cassette subfamily B member 1 [Source:HGNC Symbol;Acc:HGNC:40]	-	20	0	0.0958694970067285	0
ENSG00000249626	0.809840497772836	18.1886126965283	-4.27001374842444	0.000120499134900409	0.00261118719042075	AC024560.2	3	197634315	197635811	+	1497	processed_pseudogene	protein phosphatase 4, regulatory subunit 2 (PPP4R2) pseudogene	-	1	15	0.0185911255718459	0.407448686332144
ENSG00000230836	16.4945280496931	1.38777878078145e-17	7.08228985347321	0.000120499134900409	0.00261118719042075	LINC01293	2	74940258	74942670	+	1266	lincRNA	long intergenic non-protein coding RNA 1293 [Source:HGNC Symbol;Acc:HGNC:50362]	-	20	0	0.439666903334175	0
ENSG00000276085	0.809840497772836	18.1886126965283	-4.27001374842444	0.000120499134900409	0.00261118719042075	CCL3L1	17	36194869	36196758	-	1469	protein_coding	C-C motif chemokine ligand 3 like 1 [Source:HGNC Symbol;Acc:HGNC:10628]	-	1	15	0.0189454833090901	0.415214896827243
ENSG00000210127	0.809840497772836	18.1886126965283	-4.27001374842444	0.000120499134900409	0.00261118719042075	MT-TA	MT	5587	5655	-	69	Mt_tRNA	mitochondrially encoded tRNA alanine [Source:HGNC Symbol;Acc:HGNC:7475]	-	1	15	0.403346593928309	8.83986497737999
ENSG00000203685	16.4945280496931	1.38777878078145e-17	7.08228985347321	0.000120499134900409	0.00261118719042075	STUM	1	226548800	226609214	+	7791	protein_coding	stum, mechanosensory transduction mediator homolog [Source:HGNC Symbol;Acc:HGNC:30491]	-	20	0	0.0714437555668163	0
ENSG00000217027	0.809840497772836	18.1886126965283	-4.27001374842444	0.000120499134900409	0.00261118719042075	TPT1P4	6	144200447	144200965	-	519	processed_pseudogene	tumor protein, translationally-controlled 1 pseudogene 4 [Source:HGNC Symbol;Acc:HGNC:49298]	-	1	15	0.053624113643648	1.17524216462277
ENSG00000215237	1.38777878078145e-17	18.1886126965283	-7.21967217760116	0.000120499134900409	0.00261118719042075	AL592293.1	9	14993312	15019729	+	1188	unprocessed_pseudogene	chromosome 4 open reading frame 27 (C4orf27) pseudogene	-	0	15	0	0.513426501211464
ENSG00000253967	1.38777878078145e-17	18.1886126965283	-7.21967217760116	0.000120499134900409	0.00261118719042075	AC022730.4	8	70471134	70485687	+	2367	lincRNA	uncharacterized LOC101926892 [Source:NCBI gene;Acc:101926892]	-	0	15	0	0.25768934661564
ENSG00000112715	2319.58093531043	7131.63595364083	-1.6203046942163	0.000120996359594096	0.00261953193708811	VEGFA	6	43770184	43786487	+	14431	protein_coding	vascular endothelial growth factor A [Source:HGNC Symbol;Acc:HGNC:12680]	-	2810	5887	5.41922743377172	16.5882691123585
ENSG00000267519	666.146793776778	2065.48552653695	-1.63234480766132	0.000122347499407305	0.00264633109829134	AC020916.1	19	13823880	13842928	-	19049	antisense	novel transcript	-	807	1705	1.17904081000105	3.63961683120328
ENSG00000128989	3788.10780339245	1229.60704420928	1.62320911871865	0.000124011615307565	0.00267814361062463	ARPP19	15	52547045	52569883	-	6917	protein_coding	cAMP regulated phosphoprotein 19 [Source:HGNC Symbol;Acc:HGNC:16967]	-	4589	1015	18.4640839739849	5.96694080951094
ENSG00000101945	294.681289114149	87.239656889751	1.7550336117256	0.000124047576485268	0.00267814361062463	SUV39H1	X	48695554	48709012	+	3368	protein_coding	suppressor of variegation 3-9 homolog 1 [Source:HGNC Symbol;Acc:HGNC:11479]	-	357	72	2.95001088130523	0.869288384949007
ENSG00000134575	789.968623694887	2442.23655144805	-1.62814688715627	0.000124174686024255	0.00267841243354256	ACP2	11	47239302	47248906	-	3484	protein_coding	acid phosphatase 2, lysosomal [Source:HGNC Symbol;Acc:HGNC:123]	-	957	2016	7.64471459152354	23.5296704518459
ENSG00000053702	15.6690368244133	71.4911978492991	-2.17933868583919	0.000124729274118083	0.00268789284446348	NRIP2	12	2825348	2835544	-	2803	protein_coding	nuclear receptor interacting protein 2 [Source:HGNC Symbol;Acc:HGNC:23078]	-	19	59	0.188650511823051	0.855918428419882
ENSG00000004777	407.771902811857	123.582235560758	1.72155003853894	0.000125788256085453	0.00270821535682596	ARHGAP33	19	35774532	35788822	+	5260	protein_coding	Rho GTPase activating protein 33 [Source:HGNC Symbol;Acc:HGNC:23085]	-	494	102	2.6137779468898	0.788529400643858
ENSG00000183287	2917.22762051822	946.135208986849	1.62438743753736	0.000126116074874028	0.00271277302859787	CCBE1	18	59430939	59697662	-	6753	protein_coding	collagen and calcium binding EGF domains 1 [Source:HGNC Symbol;Acc:HGNC:29426]	-	3534	781	14.5645570180723	4.7028134040775
ENSG00000073756	118.028757605651	385.248613173066	-1.70536563215225	0.000127964348353482	0.00274999740343822	PTGS2	1	186671791	186680427	-	5269	protein_coding	prostaglandin-endoperoxide synthase 2 [Source:HGNC Symbol;Acc:HGNC:9605]	-	143	318	0.755327546458649	2.4541572383586
ENSG00000203446	16.4945280496931	73.9140381849019	-2.15391151797104	0.000128610467593801	0.00276134239245515	AC004988.1	7	40538127	40546928	-	1771	antisense	novel transcript	-	20	61	0.314296047216864	1.40060198342904
ENSG00000162692	8.23956238157449	48.474201638026	-2.5357505757443	0.000129619300378414	0.00277789619893556	VCAM1	1	100719742	100739045	+	6049	protein_coding	vascular cell adhesion molecule 1 [Source:HGNC Symbol;Acc:HGNC:12663]	-	10	40	0.0460091171781341	0.268893231251102
ENSG00000278500	9.06506676858904	48.474201638026	-2.40016981825557	0.000129619300378414	0.00277789619893556	AC009336.2	2	176151085	176173097	+	3521	protein_coding	homeobox D4 [Source:NCBI gene;Acc:3233]	-	11	40	0.0869469084895161	0.461952614552093
ENSG00000138092	668.623230386201	209.592960642165	1.67317631238458	0.000130955786548646	0.00280396624544122	CENPO	2	24793136	24822376	+	5518	protein_coding	centromere protein O [Source:HGNC Symbol;Acc:HGNC:28152]	-	810	173	4.08536446804153	1.27487577908644
ENSG00000113070	61.8961218522319	213.227215978051	-1.78197964110611	0.000132046070233054	0.0028235065595155	HBEGF	5	140332843	140346631	-	3018	protein_coding	heparin binding EGF like growth factor [Source:HGNC Symbol;Acc:HGNC:3059]	-	75	176	0.69162313571206	2.37135675470074
ENSG00000255282	75.1038091141381	15.765761623336	2.2451164223662	0.000132110131401988	0.0028235065595155	WTAPP1	11	102746968	102836766	+	3331	transcribed_processed_pseudogene	Wilms tumor 1 associated protein pseudogene 1 [Source:HGNC Symbol;Acc:HGNC:44115]	-	91	13	0.760316200322981	0.158698266480734
ENSG00000174132	286.426499445468	895.255648564718	-1.64361214155642	0.000133966858029645	0.002860572032516	FAM174A	5	100535305	100586741	+	1416	protein_coding	family with sequence similarity 174 member A [Source:HGNC Symbol;Acc:HGNC:24943]	-	347	739	6.82014653843608	21.2219187882101
ENSG00000072864	813.082031843024	258.049696159595	1.65540827711635	0.000135904506076865	0.00289929612963978	NDE1	16	15643267	15726353	+	5512	protein_coding	nudE neurodevelopment protein 1 [Source:HGNC Symbol;Acc:HGNC:17619]	-	985	213	4.97341278235441	1.57135335719102
ENSG00000118655	544.801399120463	169.616149272488	1.68292678941232	0.000137470795539567	0.00293003447427399	DCLRE1B	1	113905141	113914086	+	3940	protein_coding	DNA cross-link repair 1B [Source:HGNC Symbol;Acc:HGNC:17641]	-	660	140	4.66203144352669	1.44489163589663
ENSG00000181392	4.93750395216914	33.9371323025696	-2.74568175245079	0.000137914791177502	0.00293147363230795	SYNE4	19	36003299	36008793	-	2536	protein_coding	spectrin repeat containing nuclear envelope family member 4 [Source:HGNC Symbol;Acc:HGNC:26703]	-	6	28	0.0658460133621135	0.448964751217091
ENSG00000173227	4.1119716432257	33.9371323025696	-3.00175567697608	0.000137914791177502	0.00293147363230795	SYT12	11	67006778	67050863	+	10830	protein_coding	synaptotagmin 12 [Source:HGNC Symbol;Acc:HGNC:18381]	-	5	28	0.0128489912193228	0.105131542851943
ENSG00000117501	4.93750395216914	33.9371323025696	-2.74568175245079	0.000137914791177502	0.00293147363230795	MROH9	1	170935471	171064765	+	3831	protein_coding	maestro heat like repeat family member 9 [Source:HGNC Symbol;Acc:HGNC:26287]	-	6	28	0.0435879639483998	0.297200367811679
ENSG00000126010	28.8768357539711	111.468044786817	-1.94314478414225	0.000138511916922915	0.0029414894357448	GRPR	X	16123556	16153021	+	1929	protein_coding	gastrin releasing peptide receptor [Source:HGNC Symbol;Acc:HGNC:4609]	-	35	92	0.504967353207291	1.93936280893064
ENSG00000175567	48.6884239683638	8.49722630606108	2.50479411595229	0.00013896585357236	0.00294844899132637	UCP2	11	73974667	73983307	-	3237	protein_coding	uncoupling protein 2 [Source:HGNC Symbol;Acc:HGNC:12518]	-	59	7	0.507267217757845	0.0879343998367735
ENSG00000143554	283.950062531838	886.775721817354	-1.64240502603099	0.000139857512902407	0.00296325959733715	SLC27A3	1	153774354	153780157	+	5470	protein_coding	solute carrier family 27 member 3 [Source:HGNC Symbol;Acc:HGNC:10997]	-	344	732	1.7502440134337	5.44160755975026
ENSG00000129534	1168.86341919163	375.557267524748	1.63776748948909	0.000139917608555774	0.00296325959733715	MIS18BP1	14	45203190	45253540	-	6250	protein_coding	MIS18 binding protein 1 [Source:HGNC Symbol;Acc:HGNC:20190]	-	1416	310	6.30537209810743	2.01690359323902
ENSG00000116191	4625.14335318397	1517.92455036074	1.6073410090782	0.00014099173020931	0.00298330327689265	RALGPS2	1	178725147	178921841	+	9178	protein_coding	Ral GEF with PH domain and SH3 binding motif 2 [Source:HGNC Symbol;Acc:HGNC:30279]	-	5603	1253	16.99026112866	5.55145061632412
ENSG00000152332	3033.62013788606	993.380515007834	1.61053485764189	0.000142410432346417	0.00301059520326906	UHMK1	1	162497251	162529629	+	9246	protein_coding	U2AF homology motif kinase 1 [Source:HGNC Symbol;Acc:HGNC:19683]	-	3675	820	11.0619308409443	3.60631307534905
ENSG00000166920	21.4474621994857	89.6624961702146	-2.05615450658203	0.000143050223959034	0.0030213862854277	C15orf48	15	45430529	45448761	+	1405	protein_coding	chromosome 15 open reading frame 48 [Source:HGNC Symbol;Acc:HGNC:29898]	-	26	74	0.515020490752588	2.14170109487555
ENSG00000135480	533.244694766259	1634.22068705057	-1.61545431530482	0.000147927149998248	0.00312157021134514	KRT7	12	52232520	52252186	+	4093	protein_coding	keratin 7 [Source:HGNC Symbol;Acc:HGNC:6445]	-	646	1349	4.39256561880294	13.4021251235362
ENSG00000102683	233.595843665353	731.714203482539	-1.64662440583601	0.00014847084144321	0.00313021557410955	SGCG	13	23180952	23325165	+	1624	protein_coding	sarcoglycan gamma [Source:HGNC Symbol;Acc:HGNC:10809]	-	283	604	4.84984540618109	15.1235719539117
ENSG00000128294	808.954637532827	2465.25349508015	-1.6074218011082	0.000149681445158775	0.00315289320009827	TPST2	22	26521983	26596717	-	6957	protein_coding	tyrosylprotein sulfotransferase 2 [Source:HGNC Symbol;Acc:HGNC:12021]	-	980	2035	3.92041061972578	11.8944913113776
ENSG00000166432	7.41405488468566	43.6285140517214	-2.5338089416011	0.000151266369471577	0.0031831634885472	ZMAT1	X	101882288	101932031	-	7514	protein_coding	zinc finger matrin-type 1 [Source:HGNC Symbol;Acc:HGNC:29377]	-	9	36	0.033334872881219	0.194820553667038
ENSG00000028137	953.413437965939	306.506428109416	1.63689794386282	0.000151391037490408	0.0031831634885472	TNFRSF1B	1	12167003	12209228	+	3766	protein_coding	TNF receptor superfamily member 1B [Source:HGNC Symbol;Acc:HGNC:11917]	-	1155	253	8.53550366519293	2.73176708992959
ENSG00000162437	383.833014341464	117.525140383159	1.7067354932341	0.0001516259885064	0.00318523659308409	RAVER2	1	64745095	64833232	+	6070	protein_coding	ribonucleoprotein, PTB binding 2 [Source:HGNC Symbol;Acc:HGNC:25577]	-	465	97	2.13202231732945	0.649810173460783
ENSG00000166451	771.808088701618	247.146931046925	1.64251657930217	0.000154288776129681	0.00323826218363824	CENPN	16	81006498	81033114	+	3568	protein_coding	centromere protein N [Source:HGNC Symbol;Acc:HGNC:30873]	-	935	204	7.29313495159328	2.32492412970106
ENSG00000230699	28.8768357539711	110.256625612435	-1.92739490808757	0.000154468632870881	0.00323841730000555	AL645608.2	1	911435	914948	+	3043	lincRNA	novel transcript	-	35	91	0.320105824625983	1.21602611880751
ENSG00000106624	18908.4038156489	56907.5935516961	-1.58958577570893	0.00015468842698028	0.00323841730000555	AEBP1	7	44104361	44114562	+	4955	protein_coding	AE binding protein 1 [Source:HGNC Symbol;Acc:HGNC:303]	-	22906	46976	128.656899809487	385.510168923522
ENSG00000267750	3.28642629148991	30.3028613907554	-3.15043092082941	0.000154712059366703	0.00323841730000555	RUNDC3A-AS1	17	44299574	44315315	-	5403	antisense	RUNDC3A antisense RNA 1 [Source:HGNC Symbol;Acc:HGNC:51344]	-	4	25	0.0206040458863989	0.188151854969221
ENSG00000108821	354247.628015164	1065668.75653313	-1.58892855723773	0.000154869079198457	0.00323880187115126	COL1A1	17	50183289	50201632	-	9819	protein_coding	collagen type I alpha 1 chain [Source:HGNC Symbol;Acc:HGNC:2197]	-	429142	879687	1216.35752284338	3643.04366950196
ENSG00000112964	349.988378481703	106.622367970104	1.71394091348548	0.00015604191094754	0.00326041059010245	GHR	5	42423777	42721878	+	6610	protein_coding	growth hormone receptor [Source:HGNC Symbol;Acc:HGNC:4263]	-	424	88	1.78522056761976	0.541358145664663
ENSG00000137962	6379.28590026493	2113.94225002231	1.593418350184	0.00015680392206815	0.00327340448571222	ARHGAP29	1	94148988	94275068	-	15524	protein_coding	Rho GTPase activating protein 29 [Source:HGNC Symbol;Acc:HGNC:30207]	-	7728	1745	13.8545034123666	4.57083201323301
ENSG00000226752	123.807113779463	397.362795169734	-1.68114324949961	0.00015697120277419	0.00327397080071883	CUTALP	9	120824828	120854385	+	7224	transcribed_unitary_pseudogene	cutA divalent cation tolerance homolog-like, pseudogene [Source:HGNC Symbol;Acc:HGNC:27367]	-	150	328	0.577884447281007	1.84628852129996
ENSG00000204956	35.4807069944085	130.850749288908	-1.87838931268566	0.00016057750190408	0.00334620021809037	PCDHGA1	5	141330571	141512981	+	6252	protein_coding	protocadherin gamma subfamily A, 1 [Source:HGNC Symbol;Acc:HGNC:8696]	-	43	108	0.191415442128166	0.702438407031731
ENSG00000007944	316.143741970347	95.7195938336814	1.72273705134499	0.000161435288849524	0.00336107695857833	MYLIP	6	16129125	16148248	+	3033	protein_coding	myosin regulatory light chain interacting protein [Source:HGNC Symbol;Acc:HGNC:21155]	-	383	79	3.51442150931204	1.05915164285522
ENSG00000160200	208.831472205288	651.760607417315	-1.64128655149463	0.000162372011418243	0.0033775691778541	CBS	21	43053191	43076943	-	6786	protein_coding	cystathionine-beta-synthase [Source:HGNC Symbol;Acc:HGNC:1550]	-	253	538	1.03761000445129	3.22382815296493
ENSG00000235086	1.63528291510309	21.8228890961872	-3.62796286145109	0.000164370520381886	0.00340700563985879	FNDC1-IT1	6	159240786	159243329	+	516	sense_intronic	FNDC1 intronic transcript 1 [Source:HGNC Symbol;Acc:HGNC:41460]	-	2	18	0.107871763492455	1.41848996148656
ENSG00000267397	1.63528291510309	21.8228890961872	-3.62796286145109	0.000164370520381886	0.00340700563985879	AC090229.1	18	35716370	35717978	+	1609	lincRNA	novel transcript	-	2	18	0.0345940521827884	0.454904176586118
ENSG00000263916	1.63528291510309	21.8228890961872	-3.62796286145109	0.000164370520381886	0.00340700563985879	AC100778.2	18	49484536	49486149	-	483	sense_intronic	novel transcript, sense intronic to C18orf32	-	2	18	0.115241883979517	1.51540542469371
ENSG00000197816	1.63528291510309	21.8228890961872	-3.62796286145109	0.000164370520381886	0.00340700563985879	CCDC180	9	97307304	97378524	+	14155	protein_coding	coiled-coil domain containing 180 [Source:HGNC Symbol;Acc:HGNC:29303]	-	2	18	0.00393230872215518	0.0517089947104955
ENSG00000121211	91.6134092760917	21.8228890961872	2.06493069555141	0.000166732031476303	0.00345289029723974	MND1	4	153344649	153415118	+	1511	protein_coding	meiotic nuclear divisions 1 [Source:HGNC Symbol;Acc:HGNC:24839]	-	111	18	2.04449474711907	0.484408219806131
ENSG00000237510	24.7494091254714	1.22907262590281	4.22140129980716	0.000167283195825582	0.00345418863207394	GPAT2P1	2	95789654	95800166	+	2245	transcribed_unprocessed_pseudogene	glycerol-3-phosphate acyltransferase 2 pseudogene 1 [Source:HGNC Symbol;Acc:HGNC:52330]	-	30	1	0.371905322686681	0.0181128636507563
ENSG00000129951	2.46086274524869	25.4571641174013	-3.29790565862845	0.000167283195825582	0.00345418863207394	PLPPR3	19	812488	821977	-	2741	protein_coding	phospholipid phosphatase related 3 [Source:HGNC Symbol;Acc:HGNC:23497]	-	3	21	0.0304606876844801	0.311539933168518
ENSG00000134917	24.7494091254714	1.22907262590281	4.22140129980716	0.000167283195825582	0.00345418863207394	ADAMTS8	11	130404925	130428993	-	4523	protein_coding	ADAM metallopeptidase with thrombospondin type 1 motif 8 [Source:HGNC Symbol;Acc:HGNC:224]	-	30	1	0.184595942832544	0.00899035571433738
ENSG00000121039	2792.58031466798	8373.33948865287	-1.5841514844894	0.000167386195698104	0.00345418863207394	RDH10	8	73294612	73325281	+	5321	protein_coding	retinol dehydrogenase 10 [Source:HGNC Symbol;Acc:HGNC:19975]	-	3383	6912	17.6944155949828	52.8218896690082
ENSG00000162654	99.868206867753	323.466283724034	-1.69400204918468	0.000167990553019886	0.00346360045767391	GBP4	1	89181148	89198932	-	6127	protein_coding	guanylate binding protein 4 [Source:HGNC Symbol;Acc:HGNC:20480]	-	121	267	0.549623096573763	1.77201275750255
ENSG00000079616	1375.23313225384	450.665195246627	1.60935605020817	0.000171175083107441	0.00352614633279526	KIF22	16	29790719	29805385	+	4312	protein_coding	kinesin family member 22 [Source:HGNC Symbol;Acc:HGNC:6391]	-	1666	372	10.752853515407	3.50806515521629
ENSG00000130052	283.950062531838	86.028237199539	1.72169012892422	0.000175737362714962	0.00361693814363129	STARD8	X	68647666	68725842	+	5558	protein_coding	StAR related lipid transfer domain containing 8 [Source:HGNC Symbol;Acc:HGNC:19161]	-	344	71	1.72253234139661	0.519449424543416
ENSG00000139289	2568.87554716408	852.856014795206	1.5906623407497	0.000176655409623094	0.00363263236689743	PHLDA1	12	76025447	76033932	-	8069	protein_coding	pleckstrin homology like domain family A member 1 [Source:HGNC Symbol;Acc:HGNC:8933]	-	3112	704	10.7336482118029	3.5477777596663
ENSG00000111859	136.189304492866	428.859668068581	-1.6537904316012	0.000177402419854672	0.00364239913443457	NEDD9	6	11183298	11382348	-	10359	protein_coding	neural precursor cell expressed, developmentally down-regulated 9 [Source:HGNC Symbol;Acc:HGNC:7733]	-	165	354	0.443295778730939	1.38959707782272
ENSG00000157404	858.483369203086	278.643807575234	1.62305492832606	0.000177442218107301	0.00364239913443457	KIT	4	54657918	54740715	+	5563	protein_coding	KIT proto-oncogene receptor tyrosine kinase [Source:HGNC Symbol;Acc:HGNC:6342]	-	1040	230	5.20297529755445	1.6812110634672
ENSG00000154319	101.519166231912	327.100538467794	-1.68649315661661	0.000181454689191088	0.00372149388894101	FAM167A	8	11421463	11475908	-	5076	protein_coding	family with sequence similarity 167 member A [Source:HGNC Symbol;Acc:HGNC:15549]	-	123	270	0.674389783819849	2.16294568595468
ENSG00000168734	2738.92418962725	913.426920155916	1.58415455910139	0.000182816377080614	0.00374613207772205	PKIG	20	44531785	44624247	+	2496	protein_coding	cAMP-dependent protein kinase inhibitor gamma [Source:HGNC Symbol;Acc:HGNC:9019]	-	3318	754	36.996384578179	12.2837290414843
ENSG00000162614	742.090849580762	2227.81555018221	-1.58576305641681	0.000184499858233366	0.00377731523955428	NEXN	1	77888513	77943895	+	4436	protein_coding	nexilin F-actin binding protein [Source:HGNC Symbol;Acc:HGNC:29557]	-	899	1839	5.64021473579056	16.8575188885591
ENSG00000104738	4948.73106073618	1659.66046693748	1.57611925003878	0.000186156614582251	0.00379587071296507	MCM4	8	47960185	47978160	+	6973	protein_coding	minichromosome maintenance complex component 4 [Source:HGNC Symbol;Acc:HGNC:6947]	-	5995	1370	23.9274824768987	7.98921971711584
ENSG00000130489	4.93750395216914	32.7257088507712	-2.69340696615144	0.000186218657408303	0.00379587071296507	SCO2	22	50523568	50525606	-	1022	protein_coding	SCO2, cytochrome c oxidase assembly protein [Source:HGNC Symbol;Acc:HGNC:10604]	-	6	27	0.163390890299726	1.0742771332589
ENSG00000248890	4.1119716432257	32.7257088507712	-2.94948089067672	0.000186218657408303	0.00379587071296507	HHIP-AS1	4	144642922	144661357	-	1557	antisense	HHIP antisense RNA 1 [Source:HGNC Symbol;Acc:HGNC:44182]	-	5	27	0.0893735227394133	0.705145298773664
ENSG00000261335	4.1119716432257	32.7257088507712	-2.94948089067672	0.000186218657408303	0.00379587071296507	AC005837.1	17	76671942	76673658	+	1717	antisense	uncharacterized LOC105274304 [Source:NCBI gene;Acc:105274304]	-	5	27	0.0810451804922926	0.639435777629933
ENSG00000223855	4.93750395216914	32.7257088507712	-2.69340696615144	0.000186218657408303	0.00379587071296507	HRAT92	7	520391	525232	+	3506	lincRNA	heart tissue-associated transcript 92 [Source:NCBI gene;Acc:441307]	-	6	27	0.0476284911255904	0.313152090756017
ENSG00000267281	11.5415663256258	55.7427298256925	-2.25753373087549	0.00018723306993818	0.00381322102332684	AC023509.3	12	53506688	53625979	-	2690	protein_coding	novel protein	TF_bZIP	14	46	0.144844910682062	0.695358895618441
ENSG00000100479	210.482430344062	61.7998342652032	1.76651215647176	0.000188401791428889	0.00383368105207217	POLE2	14	49643555	49688422	-	2955	protein_coding	DNA polymerase epsilon 2, accessory subunit [Source:HGNC Symbol;Acc:HGNC:9178]	-	255	51	2.40165256181678	0.701804508864077
ENSG00000072041	982.305197965596	322.254865473808	1.60770056759018	0.000189606296680056	0.00385483297688956	SLC6A15	12	84859488	84913615	-	8781	protein_coding	solute carrier family 6 member 15 [Source:HGNC Symbol;Acc:HGNC:13621]	-	1190	266	3.77164204845159	1.23180261773399
ENSG00000085871	90.7879294391303	293.180827085588	-1.68955236086445	0.000191189325243556	0.00388363707625171	MGST2	4	139665768	139740745	+	3182	protein_coding	microsomal glutathione S-transferase 2 [Source:HGNC Symbol;Acc:HGNC:7063]	-	110	242	0.96209951223	3.09256369981754
ENSG00000175471	56.9432367064838	10.9200647184394	2.37216106819532	0.00019277211638773	0.00391238630653117	MCTP1	5	94703741	95284575	-	12089	protein_coding	multiple C2 and transmembrane domain containing 1 [Source:HGNC Symbol;Acc:HGNC:26183]	-	69	9	0.158849626411835	0.0302730093525959
ENSG00000185101	0.809840497772836	16.9771871168859	-4.17116927622501	0.000193974217156757	0.00391857171495975	ANO9	11	417933	442011	-	6207	protein_coding	anoctamin 9 [Source:HGNC Symbol;Acc:HGNC:20679]	-	1	14	0.00448379490592127	0.0917169815600566
ENSG00000279863	15.6690368244133	1.38777878078145e-17	7.00884948728423	0.000193974217156757	0.00391857171495975	AC069547.1	10	50334538	50336123	+	1586	TEC	TEC	-	19	0	0.333409448070626	0
ENSG00000272402	0.809840497772836	16.9771871168859	-4.17116927622501	0.000193974217156757	0.00391857171495975	AL031775.2	6	24706747	24707151	+	405	antisense	novel transcript, antisense to C6orf62	-	1	14	0.0687183085951933	1.40564766553894
ENSG00000266302	0.809840497772836	16.9771871168859	-4.17116927622501	0.000193974217156757	0.00391857171495975	AC098850.3	17	16690261	16804453	+	8802	protein_coding	novel transcript	-	1	14	0.00316188536480951	0.0646770398254115
ENSG00000267344	0.809840497772836	16.9771871168859	-4.17116927622501	0.000193974217156757	0.00391857171495975	AC003070.1	17	45396932	45397477	+	457	antisense	novel transcript, antisense to ARHGAP27	-	1	14	0.0608991575077753	1.24570526158265
ENSG00000135919	153863.463797664	454971.095568221	-1.56412324663674	0.000194083367902758	0.00391857171495975	SERPINE2	2	223975112	224039319	-	8891	protein_coding	serpin family E member 2 [Source:HGNC Symbol;Acc:HGNC:8951]	-	186393	375569	583.453800029633	1717.68131240269
ENSG00000103888	55183.2461939436	163093.234164237	-1.56339204025051	0.000195585871682536	0.0039454973769465	CEMIP	15	80779343	80951776	+	7621	protein_coding	cell migration inducing hyaluronidase 1 [Source:HGNC Symbol;Acc:HGNC:29213]	-	66850	134630	244.127629770819	718.345453452496
ENSG00000111252	1502.35687526519	499.121921805042	1.58959162819314	0.000196899729686752	0.00396857436193488	SH2B3	12	111405948	111451623	+	5682	protein_coding	SH2B adaptor protein 3 [Source:HGNC Symbol;Acc:HGNC:29605]	-	1820	412	8.91451342230148	2.94848857886846
ENSG00000149289	564.612892250988	181.730335132426	1.63497957020786	0.000198797972475308	0.00400337985950275	ZC3H12C	11	110093361	110171841	+	9719	protein_coding	zinc finger CCCH-type containing 12C [Source:HGNC Symbol;Acc:HGNC:29362]	-	684	150	1.95867330456224	0.627585845703488
ENSG00000163703	692.562117584153	2066.69694462418	-1.5770986638664	0.000203327979650995	0.00409107804017851	CRELD1	3	9933822	9945413	+	3778	protein_coding	cysteine rich with EGF like domains 1 [Source:HGNC Symbol;Acc:HGNC:14630]	-	839	1706	6.18055523269024	18.3620233976938
ENSG00000163956	3193.76303410125	9428.48463882103	-1.56172267040342	0.000204192991131496	0.0041049468785127	LRPAP1	4	3503597	3532559	-	11944	protein_coding	LDL receptor related protein associated protein 1 [Source:HGNC Symbol;Acc:HGNC:6701]	-	3869	7783	9.01522187388607	26.4972436325488
ENSG00000125648	1135.01878618999	375.557267524748	1.59538235930071	0.000205210358995467	0.00412185209469828	SLC25A23	19	6436079	6465203	-	4859	protein_coding	solute carrier family 25 member 23 [Source:HGNC Symbol;Acc:HGNC:19375]	-	1375	310	7.87559335232523	2.59428842513766
ENSG00000187951	168.382995303072	48.474201638026	1.79450508863908	0.000205744346610512	0.00412294437799608	AC091057.1	15	30658717	30772993	+	5637	processed_transcript	OTU deubiquitinase 7A pseudogene [Source:NCBI gene;Acc:100288637]	-	204	40	1.00718585349208	0.288546240169934
ENSG00000135678	210.482430344062	645.703516780915	-1.6164652436244	0.000205786192332644	0.00412294437799608	CPM	12	68842197	68971570	-	7535	protein_coding	carboxypeptidase M [Source:HGNC Symbol;Acc:HGNC:2311]	-	255	533	0.941855782371412	2.87638765116659
ENSG00000143369	8142.5087142927	23989.7299927635	-1.55885363691265	0.00020579422708662	0.00412294437799608	ECM1	1	150508062	150513789	+	3360	protein_coding	extracellular matrix protein 1 [Source:HGNC Symbol;Acc:HGNC:3153]	-	9864	19803	81.7036146943779	239.659789367993
ENSG00000169439	2490.45505669261	7350.90262666117	-1.56145308279665	0.000206406992730459	0.0041316772495146	SDC2	8	96493351	96611780	+	4536	protein_coding	syndecan 2 [Source:HGNC Symbol;Acc:HGNC:10659]	-	3017	6068	18.5109943778302	54.3971303220045
ENSG00000089041	161.779161757885	46.0513580820816	1.81064123143853	0.000206688839847314	0.00413377679694628	P2RX7	12	121132819	121188032	+	5546	protein_coding	purinergic receptor P2X 7 [Source:HGNC Symbol;Acc:HGNC:8537]	-	196	38	0.983566414764956	0.27861673242806
ENSG00000118276	345.035504890963	107.833787204612	1.6771036795259	0.000208459593795865	0.00416562541580103	B4GALT6	18	31622247	31685836	-	5306	protein_coding	beta-1,4-galactosyltransferase 6 [Source:HGNC Symbol;Acc:HGNC:929]	-	418	89	2.19248444441769	0.682065722152162
ENSG00000198774	17.3200185445979	73.9140381849019	-2.08402923901664	0.000208767524746739	0.00416821314366139	RASSF9	12	85800697	85836570	-	5682	protein_coding	Ras association domain family member 9 [Source:HGNC Symbol;Acc:HGNC:15739]	-	21	61	0.102859770257325	0.436548066288776
ENSG00000198467	8277.06176610404	24356.7896718022	-1.55711564507687	0.000208999447588243	0.00416928018416853	TPM2	9	35681992	35690121	-	3248	protein_coding	tropomyosin 2 [Source:HGNC Symbol;Acc:HGNC:12011]	-	10027	20106	85.9176676462504	251.71733253754
ENSG00000160801	42.084568713788	146.599194188925	-1.79683920859225	0.000209577452035328	0.00417724341258128	PTH1R	3	46877746	46903799	+	2758	protein_coding	parathyroid hormone 1 receptor [Source:HGNC Symbol;Acc:HGNC:9608]	-	51	121	0.514639834675024	1.78399885656625
ENSG00000165209	330.176884029785	102.988110137397	1.6798891200582	0.000210554563590972	0.00419314118114672	STRBP	9	123109500	123268576	-	8097	protein_coding	spermatid perinuclear RNA binding protein [Source:HGNC Symbol;Acc:HGNC:16462]	-	400	85	1.37487538500943	0.426872570847916
ENSG00000173391	37.9571560552102	134.485005975415	-1.82090818399034	0.000211462878027471	0.00420764295632173	OLR1	12	10158301	10172138	-	3057	protein_coding	oxidized low density lipoprotein receptor 1 [Source:HGNC Symbol;Acc:HGNC:8133]	-	46	111	0.418783804098283	1.47649167728172
ENSG00000100600	2213.09416398287	6518.65840362555	-1.55844394637151	0.000213077715140791	0.00423616631973521	LGMN	14	92703807	92748702	-	3899	protein_coding	legumain [Source:HGNC Symbol;Acc:HGNC:9472]	-	2681	5381	19.1368769079774	56.1194259654004
ENSG00000175106	79.2312099127314	255.626859483786	-1.68799025320077	0.000214437913127927	0.00425932921054754	TVP23C	17	15502264	15563595	-	5435	protein_coding	trans-golgi network vesicle protein 23 homolog C [Source:HGNC Symbol;Acc:HGNC:30453]	-	96	211	0.491585618800573	1.57865187618124
ENSG00000072501	4923.14121651742	1669.3518116551	1.56024056449807	0.000214693081795136	0.00425932921054754	SMC1A	X	53374149	53422728	-	10484	protein_coding	structural maintenance of chromosomes 1A [Source:HGNC Symbol;Acc:HGNC:11111]	-	5964	1378	15.8320847908243	5.34472874080659
ENSG00000170214	28.0513509471436	104.19952943709	-1.88759899387193	0.000214792045399697	0.00425932921054754	ADRA1B	5	159865080	159972544	+	2687	protein_coding	adrenoceptor alpha 1B [Source:HGNC Symbol;Acc:HGNC:278]	-	34	86	0.352158953984299	1.30147025867195
ENSG00000100311	3.28642629148991	29.0914373718896	-3.09177984093766	0.000214972137809741	0.00425932921054754	PDGFB	22	39223359	39244751	-	3761	protein_coding	platelet derived growth factor subunit B [Source:HGNC Symbol;Acc:HGNC:8800]	-	4	24	0.0295994841595887	0.259484470487304
ENSG00000000460	290.55389428798	89.6624961702146	1.69521992517339	0.000216947819486791	0.00429483140950122	C1orf112	1	169662007	169854080	+	5967	protein_coding	chromosome 1 open reading frame 112 [Source:HGNC Symbol;Acc:HGNC:25565]	-	352	74	1.64177678453675	0.504288593648425
ENSG00000104626	1067.32952012221	354.963157854815	1.58802311114528	0.000220916412445106	0.00436969296758482	ERI1	8	9002147	9116746	+	6385	protein_coding	exoribonuclease 1 [Source:HGNC Symbol;Acc:HGNC:23994]	-	1293	293	5.6359237385281	1.86599373790333
ENSG00000132436	650.462695237753	213.227215978051	1.60866842855614	0.000221514589415529	0.00437781794310216	FIGNL1	7	50444128	50542535	-	5034	protein_coding	fidgetin like 1 [Source:HGNC Symbol;Acc:HGNC:13286]	-	788	176	4.35652781189313	1.42168348940938
ENSG00000121989	508.480328215887	1511.86745990499	-1.57177831586972	0.000224801070708841	0.00443901353487619	ACVR2A	2	147844517	147930826	+	6770	protein_coding	activin A receptor type 2A [Source:HGNC Symbol;Acc:HGNC:173]	-	616	1248	2.5323254990146	7.49599658229588
ENSG00000246430	222.039137141696	671.143297427667	-1.59514012302025	0.000232246472981195	0.00458216014260196	LINC00968	8	56496246	56559823	-	2840	lincRNA	long intergenic non-protein coding RNA 968 [Source:HGNC Symbol;Acc:HGNC:48727]	-	269	554	2.6360972288392	7.93222250294196
ENSG00000145911	12.36706276406	58.16557183431	-2.2202775660267	0.000232645856567584	0.00458616642145044	N4BP3	5	178113443	178126087	+	6080	protein_coding	NEDD4 binding protein 3 [Source:HGNC Symbol;Acc:HGNC:29852]	-	15	48	0.0686617968282565	0.321026675494326
ENSG00000146410	178.288745266688	52.1084661652603	1.77282653568179	0.000233397128725183	0.00459709690305252	MTFR2	6	136231024	136250335	-	2450	protein_coding	mitochondrial fission regulator 2 [Source:HGNC Symbol;Acc:HGNC:21115]	-	216	43	2.45366434118674	0.713683792867658
ENSG00000143367	113.075880582072	352.540321406809	-1.63917428147468	0.000238873857656068	0.00470100532000485	TUFT1	1	151540305	151583583	+	3878	protein_coding	tuftelin 1 [Source:HGNC Symbol;Acc:HGNC:12422]	-	137	291	0.983196326045462	3.05132626578671
ENSG00000157734	28.8768357539711	106.622367970104	-1.87908658272467	0.000239681246579614	0.00471292417516816	SNX22	15	64151715	64157481	+	5767	protein_coding	sorting nexin 22 [Source:HGNC Symbol;Acc:HGNC:16315]	-	35	88	0.168906194613641	0.620491996331441
ENSG00000112562	153.524369521995	43.6285140517214	1.81293839284337	0.00024226159463423	0.00475965588785165	SMOC2	6	168441151	168673445	+	4032	protein_coding	SPARC related modular calcium binding 2 [Source:HGNC Symbol;Acc:HGNC:20323]	-	186	36	1.2838666137093	0.363065882999535
ENSG00000002746	192.321890427556	56.9541508708798	1.75401731911159	0.000243513892192393	0.00478023909379353	HECW1	7	43112599	43566001	+	13965	protein_coding	HECT, C2 and WW domain containing E3 ubiquitin protein ligase 1 [Source:HGNC Symbol;Acc:HGNC:22195]	-	233	47	0.464346809207692	0.136854909281028
ENSG00000168056	6097.79761391802	17736.3898501295	-1.54032826061032	0.000243919286163302	0.00478322177211695	LTBP3	11	65538805	65558930	-	10298	protein_coding	latent transforming growth factor beta binding protein 3 [Source:HGNC Symbol;Acc:HGNC:6716]	-	7387	14641	19.9637763609478	57.8124422621455
ENSG00000247982	18.9709976118388	76.3368783267554	-2.00013359515017	0.000244075357549803	0.00478322177211695	LINC00926	15	57300365	57307769	+	3669	lincRNA	long intergenic non-protein coding RNA 926 [Source:HGNC Symbol;Acc:HGNC:27514]	-	23	63	0.174464716425245	0.698226456921429
ENSG00000221955	147.746014730272	453.088031590219	-1.61566529503503	0.000245626953463175	0.00480959399237197	SLC12A8	3	125082636	125212864	-	5586	protein_coding	solute carrier family 12 member 8 [Source:HGNC Symbol;Acc:HGNC:15595]	-	179	374	0.891824880345245	2.72253915271832
ENSG00000259605	7.41405488468566	42.4170918457172	-2.49328263302227	0.000246498579810315	0.00481858311662673	AC074212.1	19	45764785	45769806	+	2600	processed_transcript	novel transcript, antisense to SIX5	-	9	35	0.0963377826267229	0.547391638983915
ENSG00000178445	40.4336039829172	6.07440977092493	2.7148177910011	0.000246498579810315	0.00481858311662673	GLDC	9	6532464	6645783	-	8939	protein_coding	glycine decarboxylase [Source:HGNC Symbol;Acc:HGNC:4313]	-	49	5	0.152557873819399	0.0227449261080367
ENSG00000094804	950.11152253583	317.409192461046	1.58148398233837	0.00024795750883964	0.00483227916944865	CDC6	17	40287633	40304657	+	5557	protein_coding	cell division cycle 6 [Source:HGNC Symbol;Acc:HGNC:1744]	-	1151	262	5.76451019312441	1.91718648024804
ENSG00000249715	1.63528291510309	20.6114637438086	-3.5459756217333	0.000248026657712711	0.00483227916944865	FER1L5	2	96642737	96704887	+	10475	protein_coding	fer-1 like family member 5 [Source:HGNC Symbol;Acc:HGNC:19044]	-	2	17	0.00531377851666889	0.0659930731485552
ENSG00000003147	1.63528291510309	20.6114637438086	-3.5459756217333	0.000248026657712711	0.00483227916944865	ICA1	7	8113184	8262687	-	4891	protein_coding	islet cell autoantigen 1 [Source:HGNC Symbol;Acc:HGNC:5343]	-	2	17	0.0113804600208764	0.141336626708468
ENSG00000133661	1.63528291510309	20.6114637438086	-3.5459756217333	0.000248026657712711	0.00483227916944865	SFTPD	10	79937740	79982614	-	1321	protein_coding	surfactant protein D [Source:HGNC Symbol;Acc:HGNC:10803]	-	2	17	0.0421361316897098	0.523298592907733
ENSG00000173674	4849.67359924336	1663.29472120667	1.54379357970568	0.000248751859008903	0.00484236952203997	EIF1AX	X	20124518	20141844	-	4427	protein_coding	eukaryotic translation initiation factor 1A X-linked [Source:HGNC Symbol;Acc:HGNC:3250]	-	5875	1373	36.9339565199205	12.6114342046841
ENSG00000261114	4.1119716432257	31.5142852153819	-2.89524052945698	0.000252157268453525	0.00490049400255769	AC012181.1	16	56941028	56941726	+	699	sense_intronic	novel transcript, sense intronic to HERPUD1	-	5	26	0.199076645071912	1.51251480871909
ENSG00000241634	30.5278046964073	3.65165741400792	3.02896509602509	0.000252157268453525	0.00490049400255769	AC069499.1	3	108543367	108543875	-	509	processed_pseudogene	ribosomal protein L13 (RPL13) pseudogene	-	37	3	2.0230724053025	0.239666280329752
ENSG00000186567	63.5470832305177	208.381542189353	-1.7109383723799	0.000252446644208502	0.00490203957498803	CEACAM19	19	44662278	44684359	+	5203	protein_coding	carcinoembryonic antigen related cell adhesion molecule 19 [Source:HGNC Symbol;Acc:HGNC:31951]	-	77	172	0.411874006062099	1.34424393044456
ENSG00000214826	411.899297353619	133.27358709227	1.62724421085187	0.000254724180444902	0.00494215685647251	DDX12P	12	9418673	9448229	-	2947	unprocessed_pseudogene	DEAD/H-box helicase 12, pseudogene [Source:HGNC Symbol;Acc:HGNC:2737]	-	499	110	4.71246236021228	1.51780511657763
ENSG00000228203	42.9100509275751	7.28581380516325	2.54204485484083	0.00025812474041871	0.0049998291344785	RNF144A-AS1	2	6912277	6918709	-	4648	processed_transcript	RNF144A antisense RNA 1 [Source:HGNC Symbol;Acc:HGNC:30963]	-	52	6	0.311361355209718	0.0524914529637883
ENSG00000255306	8.23956238157449	44.8399361287324	-2.42357135355323	0.00025812474041871	0.0049998291344785	AC004923.4	11	68024809	68030461	-	739	antisense	novel transcript	-	10	37	0.37660236780857	2.03592018829509
ENSG00000204525	16124.0636703293	46640.825301584	-1.53236889133149	0.000259357671469275	0.00501954863754951	HLA-C	6	31268749	31272130	-	2507	protein_coding	major histocompatibility complex, class I, C [Source:HGNC Symbol;Acc:HGNC:4933]	-	19533	38501	216.841349152339	624.483745860747
ENSG00000168496	1922.52560950403	655.394861797246	1.552438381359	0.000261139804471155	0.00504985582156141	FEN1	11	61792637	61797244	+	2478	protein_coding	flap structure-specific endonuclease 1 [Source:HGNC Symbol;Acc:HGNC:3650]	-	2329	541	26.1574660980118	8.87767876622593
ENSG00000081059	814.732989566871	272.586716039992	1.57929920719929	0.000265395051750403	0.00512789777410208	TCF7	5	134114711	134151865	+	10063	protein_coding	transcription factor 7 [Source:HGNC Symbol;Acc:HGNC:11639]	HMG	987	225	2.72971410973861	0.909198077272016
ENSG00000169891	46.2119788694539	8.49722630606108	2.42970025538497	0.000266845020004754	0.00515165261761243	REPS2	X	16946691	17153280	+	11311	protein_coding	RALBP1 associated Eps domain containing 2 [Source:HGNC Symbol;Acc:HGNC:9963]	-	56	7	0.137788987617274	0.0251652066370468
ENSG00000151151	493.621708230151	162.34763744519	1.60378705030031	0.000268379052236201	0.00517698981027056	IPMK	10	58191517	58267934	-	6133	protein_coding	inositol polyphosphate multikinase [Source:HGNC Symbol;Acc:HGNC:20739]	-	598	134	2.71366169226641	0.88845471580907
ENSG00000005379	24.7494091254714	93.29675485589	-1.90805414094126	0.000274637795791995	0.00529334893539687	TSPOAP1	17	58301228	58328760	-	11354	protein_coding	TSPO associated protein 1 [Source:HGNC Symbol;Acc:HGNC:16831]	-	30	77	0.0735359740559802	0.275768907432446
ENSG00000074527	483.715961547574	1416.16543065647	-1.54945508935981	0.000275896612573154	0.00531322742762479	NTN4	12	95657807	95791152	-	4166	protein_coding	netrin 4 [Source:HGNC Symbol;Acc:HGNC:13658]	-	586	1169	3.91476624553462	11.4103432379652
ENSG00000185304	51.9903497810758	9.70864392428162	2.40913083156823	0.000277866244055163	0.00534375125387149	RGPD2	2	87755955	87825952	-	7023	protein_coding	RANBP2-like and GRIP domain containing 2 [Source:HGNC Symbol;Acc:HGNC:32415]	-	63	8	0.249657930201674	0.0463202379563696
ENSG00000231106	85.0095701257837	20.6114637438086	2.03915248360446	0.000277939117014292	0.00534375125387149	LINC01436	21	36005338	36007838	+	1048	lincRNA	long intergenic non-protein coding RNA 1436 [Source:HGNC Symbol;Acc:HGNC:50754]	-	103	17	2.73529030825238	0.659615879037324
ENSG00000070669	37.1316731691282	128.427911434188	-1.78608039985095	0.00027913541397982	0.00536233821592812	ASNS	7	97852118	97872542	-	4455	protein_coding	asparagine synthetase (glutamine-hydrolyzing) [Source:HGNC Symbol;Acc:HGNC:753]	-	45	106	0.281120353343973	0.967523717838493
ENSG00000172260	1447.87527113522	4183.04433895118	-1.5305153292428	0.000279510541066994	0.00536513248917418	NEGR1	1	71395940	72282734	-	13406	protein_coding	neuronal growth regulator 1 [Source:HGNC Symbol;Acc:HGNC:17302]	-	1754	3453	3.64131171690045	10.473716793056
ENSG00000276365	5.76302706158212	35.1485555768229	-2.57872844582698	0.000280170984969388	0.00537117721806778	MIR145	5	149430646	149430733	+	88	miRNA	microRNA 145 [Source:HGNC Symbol;Acc:HGNC:31532]	-	7	29	2.21382278258378	13.4004316816192
ENSG00000183943	209.656951275493	64.222675531596	1.70545954549061	0.000280285318014753	0.00537117721806778	PRKX	X	3604370	3713608	-	6452	protein_coding	protein kinase X-linked [Source:HGNC Symbol;Acc:HGNC:9441]	-	254	53	1.09563738456099	0.334029615853261
ENSG00000120437	860.134326923575	289.546572229817	1.5704734457789	0.000281723167724354	0.00539430590003354	ACAT2	6	159760328	159779055	+	4299	protein_coding	acetyl-CoA acetyltransferase 2 [Source:HGNC Symbol;Acc:HGNC:94]	-	1042	239	6.74571142364679	2.26065307190779
ENSG00000132646	4001.08134567312	1384.66856024941	1.53078935562275	0.000282848193794491	0.005411411799377	PCNA	20	5114953	5126626	-	1471	protein_coding	proliferating cell nuclear antigen [Source:HGNC Symbol;Acc:HGNC:8729]	-	4847	1143	91.7039054474271	31.5963576329494
ENSG00000169245	58.5941986016094	12.1314875087593	2.26290015269464	0.000283083948278966	0.0054114902060529	CXCL10	4	76021117	76023497	-	1176	protein_coding	C-X-C motif chemokine ligand 10 [Source:HGNC Symbol;Acc:HGNC:10637]	-	71	10	1.68026782623706	0.345777031428129
ENSG00000166845	577.820554306775	191.421683415777	1.59341824974185	0.000283778318898774	0.00542032831518835	C18orf54	18	54357917	54385218	+	6165	protein_coding	chromosome 18 open reading frame 54 [Source:HGNC Symbol;Acc:HGNC:13796]	-	700	158	3.1600390083921	1.04214336829842
ENSG00000140297	64.3725638624164	14.554336362824	2.1376639652976	0.000284711063949466	0.00542483723805834	GCNT3	15	59594875	59640239	+	6475	protein_coding	glucosaminyl (N-acetyl) transferase 3, mucin type [Source:HGNC Symbol;Acc:HGNC:4205]	-	78	12	0.335260443015005	0.0753607022009847
ENSG00000127423	64.3725638624164	14.554336362824	2.1376639652976	0.000284711063949466	0.00542483723805834	AUNIP	1	25831913	25859458	-	2408	protein_coding	aurora kinase A and ninein interacting protein [Source:HGNC Symbol;Acc:HGNC:28363]	-	78	12	0.901499737758371	0.202641423069508
ENSG00000214402	64.3725638624164	14.554336362824	2.1376639652976	0.000284711063949466	0.00542483723805834	LCNL1	9	136981904	136986410	+	4052	protein_coding	lipocalin like 1 [Source:HGNC Symbol;Acc:HGNC:34436]	-	78	12	0.535738244946238	0.120424616671119
ENSG00000093010	2501.18628170512	7197.05253012247	-1.5247355084894	0.000286386783875361	0.00545231888453825	COMT	22	19941607	19969975	+	5195	protein_coding	catechol-O-methyltransferase [Source:HGNC Symbol;Acc:HGNC:2228]	-	3030	5941	16.2324682180157	46.5026244505923
ENSG00000148288	94.9153284761468	295.603663648448	-1.63737584802432	0.000288081076625429	0.00548010907978016	GBGT1	9	133152948	133163945	-	4032	protein_coding	globoside alpha-1,3-N-acetylgalactosaminyltransferase 1 (FORS blood group) [Source:HGNC Symbol;Acc:HGNC:20460]	-	115	244	0.793788497723494	2.46077987366352
ENSG00000279821	33.004256617132	116.313721299085	-1.81259717713152	0.00028854707822056	0.00548450752419225	AC145098.2	5	177476631	177479656	-	3026	TEC	TEC	-	40	96	0.367890482234677	1.2900477111735
ENSG00000143401	1697.99536264457	582.709773898272	1.54283971804678	0.000289906810052829	0.00550587242506836	ANP32E	1	150218417	150236156	-	3605	protein_coding	acidic nuclear phosphoprotein 32 family member E [Source:HGNC Symbol;Acc:HGNC:16673]	-	2057	481	15.8802197270532	5.42554375837752
ENSG00000101384	356.592209914592	1046.68291145967	-1.55306641230077	0.00029131900788117	0.00552819823241603	JAG1	20	10637684	10673999	-	9298	protein_coding	jagged 1 [Source:HGNC Symbol;Acc:HGNC:6188]	-	432	864	1.2930689687906	3.77857166768112
ENSG00000149591	5416.77756626166	15524.3404311652	-1.51899839982773	0.000295345778641171	0.00560006281579363	TAGLN	11	117199321	117204782	+	3917	protein_coding	transgelin [Source:HGNC Symbol;Acc:HGNC:11553]	-	6562	12815	46.6240653831176	133.035792839309
ENSG00000100292	11475.7922921033	4001.33162638157	1.52002104976821	0.00029562881922691	0.00560088338778639	HMOX1	22	35380361	35394214	+	2405	protein_coding	heme oxygenase 1 [Source:HGNC Symbol;Acc:HGNC:5013]	-	13902	3303	160.875417907111	55.8466280637489
ENSG00000163638	3.28642629148991	27.8800131547615	-3.03064295561861	0.000299754928075749	0.00566527113256432	ADAMTS9	3	64515654	64688000	-	10680	protein_coding	ADAM metallopeptidase with thrombospondin type 1 motif 9 [Source:HGNC Symbol;Acc:HGNC:13202]	-	4	23	0.0104235636633158	0.0875709470605621
ENSG00000240288	3.28642629148991	27.8800131547615	-3.03064295561861	0.000299754928075749	0.00566527113256432	GHRLOS	3	10285754	10293449	+	1712	antisense	ghrelin opposite strand/antisense RNA [Source:HGNC Symbol;Acc:HGNC:33885]	-	4	23	0.0650255022921806	0.54629539404603
ENSG00000105877	26.4003805893089	2.4403441941961	3.38200113374072	0.000299754928075749	0.00566527113256432	DNAH11	7	21543215	21901839	+	15998	protein_coding	dynein axonemal heavy chain 11 [Source:HGNC Symbol;Acc:HGNC:2942]	-	32	2	0.0556687885606767	0.00508355780671934
ENSG00000162576	20070.6780298722	57366.7210050044	-1.51511747187342	0.000301848861630076	0.00569622593007791	MXRA8	1	1352689	1361777	-	3622	protein_coding	matrix remodeling associated 8 [Source:HGNC Symbol;Acc:HGNC:7542]	-	24314	47355	186.825197915331	531.643928110882
ENSG00000206538	5970.67387169375	2081.23396167061	1.5204149908301	0.000302019557019519	0.00569622593007791	VGLL3	3	86876388	86991119	-	12714	protein_coding	vestigial like family member 3 [Source:HGNC Symbol;Acc:HGNC:24327]	-	7233	1718	15.833019353308	5.49470543835446
ENSG00000120327	78.4057297991462	248.358349402101	-1.66147483793623	0.000302124311959183	0.00569622593007791	PCDHB14	5	141222932	141227759	+	4828	protein_coding	protocadherin beta 14 [Source:HGNC Symbol;Acc:HGNC:8685]	-	95	205	0.547625709030667	1.72659334583043
ENSG00000103540	808.954637532827	273.798134350678	1.56263752587649	0.000304472327691211	0.00573586578618281	CCP110	16	19523811	19553408	+	10142	protein_coding	centriolar coiled-coil protein 110 [Source:HGNC Symbol;Acc:HGNC:24342]	-	980	226	2.68924242569831	0.906125382615287
ENSG00000106571	1220.04310808512	417.956904417107	1.54530581252048	0.00030528476095351	0.00574653667677196	GLI3	7	41960950	42237870	-	10950	protein_coding	GLI family zinc finger 3 [Source:HGNC Symbol;Acc:HGNC:4319]	zf-C2H2	1478	345	3.75653811342436	1.28117495151617
ENSG00000162520	1077.23526638185	368.288758256571	1.54819650338919	0.000306143707225591	0.00575806521802721	SYNC	1	32680360	32703596	-	3487	protein_coding	syncoilin, intermediate filament protein [Source:HGNC Symbol;Acc:HGNC:28897]	-	1305	304	10.4156421136434	3.54507232129859
ENSG00000139874	544.801399120463	1578.49545490045	-1.53448005820829	0.000307434914151155	0.00577769878887447	SSTR1	14	38207999	38213067	+	4295	protein_coding	somatostatin receptor 1 [Source:HGNC Symbol;Acc:HGNC:11330]	-	660	1303	4.27669473515604	12.3362939933458
ENSG00000114166	676.878019080486	227.764237009209	1.57098183548173	0.000307857272018149	0.00578098542953694	KAT2B	3	20040023	20154404	+	5634	protein_coding	lysine acetyltransferase 2B [Source:HGNC Symbol;Acc:HGNC:8638]	-	820	188	4.05064790281571	1.35688946262659
ENSG00000256663	170.859432831885	50.8970447578509	1.74533572814706	0.000308854389303938	0.00579505103143775	AC112777.1	12	20551590	20553012	+	1423	processed_pseudogene	ubiquitin-like with PHD and ring finger domains 1 (UHRF1) pseudogene	-	207	42	4.04848868663249	1.20018405736459
ENSG00000198597	334.304278727429	107.833787204612	1.6315391114654	0.000311314509849393	0.00579784353013425	ZNF536	19	30228290	30713538	+	8631	protein_coding	zinc finger protein 536 [Source:HGNC Symbol;Acc:HGNC:29025]	zf-C2H2	405	89	1.30593448816204	0.41930723227197
ENSG00000101194	687.6092443746	1984.32051467937	-1.5287724046893	0.000311419609822118	0.00579784353013425	SLC17A9	20	62952647	62969585	+	5521	protein_coding	solute carrier family 17 member 9 [Source:HGNC Symbol;Acc:HGNC:16192]	-	833	1638	4.19908570534639	12.0642301451843
ENSG00000244486	1951.41736919467	5582.23222534775	-1.51624536857547	0.000311887287629046	0.00579784353013425	SCARF2	22	20424815	20437826	-	3341	protein_coding	scavenger receptor class F member 2 [Source:HGNC Symbol;Acc:HGNC:19869]	-	2364	4608	19.6923924020383	56.0840616439773
ENSG00000203837	14.8435447878014	1.38777878078145e-17	6.93146918164627	0.00031520810287973	0.00579784353013425	PNLIPRP3	10	116427867	116477957	+	2354	protein_coding	pancreatic lipase related protein 3 [Source:HGNC Symbol;Acc:HGNC:23492]	-	18	0	0.212810734774409	0
ENSG00000142178	1.38777878078145e-17	15.765761623336	-7.0147096302259	0.00031520810287973	0.00579784353013425	SIK1	21	43414483	43427189	-	5268	protein_coding	salt inducible kinase 1 [Source:HGNC Symbol;Acc:HGNC:11142]	-	0	13	0	0.100346227343835
ENSG00000177272	14.8435447878014	1.38777878078145e-17	6.93146918164627	0.00031520810287973	0.00579784353013425	KCNA3	1	110672465	110675033	-	2569	protein_coding	potassium voltage-gated channel subfamily A member 3 [Source:HGNC Symbol;Acc:HGNC:6221]	-	18	0	0.195000572074332	0
ENSG00000228022	1.38777878078145e-17	15.765761623336	-7.0147096302259	0.00031520810287973	0.00579784353013425	HCG20	6	30766825	30792250	+	1371	lincRNA	HLA complex group 20 [Source:HGNC Symbol;Acc:HGNC:31334]	-	0	13	0	0.385575438108916
ENSG00000158258	14.8435447878014	1.38777878078145e-17	6.93146918164627	0.00031520810287973	0.00579784353013425	CLSTN2	3	139935185	140577397	+	14596	protein_coding	calsyntenin 2 [Source:HGNC Symbol;Acc:HGNC:17448]	-	18	0	0.034321490110918	0
ENSG00000220908	14.8435447878014	1.38777878078145e-17	6.93146918164627	0.00031520810287973	0.00579784353013425	LINC02531	6	92723003	92723829	-	593	lincRNA	long intergenic non-protein coding RNA 2531 [Source:HGNC Symbol;Acc:HGNC:53557]	-	18	0	0.844783254062326	0
ENSG00000207744	0.809840497772836	15.765761623336	-4.06505120104918	0.00031520810287973	0.00579784353013425	MIR10B	2	176150303	176150412	+	110	miRNA	microRNA 10b [Source:HGNC Symbol;Acc:HGNC:31498]	-	1	13	0.253008318009575	4.80567205133931
ENSG00000173868	0.809840497772836	15.765761623336	-4.06505120104918	0.00031520810287973	0.00579784353013425	PHOSPHO1	17	49223362	49230766	-	2375	protein_coding	phosphoethanolamine/phosphocholine phosphatase [Source:HGNC Symbol;Acc:HGNC:16815]	-	1	13	0.0117182799920224	0.222578495009399
ENSG00000236809	0.809840497772836	15.765761623336	-4.06505120104918	0.00031520810287973	0.00579784353013425	SNX25P1	1	211417025	211417934	+	834	unprocessed_pseudogene	sorting nexin 25 pseudogene 1 [Source:HGNC Symbol;Acc:HGNC:41509]	-	1	13	0.0333704016559392	0.633841637466815
ENSG00000226386	0.809840497772836	15.765761623336	-4.06505120104918	0.00031520810287973	0.00579784353013425	PARD3-AS1	10	34815767	34816386	+	302	antisense	PARD3 antisense RNA 1 [Source:HGNC Symbol;Acc:HGNC:44964]	-	1	13	0.0921553476193818	1.75041034982557
ENSG00000132972	1.38777878078145e-17	15.765761623336	-7.0147096302259	0.00031520810287973	0.00579784353013425	RNF17	13	24764152	24879921	+	5634	protein_coding	ring finger protein 17 [Source:HGNC Symbol;Acc:HGNC:10060]	-	0	13	0	0.0938274628412005
ENSG00000241057	0.809840497772836	15.765761623336	-4.06505120104918	0.00031520810287973	0.00579784353013425	AC004951.3	7	43961590	43973323	-	1148	transcribed_unprocessed_pseudogene	RAS p21 protein activator 4 (RASA4) pseudogene	-	1	13	0.0242429573005691	0.460473802828679
ENSG00000271889	0.809840497772836	15.765761623336	-4.06505120104918	0.00031520810287973	0.00579784353013425	AC016747.2	2	61151433	61162105	-	884	lincRNA	novel transcript	-	1	13	0.0314829354989291	0.597990866116882
ENSG00000174600	1.38777878078145e-17	15.765761623336	-7.0147096302259	0.00031520810287973	0.00579784353013425	CMKLR1	12	108288044	108339341	-	5690	protein_coding	chemerin chemokine-like receptor 1 [Source:HGNC Symbol;Acc:HGNC:2121]	-	0	13	0	0.0929040291120077
ENSG00000121797	14.8435447878014	1.38777878078145e-17	6.93146918164627	0.00031520810287973	0.00579784353013425	CCRL2	3	46407163	46412997	+	3061	protein_coding	C-C motif chemokine receptor like 2 [Source:HGNC Symbol;Acc:HGNC:1612]	-	18	0	0.163657781659248	0
ENSG00000183690	14.8435447878014	1.38777878078145e-17	6.93146918164627	0.00031520810287973	0.00579784353013425	EFHC2	X	44147882	44343672	-	3319	protein_coding	EF-hand domain containing 2 [Source:HGNC Symbol;Acc:HGNC:26233]	-	18	0	0.150935965549551	0
ENSG00000104313	14.8435447878014	1.38777878078145e-17	6.93146918164627	0.00031520810287973	0.00579784353013425	EYA1	8	71197433	71592025	-	9418	protein_coding	EYA transcriptional coactivator and phosphatase 1 [Source:HGNC Symbol;Acc:HGNC:3519]	-	18	0	0.0531913856082989	0
ENSG00000215915	0.809840497772836	15.765761623336	-4.06505120104918	0.00031520810287973	0.00579784353013425	ATAD3C	1	1449689	1470158	+	3976	protein_coding	ATPase family, AAA domain containing 3C [Source:HGNC Symbol;Acc:HGNC:32151]	-	1	13	0.00699972710791079	0.132953703633633
ENSG00000272610	1.38777878078145e-17	15.765761623336	-7.0147096302259	0.00031520810287973	0.00579784353013425	MAGI1-IT1	3	65872815	65954558	-	2567	sense_intronic	MAGI1 intronic transcript 1 [Source:HGNC Symbol;Acc:HGNC:42436]	-	0	13	0	0.205930629391244
ENSG00000278023	14.8435447878014	1.38777878078145e-17	6.93146918164627	0.00031520810287973	0.00579784353013425	RDM1	17	35918066	35930773	-	1975	protein_coding	RAD52 motif containing 1 [Source:HGNC Symbol;Acc:HGNC:19950]	-	18	0	0.253648845396941	0
ENSG00000262228	1.38777878078145e-17	15.765761623336	-7.0147096302259	0.00031520810287973	0.00579784353013425	AC087392.3	17	763565	765319	-	1755	lincRNA	novel transcript	-	0	13	0	0.301210214044059
ENSG00000228314	1.38777878078145e-17	15.765761623336	-7.0147096302259	0.00031520810287973	0.00579784353013425	CYP4F29P	21	13843133	13848364	-	1717	transcribed_unprocessed_pseudogene	cytochrome P450 family 4 subfamily F member 29, pseudogene [Source:HGNC Symbol;Acc:HGNC:2647]	-	0	13	0	0.307876485525523
ENSG00000164855	7.41405488468566	41.2056695051733	-2.45158492760344	0.000315484701410264	0.00579836555857102	TMEM184A	7	1542235	1560821	-	7805	protein_coding	transmembrane protein 184A [Source:HGNC Symbol;Acc:HGNC:28797]	-	9	34	0.0320920223996771	0.177137076548652
ENSG00000168952	156.000807230831	46.0513580820816	1.75821431427345	0.000323632524118362	0.00594344006556991	STXBP6	14	24809656	25050297	-	8067	protein_coding	syntaxin binding protein 6 [Source:HGNC Symbol;Acc:HGNC:19666]	-	189	38	0.652044493791877	0.191546844929469
ENSG00000223485	216.260783779679	66.6455165389001	1.69683292824594	0.00032480209531052	0.00596023326508543	LINC01615	6	169158092	169162924	-	1054	lincRNA	long intergenic non-protein coding RNA 1615 [Source:HGNC Symbol;Acc:HGNC:51898]	-	262	55	6.91812118124854	2.12190307331797
ENSG00000226124	42.084568713788	7.28581380516325	2.51411113043614	0.000325734754818716	0.00597265610091461	FTCDNL1	2	199760544	199851173	-	2759	protein_coding	formiminotransferase cyclodeaminase N-terminal like [Source:HGNC Symbol;Acc:HGNC:48661]	-	51	6	0.514453303383008	0.0884306898788285
ENSG00000182628	974.875888253704	334.369047925227	1.54352721309546	0.000326165405298335	0.00597586185707381	SKA2	17	59109951	59155269	-	3148	protein_coding	spindle and kinetochore associated complex subunit 2 [Source:HGNC Symbol;Acc:HGNC:28006]	-	1181	276	10.4410135300584	3.56515011921272
ENSG00000196689	47.0374606452205	155.079125350078	-1.7178868080207	0.000326929908390234	0.00598517449842936	TRPV1	17	3565444	3609411	-	5519	protein_coding	transient receptor potential cation channel subfamily V member 1 [Source:HGNC Symbol;Acc:HGNC:12716]	-	57	128	0.287436520007255	0.943089780518453
ENSG00000111371	3305.20267836177	9404.25627716446	-1.50853127306425	0.000327409040172036	0.00598925229320185	SLC38A1	12	46183063	46270017	-	10015	protein_coding	solute carrier family 38 member 1 [Source:HGNC Symbol;Acc:HGNC:13447]	-	4004	7763	11.1268081461944	31.5197014846974
ENSG00000226210	331.827841910183	965.517898645713	-1.54042781302988	0.000328877248951895	0.00601140260995012	WASH8P	12	14522	32015	-	1817	unprocessed_pseudogene	WAS protein family homolog 8, pseudogene [Source:HGNC Symbol;Acc:HGNC:53913]	-	402	797	6.15741762376633	17.8363857898022
ENSG00000102265	42094.453622807	119408.286687508	-1.50419746074103	0.000331501434935046	0.0060501854213026	TIMP1	X	47582313	47586789	+	1541	protein_coding	TIMP metallopeptidase inhibitor 1 [Source:HGNC Symbol;Acc:HGNC:11820]	-	50994	98569	920.966696005082	2601.00492822498
ENSG00000138311	18.145508378609	71.4911978492991	-1.96936295311003	0.000331776007050027	0.0060501854213026	ZNF365	10	62374192	62670301	+	5368	protein_coding	zinc finger protein 365 [Source:HGNC Symbol;Acc:HGNC:18194]	-	22	59	0.11406112697153	0.446933560890635
ENSG00000130649	17.3200185445979	71.4911978492991	-2.0360160406958	0.000331776007050027	0.0060501854213026	CYP2E1	10	133520406	133561220	+	9621	protein_coding	cytochrome P450 family 2 subfamily E member 1 [Source:HGNC Symbol;Acc:HGNC:2631]	-	21	59	0.0607472419293337	0.249364863825063
ENSG00000251442	45.3864970133166	8.49722630606108	2.40377450557885	0.000332558744896239	0.00605637951610311	LINC01094	4	78645903	78682699	+	2951	lincRNA	long intergenic non-protein coding RNA 1094 [Source:HGNC Symbol;Acc:HGNC:49219]	-	55	7	0.518705633330373	0.0964566764729366
ENSG00000094916	3321.71225528843	1162.97904891811	1.51403134690471	0.000332634200306519	0.00605637951610311	CBX5	12	54230940	54280133	-	15040	protein_coding	chromobox 5 [Source:HGNC Symbol;Acc:HGNC:1555]	-	4024	960	7.4462501252499	2.59553482314562
ENSG00000198176	4841.41881078552	1700.84868198296	1.5091269387872	0.000337358562708812	0.00613761372654038	TFDP1	13	113584721	113641470	+	3741	protein_coding	transcription factor Dp-1 [Source:HGNC Symbol;Acc:HGNC:11749]	E2F	5865	1404	43.6322684747066	15.2609954477174
ENSG00000078814	11.5415663256258	53.3198874764854	-2.19354750333373	0.000339042051787069	0.0061634415017478	MYH7B	20	34975403	35002437	+	7931	protein_coding	myosin heavy chain 7B [Source:HGNC Symbol;Acc:HGNC:15906]	-	14	44	0.0491278287397234	0.225594335067672
ENSG00000181467	1252.2367833368	432.493922609452	1.53356342251567	0.000340139854941862	0.00617796077733175	RAP2B	3	153162270	153170620	+	8351	protein_coding	RAP2B, member of RAS oncogene family [Source:HGNC Symbol;Acc:HGNC:9862]	-	1517	357	5.05562184483988	1.73833388406819
ENSG00000124875	2937.86459168377	8335.78552808328	-1.50450098575424	0.000340369671251112	0.00617796077733175	CXCL6	4	73836497	73849064	+	2183	protein_coding	C-X-C motif chemokine ligand 6 [Source:HGNC Symbol;Acc:HGNC:10643]	-	3559	6881	45.3734431596741	128.174397701795
ENSG00000149292	141.14218042408	41.2056695051733	1.77395718928691	0.000341482506104809	0.0061933473156897	TTC12	11	113314529	113383544	+	5302	protein_coding	tetratricopeptide repeat domain 12 [Source:HGNC Symbol;Acc:HGNC:23700]	-	171	34	0.897602124058867	0.260761011403665
ENSG00000065882	1012.84791565424	348.906066727928	1.53726820268378	0.00034519981296896	0.00625590972145454	TBC1D1	4	37891087	38139175	+	9032	protein_coding	TBC1 domain family member 1 [Source:HGNC Symbol;Acc:HGNC:11578]	-	1227	288	3.78083842800624	1.29661792759444
ENSG00000127152	22.2729494939489	1.22907262590281	4.07018853862518	0.000348533929492388	0.0063016660936085	BCL11B	14	99169287	99271524	-	7855	protein_coding	B cell CLL/lymphoma 11B [Source:HGNC Symbol;Acc:HGNC:13222]	zf-C2H2	27	1	0.0956632341805778	0.00517675097338612
ENSG00000170160	2.46086274524869	24.2457392989721	-3.22786263655336	0.000348533929492388	0.0063016660936085	CCDC144A	17	16689537	16777881	+	15568	protein_coding	coiled-coil domain containing 144A [Source:HGNC Symbol;Acc:HGNC:29072]	-	3	20	0.00536310026613309	0.0522396953956166
ENSG00000115592	22.2729494939489	1.22907262590281	4.07018853862518	0.000348533929492388	0.0063016660936085	PRKAG3	2	218822383	218832086	-	3334	protein_coding	protein kinase AMP-activated non-catalytic subunit gamma 3 [Source:HGNC Symbol;Acc:HGNC:9387]	-	27	1	0.225385334279676	0.0121965743539136
ENSG00000092096	406.120944993428	1169.03613940258	-1.52497986893562	0.000350871723547331	0.00633902819958674	SLC22A17	14	23346306	23352912	-	4278	protein_coding	solute carrier family 22 member 17 [Source:HGNC Symbol;Acc:HGNC:23095]	-	492	965	3.20075039052787	9.17254806792655
ENSG00000187720	1502.35687526519	4259.36367822589	-1.50331403894669	0.000354266796214968	0.00639541913414348	THSD4	15	71096952	71783383	+	15837	protein_coding	thrombospondin type 1 domain containing 4 [Source:HGNC Symbol;Acc:HGNC:25835]	-	1820	3516	3.19834976734969	9.02774769199678
ENSG00000176788	7664.55646275872	2708.74853028139	1.50054575254706	0.000355293836642875	0.00640900696832245	BASP1	5	17065598	17276843	+	2217	protein_coding	brain abundant membrane attached signal protein 1 [Source:HGNC Symbol;Acc:HGNC:957]	-	9285	2236	116.558432836752	41.0118697389895
ENSG00000111799	34486.8405844601	97284.1582449253	-1.49615474106331	0.000355876060890408	0.0064116734838076	COL12A1	6	75084326	75206051	-	12481	protein_coding	collagen type XII alpha 1 chain [Source:HGNC Symbol;Acc:HGNC:2188]	-	41778	80306	93.1591992691647	261.638755357583
ENSG00000196247	203.053118666473	63.0112549320238	1.68674461394015	0.000356174652299453	0.0064116734838076	ZNF107	7	64666083	64711582	+	7162	protein_coding	zinc finger protein 107 [Source:HGNC Symbol;Acc:HGNC:12887]	zf-C2H2	246	52	0.955934806665612	0.295238160093451
ENSG00000143429	219.562699995211	69.0683573057987	1.667242837322	0.000356265076283488	0.0064116734838076	LSP1P4	2	91617160	91659972	-	3057	transcribed_unprocessed_pseudogene	LSP1 pseudogene 4 [Source:HGNC Symbol;Acc:HGNC:53915]	-	266	57	2.42166286717703	0.758198428874398
ENSG00000100429	51.9903497810758	168.40473065193	-1.69270518900671	0.000358726289177113	0.00645099777919734	HDAC10	22	50245183	50251405	-	4951	protein_coding	histone deacetylase 10 [Source:HGNC Symbol;Acc:HGNC:18128]	-	63	139	0.354140101758505	1.14162990638998
ENSG00000140398	86.6605300147178	267.741042778385	-1.6256705157971	0.000361056191600921	0.00648790202753656	NEIL1	15	75346955	75357114	+	6938	protein_coding	nei like DNA glycosylase 1 [Source:HGNC Symbol;Acc:HGNC:18448]	-	105	221	0.421194302826549	1.29527338368471
ENSG00000162591	8037.67290091759	22615.9818870512	-1.49247490757898	0.000370720394375338	0.00665643997894535	MEGF6	1	3489920	3611495	-	7039	protein_coding	multiple EGF like domains 6 [Source:HGNC Symbol;Acc:HGNC:3232]	-	9737	18669	38.4983121424231	107.848362069676
ENSG00000185480	301.28512080362	98.1424327025051	1.61729310404487	0.000371716785067065	0.00666920437724012	PARPBP	12	102120185	102197520	+	4745	protein_coding	PARP1 binding protein [Source:HGNC Symbol;Acc:HGNC:26074]	-	365	81	2.14083961392718	0.694148301490366
ENSG00000162878	564.612892250988	1609.99232524911	-1.51146298515212	0.00037330479437347	0.00669255563819206	PKDCC	2	42048020	42058528	+	3925	protein_coding	protein kinase domain containing, cytoplasmic [Source:HGNC Symbol;Acc:HGNC:25123]	-	684	1329	4.85002441962814	13.7685682936853
ENSG00000172889	205.529555907735	600.881045937117	-1.54702153118999	0.000374039532662029	0.00670058549308665	EGFL7	9	136658856	136672678	+	2553	protein_coding	EGF like domain multiple 7 [Source:HGNC Symbol;Acc:HGNC:20594]	-	249	496	2.71441356454456	7.90013158338825
ENSG00000143178	53.6413123112591	173.250405094851	-1.68862269219307	0.000375798989102125	0.00672694588921505	TBX19	1	168281040	168314426	+	3647	protein_coding	T-box 19 [Source:HGNC Symbol;Acc:HGNC:11596]	T-box	65	143	0.496026727109532	1.59442368580218
ENSG00000173261	1.63528291510309	19.4000382617356	-3.45904687920911	0.000376589119844499	0.00673077416952372	PLAC8L1	5	146084386	146104369	-	656	protein_coding	PLAC8 like 1 [Source:HGNC Symbol;Acc:HGNC:31746]	-	2	16	0.0848503505519917	0.991789729169463
ENSG00000261308	1.63528291510309	19.4000382617356	-3.45904687920911	0.000376589119844499	0.00673077416952372	FIGNL2	12	51817840	51848766	-	4973	protein_coding	fidgetin like 2 [Source:HGNC Symbol;Acc:HGNC:13287]	-	2	16	0.0111928071510369	0.13082929063647
ENSG00000128342	64.3725638624164	204.74728680754	-1.66698809915939	0.000377630438046774	0.00674422556022372	LIF	22	30240447	30246851	-	3969	protein_coding	LIF, interleukin 6 family cytokine [Source:HGNC Symbol;Acc:HGNC:6596]	-	78	169	0.546941639839294	1.73144646848456
ENSG00000198108	123.807113779463	370.71159468245	-1.58101111631787	0.000379059212728331	0.00676457082454837	CHSY3	5	129904472	130186634	+	3938	protein_coding	chondroitin sulfate synthase 3 [Source:HGNC Symbol;Acc:HGNC:24293]	-	150	306	1.06009071791722	3.15972421080754
ENSG00000073111	1582.42832371715	554.847156674651	1.51182991481201	0.000380787987703366	0.00679023465095467	MCM2	3	127598223	127622436	+	4902	protein_coding	minichromosome maintenance complex component 2 [Source:HGNC Symbol;Acc:HGNC:6944]	-	1917	458	10.883693190265	3.79923042316283
ENSG00000122884	3892.11813799727	10937.9115699861	-1.49067283897808	0.000381161021127377	0.00679170210033221	P4HA1	10	73007217	73096974	-	3093	protein_coding	prolyl 4-hydroxylase subunit alpha 1 [Source:HGNC Symbol;Acc:HGNC:8546]	-	4715	9029	42.4257239365232	118.703410297935
ENSG00000232653	27.2258658975575	95.7195938336814	-1.80814378693249	0.000385547849752107	0.00686463244680581	GOLGA8N	15	32593456	32607310	+	7602	protein_coding	golgin A8 family member N [Source:HGNC Symbol;Acc:HGNC:44405]	-	33	79	0.120812969531013	0.422573919071282
ENSG00000156381	1087.96649149412	379.191522148417	1.52041793316545	0.00038611275547082	0.00686856868795969	ANKRD9	14	102501760	102509799	-	7215	protein_coding	ankyrin repeat domain 9 [Source:HGNC Symbol;Acc:HGNC:20096]	-	1318	313	5.08401191199283	1.76405233464057
ENSG00000261490	39.6081214563908	133.27358709227	-1.74665713263875	0.000386356988697732	0.00686856868795969	AC005674.2	4	10068089	10073019	-	3510	sense_overlapping	novel transcript, overlapping WDR1	-	48	110	0.380593709142609	1.27435090557102
ENSG00000125398	77.58024966311	239.878420863568	-1.62661932693098	0.000390272044574445	0.00693125384907469	SOX9	17	72121020	72126420	+	3935	protein_coding	SRY-box 9 [Source:HGNC Symbol;Acc:HGNC:11204]	HMG	94	198	0.664829989382213	2.04608615537426
ENSG00000164308	2716.63626076307	961.883644335686	1.49780251055165	0.000390476458278352	0.00693125384907469	ERAP2	5	96875939	96919716	+	7422	protein_coding	endoplasmic reticulum aminopeptidase 2 [Source:HGNC Symbol;Acc:HGNC:29499]	-	3291	794	12.340547184404	4.3501378123663
ENSG00000170837	35.4807069944085	4.86302032952232	2.84176414730468	0.00039193761061711	0.00695190780866795	GPR27	3	71754050	71756496	+	2447	protein_coding	G protein-coupled receptor 27 [Source:HGNC Symbol;Acc:HGNC:4482]	-	43	4	0.489059805551815	0.066470582584304
ENSG00000072210	1174.64177116556	410.688395290874	1.51590440589556	0.000397202030999105	0.00703993888022692	ALDH3A2	17	19648136	19677598	+	6457	protein_coding	aldehyde dehydrogenase 3 family member A2 [Source:HGNC Symbol;Acc:HGNC:403]	-	1423	339	6.13340437014695	2.13487462377673
ENSG00000137877	24.7494091254714	89.6624961702146	-1.85079782007781	0.000398445717192342	0.00705655309213398	SPTBN5	15	41848144	41894077	-	12338	protein_coding	spectrin beta, non-erythrocytic 5 [Source:HGNC Symbol;Acc:HGNC:15680]	-	30	74	0.0676712148996271	0.243887991432983
ENSG00000101868	813.907510704964	282.278062475156	1.52745433123972	0.000398743582260996	0.00705655309213398	POLA1	X	24693919	24996986	+	6336	protein_coding	DNA polymerase alpha 1, catalytic subunit [Source:HGNC Symbol;Acc:HGNC:9173]	-	986	233	4.33101044370558	1.49535468477839
ENSG00000180353	59.4196794794617	13.3429115511922	2.14684870636836	0.000403008205981921	0.00712123426001336	HCLS1	3	121631399	121660927	-	5093	protein_coding	hematopoietic cell-specific Lyn substrate 1 [Source:HGNC Symbol;Acc:HGNC:4844]	-	72	11	0.393447060403659	0.08782587234546
ENSG00000226992	59.4196794794617	13.3429115511922	2.14684870636836	0.000403008205981921	0.00712123426001336	AC145625.1	2	238788648	238789716	-	592	lincRNA	novel transcript	-	72	11	3.38484101120918	0.755569540296331
ENSG00000135045	653.764610721513	225.341400203215	1.53628928759066	0.000403412001691685	0.00712298137529687	C9orf40	9	74946581	74952886	-	2327	protein_coding	chromosome 9 open reading frame 40 [Source:HGNC Symbol;Acc:HGNC:23433]	-	792	186	9.47231829178952	3.25027437672811
ENSG00000162366	7.41405488468566	39.9942470243359	-2.40864608706858	0.000404469459325091	0.00713625873854541	PDZK1IP1	1	47183593	47191044	-	1438	protein_coding	PDZK1 interacting protein 1 [Source:HGNC Symbol;Acc:HGNC:16887]	-	9	33	0.174185142440528	0.933165162424397
ENSG00000259479	56.1177556859525	12.1314875087593	2.20074887853027	0.000407476871202329	0.00718389412172559	SORD2P	15	44825747	44884694	-	2925	transcribed_unprocessed_pseudogene	sorbitol dehydrogenase 2, pseudogene [Source:HGNC Symbol;Acc:HGNC:49919]	-	68	10	0.647009305542436	0.139020098789566
ENSG00000119699	160.953682550155	471.259304111625	-1.5489658258997	0.000409405572363095	0.00721245412549163	TGFB3	14	75958099	75982991	-	4914	protein_coding	transforming growth factor beta 3 [Source:HGNC Symbol;Acc:HGNC:11769]	-	195	389	1.10440138813704	3.21897728744887
ENSG00000165071	52.815831075585	10.9200647184394	2.26387894253235	0.000411285025634287	0.00724010414379573	TMEM71	8	132685007	132760712	-	3332	protein_coding	transmembrane protein 71 [Source:HGNC Symbol;Acc:HGNC:26572]	-	64	9	0.534567394594061	0.109835057041876
ENSG00000110076	41.2590864004271	7.28581380516325	2.48562585129231	0.000411666944616562	0.00724137035108652	NRXN2	11	64606174	64723188	-	10580	protein_coding	neurexin 2 [Source:HGNC Symbol;Acc:HGNC:8009]	-	50	6	0.131526063237492	0.0230605173322956
ENSG00000168209	329.351405088907	938.866700361277	-1.51085234908591	0.000413767553534389	0.00727284428183848	DDIT4	10	72273920	72276036	+	2058	protein_coding	DNA damage inducible transcript 4 [Source:HGNC Symbol;Acc:HGNC:24944]	-	399	775	5.3957896391838	15.3129828203886
ENSG00000158769	9.89056861961162	46.0513580820816	-2.20243444706853	0.000414999599760104	0.0072835391813644	F11R	1	160995211	161021348	-	5066	protein_coding	F11 receptor [Source:HGNC Symbol;Acc:HGNC:14685]	-	12	38	0.0659239991655427	0.305015475334785
ENSG00000129595	44.5610150733995	8.49722630606108	2.37737432195793	0.000414999599760104	0.0072835391813644	EPB41L4A	5	112142441	112419316	-	8582	protein_coding	erythrocyte membrane protein band 4.1 like 4A [Source:HGNC Symbol;Acc:HGNC:13278]	-	54	7	0.175118784546362	0.0331675194909853
ENSG00000152495	47.0374606452205	9.70864392428162	2.26509844015885	0.000415551720142329	0.0072877538907844	CAMK4	5	111223653	111494886	+	13910	protein_coding	calcium/calmodulin dependent protein kinase IV [Source:HGNC Symbol;Acc:HGNC:1464]	-	57	8	0.114044727097055	0.0233865586748802
ENSG00000198948	349.988378481703	997.014769314077	-1.50989363963285	0.000416521817474691	0.00729928706392256	MFAP3L	4	169986597	170033031	-	8741	protein_coding	microfibril associated protein 3 like [Source:HGNC Symbol;Acc:HGNC:29083]	-	424	823	1.34999518956259	3.82861924623787
ENSG00000071575	302.110599762102	863.758777772517	-1.51507115728763	0.000418158465317447	0.00732247507482425	TRIB2	2	12716889	12742734	+	4588	protein_coding	tribbles pseudokinase 2 [Source:HGNC Symbol;Acc:HGNC:30809]	-	366	713	2.22016453423398	6.3193088824784
ENSG00000231187	3.28642629148991	26.6685887367799	-2.96680019163121	0.000419448279039527	0.00733955939952311	AL356056.2	10	46582782	46598145	-	991	antisense	uncharacterized LOC101927699 [Source:NCBI gene;Acc:101927699]	-	4	22	0.112334671971961	0.902718804955454
ENSG00000159055	336.780715540732	111.468044786817	1.59440743201246	0.000420179845204658	0.00734685717363833	MIS18A	21	32268219	32279069	-	1723	protein_coding	MIS18 kinetochore protein A [Source:HGNC Symbol;Acc:HGNC:1286]	-	408	92	6.59025729092846	2.17123091028857
ENSG00000064545	338.431673414117	965.517898645713	-1.51200981254298	0.000423809537463086	0.00740477995148667	TMEM161A	19	19119169	19138513	-	3281	protein_coding	transmembrane protein 161A [Source:HGNC Symbol;Acc:HGNC:26020]	-	410	797	3.47780406651382	9.87769368487368
ENSG00000130762	49.5139055216802	159.924800111458	-1.68843345465555	0.000424847980905126	0.00741737581012237	ARHGEF16	1	3454426	3481113	+	5563	protein_coding	Rho guanine nucleotide exchange factor 16 [Source:HGNC Symbol;Acc:HGNC:15515]	-	60	132	0.300171651781988	0.964868958163784
ENSG00000171617	1243.1565159596	3475.57617790856	-1.48312842018158	0.000427525619694451	0.00745855001946405	ENC1	5	74627406	74641424	-	5858	protein_coding	ectodermal-neural cortex 1 [Source:HGNC Symbol;Acc:HGNC:3345]	-	1506	2869	7.1548921067713	19.9151987115867
ENSG00000162004	43.7355330460938	142.964937836106	-1.70531285819475	0.000430434003876334	0.00750368532130685	CCDC78	16	722582	726954	-	4147	protein_coding	coiled-coil domain containing 78 [Source:HGNC Symbol;Acc:HGNC:14153]	-	53	118	0.355688086326459	1.15704815763729
ENSG00000088367	1688.91509530315	598.458209667965	1.49663847732094	0.00043264035011372	0.00753652392144406	EPB41L1	20	36091504	36232799	+	9674	protein_coding	erythrocyte membrane protein band 4.1 like 1 [Source:HGNC Symbol;Acc:HGNC:3378]	-	2046	494	5.88609179772949	2.07646363185841
ENSG00000140945	1011.19695794197	2827.46750263102	-1.48330404249835	0.000433958166548626	0.00755384707196417	CDH13	16	82626803	83800640	+	11187	protein_coding	cadherin 13 [Source:HGNC Symbol;Acc:HGNC:1753]	-	1225	2334	3.04754365350767	8.48380498284997
ENSG00000020633	73.4528486242091	18.1886126965283	2.00814554937813	0.000436041255650125	0.00757881230058551	RUNX3	1	24899511	24965121	-	4523	protein_coding	runt related transcription factor 3 [Source:HGNC Symbol;Acc:HGNC:10473]	Runt	89	15	0.547634630403215	0.134855335715061
ENSG00000123364	73.4528486242091	18.1886126965283	2.00814554937813	0.000436041255650125	0.00757881230058551	HOXC13	12	53938765	53946544	+	2423	protein_coding	homeobox C13 [Source:HGNC Symbol;Acc:HGNC:5125]	Homeobox	89	15	1.02226637776052	0.251733670424771
ENSG00000226696	37.1316731691282	123.582235560758	-1.73063931071495	0.000443675123169333	0.00770576273400418	LENG8-AS1	19	54444813	54449045	-	1248	antisense	LENG8 antisense RNA 1 [Source:HGNC Symbol;Acc:HGNC:40705]	-	45	102	1.00351856902836	3.32344923668806
ENSG00000154917	212.958867540124	67.8569369512999	1.64870203032667	0.000448020293607887	0.00777544878059453	RAB6B	3	133824239	133895836	-	6005	protein_coding	RAB6B, member RAS oncogene family [Source:HGNC Symbol;Acc:HGNC:14902]	-	258	56	1.19573290010187	0.379208862310256
ENSG00000125744	162.604640962269	473.68214044075	-1.54165201036782	0.000448908796923556	0.00778508500084207	RTN2	19	45485289	45497061	-	3238	protein_coding	reticulon 2 [Source:HGNC Symbol;Acc:HGNC:10468]	-	197	391	1.69323355505482	4.9102474207275
ENSG00000183421	29.7023203326031	102.988110137397	-1.78863200324052	0.000458094136228547	0.0079384859215867	RIPK4	21	41739369	41767106	-	4033	protein_coding	receptor interacting serine/threonine kinase 4 [Source:HGNC Symbol;Acc:HGNC:496]	-	36	85	0.248428698070399	0.857026334281075
ENSG00000010310	4.93750395216914	30.3028613907554	-2.58280705970104	0.000466300757657527	0.00806275773418197	GIPR	19	45668244	45683724	+	4736	protein_coding	gastric inhibitory polypeptide receptor [Source:HGNC Symbol;Acc:HGNC:4271]	-	6	25	0.035258760533429	0.214650437584185
ENSG00000243953	4.93750395216914	30.3028613907554	-2.58280705970104	0.000466300757657527	0.00806275773418197	AC073359.1	3	154969283	154970223	-	521	lincRNA	uncharacterized LOC105374171 [Source:NCBI gene;Acc:105374171]	-	6	25	0.320509577516928	1.95121779731036
ENSG00000163141	4.1119716432257	30.3028613907554	-2.83888098422632	0.000466300757657527	0.00806275773418197	BNIPL	1	151036321	151047720	+	3809	protein_coding	BCL2 interacting protein like [Source:HGNC Symbol;Acc:HGNC:16976]	-	5	25	0.0365330992137743	0.266890121396351
ENSG00000115594	11262.8187499934	4072.80529332752	1.46745357318759	0.000467248038622637	0.00806596113136312	IL1R1	2	102064544	102179874	+	7083	protein_coding	interleukin 1 receptor type 1 [Source:HGNC Symbol;Acc:HGNC:5993]	-	13644	3362	53.6107587182678	19.3011830930647
ENSG00000135116	214.609825662969	69.0683573057987	1.63434681388059	0.000467521890918907	0.00806596113136312	HRK	12	116856144	116881441	-	6853	protein_coding	harakiri, BCL2 interacting protein [Source:HGNC Symbol;Acc:HGNC:5185]	-	260	57	1.05589346199823	0.338218677523571
ENSG00000163923	214.609825662969	69.0683573057987	1.63434681388059	0.000467521890918907	0.00806596113136312	RPL39L	3	187120948	187180908	-	1060	protein_coding	ribosomal protein L39 like [Source:HGNC Symbol;Acc:HGNC:17094]	-	260	57	6.8264508444093	2.1866156576123
ENSG00000137727	496.923623786389	170.827567886413	1.53999462156579	0.000468015216929955	0.00806851326013562	ARHGAP20	11	110577042	110713189	-	7125	protein_coding	Rho GTPase activating protein 20 [Source:HGNC Symbol;Acc:HGNC:18357]	-	602	141	2.35146818506584	0.804706866572444
ENSG00000107984	31037.9899687568	85648.4875615148	-1.46438802430896	0.000468950304139352	0.00807867190611744	DKK1	10	52314296	52318042	+	2206	protein_coding	dickkopf WNT signaling pathway inhibitor 1 [Source:HGNC Symbol;Acc:HGNC:2891]	-	37600	70701	474.361923521126	1303.23733060853
ENSG00000128965	209.656951275493	600.881045937117	-1.51835572453788	0.000469634442747214	0.00808019349952927	CHAC1	15	40952962	40956519	+	2058	protein_coding	ChaC glutathione specific gamma-glutamylcyclotransferase 1 [Source:HGNC Symbol;Acc:HGNC:28680]	-	254	496	3.43491370514458	9.80030900504869
ENSG00000174013	472.159257056955	162.34763744519	1.53967301354327	0.000469730426899004	0.00808019349952927	FBXO45	3	196568611	196589059	+	5976	protein_coding	F-box protein 45 [Source:HGNC Symbol;Acc:HGNC:29148]	-	572	134	2.66386937234981	0.911795979259877
ENSG00000130304	1313.32221839179	3640.32903735715	-1.47073868056042	0.000473894806727302	0.00814582979039718	SLC27A1	19	17468769	17506168	+	8249	protein_coding	solute carrier family 27 member 1 [Source:HGNC Symbol;Acc:HGNC:10995]	-	1591	3005	5.36780042851931	14.8131232370377
ENSG00000174080	2532.55447789437	6993.53429217827	-1.46537184892786	0.000480341364216844	0.00825056931478345	CTSF	11	66563463	66568841	-	2896	protein_coding	cathepsin F [Source:HGNC Symbol;Acc:HGNC:2531]	-	3068	5773	29.4838560641821	81.0599745740013
ENSG00000189223	134.538345807365	39.9942470243359	1.74783318106184	0.000483793998445175	0.00830376767353365	PAX8-AS1	2	113211522	113276581	+	17274	processed_transcript	PAX8 antisense RNA 1 [Source:HGNC Symbol;Acc:HGNC:49271]	-	163	33	0.262616599624388	0.0776827314788864
ENSG00000268350	14.0180518446798	56.9541508708798	-2.01106317426476	0.000489496359549492	0.0083932456857276	FAM156A	X	52926402	52995472	-	6608	protein_coding	family with sequence similarity 156 member A [Source:HGNC Symbol;Acc:HGNC:30114]	-	17	47	0.0715989035529519	0.28922197459285
ENSG00000125845	352.464815271848	118.736559450511	1.56900024438205	0.000489725764967753	0.0083932456857276	BMP2	20	6767664	6780280	+	3601	protein_coding	bone morphogenetic protein 2 [Source:HGNC Symbol;Acc:HGNC:1069]	-	427	98	3.30013904385164	1.10664013657398
ENSG00000120725	1395.04462468109	3853.53862014588	-1.46576985678602	0.000492595360448975	0.00843623725812907	SIL1	5	138946720	139293557	-	4011	protein_coding	SIL1 nucleotide exchange factor [Source:HGNC Symbol;Acc:HGNC:24624]	-	1690	3181	11.7263142154027	32.2488676808802
ENSG00000076344	103.99560519177	307.717846375912	-1.56367238964056	0.000492959451266906	0.00843628775208419	RGS11	16	268301	275980	-	4798	protein_coding	regulator of G protein signaling 11 [Source:HGNC Symbol;Acc:HGNC:9993]	-	126	254	0.73086604577172	2.15266741133197
ENSG00000172731	213.784346602321	69.0683573057987	1.62879047213264	0.000493737528284738	0.00844341776041837	LRRC20	10	70298970	70382650	-	3625	protein_coding	leucine rich repeat containing 20 [Source:HGNC Symbol;Acc:HGNC:23421]	-	259	57	1.98847089106008	0.639396578501803
ENSG00000064787	31.3532888576819	4.86302032952232	2.66408087926006	0.000495363401285429	0.00846502491150521	BCAS1	20	53936777	54070594	-	8186	protein_coding	breast carcinoma amplified sequence 1 [Source:HGNC Symbol;Acc:HGNC:974]	-	38	4	0.129193106435381	0.0198697184930115
ENSG00000265972	1847.40703429312	5092.81931969149	-1.46288526024852	0.000497135870378467	0.00848910375149194	TXNIP	1	145992435	145996600	-	3625	protein_coding	thioredoxin interacting protein [Source:HGNC Symbol;Acc:HGNC:16952]	-	2238	4204	17.1822310972682	47.1583020354663
ENSG00000197405	12.36706276406	54.5313086953994	-2.12737073052012	0.000498242253194664	0.00850178161769712	C5AR1	19	47290023	47322066	+	2951	protein_coding	complement C5a receptor 1 [Source:HGNC Symbol;Acc:HGNC:1338]	-	15	45	0.141465172726465	0.620078634468878
ENSG00000177575	48.6884239683638	155.079125350078	-1.66826101481169	0.000500358490840347	0.00853133483608317	CD163	12	7470813	7503893	-	5813	protein_coding	CD163 molecule [Source:HGNC Symbol;Acc:HGNC:1631]	-	59	128	0.282474451037699	0.895391794027411
ENSG00000159023	658.717483945272	231.398492195524	1.5089261116697	0.000500704625867724	0.00853133483608317	EPB41	1	28887091	29120046	+	19993	protein_coding	erythrocyte membrane protein band 4.1 [Source:HGNC Symbol;Acc:HGNC:3377]	-	798	191	1.11084230254992	0.388471233387989
ENSG00000029993	1154.83027868117	411.899813480037	1.48711908703601	0.000505294539605481	0.00860326563060061	HMGB3	X	150980509	150990775	+	3967	protein_coding	high mobility group box 3 [Source:HGNC Symbol;Acc:HGNC:5004]	HMG	1399	340	9.81483490256959	3.48513960792092
ENSG00000255408	2.46086274524869	23.0343142878861	-3.15424471748104	0.000506525759171367	0.00861167520687273	PCDHA3	5	140801028	141012344	+	7460	protein_coding	protocadherin alpha 3 [Source:HGNC Symbol;Acc:HGNC:8669]	-	3	19	0.0111920569628901	0.10356624651783
ENSG00000132259	21.4474621994857	1.22907262590281	4.01604461330293	0.000506525759171367	0.00861167520687273	CNGA4	11	6234765	6244429	+	2167	protein_coding	cyclic nucleotide gated channel alpha 4 [Source:HGNC Symbol;Acc:HGNC:2152]	-	26	1	0.333919607525328	0.018764826440216
ENSG00000234084	33.8297402354758	4.86302032952232	2.77329388040702	0.000511792426474696	0.00862476842785029	AL049552.1	6	135301568	135307158	+	577	antisense	novel transcript	-	41	4	1.97758667976289	0.281895174321996
ENSG00000270605	6.58854348667582	36.3599786797935	-2.4385812149297	0.000511792426474696	0.00862476842785029	AL353622.1	1	28239509	28241453	-	1945	antisense	novel transcript	-	8	30	0.114471629742122	0.627198646209994
ENSG00000065809	525.81538481257	182.941753686259	1.52272015136924	0.000514542916724303	0.00862476842785029	FAM107B	10	14518557	14774897	-	7019	protein_coding	family with sequence similarity 107 member B [Source:HGNC Symbol;Acc:HGNC:23726]	-	637	151	2.52575763540831	0.874792735900861
ENSG00000116830	756.123990283335	266.52962445815	1.50402028375513	0.000515706333285745	0.00862476842785029	TTF2	1	117060303	117107453	+	10181	protein_coding	transcription termination factor 2 [Source:HGNC Symbol;Acc:HGNC:12398]	-	916	220	2.50398960049551	0.87869004588042
ENSG00000185585	808.129158670687	285.912317359841	1.49872816613112	0.000515986120185959	0.00862476842785029	OLFML2A	9	124777158	124814885	+	6746	protein_coding	olfactomedin like 2A [Source:HGNC Symbol;Acc:HGNC:27270]	-	979	236	4.03890687317687	1.42255520596557
ENSG00000057294	1.38777878078145e-17	14.554336362824	-6.90016184001664	0.000517264579084685	0.00862476842785029	PKP2	12	32790745	32896840	-	7043	protein_coding	plakophilin 2 [Source:HGNC Symbol;Acc:HGNC:9024]	-	0	12	0	0.06928305363501
ENSG00000254337	1.38777878078145e-17	14.554336362824	-6.90016184001664	0.000517264579084685	0.00862476842785029	AC083967.1	8	68848742	68852763	-	515	lincRNA	novel transcript	-	0	12	0	0.947496207284225
ENSG00000077264	14.0180518446798	1.38777878078145e-17	6.84970211115617	0.000517264579084685	0.00862476842785029	PAK3	X	110944285	111227361	+	10312	protein_coding	p21 (RAC1) activated kinase 3 [Source:HGNC Symbol;Acc:HGNC:8592]	-	17	0	0.0458810662022795	0
ENSG00000231752	13.1925578820197	1.38777878078145e-17	6.76302084572646	0.000517264579084685	0.00862476842785029	EMBP1	1	121519112	121575702	+	5745	transcribed_unprocessed_pseudogene	embigin pseudogene 1 [Source:HGNC Symbol;Acc:HGNC:38661]	-	16	0	0.0775099459872677	0
ENSG00000263155	13.1925578820197	1.38777878078145e-17	6.76302084572646	0.000517264579084685	0.00862476842785029	MYZAP	15	57591941	57685364	+	2561	protein_coding	myocardial zonula adherens protein [Source:HGNC Symbol;Acc:HGNC:43444]	-	16	0	0.17387529859307	0
ENSG00000278998	1.38777878078145e-17	14.554336362824	-6.90016184001664	0.000517264579084685	0.00862476842785029	AC099552.4	7	155222903	155223851	+	949	TEC	tec	-	0	12	0	0.514183927029901
ENSG00000166349	13.1925578820197	1.38777878078145e-17	6.76302084572646	0.000517264579084685	0.00862476842785029	RAG1	11	36510709	36593156	+	7815	protein_coding	recombination activating 1 [Source:HGNC Symbol;Acc:HGNC:9831]	-	16	0	0.056979480447454	0
ENSG00000277647	14.0180518446798	1.38777878078145e-17	6.84970211115617	0.000517264579084685	0.00862476842785029	AC126755.6	16	18357026	18357136	+	111	unprocessed_pseudogene	phospholipase A2, group X (PLA2G10) pseudogene	-	17	0	4.26239238448564	0
ENSG00000163864	14.0180518446798	1.38777878078145e-17	6.84970211115617	0.000517264579084685	0.00862476842785029	NMNAT3	3	139560180	139678017	-	12983	protein_coding	nicotinamide nucleotide adenylyltransferase 3 [Source:HGNC Symbol;Acc:HGNC:20989]	-	17	0	0.036441928266033	0
ENSG00000231852	1.38777878078145e-17	14.554336362824	-6.90016184001664	0.000517264579084685	0.00862476842785029	CYP21A2	6	32038265	32041670	+	2909	protein_coding	cytochrome P450 family 21 subfamily A member 2 [Source:HGNC Symbol;Acc:HGNC:2600]	-	0	12	0	0.167741679873281
ENSG00000170166	1.38777878078145e-17	14.554336362824	-6.90016184001664	0.000517264579084685	0.00862476842785029	HOXD4	2	176151222	176153226	+	1464	protein_coding	homeobox D4 [Source:HGNC Symbol;Acc:HGNC:5138]	Homeobox	0	12	0	0.333306384393016
ENSG00000232546	13.1925578820197	1.38777878078145e-17	6.76302084572646	0.000517264579084685	0.00862476842785029	AC027644.1	7	66848496	66858136	+	298	unprocessed_pseudogene	pseudogene similar to part of general transcription factor II, i (GTF2I)	-	16	0	1.49427731441897	0
ENSG00000222047	14.0180518446798	1.38777878078145e-17	6.84970211115617	0.000517264579084685	0.00862476842785029	C10orf55	10	73909969	73922777	-	2514	protein_coding	chromosome 10 open reading frame 55 [Source:HGNC Symbol;Acc:HGNC:31008]	-	17	0	0.188196322465356	0
ENSG00000141668	14.0180518446798	1.38777878078145e-17	6.84970211115617	0.000517264579084685	0.00862476842785029	CBLN2	18	72536680	72638521	-	5593	protein_coding	cerebellin 2 precursor [Source:HGNC Symbol;Acc:HGNC:1544]	-	17	0	0.0845924467509219	0
ENSG00000147481	14.0180518446798	1.38777878078145e-17	6.84970211115617	0.000517264579084685	0.00862476842785029	SNTG1	8	49909789	50796691	+	10599	protein_coding	syntrophin gamma 1 [Source:HGNC Symbol;Acc:HGNC:13740]	-	17	0	0.0446386974882447	0
ENSG00000228065	13.1925578820197	1.38777878078145e-17	6.76302084572646	0.000517264579084685	0.00862476842785029	LINC01515	10	65570338	65768835	+	10045	lincRNA	long intergenic non-protein coding RNA 1515 [Source:HGNC Symbol;Acc:HGNC:51210]	-	16	0	0.0443299790638977	0
ENSG00000102837	14.0180518446798	1.38777878078145e-17	6.84970211115617	0.000517264579084685	0.00862476842785029	OLFM4	13	53028759	53052057	+	2897	protein_coding	olfactomedin 4 [Source:HGNC Symbol;Acc:HGNC:17190]	-	17	0	0.163315690258166	0
ENSG00000263015	1.38777878078145e-17	14.554336362824	-6.90016184001664	0.000517264579084685	0.00862476842785029	AC015853.2	17	503171	511347	+	493	antisense	novel transcript, antisense to VPS53	-	0	12	0	0.989777985296908
ENSG00000277829	1.38777878078145e-17	14.554336362824	-6.90016184001664	0.000517264579084685	0.00862476842785029	AL031651.2	20	38233251	38233799	-	549	sense_intronic	novel transcript, sense intronic to KIAA1755	-	0	12	0	0.888817025048043
ENSG00000258454	1.38777878078145e-17	14.554336362824	-6.90016184001664	0.000517264579084685	0.00862476842785029	AC016526.2	14	76235817	76263474	+	520	sense_overlapping	novel transcript, sense overlapping GPATCH2L	-	0	12	0	0.938385666829569
ENSG00000277382	1.38777878078145e-17	14.554336362824	-6.90016184001664	0.000517264579084685	0.00862476842785029	AC005837.3	17	76709760	76710045	+	286	antisense	novel transcript, antisense to MXRA7	-	0	12	0	1.70615575787194
ENSG00000254187	1.38777878078145e-17	14.554336362824	-6.90016184001664	0.000517264579084685	0.00862476842785029	AC008708.2	5	167653228	167660481	-	1124	antisense	novel transcript	-	0	12	0	0.434128600312612
ENSG00000211455	324.398531433918	911.004083944546	-1.48924569756565	0.000518220832299793	0.00863385099814802	STK38L	12	27243968	27325959	+	6921	protein_coding	serine/threonine kinase 38 like [Source:HGNC Symbol;Acc:HGNC:17848]	-	393	752	1.58034237647073	4.41827206036019
ENSG00000232415	9.89056861961162	44.8399361287324	-2.16406397905126	0.000518548499589113	0.00863385099814802	ELN-AS1	7	74059576	74062284	-	532	antisense	ELN antisense RNA 1 [Source:HGNC Symbol;Acc:HGNC:40212]	-	12	37	0.627764999572631	2.82809214125954
ENSG00000139970	7.41405488468566	38.782824397259	-2.36438995384132	0.000519431134146729	0.0086423869613017	RTN1	14	59595976	59870966	-	6209	protein_coding	reticulon 1 [Source:HGNC Symbol;Acc:HGNC:10467]	-	9	32	0.0403411555531454	0.209571287593869
ENSG00000213316	8.23956238157449	42.4170918457172	-2.34362611249107	0.000521035186177458	0.00866290530185439	LTC4S	5	179793980	179796647	+	1192	protein_coding	leukotriene C4 synthase [Source:HGNC Symbol;Acc:HGNC:6719]	-	10	35	0.233480830377964	1.19397505147498
ENSG00000134326	316.969220918955	106.622367970104	1.57103563921815	0.000526652048256352	0.00875006532522645	CMPK2	2	6840570	6866635	-	4302	protein_coding	cytidine/uridine monophosphate kinase 2 [Source:HGNC Symbol;Acc:HGNC:27015]	-	384	88	2.4842099843618	0.831793896523343
ENSG00000170390	111.42492150597	327.100538467794	-1.55234690397469	0.000530825068119051	0.008813129773462	DCLK2	4	150078274	150257457	+	4606	protein_coding	doublecortin like kinase 2 [Source:HGNC Symbol;Acc:HGNC:19002]	-	135	270	0.815712879383889	2.38365442941944
ENSG00000146094	23.0984363944667	82.3939779159347	-1.82800888584127	0.000537939242173368	0.00892490106333087	DOK3	5	177501907	177511274	-	4823	protein_coding	docking protein 3 [Source:HGNC Symbol;Acc:HGNC:24583]	-	28	68	0.161572801051108	0.573317388539179
ENSG00000260916	1027.70653506161	2821.41041220553	-1.45684907500241	0.000543756836977787	0.00901501753853876	CCPG1	15	55340032	55408510	-	8790	protein_coding	cell cycle progression 1 [Source:HGNC Symbol;Acc:HGNC:24227]	-	1245	2329	3.94192140516625	10.7741762740231
ENSG00000169239	446.56941128258	155.079125350078	1.52534604200359	0.000546570825756628	0.00905524431891832	CA5B	X	15688830	15788409	+	8520	protein_coding	carbonic anhydrase 5B [Source:HGNC Symbol;Acc:HGNC:1378]	-	541	128	1.76719777051054	0.610905222849923
ENSG00000083444	8491.686265924	23150.2172614955	-1.44688596792803	0.000548995425160744	0.00908896749238481	PLOD1	1	11934205	11975538	+	5320	protein_coding	procollagen-lysine,2-oxoglutarate 5-dioxygenase 1 [Source:HGNC Symbol;Acc:HGNC:9081]	-	10287	19110	53.8151545883638	146.067137349918
ENSG00000234975	148.571493998574	46.0513580820816	1.68788168829249	0.000549451285811059	0.00908899846536771	FTH1P2	1	228687415	228687826	+	412	processed_pseudogene	ferritin heavy chain 1 pseudogene 2 [Source:HGNC Symbol;Acc:HGNC:3989]	-	180	38	12.1591376130815	3.75050582050006
ENSG00000234771	27.2258658975575	93.29675485589	-1.77119757486863	0.00054977546367999	0.00908899846536771	SLC25A25-AS1	9	128108581	128118693	-	6391	antisense	SLC25A25 antisense RNA 1 [Source:HGNC Symbol;Acc:HGNC:27844]	-	33	77	0.143705240866024	0.489920227662024
ENSG00000185808	194.79832774278	552.424320388297	-1.50305253766136	0.000554223023496929	0.00915283092489259	PIGP	21	37059170	37073170	-	7923	protein_coding	phosphatidylinositol glycan anchor biosynthesis class P [Source:HGNC Symbol;Acc:HGNC:3046]	-	236	456	0.8289910306107	2.34033835372362
ENSG00000196295	331.827841910183	925.541101209231	-1.47942864766101	0.000554557912305928	0.00915283092489259	GARS-DT	7	30516309	30594809	-	22965	processed_transcript	GARS divergent transcript [Source:HGNC Symbol;Acc:HGNC:48951]	-	402	764	0.487177349113147	1.35278996196404
ENSG00000116711	746.218243906318	265.318206135933	1.49156818764783	0.00055488156070078	0.00915283092489259	PLA2G4A	1	186828953	186988981	+	2875	protein_coding	phospholipase A2 group IVA [Source:HGNC Symbol;Acc:HGNC:9035]	-	904	219	8.75100770186858	3.09748868807395
ENSG00000147536	489.494313781641	170.827567886413	1.51826864593425	0.00055520382793548	0.00915283092489259	GINS4	8	41529206	41545046	+	5475	protein_coding	GINS complex subunit 4 [Source:HGNC Symbol;Acc:HGNC:28226]	-	593	141	3.01438038059627	1.04722126471756
ENSG00000164283	317.794699867054	886.775721817354	-1.48002152351585	0.000561334099111934	0.00924736569482001	ESM1	5	54977864	55022671	-	2695	protein_coding	endothelial cell specific molecule 1 [Source:HGNC Symbol;Acc:HGNC:3466]	-	385	732	3.97584499729333	11.0447470693261
ENSG00000117385	3499.19020723777	9529.03233969558	-1.44526790287001	0.000564950542683695	0.00930038384573017	P3H1	1	42746335	42767084	-	6766	protein_coding	prolyl 3-hydroxylase 1 [Source:HGNC Symbol;Acc:HGNC:19316]	-	4239	7866	17.4364836838139	47.2743331947276
ENSG00000078401	202.2276395825	570.595592511921	-1.49577404572351	0.000566849580116173	0.00932507478275619	EDN1	6	12290363	12297194	+	2033	protein_coding	endothelin 1 [Source:HGNC Symbol;Acc:HGNC:3176]	-	245	471	3.35394696033352	9.42078281357181
ENSG00000197461	49.5139055216802	156.290544052552	-1.6552923226272	0.00056980272954819	0.00936705964971549	PDGFA	7	497258	520296	-	4151	protein_coding	platelet derived growth factor subunit A [Source:HGNC Symbol;Acc:HGNC:8799]	-	60	129	0.402277740029679	1.26368968382975
ENSG00000130021	410.248339537646	141.75351903156	1.53252640009489	0.000571463800413083	0.00938775975924726	PUDP	X	7048920	7148190	-	3168	protein_coding	pseudouridine 5'-phosphatase [Source:HGNC Symbol;Acc:HGNC:16818]	-	497	117	4.36615048787357	1.50177251604353
ENSG00000152669	14.8435447878014	59.3769927191724	-1.98929042690813	0.000573156951186767	0.00938916295913246	CCNO	5	55231152	55233680	-	1809	protein_coding	cyclin O [Source:HGNC Symbol;Acc:HGNC:18576]	-	18	49	0.27692452717466	1.10144033493723
ENSG00000184995	14.8435447878014	59.3769927191724	-1.98929042690813	0.000573156951186767	0.00938916295913246	IFNE	9	21480839	21482313	-	1475	protein_coding	interferon epsilon [Source:HGNC Symbol;Acc:HGNC:18163]	-	18	49	0.339631504853532	1.35085123111963
ENSG00000272142	56.9432367064838	13.3429115511922	2.08557742161125	0.000573156951186767	0.00938916295913246	LYRM4-AS1	6	5029972	5043449	+	1489	lincRNA	LYRM4 antisense RNA 1 [Source:NCBI gene;Acc:100129461]	-	69	11	1.28967974055922	0.300401052958649
ENSG00000267121	14.8435447878014	59.3769927191724	-1.98929042690813	0.000573156951186767	0.00938916295913246	AC008105.3	17	45190931	45222222	-	3719	antisense	novel transcript, antisense to FMNL1	-	18	49	0.134701927845915	0.535763798306386
ENSG00000169047	2731.49488000593	998.226187416066	1.45217279263518	0.000575293204483322	0.00941755378887905	IRS1	2	226731317	226799759	-	9953	protein_coding	insulin receptor substrate 1 [Source:HGNC Symbol;Acc:HGNC:6125]	-	3309	824	9.25273763411085	3.36648490005638
ENSG00000184292	19.796486296669	72.7026180421733	-1.86884569142794	0.000584283548327021	0.00955473067882813	TACSTD2	1	58575423	58577773	-	2351	protein_coding	tumor associated calcium signal transducer 2 [Source:HGNC Symbol;Acc:HGNC:11530]	-	24	60	0.28410972332849	1.03777232401398
ENSG00000143815	1621.225829652	588.766864583151	1.46118149729885	0.000584491016269067	0.00955473067882813	LBR	1	225401502	225428925	-	5257	protein_coding	lamin B receptor [Source:HGNC Symbol;Acc:HGNC:6518]	-	1964	486	10.3975493670893	3.75925473529213
ENSG00000139631	341.733589155832	948.558045194942	-1.47244386967351	0.000585300523985879	0.00956032338801311	CSAD	12	53157663	53180909	-	4390	protein_coding	cysteine sulfinic acid decarboxylase [Source:HGNC Symbol;Acc:HGNC:18966]	-	414	783	2.62460109388521	7.25271655478981
ENSG00000106123	96.5662879920727	26.6685887367799	1.85274288408452	0.000585651659599604	0.00956032338801311	EPHB6	7	142855061	142871094	+	5325	protein_coding	EPH receptor B6 [Source:HGNC Symbol;Acc:HGNC:3396]	-	117	22	0.611496160147086	0.167998936283729
ENSG00000107518	23.9239229297159	2.4403441941961	3.24067220297072	0.000589000101715113	0.00960156481232731	ATRNL1	10	115093365	115948992	+	9950	protein_coding	attractin like 1 [Source:HGNC Symbol;Acc:HGNC:29063]	-	29	2	0.0811152295930197	0.00817354349667296
ENSG00000235387	3.28642629148991	25.4571641174013	-2.90000089139379	0.000589000101715113	0.00960156481232731	SPAAR	9	35909483	35937153	+	2909	protein_coding	small regulatory polypeptide of amino acid response [Source:HGNC Symbol;Acc:HGNC:27244]	-	4	21	0.0382687039959482	0.293547939778243
ENSG00000182580	616.618061467548	1691.1573372674	-1.45533006914751	0.000594952916415088	0.00969184109306586	EPHB3	3	184561784	184582409	+	4532	protein_coding	EPH receptor B3 [Source:HGNC Symbol;Acc:HGNC:3394]	-	747	1396	4.58731100857167	12.5256127402346
ENSG00000062716	3807.91929569854	10322.5111839338	-1.43868181563025	0.000596251079566592	0.00970022360477539	VMP1	17	59707192	59842255	+	6916	protein_coding	vacuole membrane protein 1 [Source:HGNC Symbol;Acc:HGNC:29559]	-	4613	8521	18.5633329681317	50.1001520492153
ENSG00000125247	459.777073638805	161.136218782111	1.51214385011716	0.000596297992142871	0.00970022360477539	TMTC4	13	100603927	100675093	-	6272	protein_coding	transmembrane and tetratricopeptide repeat containing 4 [Source:HGNC Symbol;Acc:HGNC:25904]	-	557	133	2.47159114229061	0.862281472123897
ENSG00000064393	962.493705397036	346.483230270655	1.47376000375861	0.000599956618289543	0.00975294822772702	HIPK2	7	139561570	139777778	-	15402	protein_coding	homeodomain interacting protein kinase 2 [Source:HGNC Symbol;Acc:HGNC:14402]	-	1166	286	2.10692422204312	0.755078974434562
ENSG00000183255	10639.5822217207	28776.0428372377	-1.43541335132323	0.000603983276762732	0.00981157812599264	PTTG1IP	21	44849585	44873903	-	3537	protein_coding	PTTG1 interacting protein [Source:HGNC Symbol;Acc:HGNC:13524]	-	12889	23754	101.41720757444	273.089596351243
ENSG00000105472	1674.05647601618	4537.98983746262	-1.43862020103485	0.000614307928681462	0.00996945352006426	CLEC11A	19	50723329	50725718	+	1469	protein_coding	C-type lectin domain containing 11A [Source:HGNC Symbol;Acc:HGNC:10576]	-	2028	3746	38.4214401508346	103.693000234323
ENSG00000186312	209.656951275493	69.0683573057987	1.600683165093	0.000614555353976564	0.00996945352006426	CA5BP1	X	15674932	15703724	+	2409	transcribed_unprocessed_pseudogene	carbonic anhydrase 5B pseudogene 1 [Source:HGNC Symbol;Acc:HGNC:29544]	-	254	57	2.93443437326174	0.962147196790799
ENSG00000197535	2403.77977773779	881.930049388868	1.44647919207741	0.000618140884809975	0.0100192795221058	MYO5A	15	52307283	52529050	-	12988	protein_coding	myosin VA [Source:HGNC Symbol;Acc:HGNC:7602]	-	2912	728	6.23988484946313	2.2792531441523
ENSG00000196139	2188.32979855393	801.976454152848	1.44809997770298	0.000618755277974025	0.0100192795221058	AKR1C3	10	5035354	5107686	+	4532	protein_coding	aldo-keto reductase family 1 member C3 [Source:HGNC Symbol;Acc:HGNC:386]	-	2651	662	16.2797342486258	5.93979629945224
ENSG00000174442	1116.85825140015	404.631304336044	1.4645690993542	0.000618913542397204	0.0100192795221058	ZWILCH	15	66504959	66550128	+	4849	protein_coding	zwilch kinetochore protein [Source:HGNC Symbol;Acc:HGNC:25468]	-	1353	334	7.76556567732834	2.80090091797208
ENSG00000220201	18.145508378609	66.6455165389001	-1.86825947310434	0.000620551277939686	0.0100249501055816	ZGLP1	19	10304803	10309880	-	2431	protein_coding	zinc finger, GATA-like protein 1 [Source:HGNC Symbol;Acc:HGNC:37245]	zf-GATA	22	55	0.251863483991432	0.919985947872126
ENSG00000238178	17.3200185445979	66.6455165389001	-1.93491256069012	0.000620551277939686	0.0100249501055816	AC078993.1	X	16152941	16170869	-	1219	antisense	novel transcript, antisense to MAGEB17	-	21	55	0.479449724858178	1.83468895756943
ENSG00000265962	65.1980444577276	15.765761623336	2.04145995910731	0.000620551277939686	0.0100249501055816	GACAT2	18	8695856	8707621	-	818	antisense	gastric cancer associated transcript 2 [Source:HGNC Symbol;Acc:HGNC:50516]	-	79	13	2.68782675244891	0.646239517906264
ENSG00000232434	80.0566900044491	236.244165736713	-1.55935084842162	0.000626530017358065	0.0101145412615649	AJM1	9	136844415	136848801	+	4387	protein_coding	apical junction component 1 homolog [Source:HGNC Symbol;Acc:HGNC:37284]	-	97	195	0.615363289984538	1.80746726343968
ENSG00000105223	5420.9049604901	14624.2567957263	-1.43173149768302	0.000628086200845035	0.0101326613616989	PLD3	19	40348456	40380439	+	5184	protein_coding	phospholipase D family member 3 [Source:HGNC Symbol;Acc:HGNC:17158]	-	6567	12072	35.2557134800496	94.6929610401011
ENSG00000154065	797.397933459759	287.123735651442	1.47334785621696	0.000634309255821026	0.0102096617475915	ANKRD29	18	23598926	23662885	-	6391	protein_coding	ankyrin repeat domain 29 [Source:HGNC Symbol;Acc:HGNC:27110]	-	966	237	4.2066443235327	1.50793628514155
ENSG00000231290	10.7160683627995	47.2627799168814	-2.12569241511137	0.000634841879397075	0.0102096617475915	APCDD1L-DT	20	58515379	58619888	+	4940	processed_transcript	APCDD1L divergent transcript [Source:HGNC Symbol;Acc:HGNC:27152]	-	13	39	0.0732392499501402	0.321026675494326
ENSG00000166924	45.3864970133166	9.70864392428162	2.21370462299443	0.000634841879397075	0.0102096617475915	NYAP1	7	100483927	100494799	+	3586	protein_coding	neuronal tyrosine phosphorylated phosphoinositide-3-kinase adaptor 1 [Source:HGNC Symbol;Acc:HGNC:22009]	-	55	8	0.426854524249284	0.0907158480668109
ENSG00000145777	27.2258658975575	3.65165741400792	2.86460558997228	0.000636792686910997	0.0102096617475915	TSLP	5	111070062	111078024	+	4282	protein_coding	thymic stromal lymphopoietin [Source:HGNC Symbol;Acc:HGNC:30743]	-	33	3	0.214483931428015	0.0284890557421401
ENSG00000235904	4.1119716432257	29.0914373718896	-2.78022990433458	0.000636792686910997	0.0102096617475915	RBMS3-AS3	3	29264194	29290726	-	787	antisense	RBMS3 antisense RNA 3 [Source:HGNC Symbol;Acc:HGNC:39989]	-	5	24	0.176816486537823	1.24005221537834
ENSG00000260287	4.1119716432257	29.0914373718896	-2.78022990433458	0.000636792686910997	0.0102096617475915	TBC1D3G	17	36323884	36334759	+	2065	protein_coding	TBC1 domain family member 3G [Source:HGNC Symbol;Acc:HGNC:29860]	-	5	24	0.0673872033439547	0.472601013802785
ENSG00000038295	4.93750395216914	29.0914373718896	-2.52415597980929	0.000636792686910997	0.0102096617475915	TLL1	4	165873258	166103895	+	7522	protein_coding	tolloid like 1 [Source:HGNC Symbol;Acc:HGNC:11843]	-	6	24	0.0221996131196915	0.129742235243652
ENSG00000250120	4.1119716432257	29.0914373718896	-2.78022990433458	0.000636792686910997	0.0102096617475915	PCDHA10	5	140855883	141012344	+	15224	protein_coding	protocadherin alpha 10 [Source:HGNC Symbol;Acc:HGNC:8664]	-	5	24	0.0091404739165309	0.0641041180703331
ENSG00000130592	27.2258658975575	3.65165741400792	2.86460558997228	0.000636792686910997	0.0102096617475915	LSP1	11	1852970	1892267	+	5399	protein_coding	lymphocyte specific protein 1 [Source:HGNC Symbol;Acc:HGNC:6707]	-	33	3	0.170109315498196	0.0225949503033606
ENSG00000246763	320.271136708325	110.256625612435	1.53767189867782	0.000637308090038034	0.0102109169981402	RGMB-AS1	5	98769618	98773469	-	2344	antisense	RGMB antisense RNA 1 [Source:HGNC Symbol;Acc:HGNC:48666]	-	388	91	4.60682381085694	1.57865506805941
ENSG00000181016	16.4945280496931	64.222675531596	-1.95145567940509	0.000640504191643518	0.0102480670662963	LSMEM1	7	112480853	112491062	+	2592	protein_coding	leucine rich single-pass membrane protein 1 [Source:HGNC Symbol;Acc:HGNC:22036]	-	20	53	0.214744714359979	0.831465695017455
ENSG00000267199	16.4945280496931	64.222675531596	-1.95145567940509	0.000640504191643518	0.0102480670662963	AP001029.2	18	12438890	12448205	+	5428	antisense	novel transcript, antisense SPIRE1	-	20	53	0.102545744219061	0.397044782882322
ENSG00000175274	1376.88408995626	502.756176272827	1.45331877088324	0.000643138297903901	0.0102831694996818	TP53I11	11	44885903	44951306	-	7345	protein_coding	tumor protein p53 inducible protein 11 [Source:HGNC Symbol;Acc:HGNC:16842]	-	1668	415	6.32021323191244	2.29752242911074
ENSG00000253250	117.20327812212	35.1485555768229	1.73485075522102	0.000645128201740253	0.010307930774728	C8orf88	8	90958637	90985257	-	894	protein_coding	chromosome 8 open reading frame 88 [Source:HGNC Symbol;Acc:HGNC:44672]	-	142	29	4.42057038848945	1.31905815210569
ENSG00000164649	913.790452781724	330.734793201423	1.46594710874026	0.000646776099756368	0.0103271973276205	CDCA7L	7	21900900	21946084	-	4074	protein_coding	cell division cycle associated 7 like [Source:HGNC Symbol;Acc:HGNC:30777]	-	1107	273	7.56230311340844	2.72486559612022
ENSG00000116761	61.0706411033513	184.153172234649	-1.58993333794908	0.000648912033218823	0.0103542247923441	CTH	1	70411218	70439851	+	2414	protein_coding	cystathionine gamma-lyase [Source:HGNC Symbol;Acc:HGNC:2501]	-	74	152	0.853143209858303	2.56041159576806
ENSG00000099994	106.472044053577	31.5142852153819	1.75344480445115	0.000651010793742029	0.0103735417065578	SUSD2	22	24181259	24189110	+	5279	protein_coding	sushi domain containing 2 [Source:HGNC Symbol;Acc:HGNC:30667]	-	129	26	0.68008865932106	0.200274266204707
ENSG00000128408	105.646564443498	31.5142852153819	1.74223052493231	0.000651010793742029	0.0103735417065578	RIBC2	22	45413691	45432496	+	1815	protein_coding	RIB43A domain with coiled-coils 2 [Source:HGNC Symbol;Acc:HGNC:13241]	-	128	26	1.9627311942561	0.582505703192643
ENSG00000089505	73.4528486242091	19.4000382617356	1.91564121794121	0.000654587047333568	0.0104234174681064	CMTM1	16	66566393	66579137	+	1465	protein_coding	CKLF like MARVEL transmembrane domain containing 1 [Source:HGNC Symbol;Acc:HGNC:19172]	-	89	16	1.69075183161348	0.444105162003527
ENSG00000188610	94.9153284761468	26.6685887367799	1.82790005958321	0.000655715526255046	0.0104342743142492	FAM72B	1	121167646	121185539	-	3033	protein_coding	family with sequence similarity 72 member B [Source:HGNC Symbol;Acc:HGNC:24805]	-	115	22	1.05524405632085	0.294953622060948
ENSG00000107281	1822.64266883381	4912.31802526439	-1.43029434494146	0.000656281355253563	0.0104361691345972	NPDC1	9	137039470	137046203	-	2737	protein_coding	neural proliferation, differentiation and control 1 [Source:HGNC Symbol;Acc:HGNC:7899]	-	2208	4055	22.4518305729506	60.2447940895393
ENSG00000243710	8.23956238157449	41.2056695051733	-2.30192840707223	0.000660415309410008	0.010473106063448	CFAP57	1	43172149	43254358	+	5764	protein_coding	cilia and flagella associated protein 57 [Source:HGNC Symbol;Acc:HGNC:26485]	-	10	34	0.0482840301544991	0.239860319649936
ENSG00000101098	39.6081214563908	7.28581380516325	2.42691037628779	0.000660415309410008	0.010473106063448	RIMS4	20	44751808	44810338	-	5206	protein_coding	regulating synaptic membrane exocytosis 4 [Source:HGNC Symbol;Acc:HGNC:16183]	-	48	6	0.256604671358156	0.0468652081013615
ENSG00000165084	8.23956238157449	41.2056695051733	-2.30192840707223	0.000660415309410008	0.010473106063448	C8orf34	8	68330722	68819022	+	10499	protein_coding	chromosome 8 open reading frame 34 [Source:HGNC Symbol;Acc:HGNC:30905]	-	10	34	0.0265081579017557	0.131684434942588
ENSG00000270705	8.23956238157449	41.2056695051733	-2.30192840707223	0.000660415309410008	0.010473106063448	AL161669.2	14	103207748	103207789	+	42	processed_pseudogene	collagen, type IV, alpha 1 (COL4A1) pseudogene	-	10	34	6.62640832882221	32.9179733919579
ENSG00000221826	30.5278046964073	4.86302032952232	2.62575869358014	0.000660976656933893	0.010473106063448	PSG3	19	42721638	42740569	-	3486	protein_coding	pregnancy specific beta-1-glycoprotein 3 [Source:HGNC Symbol;Acc:HGNC:9520]	-	37	4	0.295394106224605	0.0466590693011451
ENSG00000177453	59.4196794794617	14.554336362824	2.02241546685675	0.000661742489282928	0.010473106063448	NIM1K	5	43192071	43280850	+	3619	protein_coding	NIM1 serine/threonine protein kinase [Source:HGNC Symbol;Acc:HGNC:28646]	-	72	12	0.553696015096943	0.134832977825746
ENSG00000156689	59.4196794794617	14.554336362824	2.02241546685675	0.000661742489282928	0.010473106063448	GLYATL2	11	58834065	58904215	-	1838	protein_coding	glycine-N-acyltransferase like 2 [Source:HGNC Symbol;Acc:HGNC:24178]	-	72	12	1.09022082624365	0.265484519451238
ENSG00000171408	283.950062531838	96.9310132813189	1.54974044582296	0.000662301634810919	0.0104748586250393	PDE7B	6	135851696	136195574	+	5946	protein_coding	phosphodiesterase 7B [Source:HGNC Symbol;Acc:HGNC:8792]	-	344	80	1.61013029826477	0.547102306033609
ENSG00000149577	908.837579630026	2456.77356847898	-1.43451414419959	0.000664284187935559	0.0104991059744078	SIDT2	11	117178733	117197445	+	9061	protein_coding	SID1 transmembrane family member 2 [Source:HGNC Symbol;Acc:HGNC:24272]	-	1101	2028	3.38172799847033	9.10112927943742
ENSG00000175768	7.41405488468566	37.571401617828	-2.31873313818957	0.000668180828091576	0.0105535524977818	TOMM5	9	37582646	37592642	-	3644	protein_coding	translocase of outer mitochondrial membrane 5 [Source:HGNC Symbol;Acc:HGNC:31369]	-	9	31	0.0687371665283973	0.34592885449352
ENSG00000136231	203.053118666473	66.6455165389001	1.60597765129521	0.000671586344146732	0.0106001736481538	IGF2BP3	7	23310209	23470467	-	8511	protein_coding	insulin like growth factor 2 mRNA binding protein 3 [Source:HGNC Symbol;Acc:HGNC:28868]	-	246	55	0.804418409744931	0.262775918138543
ENSG00000142794	347.511941688098	121.159397536688	1.51947501877285	0.000673816848744653	0.0106281982354322	NBPF3	1	21440128	21485005	+	6812	protein_coding	NBPF member 3 [Source:HGNC Symbol;Acc:HGNC:25076]	-	421	100	1.72002572034989	0.596937447092601
[truncated: 748 more rows]
