# Supplementary material for: The Usher syndrome 1C protein harmonin regulates canonical Wnt signaling
Source: Front Cell Dev Biol. 2023 Feb 8;11:1130058. doi: 10.3389/fcell.2023.1130058 (PMC9944737; doi:10.3389/fcell.2023.1130058)
Supplement: Supplementary file 4 [file Table3.XLS]

gene_id	healthy + Wnt	healthy	log2FoldChange	pvalue	padj	gene_name	gene_chr	gene_start	gene_end	gene_strand	gene_length	gene_biotype	gene_description	tf_family	H_W_count	H_D_count	H_W_fpkm	H_D_fpkm
ENSG00000128342	8580.178581	72.17409192	6.890788313	5.51E-37	1.29E-32	LIF	22	30240447	30246851	-	3969	protein_coding	LIF, interleukin 6 family cytokine [Source:HGNC Symbol;Acc:HGNC:6596]	-	7940	78	63.89635874	0.54694164
ENSG00000173110	1287.032524	4.62049966	8.081559996	3.68E-35	4.30E-31	HSPA6	1	161524540	161526910	+	2371	protein_coding	heat shock protein family A (Hsp70) member 6 [Source:HGNC Symbol;Acc:HGNC:5239]	-	1191	5	16.04415739	0.058690247
ENSG00000019186	1.087517574	649.6171017	-9.07440241	6.87E-30	5.35E-26	CYP24A1	20	54153449	54173973	-	3972	protein_coding	cytochrome P450 family 24 subfamily A member 1 [Source:HGNC Symbol;Acc:HGNC:2602]	-	1	702	0.008041322	4.918756877
ENSG00000140465	306.9045791	1.39E-17	11.26653319	8.17E-25	4.77E-21	CYP1A1	15	74719542	74725610	-	3435	protein_coding	cytochrome P450 family 1 subfamily A member 1 [Source:HGNC Symbol;Acc:HGNC:2595]	-	284	0	2.64075618	0
ENSG00000169429	21099.23282	694.0357928	4.925772696	3.33E-24	1.56E-20	CXCL8	4	73740506	73743716	+	2274	protein_coding	C-X-C motif chemokine ligand 8 [Source:HGNC Symbol;Acc:HGNC:6025]	-	19525	750	274.244097	9.179061669
ENSG00000115602	1853.280641	57.36785479	5.010498279	4.38E-23	1.70E-19	IL1RL1	2	102311502	102352037	+	5746	protein_coding	interleukin 1 receptor like 1 [Source:HGNC Symbol;Acc:HGNC:5998]	-	1715	62	9.533123273	0.300298769
ENSG00000156466	1531.25404	52.74090505	4.85618189	6.23E-22	1.85E-18	GDF6	8	96142330	96160792	-	3701	protein_coding	growth differentiation factor 6 [Source:HGNC Symbol;Acc:HGNC:4221]	-	1417	57	12.22890219	0.428630682
ENSG00000137834	203.1644636	5161.815785	-4.666358397	6.35E-22	1.85E-18	SMAD6	15	66702228	66782848	+	8563	protein_coding	SMAD family member 6 [Source:HGNC Symbol;Acc:HGNC:6772]	MH1	188	5578	0.701243117	18.12925888
ENSG00000198771	258.2764002	0.918826821	7.943021014	8.47E-22	2.20E-18	RCSD1	1	167630093	167706249	+	5718	protein_coding	RCSD domain containing 1 [Source:HGNC Symbol;Acc:HGNC:28310]	-	239	1	1.335028251	0.004867246
ENSG00000128567	784.541352	18532.76712	-4.561878445	1.16E-21	2.72E-18	PODXL	7	131500262	131558217	-	6874	protein_coding	podocalyxin like [Source:HGNC Symbol;Acc:HGNC:9171]	-	726	20027	3.373368608	81.08375536
ENSG00000115008	244.2282595	1.844230228	6.950634815	2.85E-21	6.04E-18	IL1A	2	112773915	112784590	-	2124	protein_coding	interleukin 1 alpha [Source:HGNC Symbol;Acc:HGNC:5991]	-	226	2	3.398526283	0.026206135
ENSG00000051108	73186.49508	3295.305379	4.473038412	3.41E-21	6.63E-18	HERPUD1	16	56932048	56944863	+	5155	protein_coding	homocysteine inducible ER protein with ubiquitin like domain 1 [Source:HGNC Symbol;Acc:HGNC:13744]	-	67726	3561	419.6270374	19.22519656
ENSG00000145506	202.0838373	1.39E-17	10.66398426	7.64E-21	1.32E-17	NKD2	5	1008829	1038943	+	2885	protein_coding	naked cuticle homolog 2 [Source:HGNC Symbol;Acc:HGNC:17046]	-	187	0	2.070296249	0
ENSG00000044574	697518.2677	32622.74602	4.418275326	7.92E-21	1.32E-17	HSPA5	9	125234853	125241330	-	3908	protein_coding	heat shock protein family A (Hsp70) member 5 [Source:HGNC Symbol;Acc:HGNC:5238]	-	645476	35253	5275.483271	251.0550783
ENSG00000115009	197.7613325	1.39E-17	10.63280907	1.17E-20	1.82E-17	CCL20	2	227805739	227817564	+	1594	protein_coding	C-C motif chemokine ligand 20 [Source:HGNC Symbol;Acc:HGNC:10619]	-	183	0	3.666903482	0
ENSG00000160179	223.6963616	1.844230228	6.824010348	1.79E-20	2.62E-17	ABCG1	21	42199689	42297244	+	6121	protein_coding	ATP binding cassette subfamily G member 1 [Source:HGNC Symbol;Acc:HGNC:73]	-	207	2	1.080151498	0.009093584
ENSG00000204103	101.5855963	2338.452747	-4.523193987	2.09E-20	2.87E-17	MAFB	20	40685848	40689240	-	3393	protein_coding	MAF bZIP transcription factor B [Source:HGNC Symbol;Acc:HGNC:6408]	TF_bZIP	94	2527	0.884872504	20.72759274
ENSG00000128590	20267.15066	992.9365679	4.351116156	2.52E-20	3.27E-17	DNAJB9	7	108569568	108574850	+	2837	protein_coding	DnaJ heat shock protein family (Hsp40) member B9 [Source:HGNC Symbol;Acc:HGNC:6968]	-	18755	1073	211.1516303	10.52610919
ENSG00000135625	188.0356965	1.39E-17	10.56009973	3.48E-20	4.28E-17	EGR4	2	73290929	73293705	-	2377	protein_coding	early growth response 4 [Source:HGNC Symbol;Acc:HGNC:3241]	zf-C2H2	174	0	2.338066034	0
ENSG00000175197	7259.653395	372.0002808	4.286040987	1.24E-19	1.45E-16	DDIT3	12	57516588	57521737	-	1307	protein_coding	DNA damage inducible transcript 3 [Source:HGNC Symbol;Acc:HGNC:2726]	TF_bZIP	6718	402	164.1727671	8.560082496
ENSG00000163121	199.9225849	1.844230228	6.662000379	1.98E-19	2.20E-16	NEURL3	2	96497643	96508109	-	2497	protein_coding	neuralized E3 ubiquitin protein ligase 3 [Source:HGNC Symbol;Acc:HGNC:25162]	-	185	2	2.366409457	0.022291482
ENSG00000122877	452.7891146	14.79987865	4.922846084	4.32E-19	4.59E-16	EGR2	10	62811996	62919900	-	3689	protein_coding	early growth response 2 [Source:HGNC Symbol;Acc:HGNC:3239]	zf-C2H2	419	16	3.627789454	0.120708767
ENSG00000101255	7611.937528	423.8220876	4.166309934	7.48E-19	7.60E-16	TRIB3	20	362835	397559	+	3434	protein_coding	tribbles pseudokinase 3 [Source:HGNC Symbol;Acc:HGNC:16228]	-	7044	458	65.51726546	3.711869267
ENSG00000183054	303.6627005	7.396712214	5.334668979	1.24E-18	1.21E-15	RGPD6	2	110513812	110577185	-	13309	protein_coding	RANBP2-like and GRIP domain containing 6 [Source:HGNC Symbol;Acc:HGNC:32419]	-	281	8	0.674369005	0.01672908
ENSG00000197084	349.0490006	10.17290583	5.082653129	2.34E-18	2.13E-15	LCE1C	1	152804835	152806628	-	692	protein_coding	late cornified envelope 1C [Source:HGNC Symbol;Acc:HGNC:29464]	-	323	11	14.908472	0.442398938
ENSG00000125538	383.6290386	12.02369665	4.980570483	2.37E-18	2.13E-15	IL1B	2	112829751	112836903	-	3096	protein_coding	interleukin 1 beta [Source:HGNC Symbol;Acc:HGNC:5992]	-	355	13	3.662385933	0.116861077
ENSG00000095752	1390.772637	75.87565085	4.193741196	5.49E-18	4.75E-15	IL11	19	55364389	55370463	-	2671	protein_coding	interleukin 11 [Source:HGNC Symbol;Acc:HGNC:5966]	-	1287	82	15.39009728	0.854412216
ENSG00000163347	627.8505561	30.53153786	4.356145975	1.95E-17	1.63E-14	CLDN1	3	190305701	190322475	-	3663	protein_coding	claudin 1 [Source:HGNC Symbol;Acc:HGNC:2032]	-	581	33	5.066125218	0.250728964
ENSG00000163734	2338.481793	146.2052585	3.99828681	3.05E-17	2.45E-14	CXCL3	4	74036589	74038807	-	2219	protein_coding	C-X-C motif chemokine ligand 3 [Source:HGNC Symbol;Acc:HGNC:4604]	-	2164	158	31.14846579	1.98165145
ENSG00000167861	168.5844244	2.769664096	5.861888391	6.84E-17	5.32E-14	HID1	17	74950743	74973166	-	6196	protein_coding	HID1 domain containing [Source:HGNC Symbol;Acc:HGNC:15736]	-	156	3	0.804173755	0.013475265
ENSG00000185432	69.16680612	1162.282827	-4.068442997	7.32E-17	5.51E-14	METTL7A	12	50923472	50932517	+	4083	protein_coding	methyltransferase like 7A [Source:HGNC Symbol;Acc:HGNC:24550]	-	64	1256	0.50065355	8.561261135
ENSG00000108691	8454.825945	586.6906225	3.848801533	8.30E-17	6.06E-14	CCL2	17	34255218	34257203	+	1986	protein_coding	C-C motif chemokine ligand 2 [Source:HGNC Symbol;Acc:HGNC:10618]	-	7824	634	125.8306105	8.884592194
ENSG00000104081	4.329279038	215.6094684	-5.600277712	8.78E-17	6.22E-14	BMF	15	40087890	40108892	-	5447	protein_coding	Bcl2 modifying factor [Source:HGNC Symbol;Acc:HGNC:24132]	-	4	233	0.02345521	1.190490764
ENSG00000159251	188.0356965	2743.773301	-3.866247457	1.75E-16	1.20E-13	ACTC1	15	34788095	34795726	-	4602	protein_coding	actin, alpha, cardiac muscle 1 [Source:HGNC Symbol;Acc:HGNC:143]	-	174	2965	1.207645146	17.93104366
ENSG00000261114	190.1969489	4.62049966	5.323839264	2.71E-16	1.80E-13	AC012181.1	16	56941028	56941726	+	699	sense_intronic	novel transcript, sense intronic to HERPUD1	-	176	5	8.042150538	0.199076645
ENSG00000163659	10765.20471	793.9778478	3.760911195	2.78E-16	1.80E-13	TIPARP	3	156673235	156706770	+	5048	protein_coding	TCDD inducible poly(ADP-ribose) polymerase [Source:HGNC Symbol;Acc:HGNC:23696]	-	9962	858	63.03240782	4.730373426
ENSG00000073756	1910.553828	132.324416	3.850502343	3.25E-16	2.05E-13	PTGS2	1	186671791	186680427	-	5269	protein_coding	prostaglandin-endoperoxide synthase 2 [Source:HGNC Symbol;Acc:HGNC:9605]	-	1768	143	10.71743278	0.755327546
ENSG00000265972	27394.96092	2071.015212	3.725415532	3.72E-16	2.29E-13	TXNIP	1	145992435	145996600	-	3625	protein_coding	thioredoxin interacting protein [Source:HGNC Symbol;Acc:HGNC:16952]	-	25351	2238	223.3694581	17.1822311
ENSG00000197632	49153.36895	3794.090262	3.695418092	5.68E-16	3.40E-13	SERPINB2	18	63871692	63903890	+	2748	protein_coding	serpin family B member 2 [Source:HGNC Symbol;Acc:HGNC:8584]	-	45486	4100	528.6858962	41.52356311
ENSG00000124882	611.6411634	37.00927203	4.041909993	6.31E-16	3.68E-13	EREG	4	74365143	74388751	+	5717	protein_coding	epiregulin [Source:HGNC Symbol;Acc:HGNC:3443]	-	566	40	3.162168042	0.194723911
ENSG00000175785	1.087517574	131.3990264	-6.769913173	7.71E-16	4.39E-13	PRIMA1	14	93718298	93788481	-	3892	protein_coding	proline rich membrane anchor 1 [Source:HGNC Symbol;Acc:HGNC:18319]	-	1	142	0.008206612	1.01541365
ENSG00000171658	1099.00357	75.87565085	3.85408314	9.01E-16	5.01E-13	NMRAL2P	3	185959943	185980872	+	2628	transcribed_unprocessed_pseudogene	NmrA like redox sensor 2, pseudogene [Source:HGNC Symbol;Acc:HGNC:52332]	-	1017	82	12.36039354	0.868392324
ENSG00000130164	625.6893037	8052.732248	-3.685711694	9.61E-16	5.22E-13	LDLR	19	11089362	11133816	+	7718	protein_coding	low density lipoprotein receptor [Source:HGNC Symbol;Acc:HGNC:6547]	-	579	8702	2.396130657	31.37919437
ENSG00000214357	39.98989181	661.6471639	-4.044392912	9.84E-16	5.23E-13	NEURL1B	5	172641266	172691540	+	6424	protein_coding	neuralized E3 ubiquitin protein ligase 1B [Source:HGNC Symbol;Acc:HGNC:35422]	-	37	715	0.183964023	3.097618962
ENSG00000187634	84.29557521	1198.373014	-3.827617604	1.42E-15	7.38E-13	SAMD11	1	923928	944581	+	4166	protein_coding	sterile alpha motif domain containing 11 [Source:HGNC Symbol;Acc:HGNC:28706]	-	78	1295	0.598014953	8.651232573
ENSG00000184545	293.9370647	13.87448509	4.392023854	1.70E-15	8.61E-13	DUSP8	11	1554044	1571920	-	4616	protein_coding	dual specificity phosphatase 8 [Source:HGNC Symbol;Acc:HGNC:3074]	-	272	15	1.882087499	0.090438415
ENSG00000149428	61387.13788	5055.396005	3.602005817	2.26E-15	1.12E-12	HYOU1	11	119044189	119057202	-	7694	protein_coding	hypoxia up-regulated 1 [Source:HGNC Symbol;Acc:HGNC:16931]	-	56807	5463	235.8231189	19.76089011
ENSG00000137331	5108.126681	418.2697512	3.609870664	3.53E-15	1.72E-12	IER3	6	30743199	30744554	-	1356	protein_coding	immediate early response 3 [Source:HGNC Symbol;Acc:HGNC:5392]	-	4727	452	111.3429232	9.27697166
ENSG00000084710	23.78049386	412.7174148	-4.110625746	4.27E-15	2.03E-12	EFR3B	2	25042130	25159137	+	10591	protein_coding	EFR3 homolog B [Source:HGNC Symbol;Acc:HGNC:29155]	-	22	446	0.066347172	1.171993965
ENSG00000092969	411.7253195	24.0538005	4.089925669	4.96E-15	2.32E-12	TGFB2	1	218346235	218444619	+	5151	protein_coding	transforming growth factor beta 2 [Source:HGNC Symbol;Acc:HGNC:11768]	-	381	26	2.362490833	0.140478313
ENSG00000145777	480.8853954	30.53153786	3.971500648	5.52E-15	2.53E-12	TSLP	5	111070062	111078024	+	4282	protein_coding	thymic stromal lymphopoietin [Source:HGNC Symbol;Acc:HGNC:30743]	-	445	33	3.319327119	0.214483931
ENSG00000146477	262.598905	12.94909111	4.32806548	6.55E-15	2.94E-12	SLC22A3	6	160348268	160452581	+	3348	protein_coding	solute carrier family 22 member 3 [Source:HGNC Symbol;Acc:HGNC:10967]	-	243	14	2.318235385	0.116377781
ENSG00000255201	475.4822644	30.53153786	3.955203083	6.86E-15	3.02E-12	AC087623.1	8	38421889	38426096	+	534	antisense	novel transcript	-	440	33	26.31771173	1.719888004
ENSG00000276600	19.4579885	356.2686608	-4.186345211	6.97E-15	3.02E-12	RAB7B	1	205976740	206003461	-	3686	protein_coding	RAB7B, member RAS oncogene family [Source:HGNC Symbol;Acc:HGNC:30513]	-	18	385	0.1559746	2.906918684
ENSG00000164400	313.3883363	17.57605739	4.146100413	1.19E-14	5.05E-12	CSF2	5	132073790	132076170	+	787	protein_coding	colony stimulating factor 2 [Source:HGNC Symbol;Acc:HGNC:2434]	-	290	19	11.76955308	0.671902649
ENSG00000117586	393.3546743	24.97919182	3.969921096	1.31E-14	5.45E-12	TNFSF4	1	173183734	173207313	-	3942	protein_coding	TNF superfamily member 4 [Source:HGNC Symbol;Acc:HGNC:11934]	-	364	27	2.949317107	0.190622705
ENSG00000170044	141.5687684	3.695086296	5.210654289	1.52E-14	6.17E-12	ZPLD1	3	102099244	102479841	+	5130	protein_coding	zona pellucida like domain containing 1 [Source:HGNC Symbol;Acc:HGNC:27022]	-	131	4	0.815625202	0.021700519
ENSG00000221852	5340.461308	470.0915579	3.505580926	1.53E-14	6.17E-12	KRTAP1-5	17	41026026	41027202	-	1177	protein_coding	keratin associated protein 1-5 [Source:HGNC Symbol;Acc:HGNC:16777]	-	4942	508	134.1105626	12.0119837
ENSG00000127951	10.81298555	237.8188149	-4.444174263	1.58E-14	6.27E-12	FGL2	7	77193371	77199848	-	4604	protein_coding	fibrinogen like 2 [Source:HGNC Symbol;Acc:HGNC:3696]	-	10	257	0.069374744	1.553550206
ENSG00000170689	166.423172	5.545907282	4.874615107	1.68E-14	6.54E-12	HOXB9	17	48621159	48626356	-	2581	protein_coding	homeobox B9 [Source:HGNC Symbol;Acc:HGNC:5120]	Homeobox	154	6	1.905765332	0.064697981
ENSG00000041353	56.19928913	753.2607143	-3.74175277	1.76E-14	6.73E-12	RAB27B	18	54717860	54895516	+	7432	protein_coding	RAB27B, member RAS oncogene family [Source:HGNC Symbol;Acc:HGNC:9767]	-	52	814	0.22347778	3.04821916
ENSG00000170485	2691.846553	233.1918677	3.528260444	1.81E-14	6.84E-12	NPAS2	2	100820152	100996829	+	12491	protein_coding	neuronal PAS domain protein 2 [Source:HGNC Symbol;Acc:HGNC:7895]	bHLH	2491	252	6.369615622	0.561475508
ENSG00000161888	71.32805889	915.2038587	-3.679375236	1.92E-14	7.13E-12	SPC24	19	11131520	11155808	-	2839	protein_coding	SPC24, NDC80 kinetochore complex component [Source:HGNC Symbol;Acc:HGNC:26913]	-	66	989	0.742532127	9.695235969
ENSG00000204388	5726.244853	526.5403115	3.442644611	3.56E-14	1.30E-11	HSPA1B	6	31827735	31830255	+	2521	protein_coding	heat shock protein family A (Hsp70) member 1B [Source:HGNC Symbol;Acc:HGNC:5233]	-	5299	569	67.13635831	6.281551219
ENSG00000162772	1044.972261	89.75649596	3.539364727	5.99E-14	2.15E-11	ATF3	1	212565334	212620777	+	4040	protein_coding	activating transcription factor 3 [Source:HGNC Symbol;Acc:HGNC:785]	TF_bZIP	967	97	7.645076142	0.668217513
ENSG00000155011	2346.046177	215.6094684	3.442935935	6.48E-14	2.29E-11	DKK2	4	106921802	107283806	-	4319	protein_coding	dickkopf WNT signaling pathway inhibitor 2 [Source:HGNC Symbol;Acc:HGNC:2892]	-	2171	233	16.05511148	1.501413103
ENSG00000180535	104.8274752	0.918826821	6.643085312	6.74E-14	2.35E-11	BHLHA15	7	98211427	98212979	+	798	protein_coding	basic helix-loop-helix family member a15 [Source:HGNC Symbol;Acc:HGNC:22265]	bHLH	97	1	3.882447119	0.034875833
ENSG00000116717	11931.20035	1164.133606	3.357262715	8.75E-14	3.01E-11	GADD45A	1	67685061	67688338	+	2069	protein_coding	growth arrest and DNA damage inducible alpha [Source:HGNC Symbol;Acc:HGNC:4095]	-	11041	1258	170.4451412	16.92184197
ENSG00000160201	30.26425291	427.5236453	-3.81514955	9.41E-14	3.18E-11	U2AF1	21	43092956	43107587	-	11112	protein_coding	U2 small nuclear RNA auxiliary factor 1 [Source:HGNC Symbol;Acc:HGNC:12453]	-	28	462	0.080482694	1.157116876
ENSG00000123080	217.2126043	2297.735613	-3.402332506	1.28E-13	4.26E-11	CDKN2C	1	50960745	50974633	+	3318	protein_coding	cyclin dependent kinase inhibitor 2C [Source:HGNC Symbol;Acc:HGNC:1789]	-	201	2483	1.934890454	20.82705301
ENSG00000229847	651.624332	6636.886477	-3.34816171	1.30E-13	4.28E-11	EMX2OS	10	117473215	117545068	-	8824	antisense	EMX2 opposite strand/antisense RNA [Source:HGNC Symbol;Acc:HGNC:18511]	-	603	7172	2.182672209	22.62050343
ENSG00000131738	268.002036	16.65066476	3.99792327	1.33E-13	4.31E-11	KRT33B	17	41363494	41369800	-	1607	protein_coding	keratin 33B [Source:HGNC Symbol;Acc:HGNC:6451]	-	248	18	4.9291554	0.311733957
ENSG00000248323	919.6196243	81.42798904	3.495308088	1.48E-13	4.74E-11	LUCAT1	5	91054834	91314547	-	16538	antisense	lung cancer associated transcript 1 [Source:HGNC Symbol;Acc:HGNC:48498]	-	851	88	1.643551355	0.14809049
ENSG00000120217	592.1898921	49.96473501	3.563589702	1.97E-13	6.21E-11	CD274	9	5450503	5470566	+	4108	protein_coding	CD274 molecule [Source:HGNC Symbol;Acc:HGNC:17635]	-	548	54	4.260757624	0.365839681
ENSG00000223764	64.84430054	746.7829885	-3.523269579	2.01E-13	6.26E-11	LINC02593	1	916865	921016	-	4152	lincRNA	long intergenic non-protein coding RNA 2593 [Source:HGNC Symbol;Acc:HGNC:53933]	-	60	807	0.461562601	5.409332464
ENSG00000145050	18896.91667	1929.430635	3.291814916	2.14E-13	6.58E-11	MANF	3	51385047	51389397	+	2383	protein_coding	mesencephalic astrocyte derived neurotrophic factor [Source:HGNC Symbol;Acc:HGNC:15461]	-	17487	2085	234.3840066	24.35059074
ENSG00000172349	340.4039911	24.0538005	3.815577967	2.28E-13	6.93E-11	IL16	15	81159575	81314058	+	12094	protein_coding	interleukin 16 [Source:HGNC Symbol;Acc:HGNC:5980]	-	315	26	0.831911822	0.059831635
ENSG00000128228	7339.619732	743.0814309	3.30388219	2.32E-13	6.95E-11	SDF2L1	22	21642261	21644298	+	1099	protein_coding	stromal cell derived factor 2 like 1 [Source:HGNC Symbol;Acc:HGNC:10676]	-	6792	803	197.3952469	20.33505435
ENSG00000136630	2809.634806	279.4613392	3.329047016	2.63E-13	7.78E-11	HLX	1	220879400	220885059	+	5660	protein_coding	H2.0 like homeobox [Source:HGNC Symbol;Acc:HGNC:4978]	Homeobox	2600	302	14.67214543	1.484971082
ENSG00000162616	9347.423165	972.5780012	3.264506911	3.37E-13	9.84E-11	DNAJB4	1	77979175	78017964	+	3783	protein_coding	DnaJ heat shock protein family (Hsp40) member B4 [Source:HGNC Symbol;Acc:HGNC:14886]	-	8650	1051	73.03255129	7.732035856
ENSG00000122254	283.1308028	19.42684198	3.856253071	3.95E-13	1.14E-10	HS3ST2	16	22814177	22916338	+	2605	protein_coding	heparan sulfate-glucosamine 3-sulfotransferase 2 [Source:HGNC Symbol;Acc:HGNC:5195]	-	262	21	3.212404827	0.224356704
ENSG00000198774	280.9695504	19.42684198	3.845202765	4.54E-13	1.29E-10	RASSF9	12	85800697	85836570	-	5682	protein_coding	Ras association domain family member 9 [Source:HGNC Symbol;Acc:HGNC:15739]	-	260	21	1.46153367	0.10285977
ENSG00000163823	19.4579885	288.7152334	-3.883150824	4.76E-13	1.34E-10	CCR1	3	46201709	46208396	-	2731	protein_coding	C-C motif chemokine receptor 1 [Source:HGNC Symbol;Acc:HGNC:1602]	-	18	312	0.210517164	3.179511342
ENSG00000160298	47.55427739	545.9734889	-3.517957283	6.60E-13	1.83E-10	C21orf58	21	46300181	46323875	-	5315	protein_coding	chromosome 21 open reading frame 58 [Source:HGNC Symbol;Acc:HGNC:1300]	-	44	590	0.264415015	3.089414833
ENSG00000137033	28732.77612	3139.839961	3.193880245	8.36E-13	2.30E-10	IL33	9	6215786	6257983	+	3253	protein_coding	interleukin 33 [Source:HGNC Symbol;Acc:HGNC:16028]	-	26589	3393	261.068604	29.02867954
ENSG00000280721	113.4724855	3.695086296	4.891790992	9.25E-13	2.48E-10	LINC01943	2	87439523	87459044	-	1475	lincRNA	long intergenic non-protein coding RNA 1943 [Source:HGNC Symbol;Acc:HGNC:52767]	-	105	4	2.27370431	0.075473668
ENSG00000081041	985.5378211	97.15961292	3.340712768	9.25E-13	2.48E-10	CXCL2	4	74097035	74099293	-	1500	protein_coding	C-X-C motif chemokine ligand 2 [Source:HGNC Symbol;Acc:HGNC:4603]	-	912	105	19.41960024	1.948164049
ENSG00000086619	2021.858324	211.9079106	3.253365855	9.36E-13	2.48E-10	ERO1B	1	236215555	236281985	-	5361	protein_coding	endoplasmic reticulum oxidoreductase 1 beta [Source:HGNC Symbol;Acc:HGNC:14355]	-	1871	229	11.14717159	1.188822893
ENSG00000128965	2223.935419	235.0426466	3.241393761	9.97E-13	2.62E-10	CHAC1	15	40952962	40956519	+	2058	protein_coding	ChaC glutathione specific gamma-glutamylcyclotransferase 1 [Source:HGNC Symbol;Acc:HGNC:28680]	-	2058	254	31.94013197	3.434913705
ENSG00000198855	4703.972491	510.8086916	3.202691199	1.08E-12	2.81E-10	FICD	12	108515185	108525837	+	4267	protein_coding	FIC domain containing [Source:HGNC Symbol;Acc:HGNC:18416]	-	4353	552	32.58387496	3.600343349
ENSG00000092068	279.8889242	2626.248848	-3.229541724	1.10E-12	2.82E-10	SLC7A8	14	23125295	23183674	-	5991	protein_coding	solute carrier family 7 member 8 [Source:HGNC Symbol;Acc:HGNC:11066]	-	259	2838	1.38082026	13.18379848
ENSG00000113368	222.6157354	2099.702283	-3.236883477	1.23E-12	3.13E-10	LMNB1	5	126776623	126837020	+	3633	protein_coding	lamin B1 [Source:HGNC Symbol;Acc:HGNC:6637]	-	206	2269	1.811083728	17.38187341
ENSG00000198947	246.3895119	17.57605739	3.799237281	1.37E-12	3.45E-10	DMD	X	31097677	33339441	-	18910	protein_coding	dystrophin [Source:HGNC Symbol;Acc:HGNC:2928]	-	228	19	0.385105769	0.027963373
ENSG00000227145	3.248680895	120.2943521	-5.160743022	1.40E-12	3.48E-10	IL21-AS1	4	122618983	122689156	+	3748	antisense	IL21 antisense RNA 1 [Source:HGNC Symbol;Acc:HGNC:40299]	-	3	130	0.025565741	0.96531989
ENSG00000101096	161.0200408	8.322111422	4.252666691	1.57E-12	3.85E-10	NFATC2	20	51386957	51562831	-	8286	protein_coding	nuclear factor of activated T cells 2 [Source:HGNC Symbol;Acc:HGNC:7776]	RHD	149	9	0.574351878	0.030229089
ENSG00000103522	8.651740227	166.5638272	-4.248547838	2.09E-12	5.09E-10	IL21R	16	27402162	27452042	+	5467	protein_coding	interleukin 21 receptor [Source:HGNC Symbol;Acc:HGNC:6006]	-	8	180	0.046738807	0.916327912
ENSG00000257219	478.724143	44.41239438	3.426268893	2.34E-12	5.63E-10	LINC02407	12	76259839	76305131	+	1201	lincRNA	long intergenic non-protein coding RNA 2407 [Source:HGNC Symbol;Acc:HGNC:53336]	-	443	48	11.78141421	1.112309675
ENSG00000129173	29.18362637	352.5671031	-3.589385333	2.60E-12	6.19E-10	E2F8	11	19224063	19241620	-	4140	protein_coding	E2F transcription factor 8 [Source:HGNC Symbol;Acc:HGNC:24727]	E2F	27	381	0.208305208	2.561250871
ENSG00000125740	145.8912734	7.396712214	4.277698202	3.03E-12	7.15E-10	FOSB	19	45467995	45475179	+	5553	protein_coding	FosB proto-oncogene, AP-1 transcription factor subunit [Source:HGNC Symbol;Acc:HGNC:3797]	TF_bZIP	135	8	0.776502398	0.040094961
ENSG00000257167	9.732362318	171.1907745	-4.120401863	3.34E-12	7.73E-10	TMPO-AS1	12	98512973	98516422	-	3357	antisense	TMPO antisense RNA 1 [Source:HGNC Symbol;Acc:HGNC:44158]	-	9	185	0.085630381	1.533726325
ENSG00000261270	271.2439146	21.27762582	3.663956526	3.34E-12	7.73E-10	AC012181.2	16	56940278	56941342	+	601	sense_intronic	novel transcript, sense intronic to HERPUD1	-	251	23	13.33938956	1.065076613
ENSG00000110921	63.76367413	635.7362607	-3.315253688	3.78E-12	8.65E-10	MVK	12	109573255	109598117	+	6480	protein_coding	mevalonate kinase [Source:HGNC Symbol;Acc:HGNC:7530]	-	59	687	0.29081293	2.950592375
ENSG00000197106	41.07051834	446.9568228	-3.440247179	3.99E-12	9.04E-10	SLC6A17	1	110150486	110202202	+	6644	protein_coding	solute carrier family 6 member 17 [Source:HGNC Symbol;Acc:HGNC:31399]	-	38	483	0.182679864	2.023228768
ENSG00000122861	502.497919	4308.606765	-3.099737335	4.75E-12	1.07E-09	PLAU	10	73909177	73917497	+	2950	protein_coding	plasminogen activator, urokinase [Source:HGNC Symbol;Acc:HGNC:9052]	-	465	4656	5.034630971	43.92567463
ENSG00000254275	81.05369617	0.918826821	6.272493622	6.65E-12	1.48E-09	LINC00824	8	128405269	128564679	-	4557	processed_transcript	long intergenic non-protein coding RNA 824 [Source:HGNC Symbol;Acc:HGNC:50281]	-	75	1	0.525676958	0.006107289
ENSG00000138685	51750.11365	6300.970128	3.037889477	7.15E-12	1.58E-09	FGF2	4	122826708	122898236	+	6775	protein_coding	fibroblast growth factor 2 [Source:HGNC Symbol;Acc:HGNC:3676]	-	47889	6809	225.7684103	27.97058304
ENSG00000250038	68.08617973	1.39E-17	9.096118819	7.81E-12	1.71E-09	AC109588.1	4	28362279	28402864	-	1304	lincRNA	novel transcript	-	63	0	1.543119873	0
ENSG00000141682	1325.935067	152.682985	3.117290929	8.95E-12	1.93E-09	PMAIP1	18	59899948	59904306	+	2235	protein_coding	phorbol-12-myristate-13-acetate-induced protein 1 [Source:HGNC Symbol;Acc:HGNC:9108]	-	1227	165	17.53491809	2.054631307
ENSG00000170961	7062.979431	862.4566631	3.033558192	9.56E-12	2.05E-09	HAS2	8	121612116	121641390	-	4190	protein_coding	hyaluronan synthase 2 [Source:HGNC Symbol;Acc:HGNC:4819]	-	6536	932	49.82355669	6.190551972
ENSG00000133134	127.5206271	6.471311079	4.272940088	9.71E-12	2.06E-09	BEX2	X	103309346	103311046	-	1176	protein_coding	brain expressed X-linked 2 [Source:HGNC Symbol;Acc:HGNC:30933]	-	118	7	3.204877187	0.165660208
ENSG00000136040	391.193422	3251.812078	-3.05491327	1.01E-11	2.12E-09	PLXNC1	12	94148723	94307675	+	9887	protein_coding	plexin C1 [Source:HGNC Symbol;Acc:HGNC:9106]	-	362	3514	1.169447534	9.891558131
ENSG00000157168	4606.716135	561.7051087	3.035554677	1.05E-11	2.19E-09	NRG1	8	31639386	32767959	+	11328	protein_coding	neuregulin 1 [Source:HGNC Symbol;Acc:HGNC:7997]	-	4263	607	12.01984309	1.491292849
ENSG00000103257	14789.45658	1836.891695	3.009139285	1.12E-11	2.31E-09	SLC7A5	16	87830023	87869488	-	4745	protein_coding	solute carrier family 7 member 5 [Source:HGNC Symbol;Acc:HGNC:11063]	-	13686	1985	92.12489907	11.64264831
ENSG00000114251	6414.603726	796.7540159	3.008943402	1.35E-11	2.77E-09	WNT5A	3	55465715	55490539	-	7397	protein_coding	Wnt family member 5A [Source:HGNC Symbol;Acc:HGNC:12784]	-	5936	861	25.63155649	3.239477869
ENSG00000116183	468.9985073	48.11395489	3.281498334	1.38E-11	2.81E-09	PAPPA2	1	176463171	176845605	+	10930	protein_coding	pappalysin 2 [Source:HGNC Symbol;Acc:HGNC:14615]	-	434	52	1.268254096	0.132406915
ENSG00000115687	41.07051834	418.2697512	-3.344574343	1.44E-11	2.91E-09	PASK	2	241106099	241150264	-	10686	protein_coding	PAS domain containing serine/threonine kinase [Source:HGNC Symbol;Acc:HGNC:17270]	-	38	452	0.113580855	1.177201345
ENSG00000240875	403.08031	40.71083346	3.303372269	1.51E-11	3.02E-09	LINC00886	3	156747346	156817062	-	3822	lincRNA	long intergenic non-protein coding RNA 886 [Source:HGNC Symbol;Acc:HGNC:48572]	-	373	44	3.117129572	0.320397765
ENSG00000113448	521.9491903	55.51707494	3.229833705	1.54E-11	3.05E-09	PDE4D	5	58969038	60522120	-	16308	protein_coding	phosphodiesterase 4D [Source:HGNC Symbol;Acc:HGNC:8783]	-	483	60	0.945982569	0.102394831
ENSG00000151790	2.168099858	95.3088337	-5.383770001	1.63E-11	3.20E-09	TDO2	4	155854738	155920406	+	5264	protein_coding	tryptophan 2,3-dioxygenase [Source:HGNC Symbol;Acc:HGNC:11708]	-	2	103	0.012135308	0.544563876
ENSG00000156509	6.490501715	131.3990264	-4.314950065	1.65E-11	3.22E-09	FBXO43	8	100133360	100145800	-	3950	protein_coding	F-box protein 43 [Source:HGNC Symbol;Acc:HGNC:28521]	-	6	142	0.048516656	1.000503779
ENSG00000164112	22.69986744	261.8789401	-3.521390889	1.80E-11	3.48E-09	TMEM155	4	121758930	121765427	-	3027	protein_coding	transmembrane protein 155 [Source:HGNC Symbol;Acc:HGNC:26418]	-	21	283	0.221586644	2.601965292
ENSG00000167077	198.8419587	15.72527186	3.649354213	1.84E-11	3.53E-09	MEI1	22	41699499	41799456	+	5393	protein_coding	meiotic double-stranded break formation protein 1 [Source:HGNC Symbol;Acc:HGNC:28613]	-	184	17	1.089743052	0.087729567
ENSG00000129910	130.7625059	7.396712214	4.119888311	2.17E-11	4.12E-09	CDH15	16	89171767	89195492	+	4628	protein_coding	cadherin 15 [Source:HGNC Symbol;Acc:HGNC:1754]	-	121	8	0.835081238	0.048108755
ENSG00000268812	84.29557521	1.844230228	5.417253578	2.53E-11	4.77E-09	AC004264.1	22	30246205	30246998	+	794	antisense	uncharacterized LOC91370 [Source:NCBI gene;Acc:91370]	-	78	2	3.137695584	0.07010306
ENSG00000059728	1410.223908	173.0415535	3.025763564	2.85E-11	5.29E-09	MXD1	2	69897688	69942945	+	6351	protein_coding	MAX dimerization protein 1 [Source:HGNC Symbol;Acc:HGNC:6761]	bHLH	1305	187	6.563040815	0.819458526
ENSG00000146250	6.490501715	127.6974684	-4.273767024	2.85E-11	5.29E-09	PRSS35	6	83512538	83525704	+	2440	protein_coding	serine protease 35 [Source:HGNC Symbol;Acc:HGNC:21387]	-	6	138	0.078541308	1.574043552
ENSG00000147642	504.6591714	55.51707494	3.181244865	2.90E-11	5.34E-09	SYBU	8	109573978	109691791	-	7024	protein_coding	syntabulin [Source:HGNC Symbol;Acc:HGNC:26011]	-	467	60	2.123582236	0.237735606
ENSG00000261115	232.3413713	20.35223398	3.504465406	3.09E-11	5.57E-09	TMEM178B	7	141074232	141480380	+	10656	protein_coding	transmembrane protein 178B [Source:HGNC Symbol;Acc:HGNC:44112]	-	215	22	0.644437723	0.057458721
ENSG00000175556	83.21494886	1.844230228	5.398665561	3.09E-11	5.57E-09	LONRF3	X	118974614	119018355	+	4041	protein_coding	LON peptidase N-terminal domain and ring finger 3 [Source:HGNC Symbol;Acc:HGNC:21152]	-	77	2	0.608609295	0.013774271
ENSG00000134259	3505.558063	449.732991	2.962132231	3.10E-11	5.57E-09	NGF	1	115285918	115338236	-	1047	protein_coding	nerve growth factor [Source:HGNC Symbol;Acc:HGNC:7808]	-	3244	486	98.96254833	12.91864821
ENSG00000023445	2328.756158	295.1929593	2.979262872	3.21E-11	5.73E-09	BIRC3	11	102317450	102339403	+	7518	protein_coding	baculoviral IAP repeat containing 3 [Source:HGNC Symbol;Acc:HGNC:591]	-	2155	319	9.155491406	1.180907406
ENSG00000212724	628.9311822	72.17409192	3.12100526	3.54E-11	6.27E-09	KRTAP2-3	17	41059240	41060114	-	875	protein_coding	keratin associated protein 2-3 [Source:HGNC Symbol;Acc:HGNC:18906]	-	582	78	21.24475063	2.480927278
ENSG00000178860	4183.110675	544.1227101	2.942265902	3.84E-11	6.74E-09	MSC	8	71841549	71844468	-	2113	protein_coding	musculin [Source:HGNC Symbol;Acc:HGNC:7321]	bHLH	3871	588	58.51407991	7.744712735
ENSG00000185862	14.05485933	186.9223954	-3.72225609	4.75E-11	8.28E-09	EVI2B	17	31303766	31314112	-	2072	protein_coding	ecotropic viral integration site 2B [Source:HGNC Symbol;Acc:HGNC:3500]	-	13	202	0.200396581	2.713245572
ENSG00000137869	9.732362318	147.130648	-3.902074958	5.12E-11	8.86E-09	CYP19A1	15	51208057	51338610	-	8437	protein_coding	cytochrome P450 family 19 subfamily A member 1 [Source:HGNC Symbol;Acc:HGNC:2594]	-	9	159	0.034071493	0.524489212
ENSG00000134343	47.55427739	433.0759817	-3.183836682	5.78E-11	9.92E-09	ANO3	11	26309599	26663288	+	7700	protein_coding	anoctamin 3 [Source:HGNC Symbol;Acc:HGNC:14004]	-	44	468	0.18251504	1.691541326
ENSG00000131386	307.9852053	2356.035145	-2.934956164	5.98E-11	1.02E-08	GALNT15	3	16174649	16231992	+	6013	protein_coding	polypeptide N-acetylgalactosaminyltransferase 15 [Source:HGNC Symbol;Acc:HGNC:21531]	-	285	2546	1.513876203	11.78405281
ENSG00000204389	8420.245907	1142.84965	2.88108174	6.58E-11	1.11E-08	HSPA1A	6	31815464	31817946	+	2483	protein_coding	heat shock protein family A (Hsp70) member 1A [Source:HGNC Symbol;Acc:HGNC:5232]	-	7792	1235	100.2325849	13.84260169
ENSG00000176532	645.1405749	77.72643027	3.05097228	6.69E-11	1.12E-08	PRR15	7	29563811	29567295	+	1982	protein_coding	proline rich 15 [Source:HGNC Symbol;Acc:HGNC:22310]	-	597	84	9.620715835	1.179514056
ENSG00000169247	1.087517574	68.47253287	-5.830874998	7.50E-11	1.25E-08	SH3TC2	5	148923639	149063163	-	15165	protein_coding	SH3 domain and tetratricopeptide repeats 2 [Source:HGNC Symbol;Acc:HGNC:29427]	-	1	74	0.002106174	0.135805322
ENSG00000269893	2247.709195	299.8199064	2.905733321	8.14E-11	1.35E-08	SNHG8	4	118278709	118279823	+	923	lincRNA	small nucleolar RNA host gene 8 [Source:HGNC Symbol;Acc:HGNC:33098]	-	2080	324	71.97776218	9.76946528
ENSG00000131737	10528.54757	1447.302761	2.862753473	8.21E-11	1.35E-08	KRT34	17	41377650	41382403	-	1751	protein_coding	keratin 34 [Source:HGNC Symbol;Acc:HGNC:6452]	-	9743	1564	177.7228474	24.85868134
ENSG00000186480	612.7217895	4502.013148	-2.877030624	8.80E-11	1.44E-08	INSIG1	7	155297776	155310235	+	3650	protein_coding	insulin induced gene 1 [Source:HGNC Symbol;Acc:HGNC:6083]	-	567	4865	4.961658856	37.09517846
ENSG00000143367	986.6184473	126.7720788	2.958938761	9.33E-11	1.51E-08	TUFT1	1	151540305	151583583	+	3878	protein_coding	tuftelin 1 [Source:HGNC Symbol;Acc:HGNC:12422]	-	913	137	7.51968553	0.983196326
ENSG00000184992	49.71553036	435.8521499	-3.129086219	9.53E-11	1.54E-08	BRI3BP	12	124993700	125031231	+	6648	protein_coding	BRI3 binding protein [Source:HGNC Symbol;Acc:HGNC:14251]	-	46	471	0.221005727	1.971775114
ENSG00000126950	54.03803623	471.9423367	-3.123819301	9.60E-11	1.54E-08	TMEM35A	X	101078720	101096364	+	2571	protein_coding	transmembrane protein 35A [Source:HGNC Symbol;Acc:HGNC:25864]	-	50	510	0.621161649	5.520718258
ENSG00000162390	28.10299984	283.1628968	-3.327462728	9.74E-11	1.55E-08	ACOT11	1	54542257	54639192	+	9768	protein_coding	acyl-CoA thioesterase 11 [Source:HGNC Symbol;Acc:HGNC:18156]	-	26	306	0.085016731	0.871852988
ENSG00000135269	3927.002271	539.4957631	2.863438256	1.09E-10	1.71E-08	TES	7	116210493	116258783	+	4280	protein_coding	testin LIM domain protein [Source:HGNC Symbol;Acc:HGNC:14620]	-	3634	583	27.11926158	3.790986784
ENSG00000168497	11.89360959	156.3845429	-3.703815112	1.09E-10	1.71E-08	CAVIN2	2	191834302	191847255	-	3229	protein_coding	caveolae associated protein 2 [Source:HGNC Symbol;Acc:HGNC:10690]	-	11	169	0.10880813	1.456619582
ENSG00000170629	14.05485933	177.6685008	-3.649057169	1.27E-10	1.97E-08	DPY19L2P2	7	103175133	103280410	-	5580	transcribed_unprocessed_pseudogene	DPY19L2 pseudogene 2 [Source:HGNC Symbol;Acc:HGNC:21764]	-	13	192	0.074412494	0.957622881
ENSG00000130762	1.39E-17	55.51707494	-8.802590442	1.30E-10	2.01E-08	ARHGEF16	1	3454426	3481113	+	5563	protein_coding	Rho guanine nucleotide exchange factor 16 [Source:HGNC Symbol;Acc:HGNC:15515]	-	0	60	0	0.300171652
ENSG00000272975	76.73119075	1.844230228	5.281808458	1.31E-10	2.02E-08	MYHAS	17	10383144	10623886	+	2274	antisense	myosin heavy chain gene cluster antisense RNA [Source:HGNC Symbol;Acc:HGNC:50609]	-	71	2	0.997251262	0.024477498
ENSG00000102580	21335.88995	3038.047128	2.812011957	1.53E-10	2.34E-08	DNAJC3	13	95677139	95794989	+	5591	protein_coding	DnaJ heat shock protein family (Hsp40) member C3 [Source:HGNC Symbol;Acc:HGNC:9439]	-	19744	3283	112.7930541	16.34213806
ENSG00000155961	205.325716	19.42684198	3.3929262	1.56E-10	2.37E-08	RAB39B	X	155258241	155264589	-	3505	protein_coding	RAB39B, member RAS oncogene family [Source:HGNC Symbol;Acc:HGNC:16499]	-	190	21	1.731419422	0.166747279
ENSG00000146197	50.79615684	431.2252029	-3.08274341	1.60E-10	2.41E-08	SCUBE3	6	35214419	35253079	+	7356	protein_coding	signal peptide, CUB domain and EGF like domain containing 3 [Source:HGNC Symbol;Acc:HGNC:13655]	-	47	466	0.204076428	1.763078627
ENSG00000166473	5.409887377	106.4135088	-4.268617086	1.91E-10	2.85E-08	PKD1L2	16	81100875	81220370	-	18637	polymorphic_pseudogene	polycystin 1 like 2 (gene/pseudogene) [Source:HGNC Symbol;Acc:HGNC:21715]	-	5	115	0.008569011	0.171731246
ENSG00000137310	307.9852053	2213.525179	-2.844946047	1.97E-10	2.93E-08	TCF19	6	31158542	31167159	+	3538	protein_coding	transcription factor 19 [Source:HGNC Symbol;Acc:HGNC:11629]	Others	285	2392	2.572904921	18.81615281
ENSG00000070669	357.6940101	41.63622374	3.098760791	2.01E-10	2.97E-08	ASNS	7	97852118	97872542	-	4455	protein_coding	asparagine synthetase (glutamine-hydrolyzing) [Source:HGNC Symbol;Acc:HGNC:753]	-	331	45	2.373105203	0.281120353
ENSG00000164035	6.490501715	112.8912358	-4.096164358	2.12E-10	3.11E-08	EMCN	4	100395341	100880126	-	5243	protein_coding	endomucin [Source:HGNC Symbol;Acc:HGNC:16041]	-	6	122	0.036551744	0.647600921
ENSG00000174564	2101.824661	294.2675699	2.835881238	2.14E-10	3.12E-08	IL20RB	3	136946230	137011085	+	2473	protein_coding	interleukin 20 receptor subunit beta [Source:HGNC Symbol;Acc:HGNC:6004]	-	1945	318	25.12072652	3.578742808
ENSG00000178607	3905.389748	559.8543299	2.802049453	2.36E-10	3.43E-08	ERN1	17	64039142	64130819	-	10864	protein_coding	endoplasmic reticulum to nucleus signaling 1 [Source:HGNC Symbol;Acc:HGNC:3449]	-	3614	605	10.62515067	1.549862257
ENSG00000125968	1079.552299	7429.019797	-2.782606632	2.48E-10	3.58E-08	ID1	20	31605283	31606515	+	1233	protein_coding	inhibitor of DNA binding 1, HLH protein [Source:HGNC Symbol;Acc:HGNC:5360]	bHLH	999	8028	25.87850108	181.2056654
ENSG00000078081	73.48931165	1.844230228	5.219627394	2.50E-10	3.58E-08	LAMP3	3	183122213	183163839	-	3816	protein_coding	lysosomal associated membrane protein 3 [Source:HGNC Symbol;Acc:HGNC:14582]	-	68	2	0.569163777	0.014586433
ENSG00000144063	9.732362318	133.2498055	-3.759244179	2.91E-10	4.14E-08	MALL	2	110083870	110116566	-	3167	protein_coding	mal, T cell differentiation protein like [Source:HGNC Symbol;Acc:HGNC:6818]	-	9	144	0.090767663	1.265441035
ENSG00000135480	4108.547469	597.7952953	2.780630557	3.07E-10	4.34E-08	KRT7	12	52232520	52252186	+	4093	protein_coding	keratin 7 [Source:HGNC Symbol;Acc:HGNC:6445]	-	3802	646	29.66928457	4.392565619
ENSG00000130653	22.69986744	223.9379733	-3.295712139	3.12E-10	4.39E-08	PNPLA7	9	137459953	137550534	-	9976	protein_coding	patatin like phospholipase domain containing 7 [Source:HGNC Symbol;Acc:HGNC:24768]	-	21	242	0.067235643	0.675128451
ENSG00000140022	27.02237331	258.1773824	-3.250586325	3.23E-10	4.51E-08	STON2	14	81260656	81436465	-	7812	protein_coding	stonin 2 [Source:HGNC Symbol;Acc:HGNC:30652]	-	25	279	0.102214964	0.993961249
ENSG00000228495	111.311233	7.396712214	3.887765653	3.33E-10	4.63E-08	LINC01013	6	132131915	132169374	+	4206	lincRNA	long intergenic non-protein coding RNA 1013 [Source:HGNC Symbol;Acc:HGNC:48987]	-	103	8	0.782176318	0.052935644
ENSG00000225217	103.7468489	6.471311079	3.975582315	3.61E-10	4.99E-08	HSPA7	1	161606291	161608217	+	1927	unprocessed_pseudogene	heat shock protein family A (Hsp70) member 7 [Source:HGNC Symbol;Acc:HGNC:5240]	-	96	7	1.591205329	0.10109829
ENSG00000100867	71.32805889	2.769664096	4.622332868	3.88E-10	5.33E-08	DHRS2	14	23630115	23645639	+	7556	protein_coding	dehydrogenase/reductase 2 [Source:HGNC Symbol;Acc:HGNC:18349]	-	66	3	0.278990036	0.01104986
ENSG00000174804	153.4556571	1098.430959	-2.838614485	4.00E-10	5.46E-08	FZD4	11	86945679	86955391	-	7383	protein_coding	frizzled class receptor 4 [Source:HGNC Symbol;Acc:HGNC:4042]	-	142	1187	0.614316503	4.474508477
ENSG00000143786	98.34371741	730.1259793	-2.890770806	4.11E-10	5.58E-08	CNIH3	1	224434660	224740549	+	6386	protein_coding	cornichon family AMPA receptor auxiliary protein 3 [Source:HGNC Symbol;Acc:HGNC:26802]	-	91	789	0.45514438	3.43855182
ENSG00000165072	441.9828527	56.44246487	2.966179894	4.62E-10	6.24E-08	MAMDC2	9	70043581	70226970	+	3854	protein_coding	MAM domain containing 2 [Source:HGNC Symbol;Acc:HGNC:23673]	-	409	61	3.389598852	0.440499692
ENSG00000049249	70.24743251	2.769664096	4.600345277	4.85E-10	6.51E-08	TNFRSF9	1	7915894	7943165	-	6331	protein_coding	TNF receptor superfamily member 9 [Source:HGNC Symbol;Acc:HGNC:11924]	-	65	3	0.327927433	0.013187924
ENSG00000176595	525.1910689	69.39792264	2.917482945	5.20E-10	6.95E-08	KBTBD11	8	1973878	2006936	+	6710	protein_coding	kelch repeat and BTB domain containing 11 [Source:HGNC Symbol;Acc:HGNC:29104]	-	486	75	2.31339853	0.311075801
ENSG00000091129	527.3523212	70.32331241	2.904331579	5.89E-10	7.82E-08	NRCAM	7	108147623	108456717	-	8193	protein_coding	neuronal cell adhesion molecule [Source:HGNC Symbol;Acc:HGNC:7994]	-	488	76	1.90245141	0.258165451
ENSG00000162066	172.9069293	1194.671456	-2.787721106	6.39E-10	8.43E-08	AMDHD2	16	2520357	2531422	+	4366	protein_coding	amidohydrolase domain containing 2 [Source:HGNC Symbol;Acc:HGNC:24262]	-	160	1291	1.170504149	8.229434549
ENSG00000136244	2411.964373	361.8209972	2.736409296	6.67E-10	8.76E-08	IL6	7	22725884	22732002	+	2069	protein_coding	interleukin 6 [Source:HGNC Symbol;Acc:HGNC:6018]	-	2232	391	34.45644009	5.259491425
ENSG00000119283	1.087517574	58.29324469	-5.599159084	8.49E-10	1.11E-07	TRIM67	1	231162112	231221556	+	9326	protein_coding	tripartite motif containing 67 [Source:HGNC Symbol;Acc:HGNC:31859]	-	1	63	0.003424848	0.188006395
ENSG00000151012	6976.529337	1093.804012	2.673007013	1.01E-09	1.31E-07	SLC7A11	4	138164097	138242349	-	9645	protein_coding	solute carrier family 7 member 11 [Source:HGNC Symbol;Acc:HGNC:11059]	-	6456	1182	21.37952224	3.41069378
ENSG00000172197	11.89360959	136.9513635	-3.51255203	1.02E-09	1.31E-07	MBOAT1	6	20102145	20212399	-	1794	protein_coding	membrane bound O-acyltransferase domain containing 1 [Source:HGNC Symbol;Acc:HGNC:21579]	-	11	148	0.195842504	2.295972919
ENSG00000130766	8422.40716	1322.375192	2.67097847	1.02E-09	1.31E-07	SESN2	1	28259527	28282491	+	3453	protein_coding	sestrin 2 [Source:HGNC Symbol;Acc:HGNC:20746]	-	7794	1429	72.09423358	11.51763032
ENSG00000168078	247.4701381	1636.082197	-2.724347222	1.06E-09	1.35E-07	PBK	8	27809620	27838095	-	2165	protein_coding	PDZ binding kinase [Source:HGNC Symbol;Acc:HGNC:18282]	-	229	1768	3.378425044	22.72750932
ENSG00000168209	2402.238738	369.2241125	2.701370339	1.07E-09	1.35E-07	DDIT4	10	72273920	72276036	+	2058	protein_coding	DNA damage inducible transcript 4 [Source:HGNC Symbol;Acc:HGNC:24944]	-	2223	399	34.50092972	5.395789639
ENSG00000128165	2938.229321	455.2853274	2.689747338	1.12E-09	1.41E-07	ADM2	22	50481556	50486440	+	4276	protein_coding	adrenomedullin 2 [Source:HGNC Symbol;Acc:HGNC:28898]	-	2719	492	20.30992021	3.202247467
ENSG00000273179	30.26425291	258.1773824	-3.087797556	1.26E-09	1.58E-07	AC092535.4	4	1167778	1168174	+	397	antisense	novel transcript, antisense to SPON2	-	28	279	2.252704522	19.55875385
ENSG00000108639	850.4595489	125.8466893	2.755275533	1.28E-09	1.60E-07	SYNGR2	17	78168558	78173527	+	4074	protein_coding	synaptogyrin 2 [Source:HGNC Symbol;Acc:HGNC:11499]	-	787	136	6.170074585	0.929063436
ENSG00000068078	23.78049386	213.7586895	-3.161880168	1.29E-09	1.60E-07	FGFR3	4	1793293	1808872	+	4848	protein_coding	fibroblast growth factor receptor 3 [Source:HGNC Symbol;Acc:HGNC:3690]	-	22	231	0.144942843	1.326101766
ENSG00000170271	82.13432252	585.7652331	-2.832518447	1.30E-09	1.61E-07	FAXDC2	5	154818491	154859252	-	7222	protein_coding	fatty acid hydroxylase domain containing 2 [Source:HGNC Symbol;Acc:HGNC:1334]	-	76	633	0.336118808	2.439347713
ENSG00000085999	72.40868527	521.9133645	-2.847590376	1.31E-09	1.61E-07	RAD54L	1	46247688	46278473	+	3212	protein_coding	RAD54 like [Source:HGNC Symbol;Acc:HGNC:9826]	-	67	564	0.666248083	4.886872992
ENSG00000155660	72489.4912	11597.89901	2.643894448	1.32E-09	1.61E-07	PDIA4	7	149003062	149028641	-	3277	protein_coding	protein disulfide isomerase family A member 4 [Source:HGNC Symbol;Acc:HGNC:30167]	-	67081	12533	653.8223963	106.4402983
ENSG00000140403	853.7014274	126.7720788	2.750204924	1.37E-09	1.67E-07	DNAJA4	15	78264086	78282196	+	6591	protein_coding	DnaJ heat shock protein family (Hsp40) member A4 [Source:HGNC Symbol;Acc:HGNC:14885]	-	790	137	3.828357496	0.578491178
ENSG00000279881	1.087517574	56.44246487	-5.552717394	1.42E-09	1.72E-07	AC041040.1	8	48428143	48431041	-	2899	TEC	TEC	-	1	61	0.011017638	0.585610836
ENSG00000223804	73.48931165	3.695086296	4.265869313	1.44E-09	1.73E-07	AC244669.1	1	120267334	120341871	-	1107	transcribed_unprocessed_pseudogene	Poly [ADP-ribose] polymerase 8 (PARP8) pseudogene	-	68	4	1.96199546	0.100563378
ENSG00000079215	892.6039698	133.2498055	2.742660829	1.51E-09	1.80E-07	SLC1A3	5	36606355	36688334	+	6265	protein_coding	solute carrier family 1 member 3 [Source:HGNC Symbol;Acc:HGNC:10941]	-	826	144	4.211101198	0.639689027
ENSG00000100985	65.92492694	2.769664096	4.508882345	1.52E-09	1.81E-07	MMP9	20	46008908	46016561	+	2336	protein_coding	matrix metallopeptidase 9 [Source:HGNC Symbol;Acc:HGNC:7176]	-	61	3	0.834053104	0.035741757
ENSG00000008517	2820.441068	446.0314334	2.660340527	1.65E-09	1.95E-07	IL32	16	3065297	3082192	+	3209	protein_coding	interleukin 32 [Source:HGNC Symbol;Acc:HGNC:16830]	-	2610	482	25.97810671	4.180274547
ENSG00000006128	47.55427739	1.39E-17	8.579408402	1.68E-09	1.98E-07	TAC1	7	97731908	97740472	+	1888	protein_coding	tachykinin precursor 1 [Source:HGNC Symbol;Acc:HGNC:11517]	-	44	0	0.744367482	0
ENSG00000108932	515.4654332	73.09948166	2.815691236	1.73E-09	2.03E-07	SLC16A6	17	68267026	68291267	-	4061	protein_coding	solute carrier family 16 member 6 [Source:HGNC Symbol;Acc:HGNC:10927]	-	477	79	3.751648104	0.541404157
ENSG00000117479	1699.831724	267.4312766	2.667545972	1.96E-09	2.28E-07	SLC19A2	1	169463909	169486003	-	4423	protein_coding	solute carrier family 19 member 2 [Source:HGNC Symbol;Acc:HGNC:10938]	-	1573	289	11.35921944	1.81847941
ENSG00000007968	23.78049386	206.3555739	-3.111061182	2.29E-09	2.66E-07	E2F2	1	23506430	23531220	-	5457	protein_coding	E2F transcription factor 2 [Source:HGNC Symbol;Acc:HGNC:3114]	E2F	22	223	0.128767254	1.137308785
ENSG00000187180	55.11866269	0.918826821	5.717142256	2.40E-09	2.78E-07	LCE2C	1	152675295	152676574	+	614	protein_coding	late cornified envelope 2C [Source:HGNC Symbol;Acc:HGNC:29460]	-	51	1	2.653007704	0.045327223
ENSG00000234741	6444.861259	1059.564604	2.604525944	2.43E-09	2.80E-07	GAS5	1	173863900	173868882	-	3631	processed_transcript	growth arrest specific 5 [Source:HGNC Symbol;Acc:HGNC:16355]	-	5964	1145	52.46239247	8.776204256
ENSG00000165507	81.05369617	557.0781617	-2.779171915	2.58E-09	2.95E-07	DEPP1	10	44970981	44978810	-	2979	protein_coding	DEPP1, autophagy regulator [Source:HGNC Symbol;Acc:HGNC:23355]	-	75	602	0.804132225	5.624105679
ENSG00000111913	165.3425457	1062.340773	-2.682866203	2.65E-09	3.02E-07	RIPOR2	6	24804281	25042170	-	9536	protein_coding	RHO family interacting cell polarization regulator 2 [Source:HGNC Symbol;Acc:HGNC:13872]	-	153	1148	0.512462268	3.350449916
ENSG00000116133	1589.607854	9601.834092	-2.59455179	2.67E-09	3.02E-07	DHCR24	1	54849627	54887271	-	6290	protein_coding	24-dehydrocholesterol reductase [Source:HGNC Symbol;Acc:HGNC:2859]	-	1471	10376	7.469623867	45.90994815
ENSG00000173406	57.27991558	410.8666359	-2.840062014	2.67E-09	3.02E-07	DAB1	1	56994778	58546734	-	7548	protein_coding	DAB1, reelin adaptor protein [Source:HGNC Symbol;Acc:HGNC:2661]	-	53	444	0.224274907	1.637112646
ENSG00000110455	67.00555334	471.0169473	-2.811291056	2.72E-09	3.05E-07	ACCS	11	44065925	44084222	+	5826	protein_coding	1-aminocyclopropane-1-carboxylate synthase homolog (inactive) [Source:HGNC Symbol;Acc:HGNC:23989]	-	62	509	0.339905284	2.431502871
ENSG00000169116	130.7625059	12.02369665	3.4286643	2.76E-09	3.08E-07	PARM1	4	74933095	75050115	+	5034	protein_coding	prostate androgen-regulated mucin-like protein 1 [Source:HGNC Symbol;Acc:HGNC:24536]	-	121	13	0.767730625	0.071871652
ENSG00000144476	2469.237561	401.6127419	2.619787487	2.82E-09	3.14E-07	ACKR3	2	236567787	236582358	+	2258	protein_coding	atypical chemokine receptor 3 [Source:HGNC Symbol;Acc:HGNC:23692]	-	2285	434	32.3220556	5.349254695
ENSG00000152253	82.13432252	560.7797193	-2.769644414	2.84E-09	3.15E-07	SPC25	2	168834132	168913371	-	1841	protein_coding	SPC25, NDC80 kinetochore complex component [Source:HGNC Symbol;Acc:HGNC:24031]	-	76	606	1.318549717	9.161072503
ENSG00000183578	72.40868527	499.7040188	-2.784869928	2.93E-09	3.23E-07	TNFAIP8L3	15	51056598	51105276	-	2371	protein_coding	TNF alpha induced protein 8 like 3 [Source:HGNC Symbol;Acc:HGNC:20620]	-	67	540	0.902568048	6.338546643
ENSG00000240476	45.39302439	1.39E-17	8.51247379	3.09E-09	3.38E-07	LINC00973	3	98981058	98983096	+	962	lincRNA	long intergenic non-protein coding RNA 973 [Source:HGNC Symbol;Acc:HGNC:48868]	-	42	0	1.394475616	0
ENSG00000075643	1790.604322	290.5660122	2.622953978	3.21E-09	3.50E-07	MOCOS	18	36187519	36272157	+	6281	protein_coding	molybdenum cofactor sulfurase [Source:HGNC Symbol;Acc:HGNC:18234]	-	1657	314	8.426173964	1.391324201
ENSG00000213930	59.44116845	416.4189724	-2.80609616	3.60E-09	3.91E-07	GALT	9	34638133	34651035	+	4407	protein_coding	galactose-1-phosphate uridylyltransferase [Source:HGNC Symbol;Acc:HGNC:4135]	-	55	450	0.398617485	2.841822496
ENSG00000087494	102.6662226	8.322111422	3.603987878	3.90E-09	4.21E-07	PTHLH	12	27958084	27972705	-	3377	protein_coding	parathyroid hormone like hormone [Source:HGNC Symbol;Acc:HGNC:9607]	-	95	9	0.898523108	0.07417182
ENSG00000103710	2.168099858	60.14402446	-4.720738207	3.95E-09	4.25E-07	RASL12	15	65053337	65076690	-	2802	protein_coding	RAS like family 12 [Source:HGNC Symbol;Acc:HGNC:30289]	-	2	65	0.022798096	0.645613659
ENSG00000171345	4586.184238	769.9177234	2.574309986	3.98E-09	4.26E-07	KRT19	17	41523617	41528308	-	2336	protein_coding	keratin 19 [Source:HGNC Symbol;Acc:HGNC:6436]	-	4244	832	58.02821921	9.912380678
ENSG00000090520	11769.10642	1995.133282	2.560367572	4.00E-09	4.27E-07	DNAJB11	3	186567403	186585800	+	5731	protein_coding	DnaJ heat shock protein family (Hsp40) member B11 [Source:HGNC Symbol;Acc:HGNC:14889]	-	10891	2156	60.6979545	10.46997953
ENSG00000235947	44.31239789	1.39E-17	8.477804726	4.20E-09	4.44E-07	EGOT	3	4749192	4751590	-	1464	lincRNA	eosinophil granule ontogeny transcript [Source:HGNC Symbol;Acc:HGNC:37129]	-	41	0	0.894498231	0
ENSG00000077522	44.31239789	1.39E-17	8.477804726	4.20E-09	4.44E-07	ACTN2	1	236686454	236764631	+	5530	protein_coding	actinin alpha 2 [Source:HGNC Symbol;Acc:HGNC:164]	-	41	0	0.236807488	0
ENSG00000138587	31.34487945	246.1473198	-2.968570701	4.38E-09	4.61E-07	MNS1	15	56421544	56465137	-	2504	protein_coding	meiosis specific nuclear structural 1 [Source:HGNC Symbol;Acc:HGNC:29636]	-	29	266	0.369913669	2.956478988
ENSG00000139269	88.61808054	6.471311079	3.748467336	4.62E-09	4.84E-07	INHBE	12	57452323	57459280	+	3015	protein_coding	inhibin subunit beta E [Source:HGNC Symbol;Acc:HGNC:24029]	-	82	7	0.86868684	0.064615723
ENSG00000140450	4347.365853	744.9322097	2.544746135	5.77E-09	6.02E-07	ARRDC4	15	97960698	97973838	+	4072	protein_coding	arrestin domain containing 4 [Source:HGNC Symbol;Acc:HGNC:28087]	-	4023	805	31.55578362	5.501936778
ENSG00000116761	451.7084884	68.47253287	2.719415632	6.04E-09	6.28E-07	CTH	1	70411218	70439851	+	2414	protein_coding	cystathionine gamma-lyase [Source:HGNC Symbol;Acc:HGNC:2501]	-	418	74	5.530644226	0.85314321
ENSG00000116584	18405.23176	3198.139493	2.524761349	6.08E-09	6.29E-07	ARHGEF2	1	155946851	156007070	-	9135	protein_coding	Rho/Rac guanine nucleotide exchange factor 2 [Source:HGNC Symbol;Acc:HGNC:682]	-	17032	3456	59.55165054	10.52913434
ENSG00000162298	9404.696353	1631.45525	2.527124303	6.14E-09	6.32E-07	SYVN1	11	65121780	65134533	-	5496	protein_coding	synoviolin 1 [Source:HGNC Symbol;Acc:HGNC:20738]	-	8703	1763	50.57768714	8.927566068
ENSG00000226137	79.97306982	524.6895327	-2.712112474	6.25E-09	6.40E-07	BAIAP2-DT	17	81029130	81034881	-	4773	lincRNA	BAIAP2 divergent transcript [Source:HGNC Symbol;Acc:HGNC:44342]	-	74	567	0.495195844	3.306123778
ENSG00000092964	1254.613739	7236.538804	-2.527947114	6.30E-09	6.43E-07	DPYSL2	8	26514022	26658178	+	7305	protein_coding	dihydropyrimidinase like 2 [Source:HGNC Symbol;Acc:HGNC:3014]	-	1161	7820	5.076316662	29.79298496
ENSG00000162631	266.9214098	1588.887338	-2.573011729	6.43E-09	6.53E-07	NTNG1	1	107140007	107483458	+	9138	protein_coding	netrin G1 [Source:HGNC Symbol;Acc:HGNC:23319]	-	247	1717	0.863341278	5.229336947
ENSG00000117152	18.37736234	164.7130482	-3.155872549	6.66E-09	6.74E-07	RGS4	1	163068775	163076802	+	4836	protein_coding	regulator of G protein signaling 4 [Source:HGNC Symbol;Acc:HGNC:10000]	-	17	178	0.112279207	1.024380245
ENSG00000136999	383.6290386	2253.316923	-2.553906963	6.74E-09	6.78E-07	NOV	8	119416306	119424353	+	2673	protein_coding	nephroblastoma overexpressed [Source:HGNC Symbol;Acc:HGNC:7885]	-	355	2435	4.241955424	25.35289113
ENSG00000089041	21.61924106	181.3700586	-3.061742455	7.08E-09	7.10E-07	P2RX7	12	121132819	121188032	+	5546	protein_coding	purinergic receptor P2X 7 [Source:HGNC Symbol;Acc:HGNC:8537]	-	20	196	0.115182589	0.983566415
ENSG00000101310	7993.398568	1397.331733	2.51602062	7.15E-09	7.13E-07	SEC23B	20	18507482	18561415	+	4385	protein_coding	Sec23 homolog B, coat complex II component [Source:HGNC Symbol;Acc:HGNC:10702]	-	7397	1510	53.87939707	9.583735832
ENSG00000184792	907.7327363	149.9068165	2.597129802	7.39E-09	7.34E-07	OSBP2	22	30693782	30907824	+	6700	protein_coding	oxysterol binding protein 2 [Source:HGNC Symbol;Acc:HGNC:8504]	-	840	162	4.004434456	0.672926601
ENSG00000006652	6373.539932	1116.013357	2.513598094	7.54E-09	7.46E-07	IFRD1	7	112422968	112481017	+	7489	protein_coding	interferon related developmental regulator 1 [Source:HGNC Symbol;Acc:HGNC:5456]	-	5898	1206	25.15461321	4.481784413
ENSG00000166592	537.0779569	84.20415805	2.671243697	7.65E-09	7.54E-07	RRAD	16	66921679	66925644	-	1709	protein_coding	RRAD, Ras related glycolysis inhibitor and calcium channel regulator [Source:HGNC Symbol;Acc:HGNC:10446]	-	497	91	9.288616494	1.481927012
ENSG00000104043	71.32805889	466.3900003	-2.707017458	7.86E-09	7.71E-07	ATP8B4	15	49858238	50182817	-	10861	protein_coding	ATPase phospholipid transporting 8B4 (putative) [Source:HGNC Symbol;Acc:HGNC:13536]	-	66	504	0.194093427	1.291481553
ENSG00000217801	42.15114486	1.39E-17	8.405862448	7.89E-09	7.72E-07	AL390719.1	1	1059734	1069355	+	2171	transcribed_unprocessed_pseudogene	uncharacterized LOC100288175 [Source:NCBI gene;Acc:100288175]	-	39	0	0.573774826	0
ENSG00000186417	31.34487945	236.8934254	-2.913316783	8.25E-09	8.03E-07	GLDN	15	51341629	51408013	+	7144	protein_coding	gliomedin [Source:HGNC Symbol;Acc:HGNC:29514]	-	29	256	0.129656191	0.997300425
ENSG00000120742	16367.1708	2893.686383	2.499769627	8.33E-09	8.07E-07	SERP1	3	150541994	150603228	-	5747	protein_coding	stress associated endoplasmic reticulum protein 1 [Source:HGNC Symbol;Acc:HGNC:10759]	-	15146	3127	84.17700344	15.14307833
ENSG00000171848	452.7891146	2605.890281	-2.524562077	8.89E-09	8.58E-07	RRM2	2	10120698	10131419	+	5323	protein_coding	ribonucleotide reductase regulatory subunit M2 [Source:HGNC Symbol;Acc:HGNC:10452]	-	419	2816	2.514167818	14.72324941
ENSG00000139291	190.1969489	1129.894198	-2.569894879	9.28E-09	8.93E-07	TMEM19	12	71686087	71705046	+	6488	protein_coding	transmembrane protein 19 [Source:HGNC Symbol;Acc:HGNC:25605]	-	176	1221	0.866440078	5.237599752
ENSG00000213057	3.248680895	70.32331241	-4.387363155	9.81E-09	9.39E-07	C1orf220	1	178542752	178548889	+	2775	lincRNA	chromosome 1 open reading frame 220 (putative) [Source:HGNC Symbol;Acc:HGNC:33805]	-	3	76	0.034529872	0.76221605
ENSG00000213417	126.4400008	13.87448509	3.175735529	1.01E-08	9.59E-07	KRTAP2-4	17	41065116	41065879	-	764	protein_coding	keratin associated protein 2-4 [Source:HGNC Symbol;Acc:HGNC:18891]	-	117	15	4.891355288	0.546418488
ENSG00000105855	1282.71002	219.3110261	2.547416633	1.01E-08	9.59E-07	ITGB8	7	20330702	20415754	+	15156	protein_coding	integrin subunit beta 8 [Source:HGNC Symbol;Acc:HGNC:6163]	-	1187	237	2.501513371	0.435202352
ENSG00000243978	172.9069293	21.27762582	3.014717855	1.05E-08	9.92E-07	RTL9	X	110358816	110456334	+	5529	protein_coding	retrotransposon Gag like 9 [Source:HGNC Symbol;Acc:HGNC:29245]	-	160	23	0.924293926	0.115773385
ENSG00000127324	64.84430054	3.695086296	4.085622716	1.05E-08	9.92E-07	TSPAN8	12	71125085	71441898	-	2519	protein_coding	tetraspanin 8 [Source:HGNC Symbol;Acc:HGNC:11855]	-	60	4	0.76078123	0.044193593
ENSG00000186871	88.61808054	553.3766041	-2.641011855	1.06E-08	9.93E-07	ERCC6L	X	72204657	72239047	-	4364	protein_coding	ERCC excision repair 6 like, spindle assembly checkpoint helicase [Source:HGNC Symbol;Acc:HGNC:20794]	-	82	598	0.6001583	3.813677167
ENSG00000101265	959.6027928	162.8622693	2.557803156	1.10E-08	1.03E-06	RASSF2	20	4780023	4823645	-	5759	protein_coding	Ras association domain family member 2 [Source:HGNC Symbol;Acc:HGNC:9883]	-	888	176	4.924958706	0.850536731
ENSG00000139146	339.3233649	51.81551506	2.708065331	1.20E-08	1.11E-06	SINHCAF	12	31280584	31327058	-	5748	protein_coding	SIN3-HDAC complex associated factor [Source:HGNC Symbol;Acc:HGNC:30702]	-	314	56	1.744815838	0.271143222
ENSG00000168874	1003.908466	5592.121853	-2.47763244	1.21E-08	1.12E-06	ATOH8	2	85751344	85788066	+	6076	protein_coding	atonal bHLH transcription factor 8 [Source:HGNC Symbol;Acc:HGNC:24126]	bHLH	929	6043	4.88353894	27.67975958
ENSG00000172575	70.24743251	4.62049966	3.888387865	1.21E-08	1.12E-06	RASGRP1	15	38488103	38565575	-	6097	protein_coding	RAS guanyl releasing protein 1 [Source:HGNC Symbol;Acc:HGNC:9878]	-	65	5	0.340513134	0.02282345
ENSG00000152952	13750.97483	2482.813492	2.469422423	1.22E-08	1.12E-06	PLOD2	3	146069440	146163653	-	7646	protein_coding	procollagen-lysine,2-oxoglutarate 5-dioxygenase 2 [Source:HGNC Symbol;Acc:HGNC:9082]	-	12725	2683	53.15696826	9.76593577
ENSG00000120437	164.2619195	964.2494967	-2.552569233	1.33E-08	1.22E-06	ACAT2	6	159760328	159779055	+	4299	protein_coding	acetyl-CoA acetyltransferase 2 [Source:HGNC Symbol;Acc:HGNC:94]	-	152	1042	1.129309155	6.745711424
ENSG00000010438	298.2595695	44.41239438	2.743857637	1.34E-08	1.22E-06	PRSS3	9	33750466	33799231	+	1664	protein_coding	serine protease 3 [Source:HGNC Symbol;Acc:HGNC:9486]	-	276	48	5.297762273	0.802814855
ENSG00000276809	56.19928913	1.844230228	4.833355657	1.37E-08	1.25E-06	AL138955.1	13	95744726	95745765	+	1040	sense_intronic	novel transcript, sense intronic to DNAJC3	-	52	2	1.597006598	0.05352099
ENSG00000221926	1121.696719	194.3255111	2.528315652	1.41E-08	1.27E-06	TRIM16	17	15627960	15684311	-	5640	protein_coding	tripartite motif containing 16 [Source:HGNC Symbol;Acc:HGNC:17241]	-	1038	210	5.878343437	1.036257473
ENSG00000159167	399.8384315	2236.659913	-2.483516006	1.55E-08	1.40E-06	STC1	8	23841915	23854807	-	4149	protein_coding	stanniocalcin 1 [Source:HGNC Symbol;Acc:HGNC:11373]	-	370	2417	2.848360768	16.21289986
ENSG00000133816	7820.49838	1431.571141	2.449551043	1.61E-08	1.45E-06	MICAL2	11	12094008	12359144	+	20191	protein_coding	microtubule associated monooxygenase, calponin and LIM domain containing 2 [Source:HGNC Symbol;Acc:HGNC:24693]	-	7237	1547	11.44820638	2.132357262
ENSG00000256616	6.490501715	86.05493737	-3.705081803	1.68E-08	1.50E-06	AP002414.2	18	12073232	12076654	-	3423	transcribed_processed_pseudogene	G protein-coupled receptor 125 (GPR125) pseudogene	-	6	93	0.055986209	0.7561423
ENSG00000151014	675.398108	114.7420149	2.555951296	1.69E-08	1.51E-06	NOCT	4	139015789	139045939	+	2504	protein_coding	nocturnin [Source:HGNC Symbol;Acc:HGNC:14254]	Others	625	124	7.972277348	1.37820825
ENSG00000023608	2865.827367	520.0625857	2.461890867	1.81E-08	1.61E-06	SNAPC1	14	61762357	61796428	+	2656	protein_coding	small nuclear RNA activating complex polypeptide 1 [Source:HGNC Symbol;Acc:HGNC:11134]	-	2652	562	31.89202936	5.888921016
ENSG00000189057	128.6012533	751.4099355	-2.545624859	1.87E-08	1.66E-06	FAM111B	11	59107185	59127410	+	3863	protein_coding	family with sequence similarity 111 member B [Source:HGNC Symbol;Acc:HGNC:24200]	-	119	812	0.983918122	5.850039597
ENSG00000120053	4097.741207	750.4845461	2.448724535	1.89E-08	1.67E-06	GOT1	10	99396870	99431569	-	3369	protein_coding	glutamic-oxaloacetic transaminase 1 [Source:HGNC Symbol;Acc:HGNC:4432]	-	3792	811	35.95042458	6.69957615
ENSG00000169594	1600.414115	287.789844	2.474807961	1.96E-08	1.72E-06	BNC1	15	83255903	83284714	-	4795	protein_coding	basonuclin 1 [Source:HGNC Symbol;Acc:HGNC:1081]	Others	1481	311	9.865137736	1.80509167
ENSG00000162687	131.8431321	15.72527186	3.056988769	2.25E-08	1.97E-06	KCNT2	1	196225779	196609225	-	7100	protein_coding	potassium sodium-activated channel subfamily T member 2 [Source:HGNC Symbol;Acc:HGNC:18866]	-	122	17	0.548830437	0.066637402
ENSG00000165495	114.5531118	12.02369665	3.237915901	2.30E-08	2.01E-06	PKNOX2	11	125164687	125433389	+	6538	protein_coding	PBX/knotted 1 homeobox 2 [Source:HGNC Symbol;Acc:HGNC:16714]	Homeobox	106	13	0.517842458	0.055338314
ENSG00000163815	47.55427739	309.0738006	-2.697342757	2.31E-08	2.01E-06	CLEC3B	3	45001548	45036071	+	1105	protein_coding	C-type lectin domain family 3 member B [Source:HGNC Symbol;Acc:HGNC:11891]	-	44	334	1.271824259	8.412240365
ENSG00000179071	4.329279038	72.17409192	-4.023148935	2.41E-08	2.07E-06	CCDC89	11	85684866	85686277	-	1412	protein_coding	coiled-coil domain containing 89 [Source:HGNC Symbol;Acc:HGNC:26762]	-	4	78	0.09048196	1.537401819
ENSG00000142677	4.329279038	72.17409192	-4.023148935	2.41E-08	2.07E-06	IL22RA1	1	24119771	24143121	-	2798	protein_coding	interleukin 22 receptor subunit alpha 1 [Source:HGNC Symbol;Acc:HGNC:13700]	-	4	78	0.045661375	0.775843949
ENSG00000214402	4.329279038	72.17409192	-4.023148935	2.41E-08	2.07E-06	LCNL1	9	136981904	136986410	+	4052	protein_coding	lipocalin like 1 [Source:HGNC Symbol;Acc:HGNC:34436]	-	4	78	0.031530239	0.535738245
ENSG00000006025	17.29673631	146.2052585	-3.070913318	2.42E-08	2.07E-06	OSBPL7	17	47807372	47821834	-	6572	protein_coding	oxysterol binding protein like 7 [Source:HGNC Symbol;Acc:HGNC:16387]	-	16	158	0.077760516	0.669093817
ENSG00000118503	7043.52816	1319.599024	2.416079718	2.44E-08	2.08E-06	TNFAIP3	6	137867188	137883312	+	5051	protein_coding	TNF alpha induced protein 3 [Source:HGNC Symbol;Acc:HGNC:11896]	-	6518	1426	41.21674523	7.857233174
ENSG00000138449	42.15114486	281.312118	-2.735169313	2.47E-08	2.10E-06	SLC40A1	2	189560579	189583758	-	4330	protein_coding	solute carrier family 40 member 1 [Source:HGNC Symbol;Acc:HGNC:10909]	-	39	304	0.287682482	1.953948765
ENSG00000100505	11.89360959	112.8912358	-3.234115494	2.64E-08	2.24E-06	TRIM9	14	50975262	51096061	-	8945	protein_coding	tripartite motif containing 9 [Source:HGNC Symbol;Acc:HGNC:16288]	-	11	122	0.039277971	0.379583189
ENSG00000178726	617.0442943	3309.18622	-2.422811995	2.81E-08	2.37E-06	THBD	20	23045633	23049741	-	4109	protein_coding	thrombomodulin [Source:HGNC Symbol;Acc:HGNC:11784]	-	571	3576	4.438504588	24.22082063
ENSG00000126860	5.409887377	77.72643027	-3.816067099	2.93E-08	2.47E-06	EVI2A	17	31317560	31321884	-	2071	protein_coding	ecotropic viral integration site 2A [Source:HGNC Symbol;Acc:HGNC:3499]	-	5	84	0.077112825	1.128825137
ENSG00000163207	39.98989181	261.8789401	-2.707666393	2.97E-08	2.48E-06	IVL	1	152908545	152911886	+	2153	protein_coding	involucrin [Source:HGNC Symbol;Acc:HGNC:6187]	-	37	283	0.548901478	3.658220594
ENSG00000165480	130.7625059	740.3052627	-2.500126334	3.08E-08	2.57E-06	SKA3	13	21153595	21176602	-	3048	protein_coding	spindle and kinetochore associated complex subunit 3 [Source:HGNC Symbol;Acc:HGNC:20262]	-	121	800	1.267964556	7.304702095
ENSG00000240386	703.4943886	123.9959103	2.502965949	3.18E-08	2.64E-06	LCE1F	1	152776372	152776728	+	357	protein_coding	late cornified envelope 1F [Source:HGNC Symbol;Acc:HGNC:29467]	-	651	134	58.24377006	10.44633784
ENSG00000133794	1400.498273	258.1773824	2.438895911	3.34E-08	2.77E-06	ARNTL	11	13276652	13387266	+	6726	protein_coding	aryl hydrocarbon receptor nuclear translocator like [Source:HGNC Symbol;Acc:HGNC:701]	bHLH	1296	279	6.154387605	1.154449194
ENSG00000180660	292.8564385	46.26317468	2.658761116	3.48E-08	2.87E-06	MAB21L1	13	35474182	35477209	-	3028	protein_coding	mab-21 like 1 [Source:HGNC Symbol;Acc:HGNC:6757]	-	271	50	2.858578522	0.459559362
ENSG00000228589	479.8047692	82.35337872	2.540610775	3.64E-08	3.00E-06	SPCS2P4	1	28095742	28096422	-	681	processed_pseudogene	signal peptidase complex subunit 2 pseudogene 4 [Source:HGNC Symbol;Acc:HGNC:45237]	-	444	89	20.82440322	3.637226774
ENSG00000100297	528.4329474	2796.520496	-2.403586308	3.68E-08	3.02E-06	MCM5	22	35400063	35425430	+	7338	protein_coding	minichromosome maintenance complex component 5 [Source:HGNC Symbol;Acc:HGNC:6948]	-	489	3022	2.128471591	11.46157333
ENSG00000185567	1793.846201	9334.396557	-2.379425986	3.73E-08	3.04E-06	AHNAK2	14	104937244	104978357	-	18771	protein_coding	AHNAK nucleoprotein 2 [Source:HGNC Symbol;Acc:HGNC:20125]	-	1660	10087	2.824602795	14.9555399
ENSG00000239467	116.7143644	12.94909111	3.158995691	3.74E-08	3.04E-06	AC007405.3	2	170771113	170778148	+	967	lincRNA	glutamate rich 2 [Source:NCBI gene;Acc:285141]	-	108	14	3.567253622	0.402929483
ENSG00000143891	82.13432252	482.1216201	-2.551662288	3.80E-08	3.08E-06	GALM	2	38665910	38741237	+	2790	protein_coding	galactose mutarotase [Source:HGNC Symbol;Acc:HGNC:24063]	-	76	521	0.870053774	5.197099177
ENSG00000151692	165.3425457	908.7261329	-2.457567096	4.11E-08	3.32E-06	RNF144A	2	6917392	7068286	+	6473	protein_coding	ring finger protein 144A [Source:HGNC Symbol;Acc:HGNC:20457]	-	153	982	0.754957545	4.222147151
ENSG00000139209	17.29673631	141.578311	-3.024560564	4.21E-08	3.39E-06	SLC38A4	12	46764761	46832408	-	4145	protein_coding	solute carrier family 38 member 4 [Source:HGNC Symbol;Acc:HGNC:14679]	-	16	153	0.123291221	1.027293122
ENSG00000071537	44771.42981	8716.236443	2.360783291	4.37E-08	3.51E-06	SEL1L	14	81471549	81533861	-	9559	protein_coding	SEL1L, ERAD E3 ligase adaptor subunit [Source:HGNC Symbol;Acc:HGNC:10717]	-	41431	9419	138.436197	27.42330664
ENSG00000104881	668.9143509	120.2943521	2.473937834	4.52E-08	3.62E-06	PPP1R13L	19	45379634	45406349	-	5032	protein_coding	protein phosphatase 1 regulatory subunit 13 like [Source:HGNC Symbol;Acc:HGNC:18838]	-	619	130	3.929042466	0.719002176
ENSG00000101333	2179.629746	415.493583	2.390808629	4.55E-08	3.63E-06	PLCB4	20	9068763	9481242	+	6900	protein_coding	phospholipase C beta 4 [Source:HGNC Symbol;Acc:HGNC:9059]	-	2017	449	9.336702345	1.811026207
ENSG00000109674	84.29557521	487.6739566	-2.530758977	4.57E-08	3.63E-06	NEIL3	4	177309836	177362943	+	2959	protein_coding	nei like DNA glycosylase 3 [Source:HGNC Symbol;Acc:HGNC:24573]	-	78	527	0.841950082	4.95670571
ENSG00000237649	413.8865719	2170.031877	-2.390085061	4.66E-08	3.69E-06	KIFC1	6	33391536	33409924	+	3345	protein_coding	kinesin family member C1 [Source:HGNC Symbol;Acc:HGNC:6389]	-	383	2345	3.657121239	19.51076103
ENSG00000186638	61.6024213	368.2987231	-2.577571607	4.73E-08	3.73E-06	KIF24	9	34252381	34311371	-	6131	protein_coding	kinesin family member 24 [Source:HGNC Symbol;Acc:HGNC:19916]	-	57	398	0.296947891	1.806671695
ENSG00000131018	9968.783216	1947.013033	2.356074966	4.87E-08	3.83E-06	SYNE1	6	152121684	152637801	-	46064	protein_coding	spectrin repeat containing nuclear envelope protein 1 [Source:HGNC Symbol;Acc:HGNC:17089]	-	9225	2104	6.396485703	1.271193234
ENSG00000271503	130.7625059	16.65066476	2.963293858	4.92E-08	3.86E-06	CCL5	17	35871491	35880793	-	1512	protein_coding	C-C motif chemokine ligand 5 [Source:HGNC Symbol;Acc:HGNC:10632]	-	121	18	2.556055534	0.331320416
ENSG00000162063	201.0032111	1081.77395	-2.427437286	5.00E-08	3.91E-06	CCNF	16	2429394	2458854	+	6309	protein_coding	cyclin F [Source:HGNC Symbol;Acc:HGNC:1591]	-	186	1169	0.941649159	5.156814014
ENSG00000135315	65.92492694	387.7319007	-2.554072673	5.05E-08	3.93E-06	CEP162	6	84124241	84227635	-	5474	protein_coding	centrosomal protein 162 [Source:HGNC Symbol;Acc:HGNC:21107]	-	61	419	0.355927667	2.13028012
ENSG00000176697	811.5570065	149.9068165	2.435576852	5.10E-08	3.96E-06	BDNF	11	27654893	27722058	-	7740	protein_coding	brain derived neurotrophic factor [Source:HGNC Symbol;Acc:HGNC:1033]	-	751	162	3.09910066	0.582507523
ENSG00000113070	404.1609362	69.39792264	2.539667394	5.12E-08	3.96E-06	HBEGF	5	140332843	140346631	-	3018	protein_coding	heparin binding EGF like growth factor [Source:HGNC Symbol;Acc:HGNC:3059]	-	374	75	3.958121059	0.691623136
ENSG00000167842	2609.718963	504.3309658	2.371142557	5.38E-08	4.15E-06	MIS12	17	5486285	5490814	+	3157	protein_coding	MIS12, kinetochore complex component [Source:HGNC Symbol;Acc:HGNC:24967]	-	2415	545	24.43313864	4.804513356
ENSG00000168778	137.2462634	751.4099355	-2.451845926	5.45E-08	4.19E-06	TCTN2	12	123671113	123708403	+	5106	protein_coding	tectonic family member 2 [Source:HGNC Symbol;Acc:HGNC:25774]	-	127	812	0.794437282	4.425911274
ENSG00000111788	19.4579885	148.981427	-2.929249167	5.55E-08	4.25E-06	AC009533.1	12	9277235	9313241	+	3158	unprocessed_pseudogene	DEAD/H (Asp-Glu-Ala-Asp/His) box polypeptide like pseudogene	-	18	161	0.182052684	1.41886552
ENSG00000173276	2582.703309	500.6294082	2.366755707	5.63E-08	4.30E-06	ZBTB21	21	41986831	42010387	-	8062	protein_coding	zinc finger and BTB domain containing 21 [Source:HGNC Symbol;Acc:HGNC:13083]	ZBTB	2390	541	9.468731754	1.867591789
ENSG00000169583	33.50613255	221.161805	-2.718390959	5.72E-08	4.35E-06	CLIC3	9	136994635	136996803	-	1177	protein_coding	chloride intracellular channel 3 [Source:HGNC Symbol;Acc:HGNC:2064]	-	31	239	0.841243918	5.65130729
ENSG00000244537	36.7480122	1.39E-17	8.208548466	5.79E-08	4.39E-06	KRTAP4-2	17	41177446	41178208	-	763	protein_coding	keratin associated protein 4-2 [Source:HGNC Symbol;Acc:HGNC:18900]	-	34	0	1.423282421	0
ENSG00000112715	13162.03356	2600.337945	2.339551682	5.83E-08	4.41E-06	VEGFA	6	43770184	43786487	+	14431	protein_coding	vascular endothelial growth factor A [Source:HGNC Symbol;Acc:HGNC:12680]	-	12180	2810	26.95799372	5.419227434
ENSG00000160886	89.69870687	504.3309658	-2.489691175	6.08E-08	4.57E-06	LY6K	8	142700111	142705127	+	4049	protein_coding	lymphocyte antigen 6 family member K [Source:HGNC Symbol;Acc:HGNC:24225]	-	83	545	0.654737208	3.746072775
ENSG00000232956	863.427063	161.0114903	2.421935293	6.09E-08	4.57E-06	SNHG15	7	44983023	44986961	-	3647	lincRNA	small nucleolar RNA host gene 15 [Source:HGNC Symbol;Acc:HGNC:27797]	-	799	174	6.997577582	1.327825393
ENSG00000172731	37.82863874	239.6695937	-2.659794235	6.77E-08	5.07E-06	LRRC20	10	70298970	70382650	-	3625	protein_coding	leucine rich repeat containing 20 [Source:HGNC Symbol;Acc:HGNC:23421]	-	35	259	0.308387481	1.988470891
ENSG00000164379	225.857614	1180.790615	-2.385674811	6.97E-08	5.20E-06	FOXQ1	6	1312440	1314748	+	2309	protein_coding	forkhead box Q1 [Source:HGNC Symbol;Acc:HGNC:20951]	Fork	209	1276	2.891073011	15.3799253
ENSG00000184205	6083.932117	1212.253855	2.327184421	7.14E-08	5.31E-06	TSPYL2	X	53082367	53088540	+	4948	protein_coding	TSPY like 2 [Source:HGNC Symbol;Acc:HGNC:24358]	-	5630	1310	36.34255113	7.368330361
ENSG00000136689	224.7769878	35.15849108	2.671943041	7.16E-08	5.31E-06	IL1RN	2	113107214	113134016	+	3256	protein_coding	interleukin 1 receptor antagonist [Source:HGNC Symbol;Acc:HGNC:6000]	-	208	38	2.040401551	0.324807976
ENSG00000115525	38.90926528	243.3711515	-2.641383169	7.26E-08	5.37E-06	ST3GAL5	2	85837120	85905199	-	16318	protein_coding	ST3 beta-galactoside alpha-2,3-sialyltransferase 5 [Source:HGNC Symbol;Acc:HGNC:10872]	-	36	263	0.070464809	0.448555622
ENSG00000157368	339.3233649	58.29324469	2.538524956	7.44E-08	5.48E-06	IL34	16	70579895	70660682	+	2233	protein_coding	interleukin 34 [Source:HGNC Symbol;Acc:HGNC:28529]	-	314	63	4.491357563	0.785198228
ENSG00000234616	201.0032111	1054.012268	-2.38993448	7.67E-08	5.64E-06	JRK	8	142657460	142681968	-	11229	protein_coding	Jrk helix-turn-helix protein [Source:HGNC Symbol;Acc:HGNC:6199]	-	186	1139	0.529064435	2.822995117
ENSG00000182013	34.5867591	222.0871944	-2.678774783	7.70E-08	5.64E-06	PNMA8A	19	46466491	46471563	-	3696	protein_coding	PNMA family member 8A [Source:HGNC Symbol;Acc:HGNC:25578]	-	32	240	0.276537939	1.807202271
ENSG00000184557	331.7589815	1697.157897	-2.354512091	7.89E-08	5.76E-06	SOCS3	17	78356778	78360077	-	2734	protein_coding	suppressor of cytokine signaling 3 [Source:HGNC Symbol;Acc:HGNC:19391]	-	307	1834	3.586547372	18.66931166
ENSG00000176971	3388.850436	674.6026155	2.328456465	8.13E-08	5.91E-06	FIBIN	11	26994184	26996121	+	1938	protein_coding	fin bud initiation factor homolog [Source:HGNC Symbol;Acc:HGNC:33747]	-	3136	729	51.68434151	10.46890455
ENSG00000258183	35.66738565	1.39E-17	8.165627525	8.20E-08	5.95E-06	LINC02392	12	90280894	90300340	+	1122	lincRNA	long intergenic non-protein coding RNA 2392 [Source:HGNC Symbol;Acc:HGNC:53319]	-	33	0	0.939415646	0
ENSG00000235513	110.2306067	13.87448509	2.978005057	8.48E-08	6.13E-06	AL035681.1	22	41209122	41217627	-	2500	antisense	novel transcript, antisense to L3MBTL2	-	102	15	1.303157384	0.16698549
ENSG00000167513	149.1331521	789.3509008	-2.403165008	8.80E-08	6.35E-06	CDT1	16	88803213	88809258	+	3336	protein_coding	chromatin licensing and DNA replication factor 1 [Source:HGNC Symbol;Acc:HGNC:24576]	-	138	853	1.321264452	7.116238153
ENSG00000185813	225.857614	1160.432048	-2.360586502	9.28E-08	6.67E-06	PCYT2	17	81900965	81911464	-	6897	protein_coding	phosphate cytidylyltransferase 2, ethanolamine [Source:HGNC Symbol;Acc:HGNC:8756]	-	209	1254	0.967882787	5.06016636
ENSG00000004478	6269.799819	1270.553386	2.302840909	9.46E-08	6.76E-06	FKBP4	12	2794953	2805423	+	5180	protein_coding	FK506 binding protein 4 [Source:HGNC Symbol;Acc:HGNC:3720]	-	5802	1373	35.77541422	7.376804299
ENSG00000062282	19.4579885	144.3544795	-2.883773153	9.46E-08	6.76E-06	DGAT2	11	75759512	75801535	+	7905	protein_coding	diacylglycerol O-acyltransferase 2 [Source:HGNC Symbol;Acc:HGNC:16940]	-	18	156	0.072728953	0.549224888
ENSG00000163376	225.857614	36.08388158	2.641514568	9.55E-08	6.80E-06	KBTBD8	3	66998307	67011210	+	4736	protein_coding	kelch repeat and BTB domain containing 8 [Source:HGNC Symbol;Acc:HGNC:30691]	-	209	39	1.409520182	0.229181943
ENSG00000145861	25.94174681	173.9669429	-2.740008431	9.65E-08	6.85E-06	C1QTNF2	5	160347751	160370641	-	2414	protein_coding	C1q and TNF related 2 [Source:HGNC Symbol;Acc:HGNC:14325]	-	24	188	0.317548951	2.167444912
ENSG00000136997	6858.741084	1396.406344	2.296114566	1.01E-07	7.18E-06	MYC	8	127735434	127741434	+	3001	protein_coding	MYC proto-oncogene, bHLH transcription factor [Source:HGNC Symbol;Acc:HGNC:7553]	bHLH	6347	1509	67.55215515	13.99428547
ENSG00000184368	16.21611043	128.6228579	-2.978662852	1.04E-07	7.31E-06	MAP7D2	X	20006713	20116917	-	4376	protein_coding	MAP7 domain containing 2 [Source:HGNC Symbol;Acc:HGNC:25899]	-	15	139	0.109483999	0.884025864
ENSG00000174059	56.19928913	326.6561995	-2.536703789	1.05E-07	7.40E-06	CD34	1	207880972	207911402	-	9219	protein_coding	CD34 molecule [Source:HGNC Symbol;Acc:HGNC:1662]	-	52	353	0.180159113	1.065659289
ENSG00000115252	74.56993802	413.6428042	-2.469896781	1.10E-07	7.74E-06	PDE1A	2	182140036	182523192	-	6322	protein_coding	phosphodiesterase 1A [Source:HGNC Symbol;Acc:HGNC:8774]	-	69	447	0.348603149	1.967798006
ENSG00000074935	2019.697072	405.3142995	2.316644357	1.11E-07	7.74E-06	TUBE1	6	112070777	112087529	-	6973	protein_coding	tubulin epsilon 1 [Source:HGNC Symbol;Acc:HGNC:20775]	-	1869	438	8.561036376	1.748163023
ENSG00000173540	4585.103612	936.4878148	2.291457691	1.12E-07	7.81E-06	GMPPB	3	49716844	49723951	-	6742	protein_coding	GDP-mannose pyrophosphorylase B [Source:HGNC Symbol;Acc:HGNC:22932]	-	4243	1012	20.10115395	4.177526841
ENSG00000172716	7165.638918	1470.437496	2.284745219	1.15E-07	8.02E-06	SLFN11	17	35350305	35373701	-	5982	protein_coding	schlafen family member 11 [Source:HGNC Symbol;Acc:HGNC:26633]	-	6631	1589	35.40538534	7.392732181
ENSG00000125414	71.32805889	6.471311079	3.435800565	1.16E-07	8.05E-06	MYH2	17	10521148	10549957	-	6623	protein_coding	myosin heavy chain 2 [Source:HGNC Symbol;Acc:HGNC:7572]	-	66	7	0.31829212	0.02941513
ENSG00000273062	1.39E-17	33.30770995	-8.067777211	1.17E-07	8.07E-06	AL449106.1	1	178724306	178726285	-	1980	antisense	novel transcript, antisense to RALGPS2	-	0	36	0	0.506016636
ENSG00000188517	54.03803623	3.695086296	3.823141745	1.17E-07	8.08E-06	COL25A1	4	108808725	109302752	-	8744	protein_coding	collagen type XXV alpha 1 chain [Source:HGNC Symbol;Acc:HGNC:18603]	-	50	4	0.182640279	0.012731434
ENSG00000182667	1452.368329	290.5660122	2.320936897	1.21E-07	8.32E-06	NTM	11	131370478	132336822	+	6956	protein_coding	neurotrimin [Source:HGNC Symbol;Acc:HGNC:17941]	-	1344	314	6.171296343	1.256312148
ENSG00000138759	692.6881268	3398.948991	-2.294620923	1.21E-07	8.32E-06	FRAS1	4	78057570	78544269	+	18960	protein_coding	Fraser extracellular matrix complex subunit 1 [Source:HGNC Symbol;Acc:HGNC:19185]	-	641	3673	1.079832521	5.39150584
ENSG00000118193	213.9707257	1088.251676	-2.345905799	1.22E-07	8.33E-06	KIF14	1	200551497	200620734	-	7277	protein_coding	kinesin family member 14 [Source:HGNC Symbol;Acc:HGNC:19181]	-	198	1176	0.86905952	4.497616603
ENSG00000107249	1647.961667	331.2831466	2.3140793	1.25E-07	8.54E-06	GLIS3	9	3824127	4348392	-	11826	protein_coding	GLIS family zinc finger 3 [Source:HGNC Symbol;Acc:HGNC:28510]	zf-C2H2	1525	358	4.118780759	0.84250529
ENSG00000164181	152.3750309	22.20301751	2.771430558	1.30E-07	8.81E-06	ELOVL7	5	60751791	60844389	-	4576	protein_coding	ELOVL fatty acid elongase 7 [Source:HGNC Symbol;Acc:HGNC:26292]	-	141	24	0.984169276	0.145966337
ENSG00000126217	127.5206271	17.57605739	2.849670081	1.32E-07	8.92E-06	MCF2L	13	112894378	113099739	+	23148	protein_coding	MCF.2 cell line derived transforming sequence like [Source:HGNC Symbol;Acc:HGNC:14576]	-	118	19	0.162819059	0.022843761
ENSG00000122035	8.651740227	85.12954772	-3.281288028	1.38E-07	9.34E-06	RASL11A	13	27270327	27273690	+	1624	protein_coding	RAS like family 11 member A [Source:HGNC Symbol;Acc:HGNC:23802]	-	8	92	0.157340552	1.576628189
ENSG00000102384	117.7949906	614.4523045	-2.381886993	1.39E-07	9.34E-06	CENPI	X	101098218	101163681	+	4321	protein_coding	centromere protein I [Source:HGNC Symbol;Acc:HGNC:3968]	-	109	664	0.805710341	4.276724727
ENSG00000134222	114.5531118	599.6460741	-2.386925503	1.41E-07	9.44E-06	PSRC1	1	109279556	109283186	-	2855	protein_coding	proline and serine rich coiled-coil 1 [Source:HGNC Symbol;Acc:HGNC:24472]	-	106	648	1.185868297	6.31678911
ENSG00000233476	73.48931165	402.5381313	-2.451675551	1.41E-07	9.44E-06	EEF1A1P6	7	22510616	22511999	-	1384	processed_pseudogene	eukaryotic translation elongation factor 1 alpha 1 pseudogene 6 [Source:HGNC Symbol;Acc:HGNC:3201]	-	68	435	1.569312842	8.747433538
ENSG00000100302	3.248680895	58.29324469	-4.117242063	1.42E-07	9.45E-06	RASD2	22	35540868	35554001	+	3412	protein_coding	RASD family member 2 [Source:HGNC Symbol;Acc:HGNC:18229]	-	3	63	0.028083352	0.513876801
ENSG00000144395	36.7480122	223.0125839	-2.597612107	1.45E-07	9.68E-06	CCDC150	2	196639554	196763490	+	9683	protein_coding	coiled-coil domain containing 150 [Source:HGNC Symbol;Acc:HGNC:26834]	-	34	241	0.112151656	0.692683105
ENSG00000111665	238.8251285	1190.969898	-2.31755701	1.46E-07	9.70E-06	CDCA3	12	6844793	6852066	-	5653	protein_coding	cell division cycle associated 3 [Source:HGNC Symbol;Acc:HGNC:14624]	-	221	1287	1.248676661	6.336173285
ENSG00000179029	52.95740977	300.7452958	-2.503057148	1.48E-07	9.76E-06	TMEM107	17	8173237	8176399	-	3163	protein_coding	transmembrane protein 107 [Source:HGNC Symbol;Acc:HGNC:28128]	-	49	325	0.494804447	2.859641912
ENSG00000243742	122.1174957	16.65066476	2.864706836	1.49E-07	9.84E-06	RPLP0P2	11	61615036	61639449	+	3909	transcribed_processed_pseudogene	ribosomal protein lateral stalk subunit P0 pseudogene 2 [Source:HGNC Symbol;Acc:HGNC:17960]	-	113	18	0.923314124	0.128154635
ENSG00000167797	3952.937299	818.0379721	2.272497578	1.51E-07	9.95E-06	CDK2AP2	11	67506497	67508649	-	2019	protein_coding	cyclin dependent kinase 2 associated protein 2 [Source:HGNC Symbol;Acc:HGNC:30833]	-	3658	884	57.86874826	12.18550215
ENSG00000231672	47.55427739	2.769664096	4.038628085	1.52E-07	9.96E-06	DIRC3	2	217284019	217756593	-	4665	lincRNA	disrupted in renal carcinoma 3 [Source:HGNC Symbol;Acc:HGNC:17805]	-	44	3	0.301257408	0.017897695
ENSG00000140105	17805.48424	3727.462226	2.256014932	1.53E-07	1.00E-05	WARS	14	100333788	100376805	-	6358	protein_coding	tryptophanyl-tRNA synthetase [Source:HGNC Symbol;Acc:HGNC:12729]	-	16477	4028	82.77407273	17.63179074
ENSG00000168811	305.8239529	54.59168499	2.483048721	1.54E-07	1.00E-05	IL12A	3	159988750	159996019	+	2040	protein_coding	interleukin 12A [Source:HGNC Symbol;Acc:HGNC:5969]	-	283	59	4.430910464	0.804913718
ENSG00000137872	17.29673631	129.5482474	-2.896573548	1.66E-07	1.08E-05	SEMA6D	15	47184101	47774223	+	8557	protein_coding	semaphorin 6D [Source:HGNC Symbol;Acc:HGNC:16770]	-	16	140	0.059722112	0.455338097
ENSG00000162591	1897.586314	9010.51027	-2.247374639	1.76E-07	1.14E-05	MEGF6	1	3489920	3611495	-	7039	protein_coding	multiple EGF like domains 6 [Source:HGNC Symbol;Acc:HGNC:3232]	-	1756	9737	7.96801701	38.49831214
ENSG00000284946	24.86112032	161.9368798	-2.697808008	1.86E-07	1.20E-05	AC068831.7	15	90966190	91022566	-	7148	protein_coding	novel transcript	-	23	175	0.102773228	0.681366833
ENSG00000184602	259.3570264	1272.404165	-2.29403845	1.88E-07	1.21E-05	SNN	16	11668414	11679159	+	3312	protein_coding	stannin [Source:HGNC Symbol;Acc:HGNC:11149]	-	240	1375	2.314502317	11.55419931
ENSG00000078725	145.8912734	733.8275369	-2.329639453	1.95E-07	1.26E-05	BRINP1	9	119153458	119369467	-	3905	protein_coding	BMP/retinoic acid inducible neural specific 1 [Source:HGNC Symbol;Acc:HGNC:2687]	-	135	793	1.104204306	5.651706935
ENSG00000099958	89.69870687	10.17290583	3.123790389	1.97E-07	1.27E-05	DERL3	22	23834503	23839128	-	3796	protein_coding	derlin 3 [Source:HGNC Symbol;Acc:HGNC:14236]	-	83	11	0.698374856	0.080648068
ENSG00000275993	63.76367413	5.545907282	3.492208893	2.00E-07	1.27E-05	SIK1B	21	6111134	6123739	+	4806	protein_coding	salt inducible kinase 1B (putative) [Source:HGNC Symbol;Acc:HGNC:52389]	-	59	6	0.392107321	0.034745212
ENSG00000016402	4.329279038	62.92019403	-3.825575192	2.00E-07	1.27E-05	IL20RA	6	136999971	137045180	-	4730	protein_coding	interleukin 20 receptor subunit alpha [Source:HGNC Symbol;Acc:HGNC:6003]	-	4	68	0.027010682	0.400106177
ENSG00000196693	49.71553036	280.3867286	-2.492905588	2.02E-07	1.28E-05	ZNF33B	10	42574185	42638568	-	8307	protein_coding	zinc finger protein 33B [Source:HGNC Symbol;Acc:HGNC:13097]	zf-C2H2	46	303	0.176868433	1.015139911
ENSG00000107821	171.8263031	853.2027691	-2.311169589	2.04E-07	1.30E-05	KAZALD1	10	101061841	101068131	+	3613	protein_coding	Kazal type serine peptidase inhibitor domain 1 [Source:HGNC Symbol;Acc:HGNC:25460]	-	159	922	1.405613336	7.102159871
ENSG00000260793	3.248680895	56.44246487	-4.070800373	2.27E-07	1.44E-05	AC003102.1	17	44221401	44223710	+	2012	antisense	novel transcript, antisense to UBTF	-	3	61	0.047624451	0.843780226
ENSG00000143751	2867.988619	606.1237999	2.242102715	2.30E-07	1.45E-05	SDE2	1	225982702	225999331	-	3975	protein_coding	SDE2 telomere maintenance homolog [Source:HGNC Symbol;Acc:HGNC:26643]	-	2654	655	21.32556233	4.58597467
ENSG00000108785	88.61808054	10.17290583	3.106327374	2.33E-07	1.47E-05	HSD17B1P1	17	42546764	42548706	+	955	unprocessed_pseudogene	hydroxysteroid 17-beta dehydrogenase 1 pseudogene 1 [Source:HGNC Symbol;Acc:HGNC:5216]	-	82	11	2.742503478	0.320565513
ENSG00000089685	476.5628906	2264.421595	-2.248130641	2.33E-07	1.47E-05	BIRC5	17	78214186	78225636	+	3815	protein_coding	baculoviral IAP repeat containing 5 [Source:HGNC Symbol;Acc:HGNC:593]	-	441	2447	3.692162044	17.85117928
ENSG00000109099	2711.297824	12626.93202	-2.21940088	2.38E-07	1.49E-05	PMP22	17	15229777	15265357	-	3222	protein_coding	peripheral myelin protein 22 [Source:HGNC Symbol;Acc:HGNC:9118]	-	2509	13645	24.87206428	117.8624565
ENSG00000130270	33.50613255	202.6540161	-2.592385408	2.38E-07	1.49E-05	ATP8B3	19	1782075	1812276	-	7014	protein_coding	ATPase phospholipid transporting 8B3 [Source:HGNC Symbol;Acc:HGNC:13535]	-	31	219	0.141166822	0.86897211
ENSG00000113811	4658.586192	997.5635149	2.223258821	2.45E-07	1.52E-05	SELENOK	3	53884410	53891988	-	2165	protein_coding	selenoprotein K [Source:HGNC Symbol;Acc:HGNC:30394]	-	4311	1078	63.59995793	13.85761032
ENSG00000161681	212.8900995	36.08388158	2.556255721	2.45E-07	1.52E-05	SHANK1	19	50661827	50719450	-	7567	protein_coding	SH3 and multiple ankyrin repeat domains 1 [Source:HGNC Symbol;Acc:HGNC:15474]	-	197	39	0.831532443	0.143439366
ENSG00000155897	10.81298555	91.60727522	-3.069111746	2.72E-07	1.68E-05	ADCY8	8	130780301	131042426	-	5961	protein_coding	adenylate cyclase 8 [Source:HGNC Symbol;Acc:HGNC:239]	-	10	99	0.053581835	0.462214491
ENSG00000114270	3743.295821	804.1571311	2.21857038	2.80E-07	1.73E-05	COL7A1	3	48564073	48595267	-	11071	protein_coding	collagen type VII alpha 1 chain [Source:HGNC Symbol;Acc:HGNC:2214]	-	3464	869	9.993732918	2.184542057
ENSG00000128578	85.37620154	440.4790969	-2.365605512	2.86E-07	1.76E-05	STRIP2	7	129434433	129488399	+	5876	protein_coding	striatin interacting protein 2 [Source:HGNC Symbol;Acc:HGNC:22209]	-	79	476	0.429419746	2.254512514
ENSG00000283265	56.19928913	4.62049966	3.567098424	2.88E-07	1.77E-05	AL356234.3	6	137693068	137700415	+	1160	lincRNA	novel transcript	-	52	5	1.431799019	0.11996084
ENSG00000115919	144.8106472	22.20301751	2.698029987	2.98E-07	1.83E-05	KYNU	2	142877498	143055832	+	17600	protein_coding	kynureninase [Source:HGNC Symbol;Acc:HGNC:6469]	-	134	24	0.24318055	0.037951248
ENSG00000118523	52196.41226	11394.31335	2.195623347	3.00E-07	1.83E-05	CTGF	6	131948176	131951373	-	2339	protein_coding	connective tissue growth factor [Source:HGNC Symbol;Acc:HGNC:2500]	-	48302	12313	659.5862566	146.5079334
ENSG00000136367	186.9550703	31.45692862	2.56615868	3.01E-07	1.84E-05	ZFHX2	14	23520855	23556192	-	10128	protein_coding	zinc finger homeobox 2 [Source:HGNC Symbol;Acc:HGNC:20152]	Homeobox	173	34	0.545580848	0.093429217
ENSG00000165732	11663.20506	2542.038413	2.197846867	3.04E-07	1.85E-05	DDX21	10	68956128	68985073	+	5020	protein_coding	DExD-box helicase 21 [Source:HGNC Symbol;Acc:HGNC:2744]	-	10793	2747	68.67128373	15.22938714
ENSG00000173947	12.97423424	100.8611713	-2.947469243	3.04E-07	1.85E-05	PIFO	1	111346288	111353013	+	4261	protein_coding	primary cilia formation [Source:HGNC Symbol;Acc:HGNC:27009]	-	12	109	0.089951087	0.711938449
ENSG00000176909	20.53861474	138.8021425	-2.749720367	3.07E-07	1.86E-05	MAMSTR	19	48712742	48719721	-	2265	protein_coding	MEF2 activating motif and SAP domain containing transcriptional regulator [Source:HGNC Symbol;Acc:HGNC:26689]	-	19	150	0.267930467	1.843106952
ENSG00000109220	1796.007453	383.1049537	2.228583651	3.15E-07	1.90E-05	CHIC2	4	54009789	54064690	-	1318	protein_coding	cysteine rich hydrophobic domain 2 [Source:HGNC Symbol;Acc:HGNC:1935]	-	1662	414	40.27655488	8.742032475
ENSG00000116396	341.4846173	1603.693568	-2.231125807	3.27E-07	1.97E-05	KCNC4	1	110211343	110283100	+	25042	protein_coding	potassium voltage-gated channel subfamily C member 4 [Source:HGNC Symbol;Acc:HGNC:6236]	-	316	1733	0.403046151	1.926003341
ENSG00000137135	37.82863874	216.5348578	-2.513430768	3.35E-07	2.01E-05	ARHGEF39	9	35658875	35675866	-	6496	protein_coding	Rho guanine nucleotide exchange factor 39 [Source:HGNC Symbol;Acc:HGNC:25909]	-	35	234	0.172091228	1.002529881
ENSG00000136531	28.10299984	174.8923324	-2.632710143	3.49E-07	2.09E-05	SCN2A	2	165194993	165392310	+	23695	protein_coding	sodium voltage-gated channel alpha subunit 2 [Source:HGNC Symbol;Acc:HGNC:10588]	-	26	189	0.035047201	0.221989573
ENSG00000128408	16.21611043	118.443573	-2.85984178	3.51E-07	2.10E-05	RIBC2	22	45413691	45432496	+	1815	protein_coding	RIB43A domain with coiled-coils 2 [Source:HGNC Symbol;Acc:HGNC:13241]	-	15	128	0.263968033	1.962731194
ENSG00000130477	44.31239789	1.844230228	4.491324231	3.56E-07	2.12E-05	UNC13A	19	17601328	17688365	-	11188	protein_coding	unc-13 homolog A [Source:HGNC Symbol;Acc:HGNC:23150]	-	41	2	0.117049107	0.004975137
ENSG00000132003	553.2873496	112.8912358	2.291730973	3.57E-07	2.12E-05	ZSWIM4	19	13795460	13832230	+	4713	protein_coding	zinc finger SWIM-type containing 4 [Source:HGNC Symbol;Acc:HGNC:25704]	-	512	122	3.469838228	0.720426825
ENSG00000113742	2618.363973	568.1828345	2.203971173	3.60E-07	2.13E-05	CPEB4	5	173888280	173961976	+	10272	protein_coding	cytoplasmic polyadenylation element binding protein 4 [Source:HGNC Symbol;Acc:HGNC:21747]	-	2423	614	7.534164696	1.6635691
ENSG00000126822	69.16680612	361.8209972	-2.385189188	3.60E-07	2.13E-05	PLEKHG3	14	64704102	64750247	+	11910	protein_coding	pleckstrin homology and RhoGEF domain containing G3 [Source:HGNC Symbol;Acc:HGNC:20364]	-	64	391	0.17163463	0.913676554
ENSG00000130513	5653.842899	1241.866315	2.186599964	3.63E-07	2.14E-05	GDF15	19	18374731	18389176	+	2087	protein_coding	growth differentiation factor 15 [Source:HGNC Symbol;Acc:HGNC:30142]	-	5232	1342	80.07224267	17.89606512
ENSG00000128482	15.13548475	113.8166253	-2.901167564	3.64E-07	2.14E-05	RNF112	17	19411125	19417276	+	3652	protein_coding	ring finger protein 112 [Source:HGNC Symbol;Acc:HGNC:12968]	-	14	123	0.122443003	0.937350094
ENSG00000215068	3.248680895	54.59168499	-4.022813813	3.67E-07	2.16E-05	AC025171.2	5	43041575	43045390	+	2773	antisense	uncharacterized LOC153684 [Source:NCBI gene;Acc:153684]	-	3	59	0.034554777	0.592147127
ENSG00000168672	146.9718997	23.12840906	2.660813754	3.93E-07	2.30E-05	FAM84B	8	126552442	126558393	-	5404	protein_coding	family with sequence similarity 84 member B [Source:HGNC Symbol;Acc:HGNC:24166]	-	136	25	0.803822714	0.128751457
ENSG00000165244	244.2282595	1148.401986	-2.232793912	3.94E-07	2.30E-05	ZNF367	9	96385941	96418329	-	3646	protein_coding	zinc finger protein 367 [Source:HGNC Symbol;Acc:HGNC:18320]	zf-C2H2	226	1241	1.979832645	9.472892345
ENSG00000136859	2283.369858	10311.60776	-2.174976657	3.98E-07	2.32E-05	ANGPTL2	9	127087332	127122883	-	3889	protein_coding	angiopoietin like 2 [Source:HGNC Symbol;Acc:HGNC:490]	-	2113	11143	17.35394673	79.74283508
ENSG00000085063	6680.437765	30076.07441	-2.170582548	4.02E-07	2.34E-05	CD59	11	33703010	33736491	-	10358	protein_coding	CD59 molecule (CD59 blood group) [Source:HGNC Symbol;Acc:HGNC:1689]	-	6182	32501	19.06293646	87.3269519
ENSG00000007372	141.5687684	22.20301751	2.665392208	4.09E-07	2.37E-05	PAX6	11	31784779	31818062	-	20812	protein_coding	paired box 6 [Source:HGNC Symbol;Acc:HGNC:8620]	PAX	131	24	0.20104542	0.032094078
ENSG00000135451	191.2775752	905.9499647	-2.243083179	4.17E-07	2.41E-05	TROAP	12	49323236	49331731	+	3954	protein_coding	trophinin associated protein [Source:HGNC Symbol;Acc:HGNC:12327]	-	177	979	1.429793464	6.890861347
ENSG00000108518	4297.657049	19314.72116	-2.16804879	4.19E-07	2.41E-05	PFN1	17	4945652	4949061	-	1987	protein_coding	profilin 1 [Source:HGNC Symbol;Acc:HGNC:8881]	-	3977	20872	63.92848759	292.3436625
ENSG00000111199	75.65056439	383.1049537	-2.338563183	4.47E-07	2.57E-05	TRPV4	12	109783085	109833401	-	3759	protein_coding	transient receptor potential cation channel subfamily V member 4 [Source:HGNC Symbol;Acc:HGNC:18083]	-	70	414	0.594788305	3.06517659
ENSG00000183775	249.6313906	46.26317468	2.428467379	4.51E-07	2.59E-05	KCTD16	5	144170832	144485686	+	14294	protein_coding	potassium channel tetramerization domain containing 16 [Source:HGNC Symbol;Acc:HGNC:29244]	-	231	50	0.516172554	0.097351738
ENSG00000173166	1041.730382	223.9379733	2.217131111	4.52E-07	2.59E-05	RAPH1	2	203394345	203535410	-	11697	protein_coding	Ras association (RalGDS/AF-6) and pleckstrin homology domains 1 [Source:HGNC Symbol;Acc:HGNC:14436]	-	964	242	2.632323435	0.575795625
ENSG00000156508	38687.50444	172675.8037	-2.158123061	4.55E-07	2.60E-05	EEF1A1	6	73515750	73523797	-	5948	protein_coding	eukaryotic translation elongation factor 1 alpha 1 [Source:HGNC Symbol;Acc:HGNC:3189]	-	35801	186598	192.2475899	873.0990373
ENSG00000169031	54.03803623	4.62049966	3.510642592	4.69E-07	2.67E-05	COL4A3	2	227164565	227314792	+	9124	protein_coding	collagen type IV alpha 3 chain [Source:HGNC Symbol;Acc:HGNC:2204]	-	50	5	0.175033604	0.015251488
ENSG00000079616	335.0008601	1541.692479	-2.201893218	4.70E-07	2.67E-05	KIF22	16	29790719	29805385	+	4312	protein_coding	kinesin family member 22 [Source:HGNC Symbol;Acc:HGNC:6391]	-	310	1666	2.29625253	10.75285352
ENSG00000169682	2.168099858	42.56161398	-4.223163905	4.77E-07	2.70E-05	SPNS1	16	28974221	28984548	+	3792	protein_coding	sphingolipid transporter 1 (putative) [Source:HGNC Symbol;Acc:HGNC:30621]	-	2	46	0.016846061	0.33761131
ENSG00000154839	140.4881422	671.8264473	-2.256711166	4.81E-07	2.72E-05	SKA1	18	50374995	50394173	+	2950	protein_coding	spindle and kinetochore associated complex subunit 1 [Source:HGNC Symbol;Acc:HGNC:28109]	-	130	726	1.407531239	6.849235348
ENSG00000178999	235.5832499	1091.953233	-2.212053384	4.94E-07	2.79E-05	AURKB	17	8204733	8210600	-	2241	protein_coding	aurora kinase B [Source:HGNC Symbol;Acc:HGNC:11390]	-	218	1180	3.107072186	14.65438629
ENSG00000203761	515.4654332	106.4135088	2.274750726	4.97E-07	2.80E-05	MSTO2P	1	155745829	155750137	+	1709	unprocessed_pseudogene	misato family member 2, pseudogene [Source:HGNC Symbol;Acc:HGNC:26329]	-	477	115	8.91482911	1.872764905
ENSG00000164104	826.685773	3711.730606	-2.166526211	5.06E-07	2.83E-05	HMGB2	4	173331695	173335125	-	2775	protein_coding	high mobility group box 2 [Source:HGNC Symbol;Acc:HGNC:5000]	HMG	765	4011	8.805117461	40.22695495
ENSG00000230647	30.26425291	1.39E-17	7.929485246	5.06E-07	2.83E-05	AC022816.1	17	14374139	14421026	+	804	lincRNA	novel transcript	-	28	0	1.112342904	0
ENSG00000140873	30.26425291	1.39E-17	7.929485246	5.06E-07	2.83E-05	ADAMTS18	16	77247813	77435114	-	6678	protein_coding	ADAM metallopeptidase with thrombospondin type 1 motif 18 [Source:HGNC Symbol;Acc:HGNC:17110]	-	28	0	0.133920889	0
ENSG00000175305	54.03803623	286.8644545	-2.405835968	5.17E-07	2.88E-05	CCNE2	8	94879770	94896678	-	4397	protein_coding	cyclin E2 [Source:HGNC Symbol;Acc:HGNC:1590]	-	50	310	0.363203684	1.962152296
ENSG00000205426	404.1609362	82.35337872	2.293159485	5.84E-07	3.24E-05	KRT81	12	52285913	52291534	-	1929	protein_coding	keratin 81 [Source:HGNC Symbol;Acc:HGNC:6458]	-	374	89	6.192643523	1.284059841
ENSG00000049540	10243.26226	45048.87478	-2.136803404	5.84E-07	3.24E-05	ELN	7	74027789	74069907	+	6542	protein_coding	elastin [Source:HGNC Symbol;Acc:HGNC:3327]	-	9479	48681	46.27950335	207.0982532
ENSG00000110002	32.425506	185.9970059	-2.515856922	5.86E-07	3.25E-05	VWA5A	11	124115362	124147721	+	6403	protein_coding	von Willebrand factor A domain containing 5A [Source:HGNC Symbol;Acc:HGNC:6658]	-	30	201	0.149649221	0.873655148
ENSG00000108342	124.2787483	19.42684198	2.669131286	5.90E-07	3.26E-05	CSF3	17	40015361	40017813	+	2220	protein_coding	colony stimulating factor 3 [Source:HGNC Symbol;Acc:HGNC:2438]	-	115	21	1.654556386	0.263265412
ENSG00000235770	563.0129852	118.443573	2.247676831	5.94E-07	3.27E-05	LINC00607	2	215611563	215843722	-	5628	lincRNA	long intergenic non-protein coding RNA 607 [Source:HGNC Symbol;Acc:HGNC:43944]	-	521	128	2.956789047	0.632970348
ENSG00000185924	27.02237331	159.1607114	-2.553162712	5.95E-07	3.27E-05	RTN4RL1	17	1934677	2025345	-	3625	protein_coding	reticulon 4 receptor like 1 [Source:HGNC Symbol;Acc:HGNC:21329]	-	25	172	0.220276772	1.320528932
ENSG00000105486	318.7914672	1443.601203	-2.178584751	6.00E-07	3.29E-05	LIG1	19	48115445	48170603	-	6576	protein_coding	DNA ligase 1 [Source:HGNC Symbol;Acc:HGNC:6598]	-	295	1560	1.432837429	6.602224357
ENSG00000153066	5199.979905	1178.014447	2.142021247	6.04E-07	3.30E-05	TXNDC11	16	11679080	11742878	-	4292	protein_coding	thioredoxin domain containing 11 [Source:HGNC Symbol;Acc:HGNC:28030]	-	4812	1273	35.80985905	8.254602696
ENSG00000144681	921.7808766	200.8032372	2.197885727	6.08E-07	3.32E-05	STAC	3	36380344	36548007	+	4396	protein_coding	SH3 and cysteine rich domain [Source:HGNC Symbol;Acc:HGNC:11353]	-	853	217	6.19766437	1.373819052
ENSG00000187243	119.9562432	18.50144979	2.688038933	6.24E-07	3.40E-05	MAGED4B	X	52061827	52069248	-	4947	protein_coding	MAGE family member D4B [Source:HGNC Symbol;Acc:HGNC:22880]	-	111	20	0.716667606	0.112516333
ENSG00000198380	19197.33075	4379.861748	2.131914242	6.26E-07	3.40E-05	GFPT1	2	69319769	69387254	-	8866	protein_coding	glutamine--fructose-6-phosphate transaminase 1 [Source:HGNC Symbol;Acc:HGNC:4241]	-	17765	4733	63.9991478	14.8571758
ENSG00000182324	96.18246479	13.87448509	2.781551121	6.35E-07	3.44E-05	KCNJ14	19	48455509	48466980	+	4340	protein_coding	potassium voltage-gated channel subfamily J member 14 [Source:HGNC Symbol;Acc:HGNC:6260]	-	89	15	0.65499349	0.096189798
ENSG00000013392	673.2368556	144.3544795	2.220443313	6.42E-07	3.47E-05	RWDD2A	6	83193379	83198932	+	3744	protein_coding	RWD domain containing 2A [Source:HGNC Symbol;Acc:HGNC:21385]	-	623	156	5.31482431	1.159621458
ENSG00000138709	1389.692011	308.1484112	2.172577656	6.49E-07	3.50E-05	LARP1B	4	128061268	128222931	+	9498	protein_coding	La ribonucleoprotein domain family member 1B [Source:HGNC Symbol;Acc:HGNC:24704]	-	1286	333	4.324595674	0.975752231
ENSG00000244586	150.2137784	25.90458304	2.529595329	6.59E-07	3.55E-05	WNT5A-AS1	3	55487699	55488308	+	500	antisense	WNT5A antisense RNA 1 [Source:HGNC Symbol;Acc:HGNC:40616]	-	139	28	8.879356687	1.558531239
ENSG00000117643	223.6963616	1018.847471	-2.186749638	6.81E-07	3.66E-05	MAN1C1	1	25617468	25786207	+	9026	protein_coding	mannosidase alpha class 1C member 1 [Source:HGNC Symbol;Acc:HGNC:19080]	-	207	1101	0.732506904	3.39484128
ENSG00000105825	25602.20209	5887.321069	2.120559263	7.06E-07	3.78E-05	TFPI2	7	93885396	93890991	-	2682	protein_coding	tissue factor pathway inhibitor 2 [Source:HGNC Symbol;Acc:HGNC:11761]	-	23692	6362	282.1497415	66.01800191
ENSG00000131470	56.19928913	289.6406228	-2.363268573	7.07E-07	3.78E-05	PSMC3IP	17	42572315	42577831	-	2573	protein_coding	PSMC3 interacting protein [Source:HGNC Symbol;Acc:HGNC:17928]	-	52	313	0.645505971	3.385571857
ENSG00000260276	122.1174957	19.42684198	2.643845779	7.49E-07	4.00E-05	AC022167.2	16	8848105	8860456	+	2642	antisense	novel transcript, antisense to CARHSP1	-	113	21	1.366099513	0.221214691
ENSG00000135069	9080.5085	2092.299168	2.117612428	7.58E-07	4.03E-05	PSAT1	9	78297143	78330093	+	2188	protein_coding	phosphoserine aminotransferase 1 [Source:HGNC Symbol;Acc:HGNC:19129]	-	8403	2261	122.6658725	28.75946013
ENSG00000261573	5.409887377	61.99480418	-3.49042469	7.60E-07	4.03E-05	AL157402.2	1	198657553	198667061	-	416	antisense	novel transcript	-	5	67	0.383895817	4.482382942
ENSG00000169359	2499.495094	568.1828345	2.1369453	7.62E-07	4.04E-05	SLC33A1	3	155821024	155854456	-	10040	protein_coding	solute carrier family 33 member 1 [Source:HGNC Symbol;Acc:HGNC:95]	-	2313	614	7.358319247	1.702010139
ENSG00000214826	96.18246479	461.7630533	-2.261948576	7.67E-07	4.06E-05	DDX12P	12	9418673	9448229	-	2947	unprocessed_pseudogene	DEAD/H-box helicase 12, pseudogene [Source:HGNC Symbol;Acc:HGNC:2737]	-	89	499	0.964598488	4.71246236
ENSG00000166920	144.8106472	24.0538005	2.58317216	7.71E-07	4.06E-05	C15orf48	15	45430529	45448761	+	1405	protein_coding	chromosome 15 open reading frame 48 [Source:HGNC Symbol;Acc:HGNC:29898]	-	134	26	3.046247462	0.515020491
ENSG00000196932	4.329279038	56.44246487	-3.669176883	7.74E-07	4.07E-05	TMEM26	10	61406643	61453450	-	6907	protein_coding	transmembrane protein 26 [Source:HGNC Symbol;Acc:HGNC:28550]	-	4	61	0.018497253	0.245792068
ENSG00000173597	11.89360959	89.75649596	-2.903700942	7.87E-07	4.13E-05	SULT1B1	4	69721162	69787961	-	7356	protein_coding	sulfotransferase family 1B member 1 [Source:HGNC Symbol;Acc:HGNC:17845]	-	11	97	0.047762568	0.366992761
ENSG00000197299	71.32805889	352.5671031	-2.303509136	7.88E-07	4.13E-05	BLM	15	90717327	90816165	+	6674	protein_coding	Bloom syndrome RecQ like helicase [Source:HGNC Symbol;Acc:HGNC:1058]	-	66	381	0.315859861	1.588789123
ENSG00000179583	27.02237331	156.3845429	-2.52779743	7.90E-07	4.13E-05	CIITA	16	10866222	10943021	+	20757	protein_coding	class II major histocompatibility complex transactivator [Source:HGNC Symbol;Acc:HGNC:7067]	-	25	169	0.038469109	0.226594625
ENSG00000145242	117.7949906	18.50144979	2.661834866	7.99E-07	4.16E-05	EPHA5	4	65319563	65670495	-	9833	protein_coding	EPH receptor A5 [Source:HGNC Symbol;Acc:HGNC:3389]	-	109	20	0.354060245	0.05660717
ENSG00000101945	67.00555334	330.3577572	-2.299711944	8.01E-07	4.17E-05	SUV39H1	X	48695554	48709012	+	3368	protein_coding	suppressor of variegation 3-9 homolog 1 [Source:HGNC Symbol;Acc:HGNC:11479]	-	62	357	0.58797155	2.950010881
ENSG00000136267	8.651740227	75.87565085	-3.115535223	8.04E-07	4.18E-05	DGKB	7	14145049	14974777	-	9491	protein_coding	diacylglycerol kinase beta [Source:HGNC Symbol;Acc:HGNC:2850]	-	8	82	0.026922459	0.240452537
ENSG00000154920	57.27991558	290.5660122	-2.340448001	8.44E-07	4.37E-05	EME1	17	50373220	50381483	+	3294	protein_coding	essential meiotic structure-specific endonuclease 1 [Source:HGNC Symbol;Acc:HGNC:24965]	-	53	314	0.513912263	2.652977324
ENSG00000162636	190.1969489	862.4566631	-2.180282875	8.52E-07	4.40E-05	FAM102B	1	108560089	108644900	+	9355	protein_coding	family with sequence similarity 102 member B [Source:HGNC Symbol;Acc:HGNC:27637]	-	176	932	0.600904674	2.772679077
ENSG00000135363	7.571119765	70.32331241	-3.195816645	8.53E-07	4.40E-05	LMO2	11	33858576	33892289	-	3109	protein_coding	LIM domain only 2 [Source:HGNC Symbol;Acc:HGNC:6642]	-	7	76	0.071914096	0.680331148
ENSG00000145824	16.21611043	111.0404566	-2.76683346	8.54E-07	4.40E-05	CXCL14	5	135570679	135579279	-	1975	protein_coding	C-X-C motif chemokine ligand 14 [Source:HGNC Symbol;Acc:HGNC:10640]	-	15	120	0.242583281	1.690992303
ENSG00000171227	2.168099858	40.71083346	-4.159224983	8.61E-07	4.42E-05	TMEM37	2	119429901	119438520	+	2292	protein_coding	transmembrane protein 37 [Source:HGNC Symbol;Acc:HGNC:18216]	-	2	44	0.02787097	0.534275855
ENSG00000119514	280.9695504	1244.642483	-2.146792241	9.02E-07	4.62E-05	GALNT12	9	98807699	98850081	+	3137	protein_coding	polypeptide N-acetylgalactosaminyltransferase 12 [Source:HGNC Symbol;Acc:HGNC:19877]	-	260	1345	2.647253526	11.93260461
ENSG00000142871	64809.48097	15168.05129	2.095159309	9.24E-07	4.72E-05	CYR61	1	85580761	85583962	+	2455	protein_coding	cysteine rich angiogenic inducer 61 [Source:HGNC Symbol;Acc:HGNC:2654]	-	59974	16391	780.2759571	185.8152861
ENSG00000188483	159.9394145	724.573643	-2.178804423	9.45E-07	4.82E-05	IER5L	9	129175552	129178262	-	2711	protein_coding	immediate early response 5 like [Source:HGNC Symbol;Acc:HGNC:23679]	-	148	783	1.743688503	8.038217053
ENSG00000204334	46.4736509	3.695086296	3.606090669	9.57E-07	4.87E-05	ERICH2	2	170783786	170798971	+	601	protein_coding	glutamate rich 2 [Source:HGNC Symbol;Acc:HGNC:44395]	-	43	4	2.285234068	0.185230715
ENSG00000149260	581.3836303	2522.605236	-2.117134465	9.58E-07	4.87E-05	CAPN5	11	77066941	77126155	+	6157	protein_coding	calpain 5 [Source:HGNC Symbol;Acc:HGNC:1482]	-	538	2726	2.790935683	12.3220845
ENSG00000186162	758.6063238	168.4146061	2.170437491	9.68E-07	4.90E-05	CIDECP	3	10014238	10026365	-	3017	transcribed_unprocessed_pseudogene	cell death-inducing DFFA-like effector c pseudogene [Source:HGNC Symbol;Acc:HGNC:24230]	-	702	182	7.431876911	1.678895103
ENSG00000105829	2759.926002	638.5124289	2.111608912	9.73E-07	4.92E-05	BET1	7	93962762	94004382	-	5247	protein_coding	Bet1 golgi vesicular membrane trafficking protein [Source:HGNC Symbol;Acc:HGNC:14562]	-	2554	690	15.54699772	3.659868751
ENSG00000106804	60.52179487	300.7452958	-2.310835578	9.81E-07	4.95E-05	C5	9	120952335	121050276	-	6533	protein_coding	complement C5 [Source:HGNC Symbol;Acc:HGNC:1331]	-	56	325	0.273786528	1.384516664
ENSG00000180447	451.7084884	1963.670042	-2.119808315	9.98E-07	5.01E-05	GAS1	9	86944363	86947189	-	2827	protein_coding	growth arrest specific 1 [Source:HGNC Symbol;Acc:HGNC:4165]	-	418	2122	4.722665427	20.89041443
ENSG00000130193	54.03803623	274.834392	-2.344058104	9.98E-07	5.01E-05	THEM6	8	142727203	142736927	+	3055	protein_coding	thioesterase superfamily member 6 [Source:HGNC Symbol;Acc:HGNC:29656]	-	50	297	0.522751751	2.705656874
ENSG00000173391	219.3738568	42.56161398	2.36211083	1.02E-06	5.09E-05	OLR1	12	10158301	10172138	-	3057	protein_coding	oxidized low density lipoprotein receptor 1 [Source:HGNC Symbol;Acc:HGNC:8133]	-	203	46	2.120983575	0.418783804
ENSG00000120693	246.3895119	1090.102454	-2.144934111	1.02E-06	5.10E-05	SMAD9	13	36844831	36920765	-	5723	protein_coding	SMAD family member 9 [Source:HGNC Symbol;Acc:HGNC:6774]	MH1	228	1178	1.272470748	5.728606998
ENSG00000128594	7.571119765	69.39792264	-3.176741848	1.03E-06	5.16E-05	LRRC4	7	128027071	128032107	-	4036	protein_coding	leucine rich repeat containing 4 [Source:HGNC Symbol;Acc:HGNC:15586]	-	7	75	0.055396661	0.51717508
ENSG00000184307	57.27991558	286.8644545	-2.321959638	1.04E-06	5.20E-05	ZDHHC23	3	113947901	113965401	+	7138	protein_coding	zinc finger DHHC-type containing 23 [Source:HGNC Symbol;Acc:HGNC:28654]	-	53	310	0.237157046	1.208683615
ENSG00000122547	89.69870687	421.9713088	-2.232538331	1.05E-06	5.23E-05	EEPD1	7	36153149	36301543	+	4847	protein_coding	endonuclease/exonuclease/phosphatase family domain containing 1 [Source:HGNC Symbol;Acc:HGNC:22223]	-	83	456	0.546942635	2.618299408
ENSG00000100625	1190.856795	271.1328343	2.134374731	1.06E-06	5.26E-05	SIX4	14	60709528	60724348	-	6658	protein_coding	SIX homeobox 4 [Source:HGNC Symbol;Acc:HGNC:10890]	Homeobox	1102	293	5.286576364	1.224760903
ENSG00000153879	2367.6587	549.6750465	2.106538596	1.06E-06	5.26E-05	CEBPG	19	33373330	33382686	+	4411	protein_coding	CCAAT enhancer binding protein gamma [Source:HGNC Symbol;Acc:HGNC:1837]	C/EBP	2191	594	15.86507122	3.747804012
ENSG00000087074	17309.47682	4081.886363	2.084217765	1.07E-06	5.27E-05	PPP1R15A	19	48872392	48876057	+	3093	protein_coding	protein phosphatase 1 regulatory subunit 15A [Source:HGNC Symbol;Acc:HGNC:14375]	-	16018	4411	165.4112622	39.69032201
ENSG00000183801	262.598905	1154.879712	-2.13632579	1.08E-06	5.30E-05	OLFML1	11	7485388	7511377	+	3436	protein_coding	olfactomedin like 1 [Source:HGNC Symbol;Acc:HGNC:24473]	-	243	1248	2.258862651	10.10855119
ENSG00000232810	28.10299984	1.39E-17	7.823025187	1.09E-06	5.34E-05	TNF	6	31575567	31578336	+	1676	protein_coding	tumor necrosis factor [Source:HGNC Symbol;Acc:HGNC:11892]	-	26	0	0.495491307	0
ENSG00000189127	28.10299984	1.39E-17	7.823025187	1.09E-06	5.34E-05	ANKRD34B	5	80556755	80570488	-	4024	protein_coding	ankyrin repeat domain 34B [Source:HGNC Symbol;Acc:HGNC:33736]	-	26	0	0.206372622	0
ENSG00000100336	1.39E-17	27.7553652	-7.805817784	1.09E-06	5.34E-05	APOL4	22	36189124	36204840	-	4377	protein_coding	apolipoprotein L4 [Source:HGNC Symbol;Acc:HGNC:14867]	-	0	30	0	0.190753358
ENSG00000133121	3872.970962	908.7261329	2.091359355	1.09E-06	5.34E-05	STARD13	13	33103135	33350630	-	8388	protein_coding	StAR related lipid transfer domain containing 13 [Source:HGNC Symbol;Acc:HGNC:19164]	-	3584	982	13.64728576	3.258221091
ENSG00000242221	798.5894924	179.5192797	2.152476744	1.11E-06	5.40E-05	PSG2	19	43064211	43083045	-	2798	protein_coding	pregnancy specific beta-1-glycoprotein 2 [Source:HGNC Symbol;Acc:HGNC:9519]	-	739	194	8.435939072	1.929663155
ENSG00000139428	91.85995952	429.3744241	-2.223317565	1.11E-06	5.40E-05	MMAB	12	109553737	109573874	-	6290	protein_coding	methylmalonic aciduria (cobalamin deficiency) cblB type [Source:HGNC Symbol;Acc:HGNC:19331]	-	85	464	0.431623405	2.053027751
ENSG00000138378	196.6807063	37.00927203	2.405666354	1.14E-06	5.54E-05	STAT4	2	191029576	191151596	-	4785	protein_coding	signal transducer and activator of transcription 4 [Source:HGNC Symbol;Acc:HGNC:11365]	STAT	182	40	1.214859774	0.232651327
ENSG00000152402	2060.760866	479.3454519	2.103728118	1.15E-06	5.58E-05	GUCY1A2	11	106674012	107018524	-	16361	protein_coding	guanylate cyclase 1 soluble subunit alpha 2 [Source:HGNC Symbol;Acc:HGNC:4684]	-	1907	518	3.722867286	0.881145038
ENSG00000187735	10954.31429	2597.561777	2.07621205	1.18E-06	5.73E-05	TCEA1	8	53966552	54022529	-	4415	protein_coding	transcription elongation factor A1 [Source:HGNC Symbol;Acc:HGNC:11612]	-	10137	2807	73.33570051	17.69453643
ENSG00000235205	55.11866269	5.545907282	3.282432611	1.23E-06	5.96E-05	TATDN2P3	13	23243520	23247184	+	3665	processed_pseudogene	TatD DNase domain containing 2 pseudogene 3 [Source:HGNC Symbol;Acc:HGNC:39256]	-	51	6	0.444460227	0.045562207
ENSG00000112312	166.423172	741.2306521	-2.154299374	1.24E-06	5.96E-05	GMNN	6	24774931	24786099	+	2476	protein_coding	geminin, DNA replication inhibitor [Source:HGNC Symbol;Acc:HGNC:17493]	-	154	801	1.986583329	9.00345836
ENSG00000225166	34.5867591	0.918826821	5.046648289	1.30E-06	6.23E-05	AC012462.1	2	215453707	215463871	+	825	lincRNA	uncharacterized LOC102724849 [Source:NCBI gene;Acc:102724849]	-	32	1	1.238889967	0.033734442
ENSG00000186862	1.087517574	33.30770995	-4.794110388	1.30E-06	6.23E-05	PDZD7	10	101007683	101032295	-	6609	protein_coding	PDZ domain containing 7 [Source:HGNC Symbol;Acc:HGNC:26257]	-	1	36	0.004832824	0.151598266
ENSG00000186185	312.3077101	1348.286095	-2.10968216	1.32E-06	6.31E-05	KIF18B	17	44924709	44947711	-	4655	protein_coding	kinesin family member 18B [Source:HGNC Symbol;Acc:HGNC:27102]	-	289	1457	1.982964154	8.710986708
ENSG00000168621	4001.565477	951.2940451	2.072445293	1.34E-06	6.39E-05	GDNF	5	37812677	37839686	-	4273	protein_coding	glial cell derived neurotrophic factor [Source:HGNC Symbol;Acc:HGNC:4232]	-	3703	1028	27.67945441	6.695572338
ENSG00000184160	6.490501715	63.84558386	-3.275172882	1.36E-06	6.48E-05	ADRA2C	4	3766348	3768526	+	2179	protein_coding	adrenoceptor alpha 2C [Source:HGNC Symbol;Acc:HGNC:283]	-	6	69	0.087948964	0.881291021
ENSG00000175130	389.0321696	1666.620047	-2.098640084	1.36E-06	6.49E-05	MARCKSL1	1	32333832	32336379	-	1699	protein_coding	MARCKS like 1 [Source:HGNC Symbol;Acc:HGNC:7142]	-	360	1801	6.767773695	29.50175273
ENSG00000112379	164.2619195	30.53153786	2.422486993	1.37E-06	6.50E-05	ARFGEF3	6	138161921	138344663	+	14877	protein_coding	ARFGEF family member 3 [Source:HGNC Symbol;Acc:HGNC:21213]	-	152	33	0.326335959	0.061734234
ENSG00000135324	39.98989181	205.4301845	-2.35761256	1.40E-06	6.62E-05	MRAP2	6	84033756	84090881	+	2153	protein_coding	melanocortin 2 receptor accessory protein 2 [Source:HGNC Symbol;Acc:HGNC:21232]	-	37	222	0.548901478	2.869699548
ENSG00000144554	209.6482208	914.2784693	-2.124058582	1.40E-06	6.64E-05	FANCD2	3	10026414	10101930	+	8378	protein_coding	FA complementation group D2 [Source:HGNC Symbol;Acc:HGNC:3585]	-	194	988	0.739602005	3.282041538
ENSG00000171408	67.00555334	318.3276948	-2.246216994	1.41E-06	6.66E-05	PDE7B	6	135851696	136195574	+	5946	protein_coding	phosphodiesterase 7B [Source:HGNC Symbol;Acc:HGNC:8792]	-	62	344	0.333045439	1.610130298
ENSG00000106948	1620.946013	380.3287855	2.09112553	1.44E-06	6.77E-05	AKNA	9	114334156	114394405	-	10601	protein_coding	AT-hook transcription factor [Source:HGNC Symbol;Acc:HGNC:24108]	-	1500	411	4.519403637	1.079002552
ENSG00000178381	1586.365975	372.0002808	2.091949728	1.45E-06	6.80E-05	ZFAND2A	7	1152071	1160759	-	2281	protein_coding	zinc finger AN1-type containing 2A [Source:HGNC Symbol;Acc:HGNC:28073]	-	1468	402	20.5559464	4.904878484
ENSG00000105011	303.6627005	1298.315068	-2.095684402	1.53E-06	7.18E-05	ASF1B	19	14119509	14136956	-	2304	protein_coding	anti-silencing function 1B histone chaperone [Source:HGNC Symbol;Acc:HGNC:20996]	-	281	1403	3.895476164	16.94738443
ENSG00000163703	3247.288407	776.3954492	2.06418115	1.57E-06	7.33E-05	CRELD1	3	9933822	9945413	+	3778	protein_coding	cysteine rich with EGF like domains 1 [Source:HGNC Symbol;Acc:HGNC:14630]	-	3005	839	25.40500174	6.180555233
ENSG00000170381	44.31239789	224.8633628	-2.340272383	1.60E-06	7.46E-05	SEMA3E	7	83363238	83649113	-	8424	protein_coding	semaphorin 3E [Source:HGNC Symbol;Acc:HGNC:10727]	-	41	243	0.155454109	0.802814855
ENSG00000196616	1633.913527	386.8065113	2.078263654	1.61E-06	7.50E-05	ADH1B	4	99304964	99352760	-	10777	protein_coding	alcohol dehydrogenase 1B (class I), beta polypeptide [Source:HGNC Symbol;Acc:HGNC:250]	-	1512	418	4.48116169	1.079458334
ENSG00000124772	1.39E-17	26.82997416	-7.757130493	1.61E-06	7.51E-05	CPNE5	6	36740775	36840002	-	6330	protein_coding	copine 5 [Source:HGNC Symbol;Acc:HGNC:2318]	-	0	29	0	0.127503402
ENSG00000160161	316.6302148	67.54714309	2.226576016	1.63E-06	7.56E-05	CILP2	19	19538248	19546659	+	4360	protein_coding	cartilage intermediate layer protein 2 [Source:HGNC Symbol;Acc:HGNC:24213]	-	293	73	2.146435474	0.465976329
ENSG00000142731	183.7131916	798.6047947	-2.119337484	1.63E-06	7.56E-05	PLK4	4	127880861	127899195	+	4482	protein_coding	polo like kinase 4 [Source:HGNC Symbol;Acc:HGNC:11397]	-	170	863	1.2114731	5.358786173
ENSG00000223786	49.71553036	4.62049966	3.390637022	1.64E-06	7.59E-05	AL357507.1	6	74069451	74690727	+	669	lincRNA	uncharacterized LOC101928516 [Source:NCBI gene;Acc:101928516]	-	46	5	2.196182467	0.208003849
ENSG00000240057	44.31239789	3.695086296	3.53756615	1.66E-06	7.68E-05	AC078785.1	3	113019532	113183301	+	2002	antisense	novel transcript	-	41	4	0.654118587	0.055606224
ENSG00000150991	86718.09605	21076.66256	2.040679647	1.68E-06	7.73E-05	UBC	12	124911604	124917368	-	3898	protein_coding	ubiquitin C [Source:HGNC Symbol;Acc:HGNC:12468]	-	80248	22776	657.5504644	162.6159363
ENSG00000117143	19377.79532	4713.927319	2.039371743	1.73E-06	7.97E-05	UAP1	1	162561506	162599842	+	3437	protein_coding	UDP-N-acetylglucosamine pyrophosphorylase 1 [Source:HGNC Symbol;Acc:HGNC:12457]	-	17932	5094	166.6425506	41.24837967
ENSG00000186310	39.98989181	202.6540161	-2.337995735	1.74E-06	7.97E-05	NAP1L3	X	93670930	93673568	-	2639	protein_coding	nucleosome assembly protein 1 like 3 [Source:HGNC Symbol;Acc:HGNC:7639]	-	37	219	0.447815416	2.309575741
ENSG00000121152	243.1476333	1041.056816	-2.09762644	1.74E-06	7.97E-05	NCAPH	2	96335787	96373845	+	3278	protein_coding	non-SMC condensin I complex subunit H [Source:HGNC Symbol;Acc:HGNC:1112]	-	225	1125	2.19235195	9.551488515
ENSG00000102349	165.3425457	31.45692862	2.389043924	1.82E-06	8.32E-05	KLF8	X	56232421	56287889	+	9022	protein_coding	Kruppel like factor 8 [Source:HGNC Symbol;Acc:HGNC:6351]	zf-C2H2	153	34	0.54165819	0.104882632
ENSG00000186469	110.2306067	493.226293	-2.160565527	1.84E-06	8.37E-05	GNG2	14	51826195	51979342	+	6379	protein_coding	G protein subunit gamma 2 [Source:HGNC Symbol;Acc:HGNC:4404]	-	102	533	0.510721659	2.325423685
ENSG00000240891	89.69870687	12.94909111	2.779611077	1.84E-06	8.37E-05	PLCXD2	3	111674676	111846447	+	8974	protein_coding	phosphatidylinositol specific phospholipase C X domain containing 2 [Source:HGNC Symbol;Acc:HGNC:26462]	-	83	14	0.295412408	0.043417964
ENSG00000101230	85.37620154	390.508069	-2.191939152	1.87E-06	8.51E-05	ISM1	20	13221771	13300651	+	2593	protein_coding	isthmin 1 [Source:HGNC Symbol;Acc:HGNC:16213]	-	79	422	0.973108533	4.529366032
ENSG00000172935	666.7530985	2763.206478	-2.050932135	1.88E-06	8.54E-05	MRGPRF	11	69004395	69013409	-	2746	protein_coding	MAS related GPR family member F [Source:HGNC Symbol;Acc:HGNC:24828]	-	617	2986	7.176642908	30.2633329
ENSG00000137962	29202.84851	7151.40298	2.029790315	1.91E-06	8.64E-05	ARHGAP29	1	94148988	94275068	-	15524	protein_coding	Rho GTPase activating protein 29 [Source:HGNC Symbol;Acc:HGNC:30207]	-	27024	7728	55.60101303	13.85450341
ENSG00000075218	420.370329	1756.382818	-2.062577578	1.93E-06	8.70E-05	GTSE1	22	46296741	46330810	+	4242	protein_coding	G2 and S-phase expressed 1 [Source:HGNC Symbol;Acc:HGNC:13698]	-	389	1898	2.928974855	12.45239902
ENSG00000176018	4199.320067	1023.474418	2.036536735	1.96E-06	8.84E-05	LYSMD3	5	90515611	90529584	-	4459	protein_coding	LysM domain containing 3 [Source:HGNC Symbol;Acc:HGNC:26969]	-	3886	1106	27.83569249	6.90311549
ENSG00000064195	23.78049386	134.175195	-2.490538694	1.97E-06	8.88E-05	DLX3	17	49990005	49995224	-	2715	protein_coding	distal-less homeobox 3 [Source:HGNC Symbol;Acc:HGNC:2916]	Homeobox	22	145	0.258815066	1.486365625
ENSG00000149294	131.8431321	576.5113391	-2.127564644	1.99E-06	8.94E-05	NCAM1	11	112961247	113278436	+	12737	protein_coding	neural cell adhesion molecule 1 [Source:HGNC Symbol;Acc:HGNC:7656]	-	122	623	0.305935157	1.361282879
ENSG00000143847	8.651740227	70.32331241	-3.006097472	2.03E-06	9.08E-05	PPFIA4	1	203026498	203078740	+	9707	protein_coding	PTPRF interacting protein alpha 4 [Source:HGNC Symbol;Acc:HGNC:9248]	-	8	76	0.026323381	0.217899406
ENSG00000157542	291.7758123	62.92019403	2.210849502	2.03E-06	9.08E-05	KCNJ6	21	37607376	38121345	-	19965	protein_coding	potassium voltage-gated channel subfamily J member 6 [Source:HGNC Symbol;Acc:HGNC:6267]	-	270	68	0.43194769	0.094790995
ENSG00000148773	1365.918235	5581.942569	-2.030805485	2.04E-06	9.12E-05	MKI67	10	128096659	128126385	-	12807	protein_coding	marker of proliferation Ki-67 [Source:HGNC Symbol;Acc:HGNC:7107]	-	1264	6032	3.152364083	13.10815017
ENSG00000248587	600.8349015	138.8021425	2.112861962	2.06E-06	9.20E-05	GDNF-AS1	5	37811589	37953827	+	9873	antisense	GDNF antisense RNA 1 [Source:HGNC Symbol;Acc:HGNC:43592]	-	556	150	1.798715018	0.422833713
ENSG00000064309	620.2861728	2558.695422	-2.044202206	2.09E-06	9.29E-05	CDON	11	125955796	126063335	-	10600	protein_coding	cell adhesion associated, oncogene regulated [Source:HGNC Symbol;Acc:HGNC:17104]	-	574	2765	1.729588278	7.259667917
ENSG00000224690	3.248680895	47.1885648	-3.813111401	2.12E-06	9.42E-05	UBE2D3P3	1	150800473	150801031	+	425	processed_pseudogene	ubiquitin conjugating enzyme E2 D3 pseudogene 3 [Source:HGNC Symbol;Acc:HGNC:39011]	-	3	51	0.225459755	3.339709798
ENSG00000198785	2.168099858	37.93466244	-4.05766745	2.15E-06	9.50E-05	GRIN3A	9	101569353	101738580	-	8121	protein_coding	glutamate ionotropic receptor NMDA type subunit 3A [Source:HGNC Symbol;Acc:HGNC:16767]	-	2	41	0.007866059	0.140508252
ENSG00000148344	1312.967553	5349.669832	-2.026524369	2.15E-06	9.50E-05	PTGES	9	129738331	129753047	-	1896	protein_coding	prostaglandin E synthase [Source:HGNC Symbol;Acc:HGNC:9599]	-	1215	5781	20.46796431	84.85786894
ENSG00000120738	1400.498273	336.8354831	2.055385131	2.16E-06	9.53E-05	EGR1	5	138465490	138469315	+	3138	protein_coding	early growth response 1 [Source:HGNC Symbol;Acc:HGNC:3238]	zf-C2H2	1296	364	13.19133557	3.228315186
ENSG00000135723	186.9550703	795.8286265	-2.089094039	2.19E-06	9.64E-05	FHOD1	16	67229387	67247658	-	5407	protein_coding	formin homology 2 domain containing 1 [Source:HGNC Symbol;Acc:HGNC:17905]	-	173	860	1.021942451	4.426592729
ENSG00000122641	6593.987671	1623.126746	2.022284997	2.19E-06	9.64E-05	INHBA	7	41667168	41705834	-	8302	protein_coding	inhibin subunit beta A [Source:HGNC Symbol;Acc:HGNC:6066]	-	6102	1754	23.47611241	5.879959633
ENSG00000180998	62.68304771	292.4167911	-2.21981361	2.26E-06	9.90E-05	GPR137C	14	52553148	52637713	+	6193	protein_coding	G protein-coupled receptor 137C [Source:HGNC Symbol;Acc:HGNC:25445]	-	58	316	0.299132513	1.420082211
ENSG00000236453	96.18246479	15.72527186	2.602489968	2.31E-06	0.000101329	AC003092.1	7	94022833	94066661	+	1064	lincRNA	novel transcript	-	89	17	2.671683971	0.444666875
ENSG00000167523	39.98989181	198.0270689	-2.304696377	2.33E-06	0.000101805	SPATA33	16	89657802	89671272	+	5746	protein_coding	spermatogenesis associated 33 [Source:HGNC Symbol;Acc:HGNC:26463]	-	37	214	0.205670881	1.036515107
ENSG00000132938	1.39E-17	25.90458304	-7.70674257	2.40E-06	0.000104744	MTUS2	13	28820348	29505947	+	8445	protein_coding	microtubule associated scaffold protein 2 [Source:HGNC Symbol;Acc:HGNC:20595]	-	0	28	0	0.092275384
ENSG00000178789	25.94174681	1.39E-17	7.70807879	2.40E-06	0.000104744	CD300LB	17	74521174	74531474	-	2720	protein_coding	CD300 molecule like family member b [Source:HGNC Symbol;Acc:HGNC:30811]	-	24	0	0.281824694	0
ENSG00000228716	434.4184694	1786.920668	-2.040032482	2.41E-06	0.000104744	DHFR	5	80626228	80654983	-	4409	protein_coding	dihydrofolate reductase [Source:HGNC Symbol;Acc:HGNC:2861]	-	402	1931	2.91220981	12.18904442
ENSG00000224594	11.89360959	82.35337872	-2.779701316	2.41E-06	0.000104744	RPL29P19	8	48384590	48385049	+	460	processed_pseudogene	ribosomal protein L29 pseudogene 19 [Source:HGNC Symbol;Acc:HGNC:35508]	-	11	89	0.763785764	5.384677029
ENSG00000131480	70.24743251	9.247509185	2.90743266	2.45E-06	0.000105979	AOC2	17	42844600	42850707	+	2657	protein_coding	amine oxidase, copper containing 2 [Source:HGNC Symbol;Acc:HGNC:549]	-	65	10	0.781373195	0.104745634
ENSG00000108001	96.18246479	427.5236453	-2.150832786	2.48E-06	0.000107433	EBF3	10	129835283	129963841	-	4623	protein_coding	early B cell factor 3 [Source:HGNC Symbol;Acc:HGNC:19087]	COE	89	462	0.61489763	2.781285469
ENSG00000076716	175.0681818	744.0068203	-2.08668158	2.50E-06	0.000107952	GPC4	X	133300103	133415490	-	4960	protein_coding	glypican 4 [Source:HGNC Symbol;Acc:HGNC:4452]	-	162	804	1.043205923	4.511301541
ENSG00000214021	243.1476333	1016.071303	-2.062583739	2.53E-06	0.000109029	TTLL3	3	9808086	9855138	+	10365	protein_coding	tubulin tyrosine ligase like 3 [Source:HGNC Symbol;Acc:HGNC:24483]	-	225	1098	0.693345846	2.948224279
ENSG00000196584	76.73119075	346.0893772	-2.171590181	2.54E-06	0.000109164	XRCC2	7	152644779	152676165	-	4853	protein_coding	X-ray repair cross complementing 2 [Source:HGNC Symbol;Acc:HGNC:12829]	-	71	374	0.467288145	2.14480985
ENSG00000143067	1229.759337	297.0437382	2.049131473	2.54E-06	0.000109164	ZNF697	1	119619422	119647773	-	5041	protein_coding	zinc finger protein 697 [Source:HGNC Symbol;Acc:HGNC:32034]	zf-C2H2	1138	321	7.210448359	1.772212598
ENSG00000219607	29.18362637	156.3845429	-2.417256919	2.58E-06	0.000110654	PPP1R3G	6	5084581	5089487	+	4907	protein_coding	protein phosphatase 1 regulatory subunit 3G [Source:HGNC Symbol;Acc:HGNC:14945]	-	27	169	0.17574558	0.958513273
ENSG00000227051	912.055241	3679.341977	-2.012119532	2.62E-06	0.000111965	C14orf132	14	96039324	96093889	+	7775	protein_coding	chromosome 14 open reading frame 132 [Source:HGNC Symbol;Acc:HGNC:20346]	-	844	3976	3.467198891	14.23224668
ENSG00000117724	1131.422355	4552.909564	-2.008542394	2.65E-06	0.000113014	CENPF	1	214603195	214664588	+	11690	protein_coding	centromere protein F [Source:HGNC Symbol;Acc:HGNC:1857]	-	1047	4920	2.860677346	11.7132679
ENSG00000132256	3041.969434	752.3353249	2.015362872	2.68E-06	0.000114177	TRIM5	11	5663557	5938619	-	4804	protein_coding	tripartite motif containing 5 [Source:HGNC Symbol;Acc:HGNC:16276]	-	2815	813	18.71595993	4.709936278
ENSG00000145386	704.5750148	2852.04386	-2.016995803	2.68E-06	0.000114221	CCNA2	4	121816444	121823933	-	2798	protein_coding	cyclin A2 [Source:HGNC Symbol;Acc:HGNC:1578]	-	652	3082	7.442804161	30.65578269
ENSG00000135476	403.08031	1647.18687	-2.030557795	2.78E-06	0.000118041	ESPL1	12	53268299	53293643	+	8890	protein_coding	extra spindle pole bodies like 1, separase [Source:HGNC Symbol;Acc:HGNC:16856]	-	373	1780	1.340120273	5.572444169
ENSG00000145632	2962.003097	734.7529263	2.011042501	2.79E-06	0.000118468	PLK2	5	58453982	58460260	-	4768	protein_coding	polo like kinase 2 [Source:HGNC Symbol;Acc:HGNC:19699]	-	2741	794	18.36155657	4.634594483
ENSG00000051341	161.0200408	682.0057307	-2.081764604	2.84E-06	0.000120037	POLQ	3	121431427	121546641	-	9400	protein_coding	DNA polymerase theta [Source:HGNC Symbol;Acc:HGNC:9186]	-	149	737	0.506285071	2.182062164
ENSG00000100897	253.9538954	1048.459932	-2.045143776	2.84E-06	0.000120037	DCAF11	14	24114195	24125242	+	6350	protein_coding	DDB1 and CUL4 associated factor 11 [Source:HGNC Symbol;Acc:HGNC:20258]	-	235	1133	1.18203638	4.965736484
ENSG00000006747	105.9081015	458.986885	-2.114446295	2.85E-06	0.000120037	SCIN	7	12570577	12660179	+	11623	protein_coding	scinderin [Source:HGNC Symbol;Acc:HGNC:21695]	-	98	496	0.269305079	1.187656701
ENSG00000133739	57.27991558	267.4312766	-2.220806437	2.92E-06	0.000122846	LRRCC1	8	85107147	85146076	+	5065	protein_coding	leucine rich repeat and coiled-coil centrosomal protein 1 [Source:HGNC Symbol;Acc:HGNC:29373]	-	53	289	0.334220532	1.587983106
ENSG00000188372	69.16680612	9.247509185	2.885104771	2.96E-06	0.000124184	ZP3	7	76397518	76442071	+	2716	protein_coding	zona pellucida glycoprotein 3 [Source:HGNC Symbol;Acc:HGNC:13189]	-	64	10	0.752639339	0.102470232
ENSG00000146232	923.942129	223.9379733	2.044044385	2.97E-06	0.000124713	NFKBIE	6	44258166	44265788	-	2581	protein_coding	NFKB inhibitor epsilon [Source:HGNC Symbol;Acc:HGNC:7799]	-	855	242	10.58071012	2.609485248
ENSG00000104147	22.69986744	126.7720788	-2.475495843	3.01E-06	0.000125833	OIP5	15	41309268	41332621	-	1236	protein_coding	Opa interacting protein 5 [Source:HGNC Symbol;Acc:HGNC:20300]	-	21	137	0.542672145	3.084818246
ENSG00000166598	168088.1664	42455.00832	1.985208065	3.04E-06	0.000126819	HSP90B1	12	103930107	103953645	+	4695	protein_coding	heat shock protein 90 beta family member 1 [Source:HGNC Symbol;Acc:HGNC:12028]	-	155547	45878	1058.187797	271.9545724
ENSG00000143554	70.24743251	318.3276948	-2.178169124	3.04E-06	0.000126819	SLC27A3	1	153774354	153780157	+	5470	protein_coding	solute carrier family 27 member 3 [Source:HGNC Symbol;Acc:HGNC:10997]	-	65	344	0.37954453	1.750244013
ENSG00000116675	960.683419	233.1918677	2.041911099	3.10E-06	0.000129155	DNAJC6	1	65248219	65415869	+	6954	protein_coding	DnaJ heat shock protein family (Hsp40) member C6 [Source:HGNC Symbol;Acc:HGNC:15469]	-	889	252	4.08322941	1.008540491
ENSG00000137812	439.8216003	1776.741385	-2.013962995	3.14E-06	0.000130519	KNL1	15	40594020	40664342	+	10250	protein_coding	kinetochore scaffold 1 [Source:HGNC Symbol;Acc:HGNC:24054]	-	407	1920	1.268256947	5.213205538
ENSG00000103319	273.405167	1120.640304	-2.034757456	3.15E-06	0.000130519	EEF2K	16	22206282	22288732	+	8020	protein_coding	eukaryotic elongation factor 2 kinase [Source:HGNC Symbol;Acc:HGNC:24615]	-	253	1211	1.007587704	4.202398758
ENSG00000144655	959.6027928	233.1918677	2.040287567	3.15E-06	0.000130519	CSRNP1	3	39141855	39154562	-	3214	protein_coding	cysteine and serine rich nuclear protein 1 [Source:HGNC Symbol;Acc:HGNC:14300]	-	888	252	8.824778216	2.182137702
ENSG00000152439	773.7350903	186.9223954	2.048610194	3.17E-06	0.000130966	ZNF773	19	57499915	57518404	+	8073	protein_coding	zinc finger protein 773 [Source:HGNC Symbol;Acc:HGNC:30487]	zf-C2H2	716	202	2.832792579	0.696376171
ENSG00000156453	51.87678331	5.545907282	3.195173195	3.22E-06	0.000132767	PCDH1	5	141853111	141879246	-	5903	protein_coding	protocadherin 1 [Source:HGNC Symbol;Acc:HGNC:8655]	-	48	6	0.25971986	0.028288242
ENSG00000127564	349.0490006	1414.914132	-2.018859317	3.33E-06	0.000137153	PKMYT1	16	2968024	2980539	-	5034	protein_coding	protein kinase, membrane associated tyrosine/threonine 1 [Source:HGNC Symbol;Acc:HGNC:29650]	-	323	1529	2.049396628	8.45321196
ENSG00000082126	218.2932305	46.26317468	2.23503317	3.33E-06	0.000137153	MPP4	2	201644870	201698694	-	4924	protein_coding	membrane palmitoylated protein 4 [Source:HGNC Symbol;Acc:HGNC:13680]	-	202	50	1.310297859	0.282604742
ENSG00000164743	23.78049386	129.5482474	-2.439960431	3.37E-06	0.000138422	C8orf48	8	13566843	13568287	+	1445	protein_coding	chromosome 8 open reading frame 48 [Source:HGNC Symbol;Acc:HGNC:26345]	-	22	140	0.486285746	2.696420829
ENSG00000255282	12.97423424	84.20415805	-2.687431662	3.44E-06	0.000140551	WTAPP1	11	102746968	102836766	+	3331	transcribed_processed_pseudogene	Wilms tumor 1 associated protein pseudogene 1 [Source:HGNC Symbol;Acc:HGNC:44115]	-	12	91	0.115065021	0.7603162
ENSG00000163739	7923.157867	2009.939512	1.97885099	3.44E-06	0.000140551	CXCL1	4	73869393	73871242	+	1296	protein_coding	C-X-C motif chemokine ligand 1 [Source:HGNC Symbol;Acc:HGNC:4602]	-	7332	2172	180.6983392	46.64255196
ENSG00000165195	644.0599488	154.5337639	2.058315471	3.44E-06	0.000140551	PIGA	X	15319451	15335580	-	6321	protein_coding	phosphatidylinositol glycan anchor biosynthesis class A [Source:HGNC Symbol;Acc:HGNC:8957]	-	596	167	3.011599217	0.735289163
ENSG00000058668	4912.533343	19295.28798	-1.973684641	3.52E-06	0.00014344	ATP2B4	1	203626561	203744081	+	9721	protein_coding	ATPase plasma membrane Ca2+ transporting 4 [Source:HGNC Symbol;Acc:HGNC:817]	-	4546	20851	14.93671844	59.69575232
ENSG00000164741	12105.18116	3081.540429	1.973853824	3.55E-06	0.000144574	DLC1	8	13083361	13604610	-	12794	protein_coding	DLC1 Rho GTPase activating protein [Source:HGNC Symbol;Acc:HGNC:2897]	-	11202	3330	27.96571505	7.243781998
ENSG00000125845	1586.365975	395.135016	2.004937447	3.57E-06	0.000144574	BMP2	20	6767664	6780280	+	3601	protein_coding	bone morphogenetic protein 2 [Source:HGNC Symbol;Acc:HGNC:1069]	-	1468	427	13.02085913	3.300139044
ENSG00000117155	146.9718997	613.5269151	-2.0607373	3.57E-06	0.000144574	SSX2IP	1	84643707	84690803	-	8639	protein_coding	SSX family member 2 interacting protein [Source:HGNC Symbol;Acc:HGNC:16509]	-	136	663	0.502819533	2.135883393
ENSG00000184343	68.08617973	9.247509185	2.862425885	3.58E-06	0.000144574	SRPK3	X	153776412	153785732	+	4744	protein_coding	SRSF protein kinase 3 [Source:HGNC Symbol;Acc:HGNC:11402]	-	63	10	0.424162798	0.058665504
ENSG00000208028	68.08617973	9.247509185	2.862425885	3.58E-06	0.000144574	MIR616	12	57519163	57519259	-	97	miRNA	microRNA 616 [Source:HGNC Symbol;Acc:HGNC:32872]	-	63	10	20.74462179	2.869166493
ENSG00000163808	180.4713129	746.7829885	-2.048230292	3.59E-06	0.000144879	KIF15	3	44761717	44873376	+	5285	protein_coding	kinesin family member 15 [Source:HGNC Symbol;Acc:HGNC:17273]	-	167	807	1.009271909	4.24967803
ENSG00000170396	55.11866269	6.471311079	3.064571754	3.60E-06	0.000144879	ZNF804A	2	184598366	184939492	+	4694	protein_coding	zinc finger protein 804A [Source:HGNC Symbol;Acc:HGNC:21711]	-	51	7	0.347027424	0.041503282
ENSG00000280339	1.39E-17	24.97919182	-7.654530898	3.61E-06	0.000144879	AP001528.3	11	86908990	86912238	-	3249	TEC	novel transcript	-	0	27	0	0.231281842
ENSG00000186594	5058.417876	1284.434227	1.977439833	3.61E-06	0.000144879	MIR22HG	17	1711493	1717174	-	2986	lincRNA	MIR22 host gene [Source:HGNC Symbol;Acc:HGNC:28219]	-	4681	1388	50.07091686	12.93680844
ENSG00000070495	2524.349496	635.7362607	1.989181773	3.62E-06	0.000144963	JMJD6	17	76712832	76726799	-	5969	protein_coding	jumonji domain containing 6, arginine demethylase and lysine hydroxylase [Source:HGNC Symbol;Acc:HGNC:19355]	-	2336	687	12.49994107	3.203189578
ENSG00000160752	488.4497786	1950.714591	-1.997469237	3.66E-06	0.000146438	FDPS	1	155308748	155320666	+	3718	protein_coding	farnesyl diphosphate synthase [Source:HGNC Symbol;Acc:HGNC:3631]	-	452	2108	3.882985382	15.77933534
ENSG00000120337	31.34487945	0.918826821	4.905165124	3.68E-06	0.000146543	TNFSF18	1	173039960	173050963	-	2008	protein_coding	TNF superfamily member 18 [Source:HGNC Symbol;Acc:HGNC:11932]	-	29	1	0.461286766	0.013860017
ENSG00000187094	31.34487945	0.918826821	4.905165124	3.68E-06	0.000146543	CCK	3	42257825	42266207	-	2085	protein_coding	cholecystokinin [Source:HGNC Symbol;Acc:HGNC:1569]	-	29	1	0.444251236	0.013348161
ENSG00000065057	17.29673631	104.5627296	-2.587800735	3.69E-06	0.000146719	NTHL1	16	2039815	2047866	-	2430	protein_coding	nth like DNA glycosylase 1 [Source:HGNC Symbol;Acc:HGNC:8028]	-	16	113	0.210305396	1.294194812
ENSG00000227036	25.94174681	136.025974	-2.385379936	3.76E-06	0.000149194	LINC00511	17	72290091	72640472	-	27605	processed_transcript	long intergenic non-protein coding RNA 511 [Source:HGNC Symbol;Acc:HGNC:43564]	-	24	147	0.027768997	0.148203025
ENSG00000008277	10.81298555	75.87565085	-2.79771339	3.85E-06	0.000152891	ADAM22	7	87934143	88202889	+	12199	protein_coding	ADAM metallopeptidase domain 22 [Source:HGNC Symbol;Acc:HGNC:201]	-	10	82	0.026182582	0.187075582
ENSG00000138160	693.768753	2742.847912	-1.982971591	3.87E-06	0.000153039	KIF11	10	92593286	92655395	+	4860	protein_coding	kinesin family member 11 [Source:HGNC Symbol;Acc:HGNC:6388]	-	642	2964	4.219252001	16.97342222
ENSG00000163638	41.07051834	3.695086296	3.4282611	3.89E-06	0.000153724	ADAMTS9	3	64515654	64688000	-	10680	protein_coding	ADAM metallopeptidase with thrombospondin type 1 motif 9 [Source:HGNC Symbol;Acc:HGNC:13202]	-	38	4	0.113644664	0.010423564
ENSG00000177465	161.0200408	32.38231931	2.309196233	4.06E-06	0.000160199	ACOT4	14	73591706	73596496	+	2362	protein_coding	acyl-CoA thioesterase 4 [Source:HGNC Symbol;Acc:HGNC:19748]	-	149	35	2.014851678	0.412397131
ENSG00000172156	50.79615684	5.545907282	3.164873117	4.11E-06	0.000161863	CCL11	17	34285668	34288334	+	1079	protein_coding	C-C motif chemokine ligand 11 [Source:HGNC Symbol;Acc:HGNC:10610]	-	47	6	1.391275443	0.15475949
ENSG00000203837	96.18246479	16.65066476	2.520657898	4.17E-06	0.00016382	PNLIPRP3	10	116427867	116477957	+	2354	protein_coding	pancreatic lipase related protein 3 [Source:HGNC Symbol;Acc:HGNC:23492]	-	89	18	1.207592075	0.212810735
ENSG00000232931	23.78049386	127.6974684	-2.419221965	4.19E-06	0.000164457	LINC00342	2	95807118	95816215	-	2618	lincRNA	long intergenic non-protein coding RNA 342 [Source:HGNC Symbol;Acc:HGNC:42470]	-	22	138	0.26840447	1.46702302
ENSG00000115902	3730.328307	954.9956027	1.965584501	4.22E-06	0.000165506	SLC1A4	2	64988477	65023865	+	6939	protein_coding	solute carrier family 1 member 4 [Source:HGNC Symbol;Acc:HGNC:10942]	-	3452	1032	15.8895137	4.139141701
ENSG00000120278	339.3233649	78.65181997	2.107210674	4.26E-06	0.000166778	PLEKHG1	6	150599883	150843665	+	10294	protein_coding	pleckstrin homology and RhoGEF domain containing G1 [Source:HGNC Symbol;Acc:HGNC:20884]	-	314	85	0.974276417	0.229806467
ENSG00000162545	1334.580076	5196.980582	-1.961196709	4.30E-06	0.000168174	CAMK2N1	1	20482391	20486220	-	2615	protein_coding	calcium/calmodulin dependent protein kinase II inhibitor 1 [Source:HGNC Symbol;Acc:HGNC:24190]	-	1235	5616	15.08453651	59.76994973
ENSG00000065911	6443.780633	1658.291542	1.958122249	4.34E-06	0.000169215	MTHFD2	2	74198562	74217565	+	4870	protein_coding	methylenetetrahydrofolate dehydrogenase (NADP+ dependent) 2, methenyltetrahydrofolate cyclohydrolase [Source:HGNC Symbol;Acc:HGNC:7434]	-	5963	1792	39.10862565	10.24086235
ENSG00000253958	122.1174957	512.6594704	-2.068707153	4.35E-06	0.000169337	CLDN23	8	8701938	8704106	+	2169	protein_coding	claudin 23 [Source:HGNC Symbol;Acc:HGNC:17591]	-	113	554	1.664008719	7.108495574
ENSG00000075702	270.1632884	1083.624729	-2.003506549	4.46E-06	0.000173297	WDR62	19	36054881	36105106	+	9812	protein_coding	WD repeat domain 62 [Source:HGNC Symbol;Acc:HGNC:24502]	-	250	1171	0.813802792	3.321443278
ENSG00000100162	132.9237584	549.6750465	-2.047044544	4.56E-06	0.000176865	CENPM	22	41938721	41947164	-	1778	protein_coding	centromere protein M [Source:HGNC Symbol;Acc:HGNC:18352]	-	123	594	2.209581683	9.297842238
ENSG00000139974	152.3750309	626.4823667	-2.03883304	4.58E-06	0.00017743	SLC38A6	14	60981114	61083733	+	5147	protein_coding	solute carrier family 38 member 6 [Source:HGNC Symbol;Acc:HGNC:19863]	-	141	677	0.874987101	3.660681842
ENSG00000165323	10.81298555	74.95026112	-2.780040592	4.59E-06	0.000177466	FAT3	11	92352096	92896470	+	19280	protein_coding	FAT atypical cadherin 3 [Source:HGNC Symbol;Acc:HGNC:23112]	-	10	81	0.016566458	0.116924487
ENSG00000145604	220.454483	888.3675662	-2.010117197	4.60E-06	0.000177675	SKP2	5	36151989	36184319	+	3837	protein_coding	S-phase kinase associated protein 2 [Source:HGNC Symbol;Acc:HGNC:10901]	-	204	960	1.698146187	6.963168721
ENSG00000072195	371.7421506	1469.512106	-1.982634137	4.65E-06	0.000179135	SPEG	2	219434846	219498287	+	17910	protein_coding	SPEG complex locus [Source:HGNC Symbol;Acc:HGNC:16901]	-	344	1588	0.613478805	2.467643383
ENSG00000118276	90.7793332	386.8065113	-2.089792011	4.69E-06	0.000180191	B4GALT6	18	31622247	31685836	-	5306	protein_coding	beta-1,4-galactosyltransferase 6 [Source:HGNC Symbol;Acc:HGNC:929]	-	84	418	0.505648527	2.192484444
ENSG00000132436	179.3906867	729.2005899	-2.022521916	4.69E-06	0.000180191	FIGNL1	7	50444128	50542535	-	5034	protein_coding	fidgetin like 1 [Source:HGNC Symbol;Acc:HGNC:13286]	-	166	788	1.053250279	4.356527812
ENSG00000083896	6133.640921	1589.812727	1.947795843	4.85E-06	0.000185872	YTHDC1	4	68310387	68350089	-	7032	protein_coding	YTH domain containing 1 [Source:HGNC Symbol;Acc:HGNC:30626]	-	5676	1718	25.78102802	6.799418649
ENSG00000183856	936.9096431	3629.37095	-1.953608218	4.85E-06	0.000185872	IQGAP3	1	156525405	156572604	-	6742	protein_coding	IQ motif containing GTPase activating protein 3 [Source:HGNC Symbol;Acc:HGNC:20669]	-	867	3922	4.107400536	16.1899805
ENSG00000146670	355.5327577	1401.95868	-1.97904585	4.92E-06	0.000188212	CDCA5	11	65066300	65084164	-	3925	protein_coding	cell division cycle associated 5 [Source:HGNC Symbol;Acc:HGNC:14626]	-	329	1515	2.677274756	10.74237865
ENSG00000172296	45.39302439	211.9079106	-2.220043456	4.99E-06	0.000190325	SPTLC3	20	13008979	13169103	+	8520	protein_coding	serine palmitoyltransferase long chain base subunit 3 [Source:HGNC Symbol;Acc:HGNC:16253]	-	42	229	0.157451355	0.748037504
ENSG00000119699	37.82863874	180.4446692	-2.250562319	4.99E-06	0.000190325	TGFB3	14	75958099	75982991	-	4914	protein_coding	transforming growth factor beta 3 [Source:HGNC Symbol;Acc:HGNC:11769]	-	35	195	0.227493817	1.104401388
ENSG00000259803	39.98989181	3.695086296	3.389904926	5.19E-06	0.000197591	SLC22A31	16	89195761	89201664	-	2610	protein_coding	solute carrier family 22 member 31 [Source:HGNC Symbol;Acc:HGNC:27091]	-	37	4	0.452791143	0.042652743
ENSG00000076382	477.6435168	1863.727988	-1.963930432	5.21E-06	0.000197881	SPAG5	17	28577565	28599279	-	5472	protein_coding	sperm associated antigen 5 [Source:HGNC Symbol;Acc:HGNC:13452]	-	442	2014	2.57995949	10.24332287
ENSG00000152580	119.9562432	494.1516824	-2.041410644	5.26E-06	0.00019881	IGSF10	3	151425384	151458709	-	11727	protein_coding	immunoglobulin superfamily member 10 [Source:HGNC Symbol;Acc:HGNC:26384]	-	111	534	0.302324094	1.26730695
ENSG00000162692	67.00555334	9.247509185	2.83938479	5.26E-06	0.00019881	VCAM1	1	100719742	100739045	+	6049	protein_coding	vascular cell adhesion molecule 1 [Source:HGNC Symbol;Acc:HGNC:12663]	-	62	10	0.327374472	0.046009117
ENSG00000235848	67.00555334	9.247509185	2.83938479	5.26E-06	0.00019881	RMDN2-AS1	2	37949911	38067041	-	3282	antisense	RMDN2 antisense RNA 1 [Source:HGNC Symbol;Acc:HGNC:41150]	-	62	10	0.603378483	0.084798644
ENSG00000170448	846.1370442	212.8333	1.990481486	5.33E-06	0.000200967	NFXL1	4	47847233	47914667	-	4484	protein_coding	nuclear transcription factor, X-box binding like 1 [Source:HGNC Symbol;Acc:HGNC:18726]	zf-NF-X1	783	230	5.577413767	1.427544702
ENSG00000152894	8187.91128	2139.494027	1.93615834	5.38E-06	0.000202563	PTPRK	6	127968779	128520674	-	9000	protein_coding	protein tyrosine phosphatase, receptor type K [Source:HGNC Symbol;Acc:HGNC:9674]	-	7577	2312	26.89004221	7.149452826
ENSG00000163913	175.0681818	707.9166338	-2.014958144	5.38E-06	0.000202563	IFT122	3	129440036	129520507	+	9636	protein_coding	intraflagellar transport 122 [Source:HGNC Symbol;Acc:HGNC:13556]	-	162	765	0.536976067	2.209490448
ENSG00000049192	1870.570659	481.1962307	1.958479786	5.44E-06	0.000203531	ADAMTS6	5	65148736	65481920	-	8567	protein_coding	ADAM metallopeptidase with thrombospondin type 1 motif 6 [Source:HGNC Symbol;Acc:HGNC:222]	-	1731	520	6.453644034	1.689281638
ENSG00000276462	24.86112032	1.39E-17	7.646978189	5.45E-06	0.000203531	BX255923.2	9	41100794	41106229	-	3064	lincRNA	novel transcript	-	23	0	0.239759476	0
ENSG00000197249	24.86112032	1.39E-17	7.646978189	5.45E-06	0.000203531	SERPINA1	14	94376747	94390693	-	4902	protein_coding	serpin family A member 1 [Source:HGNC Symbol;Acc:HGNC:8941]	-	23	0	0.1498619	0
ENSG00000143494	1.39E-17	24.0538005	-7.600358484	5.45E-06	0.000203531	VASH2	1	212950520	212992037	+	9086	protein_coding	vasohibin 2 [Source:HGNC Symbol;Acc:HGNC:25723]	-	0	26	0	0.079639422
ENSG00000135378	28.10299984	144.3544795	-2.356087228	5.48E-06	0.00020462	PRRG4	11	32829943	32858123	+	5530	protein_coding	proline rich and Gla domain 4 [Source:HGNC Symbol;Acc:HGNC:30799]	-	26	156	0.150170602	0.785103569
ENSG00000233912	35.66738565	1.844230228	4.17914703	5.52E-06	0.000205228	AC026202.2	3	5156905	5187329	-	672	antisense	novel transcript, antisense to ARL8B	-	33	2	1.568488623	0.082830104
ENSG00000172318	35.66738565	1.844230228	4.17914703	5.52E-06	0.000205228	B3GALT1	2	167868948	167874041	+	5094	protein_coding	beta-1,3-galactosyltransferase 1 [Source:HGNC Symbol;Acc:HGNC:916]	-	33	2	0.206914871	0.01092694
ENSG00000225855	35.66738565	171.1907745	-2.259269052	5.53E-06	0.000205228	RUSC1-AS1	1	155316863	155324176	-	3516	antisense	RUSC1 antisense RNA 1 [Source:HGNC Symbol;Acc:HGNC:26680]	-	33	185	0.299779396	1.464368393
ENSG00000146278	5534.97402	1450.078929	1.932345637	5.75E-06	0.000213068	PNRC1	6	89080751	89085160	+	2992	protein_coding	proline rich nuclear receptor coactivator 1 [Source:HGNC Symbol;Acc:HGNC:17278]	-	5122	1567	54.67826067	14.57588361
ENSG00000158402	69.16680612	300.7452958	-2.118561172	5.93E-06	0.000219485	CDC25C	5	138285265	138338355	-	3338	protein_coding	cell division cycle 25C [Source:HGNC Symbol;Acc:HGNC:1727]	-	64	325	0.612393183	2.709720602
ENSG00000142733	478.724143	1847.070979	-1.947719859	6.11E-06	0.000225975	MAP3K6	1	27355184	27366892	-	4951	protein_coding	mitogen-activated protein kinase kinase kinase 6 [Source:HGNC Symbol;Acc:HGNC:6858]	-	443	1996	2.857903143	11.22005783
ENSG00000179454	1182.211785	303.5214641	1.961139928	6.15E-06	0.000226787	KLHL28	14	44924319	45042322	-	8076	protein_coding	kelch like family member 28 [Source:HGNC Symbol;Acc:HGNC:19741]	-	1094	328	4.326709308	1.130329385
ENSG00000106772	984.4571949	3749.671571	-1.929241474	6.22E-06	0.000229323	PRUNE2	9	76611376	76906087	-	14656	protein_coding	prune homolog 2 [Source:HGNC Symbol;Acc:HGNC:25209]	-	911	4052	1.985361642	7.694518798
ENSG00000175426	78.89244347	333.1339254	-2.076555674	6.26E-06	0.000230201	PCSK1	5	96390415	96434143	-	5307	protein_coding	proprotein convertase subtilisin/kexin type 1 [Source:HGNC Symbol;Acc:HGNC:8743]	-	73	360	0.439349846	1.887908308
ENSG00000243701	43.23177138	200.8032372	-2.212629601	6.28E-06	0.000230631	DUBR	3	107240692	107326964	+	4206	lincRNA	DPPA2 upstream binding RNA [Source:HGNC Symbol;Acc:HGNC:48569]	-	40	217	0.303757793	1.435879351
ENSG00000157734	155.6169096	32.38231931	2.259991456	6.35E-06	0.000232736	SNX22	15	64151715	64157481	+	5767	protein_coding	sorting nexin 22 [Source:HGNC Symbol;Acc:HGNC:16315]	-	144	35	0.797534074	0.168906195
ENSG00000131747	3057.0982	11560.88344	-1.918977553	6.36E-06	0.000232736	TOP2A	17	40388516	40417950	-	6437	protein_coding	DNA topoisomerase II alpha [Source:HGNC Symbol;Acc:HGNC:11989]	-	2829	12493	14.03738284	54.01454418
ENSG00000154319	462.5147502	113.8166253	2.021497487	6.40E-06	0.000233977	FAM167A	8	11421463	11475908	-	5076	protein_coding	family with sequence similarity 167 member A [Source:HGNC Symbol;Acc:HGNC:15549]	-	428	123	2.693139575	0.674389784
ENSG00000110427	506.8204237	1946.087644	-1.940791628	6.44E-06	0.000235236	KIAA1549L	11	33376466	33674102	+	13012	protein_coding	KIAA1549 like [Source:HGNC Symbol;Acc:HGNC:24836]	-	469	2103	1.151239002	4.498033677
ENSG00000105835	10965.12055	2905.716445	1.915906375	6.55E-06	0.000238879	NAMPT	7	106248285	106286326	-	9049	protein_coding	nicotinamide phosphoribosyltransferase [Source:HGNC Symbol;Acc:HGNC:30092]	-	10147	3140	35.8157276	9.657318272
ENSG00000115594	3348.867267	12626.00663	-1.914617487	6.63E-06	0.000241166	IL1R1	2	102064544	102179874	+	7083	protein_coding	interleukin 1 receptor type 1 [Source:HGNC Symbol;Acc:HGNC:5993]	-	3099	13644	13.97465325	53.61075872
ENSG00000128692	555.4486019	138.8021425	1.999569886	6.64E-06	0.000241271	EIF2S2P4	2	170751805	170752788	+	984	processed_pseudogene	eukaryotic translation initiation factor 2 subunit 2 beta pseudogene 4 [Source:HGNC Symbol;Acc:HGNC:37626]	-	514	150	16.68417463	4.242517528
ENSG00000134375	5893.74191	1560.200267	1.917360501	6.68E-06	0.00024234	TIMM17A	1	201955491	201970661	+	3513	protein_coding	translocase of inner mitochondrial membrane 17A [Source:HGNC Symbol;Acc:HGNC:17315]	-	5454	1686	49.58766859	13.35693785
ENSG00000162654	20.53861474	111.9658462	-2.440075041	6.81E-06	0.000246623	GBP4	1	89181148	89198932	-	6127	protein_coding	guanylate binding protein 4 [Source:HGNC Symbol;Acc:HGNC:20480]	-	19	121	0.099047251	0.549623097
ENSG00000117525	11004.02309	2926.075011	1.910943341	6.90E-06	0.000249518	F3	1	94529225	94541800	-	2875	protein_coding	coagulation factor III, tissue factor [Source:HGNC Symbol;Acc:HGNC:3541]	-	10183	3162	113.12917	30.60916632
ENSG00000109265	910.9746149	233.1918677	1.965270522	6.92E-06	0.00024984	KIAA1211	4	56049073	56328625	+	6745	protein_coding	KIAA1211 [Source:HGNC Symbol;Acc:HGNC:29219]	-	843	252	3.991924574	1.039791042
ENSG00000106537	662.4305938	167.4892166	1.982830799	6.97E-06	0.000251265	TSPAN13	7	16753535	16784536	+	2224	protein_coding	tetraspanin 13 [Source:HGNC Symbol;Acc:HGNC:21643]	-	613	181	8.803642489	2.265016012
ENSG00000146094	131.8431321	25.90458304	2.34155824	7.00E-06	0.000251569	DOK3	5	177501907	177511274	-	4823	protein_coding	docking protein 3 [Source:HGNC Symbol;Acc:HGNC:24583]	-	122	28	0.807940307	0.161572801
ENSG00000213853	503.5785452	1924.803688	-1.934183012	7.00E-06	0.000251569	EMP2	16	10528422	10580698	-	8718	protein_coding	epithelial membrane protein 2 [Source:HGNC Symbol;Acc:HGNC:3334]	-	466	2080	1.707283952	6.640089833
ENSG00000188811	270.1632884	1050.31071	-1.958463033	7.07E-06	0.000253833	NHLRC3	13	39038306	39050109	+	6409	protein_coding	NHL repeat containing 3 [Source:HGNC Symbol;Acc:HGNC:33751]	-	250	1135	1.245909345	4.928707833
ENSG00000155760	620.2861728	2358.811313	-1.926860053	7.20E-06	0.000257707	FZD7	2	202034587	202038445	+	3859	protein_coding	frizzled class receptor 7 [Source:HGNC Symbol;Acc:HGNC:4045]	-	574	2549	4.750877364	18.3832605
ENSG00000171509	121.0368695	491.3755142	-2.020359132	7.20E-06	0.000257707	RXFP1	4	158315311	158653372	+	5684	protein_coding	relaxin family peptide receptor 1 [Source:HGNC Symbol;Acc:HGNC:19718]	-	112	531	0.629362206	2.599967603
ENSG00000125977	10945.66928	2920.522675	1.906012568	7.26E-06	0.000259432	EIF2S2	20	34088298	34112332	-	2656	protein_coding	eukaryotic translation initiation factor 2 subunit beta [Source:HGNC Symbol;Acc:HGNC:3266]	-	10129	3156	121.8078301	33.07016855
ENSG00000164284	1759.266163	461.7630533	1.92943693	7.29E-06	0.000259812	GRPEL2	5	149345430	149354583	+	4419	protein_coding	GrpE like 2, mitochondrial [Source:HGNC Symbol;Acc:HGNC:21060]	-	1628	499	11.76703662	3.142707983
ENSG00000011426	2044.551474	7671.471818	-1.907660448	7.30E-06	0.000259812	ANLN	7	36389806	36453791	+	6012	protein_coding	anillin actin binding protein [Source:HGNC Symbol;Acc:HGNC:14082]	-	1892	8290	10.05168491	38.37629494
ENSG00000267414	1.087517574	28.68075616	-4.579248678	7.53E-06	0.00026772	AC120049.1	18	44676927	44679717	-	2065	lincRNA	uncharacterized LOC101927943 [Source:NCBI gene;Acc:101927943]	-	1	31	0.015467376	0.417800661
ENSG00000102554	412.8059457	101.7865609	2.018474454	7.54E-06	0.00026772	KLF5	13	73054976	73077542	+	3893	protein_coding	Kruppel like factor 5 [Source:HGNC Symbol;Acc:HGNC:6349]	zf-C2H2	382	110	3.134120322	0.786385987
ENSG00000113532	2.168099858	33.30770995	-3.870696315	7.63E-06	0.000270346	ST8SIA4	5	100806935	100903266	-	7794	protein_coding	ST8 alpha-N-acetyl-neuraminide alpha-2,8-sialyltransferase 4 [Source:HGNC Symbol;Acc:HGNC:10871]	-	2	36	0.008196082	0.128549261
ENSG00000134215	7.571119765	59.21863458	-2.948367544	7.68E-06	0.0002718	VAV3	1	107571160	107965144	-	7271	protein_coding	vav guanine nucleotide exchange factor 3 [Source:HGNC Symbol;Acc:HGNC:12659]	-	7	64	0.03074968	0.244970232
ENSG00000005249	30.26425291	148.0560375	-2.286121935	7.75E-06	0.000274034	PRKAR2B	7	107044649	107161811	+	4318	protein_coding	protein kinase cAMP-dependent type II regulatory subunit beta [Source:HGNC Symbol;Acc:HGNC:9392]	-	28	160	0.207115261	1.03125206
ENSG00000163938	5439.878916	1456.556655	1.900914359	7.96E-06	0.000281063	GNL3	3	52681156	52694492	+	3318	protein_coding	G protein nucleolar 3 [Source:HGNC Symbol;Acc:HGNC:29931]	-	5034	1574	48.45889823	13.20248951
ENSG00000157240	714.3006504	2685.473769	-1.910405537	8.24E-06	0.000289179	FZD1	7	91264364	91271326	+	6963	protein_coding	frizzled class receptor 1 [Source:HGNC Symbol;Acc:HGNC:4038]	-	661	2902	3.032087783	11.5992123
ENSG00000145819	1040.649756	271.1328343	1.939880001	8.26E-06	0.000289179	ARHGAP26	5	142770377	143229011	+	17158	protein_coding	Rho GTPase activating protein 26 [Source:HGNC Symbol;Acc:HGNC:17073]	-	963	293	1.792653403	0.475256912
ENSG00000181072	1.39E-17	22.20301751	-7.485500656	8.28E-06	0.000289179	CHRM2	7	136868669	137020255	+	8322	protein_coding	cholinergic receptor muscarinic 2 [Source:HGNC Symbol;Acc:HGNC:1951]	-	0	24	0	0.080262192
ENSG00000161860	1.39E-17	23.12840906	-7.544072296	8.28E-06	0.000289179	SYCE2	19	12898786	12919276	-	1458	protein_coding	synaptonemal complex central element protein 2 [Source:HGNC Symbol;Acc:HGNC:27411]	-	0	25	0	0.477210476
ENSG00000279161	1.39E-17	22.20301751	-7.485500656	8.28E-06	0.000289179	AC093503.3	19	46636810	46639161	-	2352	TEC	TEC	-	0	24	0	0.283988928
ENSG00000165923	1.39E-17	22.20301751	-7.485500656	8.28E-06	0.000289179	AGBL2	11	47659591	47715389	-	5483	protein_coding	ATP/GTP binding protein like 2 [Source:HGNC Symbol;Acc:HGNC:26296]	-	0	24	0	0.121820529
ENSG00000198237	1.39E-17	22.20301751	-7.485500656	8.28E-06	0.000289179	AC131392.1	5	69875271	69920867	+	633	unprocessed_pseudogene	glucuronidase, beta (GUSB) pseudogene	-	0	24	0	1.055200568
ENSG00000272655	16.21611043	94.38344408	-2.532653582	8.34E-06	0.000290713	POLR2J4	7	44013562	44019170	-	1422	transcribed_unprocessed_pseudogene	RNA polymerase II subunit J4, pseudogene [Source:HGNC Symbol;Acc:HGNC:28195]	-	15	102	0.336921223	1.996310357
ENSG00000128656	1958.10138	519.1371963	1.914990873	8.40E-06	0.000292507	CHN1	2	174799363	175005369	-	4971	protein_coding	chimerin 1 [Source:HGNC Symbol;Acc:HGNC:1943]	-	1812	561	11.64263109	3.140845565
ENSG00000231453	21.61924106	113.8166253	-2.390134917	8.48E-06	0.00029484	LINC01305	2	174326027	174330643	+	3435	lincRNA	long intergenic non-protein coding RNA 1305 [Source:HGNC Symbol;Acc:HGNC:27690]	-	20	123	0.185968745	0.996565515
ENSG00000235636	87.53745421	15.72527186	2.466790927	8.68E-06	0.000300985	NUS1P1	X	47512602	47513483	-	882	processed_pseudogene	NUS1 pseudogene 1 [Source:HGNC Symbol;Acc:HGNC:38472]	-	81	17	2.933277426	0.536423531
ENSG00000161179	1236.243094	325.7308101	1.923768353	8.68E-06	0.000300985	YDJC	22	21628089	21630064	-	1754	protein_coding	YdjC chitooligosaccharide deacetylase homolog [Source:HGNC Symbol;Acc:HGNC:27158]	-	1144	352	20.83210432	5.585223531
ENSG00000176974	82.13432252	340.5370408	-2.05023968	8.81E-06	0.000304742	SHMT1	17	18327860	18363563	-	7281	protein_coding	serine hydroxymethyltransferase 1 [Source:HGNC Symbol;Acc:HGNC:10850]	-	76	368	0.333395142	1.40664424
ENSG00000138131	5415.024514	1461.183602	1.889732592	8.94E-06	0.000308831	LOXL4	10	98247690	98268250	-	3653	protein_coding	lysyl oxidase like 4 [Source:HGNC Symbol;Acc:HGNC:17171]	-	5011	1579	43.81385198	12.02984253
ENSG00000054598	967.1671761	253.5504352	1.930923821	9.09E-06	0.000313521	FOXC1	6	1609972	1613897	+	3926	protein_coding	forkhead box C1 [Source:HGNC Symbol;Acc:HGNC:3800]	Fork	895	274	7.281308739	1.942351173
ENSG00000101194	2867.988619	770.8431128	1.895344499	9.27E-06	0.000319482	SLC17A9	20	62952647	62969585	+	5521	protein_coding	solute carrier family 17 member 9 [Source:HGNC Symbol;Acc:HGNC:16192]	-	2654	833	15.35394136	4.199085705
ENSG00000143512	10.81298555	70.32331241	-2.68827564	9.31E-06	0.00032021	HHIPL2	1	222522258	222548103	-	3289	protein_coding	HHIP like 2 [Source:HGNC Symbol;Acc:HGNC:25842]	-	10	76	0.097111985	0.643098066
ENSG00000065060	1035.246625	272.0582238	1.927457524	9.35E-06	0.000321057	UHRF1BP1	6	34792015	34883138	+	9908	protein_coding	UHRF1 binding protein 1 [Source:HGNC Symbol;Acc:HGNC:21216]	-	958	294	3.088276789	0.825826504
ENSG00000138346	83.21494886	342.3878196	-2.039225693	9.45E-06	0.000324296	DNA2	10	68414064	68472121	-	4867	protein_coding	DNA replication helicase/nuclease 2 [Source:HGNC Symbol;Acc:HGNC:2939]	-	77	370	0.505319532	2.115767114
ENSG00000023909	5013.031577	1358.465379	1.883600463	9.57E-06	0.000327963	GCLM	1	93885205	93909456	-	5420	protein_coding	glutamate-cysteine ligase modifier subunit [Source:HGNC Symbol;Acc:HGNC:4312]	-	4639	1468	27.3376886	7.537967379
ENSG00000168003	17063.09406	4643.597725	1.877533679	9.60E-06	0.000328499	SLC3A2	11	62856102	62888875	+	5178	protein_coding	solute carrier family 3 member 2 [Source:HGNC Symbol;Acc:HGNC:11026]	-	15790	5018	97.39951405	26.97094078
ENSG00000164038	510.0623023	1908.146679	-1.903192265	9.68E-06	0.000330554	SLC9B2	4	103019868	103085829	-	5374	protein_coding	solute carrier family 9 member B2 [Source:HGNC Symbol;Acc:HGNC:25143]	-	472	2062	2.805311181	10.6787024
ENSG00000161277	59.44116845	253.5504352	-2.090624277	9.70E-06	0.000330814	THAP8	19	36034985	36054762	-	1825	protein_coding	THAP domain containing 8 [Source:HGNC Symbol;Acc:HGNC:23191]	THAP	55	274	0.96257932	4.178449701
ENSG00000264278	15.13548475	89.75649596	-2.558988777	9.84E-06	0.000334998	ZNF236-DT	18	76794732	76822295	-	1295	lincRNA	ZNF236 divergent transcript [Source:HGNC Symbol;Acc:HGNC:53779]	-	14	97	0.345298724	2.084632242
ENSG00000138180	533.8360783	1986.804777	-1.895757906	1.01E-05	0.0003449	CEP55	10	93496632	93529092	+	3271	protein_coding	centrosomal protein 55 [Source:HGNC Symbol;Acc:HGNC:1161]	-	494	2147	4.823731334	18.26749449
ENSG00000139174	557.6098543	143.42909	1.957907369	1.03E-05	0.000347997	PRICKLE1	12	42456757	42590355	-	8247	protein_coding	prickle planar cell polarity protein 1 [Source:HGNC Symbol;Acc:HGNC:17019]	-	516	155	1.998436776	0.523074066
ENSG00000165997	1832.748743	492.3009036	1.896106018	1.03E-05	0.000347997	ARL5B	10	18659405	18681639	+	7196	protein_coding	ADP ribosylation factor like GTPase 5B [Source:HGNC Symbol;Acc:HGNC:23052]	-	1696	532	7.527857673	2.057538462
ENSG00000132122	27.02237331	130.4736369	-2.266697447	1.04E-05	0.000351151	SPATA6	1	48295372	48472208	-	5939	protein_coding	spermatogenesis associated 6 [Source:HGNC Symbol;Acc:HGNC:18309]	-	25	141	0.1344508	0.660744067
ENSG00000230699	2.168099858	32.38231931	-3.830207947	1.06E-05	0.000357408	AL645608.2	1	911435	914948	+	3043	lincRNA	novel transcript	-	2	35	0.020992528	0.320105825
ENSG00000114784	3951.856673	1077.147003	1.875183221	1.07E-05	0.000360086	EIF1B	3	40309684	40312424	+	1912	protein_coding	eukaryotic translation initiation factor 1B [Source:HGNC Symbol;Acc:HGNC:30792]	-	3657	1164	61.09051392	16.94308841
ENSG00000178573	244.2282595	926.3085314	-1.922770303	1.07E-05	0.000361261	MAF	16	79585843	79600714	-	6976	protein_coding	MAF bZIP transcription factor [Source:HGNC Symbol;Acc:HGNC:6776]	TF_bZIP	226	1001	1.034757716	3.993512886
ENSG00000165521	28.10299984	0.918826821	4.748283069	1.09E-05	0.000365745	EML5	14	88612431	88792752	-	11000	protein_coding	echinoderm microtubule associated protein like 5 [Source:HGNC Symbol;Acc:HGNC:18197]	-	26	1	0.075494857	0.002530083
ENSG00000136492	215.0513519	819.8887509	-1.930186632	1.10E-05	0.000368103	BRIP1	17	61681266	61863521	-	7991	protein_coding	BRCA1 interacting protein C-terminal helicase 1 [Source:HGNC Symbol;Acc:HGNC:20473]	-	199	886	0.795405614	3.085745298
ENSG00000136153	2465.995682	8994.77865	-1.866869537	1.10E-05	0.000368103	LMO7	13	75620434	75859870	+	14367	protein_coding	LIM domain 7 [Source:HGNC Symbol;Acc:HGNC:6646]	-	2282	9720	5.073249889	18.82901744
ENSG00000153982	123.198122	24.97919182	2.296018199	1.10E-05	0.000368103	GDPD1	17	59220467	59275967	+	2970	protein_coding	glycerophosphodiester phosphodiesterase domain containing 1 [Source:HGNC Symbol;Acc:HGNC:20883]	-	114	27	1.225984863	0.253008318
ENSG00000134109	7555.744967	2071.015212	1.867167197	1.10E-05	0.000368103	EDEM1	3	5187646	5219957	+	6758	protein_coding	ER degradation enhancing alpha-mannosidase like protein 1 [Source:HGNC Symbol;Acc:HGNC:18967]	-	6992	2238	33.04607912	9.216571135
ENSG00000163596	34.5867591	159.1607114	-2.198468782	1.10E-05	0.000368103	ICA1L	2	202773150	202871985	-	10598	protein_coding	islet cell autoantigen 1 like [Source:HGNC Symbol;Acc:HGNC:14442]	-	32	172	0.096441236	0.451681202
ENSG00000259834	94.02121216	17.57605739	2.410472368	1.10E-05	0.000368103	AL365361.1	1	110653560	110657040	-	3481	lincRNA	novel transcript	-	87	19	0.79827391	0.151906747
ENSG00000280670	237.7445023	56.44246487	2.071931912	1.11E-05	0.000369054	CCDC163	1	45493866	45500079	-	2757	protein_coding	coiled-coil domain containing 163 [Source:HGNC Symbol;Acc:HGNC:27003]	-	220	61	2.548722899	0.615772874
ENSG00000013573	196.6807063	748.6337673	-1.927792437	1.14E-05	0.000378776	DDX11	12	31073845	31104791	+	8374	protein_coding	DEAD/H-box helicase 11 [Source:HGNC Symbol;Acc:HGNC:2736]	-	182	809	0.69418486	2.688704349
ENSG00000111602	514.384807	1901.668953	-1.886114895	1.14E-05	0.000379803	TIMELESS	12	56416373	56449403	-	5818	protein_coding	timeless circadian regulator [Source:HGNC Symbol;Acc:HGNC:11813]	-	476	2055	2.613183709	9.830273339
ENSG00000280061	5.409887377	49.96473501	-3.179919554	1.15E-05	0.000383009	AC011504.1	19	30553956	30558058	+	4103	TEC	TEC	-	5	54	0.0389229	0.366285501
ENSG00000251493	4455.428471	1222.433138	1.865692342	1.16E-05	0.000384635	FOXD1	5	73444827	73448527	-	2623	protein_coding	forkhead box D1 [Source:HGNC Symbol;Acc:HGNC:3802]	Fork	4123	1321	50.20555246	14.0162557
ENSG00000285698	54.03803623	7.396712214	2.846830662	1.17E-05	0.000386526	AL049825.1	1	115270767	115283763	-	1354	lincRNA		-	50	8	1.179473115	0.164436721
ENSG00000196449	725.1069122	191.5493427	1.919726698	1.19E-05	0.000392703	YRDC	1	37802944	37808185	-	1826	protein_coding	yrdC N6-threonylcarbamoyltransferase domain containing [Source:HGNC Symbol;Acc:HGNC:28905]	-	671	207	11.73703645	3.154983243
ENSG00000156504	271.2439146	1016.996692	-1.906211109	1.19E-05	0.000392703	FAM122B	X	134769566	134797232	-	4404	protein_coding	family with sequence similarity 122B [Source:HGNC Symbol;Acc:HGNC:30490]	-	251	1099	1.820384451	6.945089819
ENSG00000167994	432.2572171	1599.066621	-1.886992787	1.19E-05	0.000392987	RAB3IL1	11	61897301	61920269	-	3006	protein_coding	RAB3A interacting protein like 1 [Source:HGNC Symbol;Acc:HGNC:9780]	-	400	1728	4.250183895	15.99860981
ENSG00000102760	489.5304048	126.7720788	1.948019968	1.22E-05	0.000399929	RGCC	13	41457559	41470882	+	1032	protein_coding	regulator of cell cycle [Source:HGNC Symbol;Acc:HGNC:20369]	-	453	137	14.02023235	3.6946079
ENSG00000137449	2685.362796	735.6783157	1.867776732	1.24E-05	0.000406681	CPEB2	4	15002674	15070153	+	7177	protein_coding	cytoplasmic polyadenylation element binding protein 2 [Source:HGNC Symbol;Acc:HGNC:21745]	-	2485	795	11.05910937	3.082844839
ENSG00000235782	37.82863874	3.695086296	3.309990715	1.26E-05	0.00041228	AL031429.1	1	70947379	70951493	+	749	antisense	novel transcript	-	35	4	1.492529531	0.14862972
ENSG00000206432	37.82863874	3.695086296	3.309990715	1.26E-05	0.00041228	TMEM200C	18	5882072	5895955	-	10638	protein_coding	transmembrane protein 200C [Source:HGNC Symbol;Acc:HGNC:37208]	-	35	4	0.105085977	0.010464717
ENSG00000168646	859.1045583	229.4903099	1.90377585	1.26E-05	0.00041228	AXIN2	17	65528563	65561647	-	5226	protein_coding	axin 2 [Source:HGNC Symbol;Acc:HGNC:904]	-	795	248	4.858860489	1.320716976
ENSG00000160957	311.2270839	1157.65588	-1.894783711	1.26E-05	0.00041228	RECQL4	8	144511288	144517845	-	4236	protein_coding	RecQ like helicase 4 [Source:HGNC Symbol;Acc:HGNC:9949]	-	288	1251	2.171567046	8.219186648
ENSG00000166986	11870.68528	3289.753043	1.851308964	1.27E-05	0.000412765	MARS	12	57475445	57517569	+	7028	protein_coding	methionyl-tRNA synthetase [Source:HGNC Symbol;Acc:HGNC:6898]	-	10985	3555	49.92349881	14.07781769
ENSG00000127325	22.69986744	1.39E-17	7.516419005	1.27E-05	0.000412765	BEST3	12	69643360	69699476	-	6863	protein_coding	bestrophin 3 [Source:HGNC Symbol;Acc:HGNC:17105]	-	21	0	0.097733174	0
ENSG00000227158	1.39E-17	21.27762582	-7.424450084	1.27E-05	0.000412765	AC073621.1	17	17422681	17423704	+	1024	processed_pseudogene	ligand of numb-protein X 1, E3 ubiquitin protein ligase pseudogene	-	0	23	0	0.625108442
ENSG00000149970	88.61808054	353.4924925	-1.994622671	1.27E-05	0.000412999	CNKSR2	X	21372801	21654695	+	31865	protein_coding	connector enhancer of kinase suppressor of Ras 2 [Source:HGNC Symbol;Acc:HGNC:19701]	-	82	382	0.082193341	0.333639087
ENSG00000172548	73.48931165	12.02369665	2.598334218	1.29E-05	0.000419609	NIPAL4	5	157460019	157474717	+	4208	protein_coding	NIPA like domain containing 4 [Source:HGNC Symbol;Acc:HGNC:28018]	-	68	13	0.516142817	0.085979538
ENSG00000177272	88.61808054	16.65066476	2.402635843	1.32E-05	0.000426792	KCNA3	1	110672465	110675033	-	2569	protein_coding	potassium voltage-gated channel subfamily A member 3 [Source:HGNC Symbol;Acc:HGNC:6221]	-	82	18	1.019498179	0.195000572
ENSG00000132623	10.81298555	68.47253287	-2.649870462	1.33E-05	0.000431624	ANKEF1	20	9986126	10058303	+	5815	protein_coding	ankyrin repeat and EF-hand domain containing 1 [Source:HGNC Symbol;Acc:HGNC:15803]	-	10	74	0.05492714	0.354168136
ENSG00000196968	360.9358887	1327.927529	-1.879032991	1.35E-05	0.000437097	FUT11	10	73772291	73780251	+	4910	protein_coding	fucosyltransferase 11 [Source:HGNC Symbol;Acc:HGNC:19233]	-	334	1435	2.172709588	8.133882484
ENSG00000129355	116.7143644	452.5091592	-1.953925612	1.35E-05	0.000437097	CDKN2D	19	10566462	10569059	-	1503	protein_coding	cyclin dependent kinase inhibitor 2D [Source:HGNC Symbol;Acc:HGNC:1790]	-	108	489	2.295099303	9.054768746
ENSG00000128536	84.29557521	337.7608725	-2.00101606	1.36E-05	0.000437097	CDHR3	7	105876796	106033773	+	7087	protein_coding	cadherin related family member 3 [Source:HGNC Symbol;Acc:HGNC:26308]	-	78	365	0.351535247	1.433368699
ENSG00000231971	41.07051834	4.62049966	3.115761947	1.38E-05	0.000443767	AL078590.2	6	134428240	134520585	-	1731	lincRNA	novel transcript	-	38	5	0.701169853	0.080389702
ENSG00000180592	3.248680895	40.71083346	-3.600722036	1.38E-05	0.000443767	SKIDA1	10	21513478	21526368	-	6700	protein_coding	SKI/DACH domain containing 1 [Source:HGNC Symbol;Acc:HGNC:32697]	-	3	44	0.014301552	0.182770188
ENSG00000260727	45.39302439	5.545907282	3.003022028	1.44E-05	0.000463147	SLC7A5P1	16	29613104	29613640	-	537	unprocessed_pseudogene	solute carrier family 7 member 5 pseudogene 1 [Source:HGNC Symbol;Acc:HGNC:29458]	-	42	6	2.49811088	0.310959944
ENSG00000078053	78.89244347	314.6261371	-1.994125248	1.45E-05	0.000463188	AMPH	7	38383704	38631567	-	5636	protein_coding	amphiphysin [Source:HGNC Symbol;Acc:HGNC:471]	-	73	340	0.413702916	1.678940932
ENSG00000271254	136.1656371	521.9133645	-1.937560929	1.46E-05	0.000467832	AC240274.1	KI270711.1	4612	29626	-	4520	protein_coding	neuroblastoma breakpoint family member 1 [Source:NCBI gene;Acc:102724250]	-	126	564	0.890366511	3.472707091
ENSG00000154493	5.409887377	48.11395489	-3.125609804	1.47E-05	0.000468379	C10orf90	10	126424997	126670446	-	5255	protein_coding	chromosome 10 open reading frame 90 [Source:HGNC Symbol;Acc:HGNC:26563]	-	5	52	0.03039023	0.275396304
ENSG00000108960	287.4533076	1058.639215	-1.880398304	1.50E-05	0.000477497	MMD	17	55392613	55421992	-	3270	protein_coding	monocyte to macrophage differentiation associated [Source:HGNC Symbol;Acc:HGNC:7153]	-	266	1144	2.598188105	9.736564752
ENSG00000137070	216.1319781	805.0825205	-1.896671976	1.50E-05	0.000478266	IL11RA	9	34650702	34661892	+	4271	protein_coding	interleukin 11 receptor subunit alpha [Source:HGNC Symbol;Acc:HGNC:5967]	-	200	870	1.495674641	5.669139788
ENSG00000124496	220.454483	819.8887509	-1.894406392	1.51E-05	0.000479652	TRERF1	6	42224931	42452051	-	7732	protein_coding	transcriptional regulating factor 1 [Source:HGNC Symbol;Acc:HGNC:18273]	zf-C2H2	204	886	0.842703947	3.189108985
ENSG00000134326	90.7793332	355.3432714	-1.967436521	1.56E-05	0.000496362	CMPK2	2	6840570	6866635	-	4302	protein_coding	cytidine/uridine monophosphate kinase 2 [Source:HGNC Symbol;Acc:HGNC:27015]	-	84	384	0.623656691	2.484209984
ENSG00000121005	1.087517574	26.82997416	-4.48346367	1.58E-05	0.000500023	CRISPLD1	8	74984515	75034558	+	4543	protein_coding	cysteine rich secretory protein LCCL domain containing 1 [Source:HGNC Symbol;Acc:HGNC:18206]	-	1	29	0.007030626	0.177657172
ENSG00000160447	105.9081015	408.0904677	-1.94493367	1.58E-05	0.000501423	PKN3	9	128702523	128720918	+	3375	protein_coding	protein kinase N3 [Source:HGNC Symbol;Acc:HGNC:17999]	-	98	441	0.927446795	3.636572891
ENSG00000107562	17101.9966	60657.41767	-1.826512485	1.59E-05	0.000502285	CXCL12	10	44370165	44386493	-	6077	protein_coding	C-X-C motif chemokine ligand 12 [Source:HGNC Symbol;Acc:HGNC:10672]	-	15826	65548	83.17994545	300.1910178
ENSG00000090861	16848.04945	4746.315947	1.827671845	1.59E-05	0.000504043	AARS	16	70252295	70289543	-	4498	protein_coding	alanyl-tRNA synthetase [Source:HGNC Symbol;Acc:HGNC:20]	-	15591	5129	110.7111155	31.73516295
ENSG00000100350	383.6290386	1393.630176	-1.860756178	1.60E-05	0.000506674	FOXRED2	22	36487190	36507101	-	5577	protein_coding	FAD dependent oxidoreductase domain containing 2 [Source:HGNC Symbol;Acc:HGNC:26264]	-	355	1506	2.033126564	7.515395008
ENSG00000203446	94.02121216	18.50144979	2.336979573	1.61E-05	0.000507877	AC004988.1	7	40538127	40546928	-	1771	antisense	novel transcript	-	87	20	1.56905222	0.314296047
ENSG00000167900	773.7350903	2773.385762	-1.841584996	1.62E-05	0.000509621	TK1	17	78174075	78187233	-	1861	protein_coding	thymidine kinase 1 [Source:HGNC Symbol;Acc:HGNC:11830]	-	716	2997	12.28862681	44.81958743
ENSG00000149218	272.3245408	999.4142937	-1.875320405	1.62E-05	0.000509705	ENDOD1	11	95089810	95132645	+	4687	protein_coding	endonuclease domain containing 1 [Source:HGNC Symbol;Acc:HGNC:29129]	-	252	1080	1.717284672	6.412926857
ENSG00000005700	8467.793459	2388.423774	1.825868278	1.66E-05	0.000521819	IBTK	6	82169983	82247754	-	8722	protein_coding	inhibitor of Bruton tyrosine kinase [Source:HGNC Symbol;Acc:HGNC:17853]	-	7836	2581	28.69558291	8.235678923
ENSG00000125962	648.3824535	174.8923324	1.889560971	1.67E-05	0.000523619	ARMCX5	X	102599168	102604159	+	4911	protein_coding	armadillo repeat containing X-linked 5 [Source:HGNC Symbol;Acc:HGNC:25772]	-	600	189	3.902276355	1.071073698
ENSG00000001084	1365.918235	377.5526172	1.854745968	1.68E-05	0.000525334	GCLC	6	53497341	53616970	-	8646	protein_coding	glutamate-cysteine ligase catalytic subunit [Source:HGNC Symbol;Acc:HGNC:4311]	-	1264	408	4.669480315	1.31332562
ENSG00000126787	436.5797218	1575.006497	-1.850771148	1.69E-05	0.000529103	DLGAP5	14	55148112	55191678	-	3667	protein_coding	DLG associated protein 5 [Source:HGNC Symbol;Acc:HGNC:16864]	-	404	1702	3.518901913	12.91743041
ENSG00000224116	36.7480122	3.695086296	3.26830989	1.70E-05	0.000532122	INHBA-AS1	7	41693916	41779388	+	5417	antisense	INHBA antisense RNA 1 [Source:HGNC Symbol;Acc:HGNC:40303]	-	34	4	0.200473415	0.020550796
ENSG00000092853	319.8720934	1161.357438	-1.859876034	1.71E-05	0.000534034	CLSPN	1	35720218	35769967	-	5411	protein_coding	claspin [Source:HGNC Symbol;Acc:HGNC:19715]	-	296	1255	1.74723324	6.4549618
ENSG00000162062	63.76367413	257.2519929	-2.010444411	1.72E-05	0.000535534	TEDC2	16	2460080	2464963	+	2854	protein_coding	tubulin epsilon and delta complex 2 [Source:HGNC Symbol;Acc:HGNC:25849]	-	59	278	0.660290044	2.710930051
ENSG00000237232	60.52179487	9.247509185	2.692830364	1.72E-05	0.000536477	ZNF295-AS1	21	42009194	42024924	+	1363	lincRNA	ZNF295 antisense RNA 1 [Source:HGNC Symbol;Acc:HGNC:23130]	-	56	10	1.312287153	0.204188665
ENSG00000173267	7.571119765	55.51707494	-2.855460089	1.78E-05	0.000553127	SNCG	10	86958618	86963260	+	1247	protein_coding	synuclein gamma [Source:HGNC Symbol;Acc:HGNC:11141]	-	7	60	0.179295047	1.339097754
ENSG00000100206	35.66738565	157.3099324	-2.137371124	1.78E-05	0.000553127	DMC1	22	38518949	38570286	-	3524	protein_coding	DNA meiotic recombinase 1 [Source:HGNC Symbol;Acc:HGNC:2927]	-	33	170	0.299098852	1.342581029
ENSG00000131153	106.9887278	408.0904677	-1.930304023	1.79E-05	0.000553732	GINS2	16	85676198	85690073	-	3264	protein_coding	GINS complex subunit 2 [Source:HGNC Symbol;Acc:HGNC:24575]	-	99	441	0.968772385	3.760243109
ENSG00000106105	25410.93126	7232.837246	1.812796242	1.84E-05	0.000568341	GARS	7	30594681	30634033	+	4152	protein_coding	glycyl-tRNA synthetase [Source:HGNC Symbol;Acc:HGNC:4162]	-	23515	7816	180.8940759	52.39075903
ENSG00000170848	253.9538954	62.92019403	2.010642588	1.86E-05	0.000575138	PSG6	19	42902079	42919563	-	5140	protein_coding	pregnancy specific beta-1-glycoprotein 6 [Source:HGNC Symbol;Acc:HGNC:9523]	-	235	68	1.460297862	0.368191093
ENSG00000100889	4552.684827	1291.837342	1.81718436	1.89E-05	0.000582064	PCK2	14	24094053	24110598	+	4189	protein_coding	phosphoenolpyruvate carboxykinase 2, mitochondrial [Source:HGNC Symbol;Acc:HGNC:8725]	-	4213	1396	32.12312628	9.274757057
ENSG00000235385	235.5832499	58.29324469	2.012321768	1.90E-05	0.000585934	LINC02154	X	13266048	13303452	-	1557	lincRNA	long intergenic non-protein coding RNA 2154 [Source:HGNC Symbol;Acc:HGNC:53015]	-	218	63	4.472028753	1.126106387
ENSG00000163202	118.8756169	24.97919182	2.244540916	1.91E-05	0.000587453	LCE3D	1	152579381	152580504	-	613	protein_coding	late cornified envelope 3D [Source:HGNC Symbol;Acc:HGNC:16615]	-	110	27	5.731508183	1.225831492
ENSG00000067798	4214.448834	1198.373014	1.814149728	1.96E-05	0.000597952	NAV3	12	77324641	78213008	+	13265	protein_coding	neuron navigator 3 [Source:HGNC Symbol;Acc:HGNC:15998]	-	3900	1295	9.390615505	2.717002254
ENSG00000165805	21.61924106	1.39E-17	7.446423606	1.96E-05	0.000597952	C12orf50	12	87980035	88034037	-	5609	protein_coding	chromosome 12 open reading frame 50 [Source:HGNC Symbol;Acc:HGNC:26665]	-	20	0	0.113888864	0
ENSG00000142178	21.61924106	1.39E-17	7.446423606	1.96E-05	0.000597952	SIK1	21	43414483	43427189	-	5268	protein_coding	salt inducible kinase 1 [Source:HGNC Symbol;Acc:HGNC:11142]	-	20	0	0.121260941	0
ENSG00000221971	21.61924106	1.39E-17	7.446423606	1.96E-05	0.000597952	TTC4P1	7	45999621	46000778	-	1158	processed_pseudogene	tetratricopeptide repeat domain 4 pseudogene 1 [Source:HGNC Symbol;Acc:HGNC:12395]	-	20	0	0.551643039	0
ENSG00000269826	21.61924106	1.39E-17	7.446423606	1.96E-05	0.000597952	AC092327.2	16	86347387	86349611	+	901	lincRNA	novel transcript	-	20	0	0.70899294	0
ENSG00000255243	1.39E-17	20.35223398	-7.360701438	1.96E-05	0.000597952	AC099687.1	11	26189123	26208347	+	510	lincRNA	novel transcript	-	0	22	0	1.200549274
ENSG00000048162	1039.56913	288.7152334	1.847776276	1.97E-05	0.0005998	NOP16	5	176383938	176388975	-	2862	protein_coding	NOP16 nucleolar protein [Source:HGNC Symbol;Acc:HGNC:26934]	-	962	312	10.73599125	3.033978153
ENSG00000058729	2116.953427	597.7952953	1.824030591	2.00E-05	0.000608961	RIOK2	5	97160867	97183260	-	5502	protein_coding	RIO kinase 2 [Source:HGNC Symbol;Acc:HGNC:18999]	-	1959	646	11.37235887	3.267679222
ENSG00000115828	1439.400815	403.4635207	1.834608457	2.00E-05	0.000608961	QPCT	2	37342827	37373322	+	2696	protein_coding	glutaminyl-peptide cyclotransferase [Source:HGNC Symbol;Acc:HGNC:9753]	-	1332	436	15.7805103	4.500845301
ENSG00000206417	18.37736234	95.3088337	-2.367433629	2.01E-05	0.000611215	H1FX-AS1	3	129315392	129326225	+	3420	antisense	H1FX antisense RNA 1 [Source:HGNC Symbol;Acc:HGNC:27953]	-	17	103	0.158766738	0.838182527
ENSG00000137876	3868.648458	1102.132517	1.811404589	2.03E-05	0.000615237	RSL24D1	15	55180806	55197067	-	3009	protein_coding	ribosomal L24 domain containing 1 [Source:HGNC Symbol;Acc:HGNC:18479]	-	3580	1191	38.00122049	11.01582577
ENSG00000012048	403.08031	1439.899646	-1.836538327	2.05E-05	0.000621058	BRCA1	17	43044295	43170245	-	9187	protein_coding	BRCA1, DNA repair associated [Source:HGNC Symbol;Acc:HGNC:1100]	-	373	1556	1.296796476	4.713715436
ENSG00000134508	372.8227768	1331.629086	-1.836316088	2.05E-05	0.000621058	CABLES1	18	23134564	23260467	+	6654	protein_coding	Cdk5 and Abl enzyme substrate 1 [Source:HGNC Symbol;Acc:HGNC:25097]	-	345	1439	1.656048321	6.018738602
ENSG00000243753	342.5652434	89.75649596	1.930684395	2.06E-05	0.000623704	HLA-L	6	30259584	30293014	+	5505	transcribed_unprocessed_pseudogene	major histocompatibility complex, class I, L (pseudogene) [Source:HGNC Symbol;Acc:HGNC:4970]	-	317	97	1.839241023	0.490390328
ENSG00000130695	129.6818796	484.8977884	-1.901782234	2.07E-05	0.000623723	CEP85	1	26234200	26278808	+	5145	protein_coding	centrosomal protein 85 [Source:HGNC Symbol;Acc:HGNC:25309]	-	120	524	0.744959346	2.834479971
ENSG00000185347	94.02121216	358.1194396	-1.928101992	2.10E-05	0.000633235	TEDC1	14	105489855	105499575	+	6698	protein_coding	tubulin epsilon and delta complex 1 [Source:HGNC Symbol;Acc:HGNC:20127]	-	87	387	0.414868839	1.608026888
ENSG00000159259	172.9069293	633.8854819	-1.873541119	2.11E-05	0.000634154	CHAF1B	21	36385378	36419015	+	5118	protein_coding	chromatin assembly factor 1 subunit B [Source:HGNC Symbol;Acc:HGNC:1911]	-	160	685	0.998519171	3.724927073
ENSG00000101057	300.4208219	1076.221613	-1.840527925	2.17E-05	0.000651945	MYBL2	20	43667019	43716496	+	2777	protein_coding	MYB proto-oncogene like 2 [Source:HGNC Symbol;Acc:HGNC:7548]	MYB	278	1163	3.197463697	11.65551103
ENSG00000117632	1771.153051	6173.266391	-1.801279736	2.17E-05	0.000651945	STMN1	1	25884181	25906991	-	6261	protein_coding	stathmin 1 [Source:HGNC Symbol;Acc:HGNC:6510]	-	1639	6671	8.361264382	29.6534154
ENSG00000100644	65354.11657	18851.10107	1.793621906	2.20E-05	0.000660874	HIF1A	14	61695513	61748259	+	5151	protein_coding	hypoxia inducible factor 1 subunit alpha [Source:HGNC Symbol;Acc:HGNC:4910]	Others	60478	20371	375.0097653	110.0647581
ENSG00000138379	55.11866269	8.322111422	2.708065988	2.21E-05	0.000661591	MSTN	2	190055697	190062729	-	2822	protein_coding	myostatin [Source:HGNC Symbol;Acc:HGNC:4223]	-	51	9	0.577231301	0.088759119
ENSG00000164509	95.10183847	19.42684198	2.283516244	2.30E-05	0.00068808	IL31RA	5	55851379	55922853	+	4576	protein_coding	interleukin 31 receptor A [Source:HGNC Symbol;Acc:HGNC:18969]	-	88	21	0.614233307	0.127720545
ENSG00000280099	35.66738565	2.769664096	3.624847209	2.31E-05	0.000689658	AL603750.1	1	85152487	85154203	-	1717	TEC	TEC	-	33	3	0.613875571	0.048627108
ENSG00000115339	35.66738565	2.769664096	3.624847209	2.31E-05	0.000689658	GALNT3	2	165747591	165794682	-	4686	protein_coding	polypeptide N-acetylgalactosaminyltransferase 3 [Source:HGNC Symbol;Acc:HGNC:4125]	-	33	3	0.224930507	0.017817487
ENSG00000113645	377.1452815	100.8611713	1.901329227	2.34E-05	0.000696882	WWC1	5	168291651	168472303	+	10076	protein_coding	WW and C2 domain containing 1 [Source:HGNC Symbol;Acc:HGNC:29435]	-	349	109	1.106302705	0.30106885
ENSG00000109794	44.31239789	185.9970059	-2.06667854	2.38E-05	0.000708752	FAM149A	4	186104419	186172667	+	5218	protein_coding	family with sequence similarity 149 member A [Source:HGNC Symbol;Acc:HGNC:24527]	-	41	201	0.250966924	1.072060926
ENSG00000182511	70.24743251	275.7597815	-1.971160037	2.41E-05	0.000715401	FES	15	90883695	90895776	+	4237	protein_coding	FES proto-oncogene, tyrosine kinase [Source:HGNC Symbol;Acc:HGNC:3657]	-	65	298	0.489994944	1.957425694
ENSG00000106144	269.0826622	961.4733285	-1.836761885	2.42E-05	0.000717532	CASP2	7	143288215	143307696	+	8020	protein_coding	caspase 2 [Source:HGNC Symbol;Acc:HGNC:1503]	-	249	1039	0.991657464	3.605526267
ENSG00000187398	4.329279038	42.56161398	-3.263037468	2.42E-05	0.000717532	LUZP2	11	24496970	25082631	+	8851	protein_coding	leucine zipper protein 2 [Source:HGNC Symbol;Acc:HGNC:23206]	-	4	46	0.014434587	0.14464152
ENSG00000130489	43.23177138	5.545907282	2.932830217	2.42E-05	0.000717532	SCO2	22	50523568	50525606	-	1022	protein_coding	SCO2, cytochrome c oxidase assembly protein [Source:HGNC Symbol;Acc:HGNC:10604]	-	40	6	1.250103012	0.16339089
ENSG00000111052	369.5808982	98.08500252	1.912321755	2.44E-05	0.000720208	LIN7A	12	80792520	80937925	-	6795	protein_coding	lin-7 homolog A, crumbs cell polarity complex component [Source:HGNC Symbol;Acc:HGNC:17787]	-	342	106	1.607582801	0.434154082
ENSG00000158528	91.85995952	18.50144979	2.303471951	2.44E-05	0.000720277	PPP1R9A	7	94907202	95296415	+	11151	protein_coding	protein phosphatase 1 regulatory subunit 9A [Source:HGNC Symbol;Acc:HGNC:14946]	-	85	20	0.24346796	0.049916447
ENSG00000224858	12.97423424	72.17409192	-2.465394518	2.44E-05	0.00072036	RPL29P11	3	37016523	37017014	-	492	processed_pseudogene	ribosomal protein L29 pseudogene 11 [Source:HGNC Symbol;Acc:HGNC:36905]	-	12	78	0.779027609	4.412218229
ENSG00000155966	84.29557521	323.8800313	-1.940497323	2.45E-05	0.000721483	AFF2	X	148500619	149000663	+	14006	protein_coding	AF4/FMR2 family member 2 [Source:HGNC Symbol;Acc:HGNC:3776]	AF-4	78	350	0.177875931	0.695474814
ENSG00000160766	60.52179487	240.5949832	-1.989056869	2.46E-05	0.000723532	GBAP1	1	155213821	155227422	-	3656	transcribed_unprocessed_pseudogene	glucosylceramidase beta pseudogene 1 [Source:HGNC Symbol;Acc:HGNC:4178]	-	56	260	0.489236157	1.979222619
ENSG00000169683	154.5362834	564.4812769	-1.86821447	2.47E-05	0.000724471	LRRC45	17	82023302	82031151	+	3606	protein_coding	leucine rich repeat containing 45 [Source:HGNC Symbol;Acc:HGNC:28302]	-	143	610	1.266621983	4.707947348
ENSG00000111859	554.3679758	152.682985	1.859375111	2.51E-05	0.000735959	NEDD9	6	11183298	11382348	-	10359	protein_coding	neural precursor cell expressed, developmentally down-regulated 9 [Source:HGNC Symbol;Acc:HGNC:7733]	-	513	165	1.581744155	0.443295779
ENSG00000256806	134.0043846	30.53153786	2.129002752	2.53E-05	0.000740338	C17orf100	17	6651718	6693202	+	2474	protein_coding	chromosome 17 open reading frame 100 [Source:HGNC Symbol;Acc:HGNC:34494]	-	124	33	1.600879694	0.371228858
ENSG00000174007	29.18362637	132.324416	-2.176457667	2.53E-05	0.000740338	CEP19	3	196706277	196712293	-	2201	protein_coding	centrosomal protein 19 [Source:HGNC Symbol;Acc:HGNC:28209]	-	27	143	0.391814431	1.80818757
ENSG00000184164	7932.883502	2306.064118	1.782352299	2.57E-05	0.000751427	CRELD2	22	49918167	49927540	+	5165	protein_coding	cysteine rich with EGF like domains 2 [Source:HGNC Symbol;Acc:HGNC:28150]	-	7341	2492	45.3964199	13.42781029
ENSG00000158062	122.1174957	452.5091592	-1.888702248	2.61E-05	0.000761206	UBXN11	1	26281328	26318363	-	4704	protein_coding	UBX domain protein 11 [Source:HGNC Symbol;Acc:HGNC:30600]	-	113	489	0.767269327	2.893137208
ENSG00000157657	249.6313906	886.5167874	-1.827880449	2.66E-05	0.000776886	ZNF618	9	113876282	114056591	+	10384	protein_coding	zinc finger protein 618 [Source:HGNC Symbol;Acc:HGNC:29416]	zf-C2H2	231	958	0.710532597	2.5676056
ENSG00000167136	84.29557521	321.103863	-1.928082861	2.67E-05	0.000776893	ENDOG	9	128818474	128822677	+	1172	protein_coding	endonuclease G [Source:HGNC Symbol;Acc:HGNC:3346]	-	78	347	2.125708442	8.240040528
ENSG00000177410	1649.042293	473.7931155	1.799003912	2.71E-05	0.000787085	ZFAS1	20	49278178	49295738	+	2243	antisense	ZNFX1 antisense RNA 1 [Source:HGNC Symbol;Acc:HGNC:33101]	-	1526	512	21.73011207	6.352843723
ENSG00000101224	1718.202369	5896.574963	-1.778910289	2.72E-05	0.000788859	CDC25B	20	3786772	3806121	+	4314	protein_coding	cell division cycle 25B [Source:HGNC Symbol;Acc:HGNC:1726]	-	1590	6372	11.77209315	41.10769362
ENSG00000164048	111.311233	413.6428042	-1.892715572	2.72E-05	0.000788859	ZNF589	3	48241100	48299253	+	5521	protein_coding	zinc finger protein 589 [Source:HGNC Symbol;Acc:HGNC:16747]	zf-C2H2	103	447	0.595876398	2.253290889
ENSG00000113389	206.4063422	737.5290945	-1.836644936	2.76E-05	0.000799903	NPR3	5	32689070	32791724	+	9866	protein_coding	natriuretic peptide receptor 3 [Source:HGNC Symbol;Acc:HGNC:7945]	-	191	797	0.618342308	2.24825048
ENSG00000272841	207.4869684	740.3052627	-1.834535159	2.78E-05	0.000805181	AL139393.2	6	160990318	160992342	-	2025	antisense	novel transcript, antisense to MAP3K4	-	192	800	3.028397698	10.99492938
ENSG00000153395	1066.584784	3664.535747	-1.780523875	2.79E-05	0.000805583	LPCAT1	5	1456480	1523977	-	6494	protein_coding	lysophosphatidylcholine acyltransferase 1 [Source:HGNC Symbol;Acc:HGNC:25718]	-	987	3960	4.854467239	16.97111539
ENSG00000142065	25.94174681	117.5181835	-2.174600216	2.82E-05	0.000813843	ZFP14	19	36334453	36379199	-	7817	protein_coding	ZFP14 zinc finger protein [Source:HGNC Symbol;Acc:HGNC:29312]	zf-C2H2	24	127	0.098063601	0.45215891
ENSG00000143333	97.2630911	20.35223398	2.249199492	2.82E-05	0.000813843	RGS16	1	182598623	182604408	-	2427	protein_coding	regulator of G protein signaling 16 [Source:HGNC Symbol;Acc:HGNC:9997]	-	90	22	1.18443011	0.252278587
ENSG00000112972	780.2188473	2691.026106	-1.786057847	2.83E-05	0.000813843	HMGCS1	5	43289395	43313512	-	4702	protein_coding	3-hydroxy-3-methylglutaryl-CoA synthase 1 [Source:HGNC Symbol;Acc:HGNC:5007]	-	722	2908	4.904460927	17.21231407
ENSG00000123329	30.26425291	1.844230228	3.943004751	2.88E-05	0.000829967	ARHGAP9	12	57472255	57488814	-	5127	protein_coding	Rho GTPase activating protein 9 [Source:HGNC Symbol;Acc:HGNC:14130]	-	28	2	0.174434113	0.010856608
ENSG00000113161	805.0732494	2771.534983	-1.783350164	2.90E-05	0.000833442	HMGCR	5	75336329	75362104	+	6215	protein_coding	3-hydroxy-3-methylglutaryl-CoA reductase [Source:HGNC Symbol;Acc:HGNC:5006]	-	745	2995	3.828704476	13.41167987
ENSG00000136152	2509.220729	729.2005899	1.782660612	2.92E-05	0.000838209	COG3	13	45464898	45536630	+	6016	protein_coding	component of oligomeric golgi complex 3 [Source:HGNC Symbol;Acc:HGNC:18619]	-	2322	788	12.32795652	3.645405752
ENSG00000153048	404.1609362	1406.585627	-1.7989091	2.95E-05	0.00084568	CARHSP1	16	8852942	8869012	-	5577	protein_coding	calcium regulated heat stable protein 1 [Source:HGNC Symbol;Acc:HGNC:17150]	CSD	374	1520	2.141941789	7.585259238
ENSG00000214425	15.13548475	78.65181997	-2.368749229	2.96E-05	0.000847651	LRRC37A4P	17	45506741	45550335	-	6924	transcribed_unprocessed_pseudogene	leucine rich repeat containing 37 member A4, pseudogene [Source:HGNC Symbol;Acc:HGNC:25479]	-	14	85	0.064581434	0.341656235
ENSG00000231185	9.732362318	60.14402446	-2.613324389	2.97E-05	0.000848942	SPRY4-AS1	5	142325293	142672001	+	1811	antisense	SPRY4 antisense RNA 1 [Source:HGNC Symbol;Acc:HGNC:53465]	-	9	65	0.158730639	0.998900869
ENSG00000064225	24.86112032	113.8166253	-2.189580335	2.99E-05	0.000853142	ST3GAL6	3	98732236	98821201	+	6288	protein_coding	ST3 beta-galactoside alpha-2,3-sialyltransferase 6 [Source:HGNC Symbol;Acc:HGNC:18080]	-	23	123	0.116829363	0.54440244
ENSG00000118418	167.5037982	600.5714635	-1.841441509	3.02E-05	0.000860501	HMGN3	6	79201245	79234738	-	1014	protein_coding	high mobility group nucleosomal binding domain 3 [Source:HGNC Symbol;Acc:HGNC:12312]	Others	155	649	4.882367313	17.81288345
ENSG00000232480	20.53861474	1.39E-17	7.372858294	3.05E-05	0.000865648	TGFB2-AS1	1	218344196	218345678	-	557	antisense	TGFB2 antisense RNA 1 (head to head) [Source:HGNC Symbol;Acc:HGNC:50628]	-	19	0	1.089519762	0
ENSG00000170959	1.39E-17	19.42684198	-7.294005169	3.05E-05	0.000865648	DCDC1	11	30830369	31369810	-	13160	protein_coding	doublecortin domain containing 1 [Source:HGNC Symbol;Acc:HGNC:20625]	-	0	21	0	0.044411035
ENSG00000150337	20.53861474	1.39E-17	7.372858294	3.05E-05	0.000865648	FCGR1A	1	149782671	149792518	+	2998	protein_coding	Fc fragment of IgG receptor Ia [Source:HGNC Symbol;Acc:HGNC:3613]	-	19	0	0.202422451	0
ENSG00000183671	2081.292764	605.1984105	1.781769559	3.06E-05	0.000867205	GPR1	2	206175316	206218047	-	2834	protein_coding	G protein-coupled receptor 1 [Source:HGNC Symbol;Acc:HGNC:4463]	-	1926	654	21.70666696	6.422518842
ENSG00000285753	162.100667	39.78544316	2.022886418	3.06E-05	0.000867526	AL139247.1	1	152656332	152656501	+	170	unprocessed_pseudogene	late cornified envelope family pseudogene	-	150	43	28.18246938	7.039584378
ENSG00000174807	8408.359019	28501.98705	-1.761152726	3.06E-05	0.000867526	CD248	11	66314487	66317044	-	2558	protein_coding	CD248 molecule [Source:HGNC Symbol;Acc:HGNC:18219]	-	7781	30800	97.15643739	335.1024947
ENSG00000176208	85.37620154	321.103863	-1.909731293	3.08E-05	0.000872291	ATAD5	17	30831970	30895869	+	7075	protein_coding	ATPase family, AAA domain containing 5 [Source:HGNC Symbol;Acc:HGNC:25752]	-	79	347	0.356645997	1.364993286
ENSG00000241322	34.5867591	2.769664096	3.58061009	3.15E-05	0.000886663	CDRT1	17	15565483	15619512	-	4286	protein_coding	CMT1A duplicated region transcript 1 [Source:HGNC Symbol;Acc:HGNC:14379]	-	32	3	0.238470421	0.019480342
ENSG00000240350	34.5867591	2.769664096	3.58061009	3.15E-05	0.000886663	AC017002.3	2	111491273	111570974	+	889	lincRNA	uncharacterized LOC105373557 [Source:NCBI gene;Acc:105373557]	-	32	3	1.149701038	0.093917598
ENSG00000140015	34.5867591	2.769664096	3.58061009	3.15E-05	0.000886663	KCNH5	14	62699454	63102037	-	12320	protein_coding	potassium voltage-gated channel subfamily H member 5 [Source:HGNC Symbol;Acc:HGNC:6254]	-	32	3	0.082961382	0.006777009
ENSG00000186684	8.651740227	56.44246487	-2.68953469	3.18E-05	0.000894928	CYP27C1	2	127184120	127220078	-	4491	protein_coding	cytochrome P450 family 27 subfamily C member 1 [Source:HGNC Symbol;Acc:HGNC:33480]	-	8	61	0.056896249	0.378019553
ENSG00000173083	49.71553036	198.9524583	-1.99818677	3.19E-05	0.000897625	HPSE	4	83292461	83335153	-	4721	protein_coding	heparanase [Source:HGNC Symbol;Acc:HGNC:5164]	-	46	215	0.311215012	1.267453235
ENSG00000232855	19.4579885	95.3088337	-2.285511637	3.22E-05	0.000903534	AF165147.1	21	28439346	28674848	-	6532	lincRNA	novel transcript	-	18	103	0.088016285	0.438852456
ENSG00000100003	652.7049582	184.146227	1.82481461	3.24E-05	0.000907386	SEC14L2	22	30396857	30425317	+	5985	protein_coding	SEC14 like lipid binding 2 [Source:HGNC Symbol;Acc:HGNC:10699]	-	604	199	3.223365031	0.92537211
ENSG00000176834	189.1163227	671.8264473	-1.828196719	3.25E-05	0.000911108	VSIG10	12	118063593	118136026	-	8350	protein_coding	V-set and immunoglobulin domain containing 10 [Source:HGNC Symbol;Acc:HGNC:26078]	-	175	726	0.669403963	2.419789734
ENSG00000100479	60.52179487	235.968036	-1.961057138	3.27E-05	0.000913949	POLE2	14	49643555	49688422	-	2955	protein_coding	DNA polymerase epsilon 2, accessory subunit [Source:HGNC Symbol;Acc:HGNC:9178]	-	56	255	0.605295225	2.401652562
ENSG00000197256	3736.812064	12617.67812	-1.755535996	3.29E-05	0.000920505	KANK2	19	11164267	11197791	-	7638	protein_coding	KN motif and ankyrin repeat domains 2 [Source:HGNC Symbol;Acc:HGNC:29300]	-	3458	13635	14.46045776	49.68244642
ENSG00000106991	4014.532991	13544.91829	-1.754419196	3.32E-05	0.00092751	ENG	9	127815012	127854756	-	3935	protein_coding	endoglin [Source:HGNC Symbol;Acc:HGNC:3349]	-	3715	14637	30.15440667	103.5225165
ENSG00000134684	8943.268976	2652.159751	1.753582414	3.39E-05	0.000945076	YARS	1	32775237	32818153	-	8212	protein_coding	tyrosyl-tRNA synthetase [Source:HGNC Symbol;Acc:HGNC:12840]	-	8276	2866	32.18905652	9.713029997
ENSG00000170442	52.95740977	8.322111422	2.650483342	3.41E-05	0.000948533	KRT86	12	52249300	52309163	+	2394	protein_coding	keratin 86 [Source:HGNC Symbol;Acc:HGNC:6463]	-	49	9	0.653745391	0.1046275
ENSG00000166881	646.2212011	2201.495116	-1.768206281	3.50E-05	0.00097263	NEMP1	12	57055643	57088063	-	5708	protein_coding	nuclear envelope integral membrane protein 1 [Source:HGNC Symbol;Acc:HGNC:29001]	-	598	2379	3.346215648	11.59946509
ENSG00000169607	365.2583934	1258.523324	-1.784427121	3.50E-05	0.000973462	CKAP2L	2	112736607	112764677	-	5219	protein_coding	cytoskeleton associated protein 2 like [Source:HGNC Symbol;Acc:HGNC:26877]	-	338	1360	2.068550413	7.252355695
ENSG00000178295	237.7445023	828.2172554	-1.800110083	3.53E-05	0.00098058	GEN1	2	17753858	17788941	+	11827	protein_coding	GEN1, Holliday junction 5' flap endonuclease [Source:HGNC Symbol;Acc:HGNC:26881]	-	220	895	0.594134525	2.106085136
ENSG00000105810	4201.48132	1249.26943	1.749702757	3.69E-05	0.001021203	CDK6	7	92604921	92836594	-	12260	protein_coding	cyclin dependent kinase 6 [Source:HGNC Symbol;Acc:HGNC:1777]	-	3888	1350	10.1291381	3.06457873
ENSG00000042286	2714.539702	803.2317417	1.756646993	3.71E-05	0.001026507	AIFM2	10	70098223	70132934	-	5135	protein_coding	apoptosis inducing factor, mitochondria associated 2 [Source:HGNC Symbol;Acc:HGNC:21411]	-	2512	868	15.62485132	4.704427304
ENSG00000144802	2226.096671	657.0202169	1.760295613	3.71E-05	0.001026635	NFKBIZ	3	101827991	101861022	+	5902	protein_coding	NFKB inhibitor zeta [Source:HGNC Symbol;Acc:HGNC:29805]	-	2060	710	11.14819923	3.348009088
ENSG00000260604	14.05485933	73.09948166	-2.369321135	3.75E-05	0.001034181	AL590004.3	6	3904920	3911979	-	7060	lincRNA	novel transcript	-	13	79	0.058813274	0.31142242
ENSG00000229644	611.6411634	173.9669429	1.813065286	3.81E-05	0.001050225	NAMPTP1	10	36521721	36524234	-	2514	processed_pseudogene	nicotinamide phosphoribosyltransferase pseudogene 1 [Source:HGNC Symbol;Acc:HGNC:17633]	-	566	188	7.19097641	2.081229919
ENSG00000137960	45.39302439	6.471311079	2.785161171	3.89E-05	0.001069987	GIPC2	1	77979542	78138449	+	3973	protein_coding	GIPC PDZ domain containing family member 2 [Source:HGNC Symbol;Acc:HGNC:18177]	-	42	7	0.337650527	0.049035088
ENSG00000155304	10902.44423	3266.618308	1.738739613	3.89E-05	0.001069987	HSPA13	21	14371115	14383484	-	4194	protein_coding	heat shock protein family A (Hsp70) member 13 [Source:HGNC Symbol;Acc:HGNC:11375]	-	10089	3530	76.83452347	23.42468524
ENSG00000255690	8.651740227	55.51707494	-2.665740916	3.91E-05	0.001074432	TRIL	7	28953358	28958292	-	4935	protein_coding	TLR4 interactor with leucine rich repeats [Source:HGNC Symbol;Acc:HGNC:22200]	-	8	60	0.051777316	0.338369787
ENSG00000100219	9996.879497	2996.404605	1.738199386	3.92E-05	0.001075813	XBP1	22	28794555	28800597	-	3028	protein_coding	X-box binding protein 1 [Source:HGNC Symbol;Acc:HGNC:12801]	TF_bZIP	9251	3238	97.58195536	29.7610643
ENSG00000035499	52.95740977	205.4301845	-1.953454333	3.92E-05	0.001075813	DEPDC1B	5	60596912	60700190	-	3806	protein_coding	DEP domain containing 1B [Source:HGNC Symbol;Acc:HGNC:24902]	-	49	222	0.411210317	1.623348168
ENSG00000145555	4971.967782	1487.094505	1.741227856	3.95E-05	0.001081132	MYO10	5	16661914	16936276	-	13963	protein_coding	myosin X [Source:HGNC Symbol;Acc:HGNC:7593]	-	4601	1607	10.52471154	3.203056677
ENSG00000070718	204.2450898	711.6181914	-1.800234876	3.99E-05	0.001092262	AP3M2	8	42152946	42171673	+	6276	protein_coding	adaptor related protein complex 3 subunit mu 2 [Source:HGNC Symbol;Acc:HGNC:570]	-	189	769	0.961868219	3.41012964
ENSG00000197976	4539.717312	1359.390768	1.739540804	4.04E-05	0.001103845	AKAP17A	X	1591593	1602514	+	4075	protein_coding	A-kinase anchoring protein 17A [Source:HGNC Symbol;Acc:HGNC:18783]	-	4201	1469	32.92772869	10.03278874
ENSG00000166845	185.874444	647.7663229	-1.800521816	4.06E-05	0.001108623	C18orf54	18	54357917	54385218	+	6165	protein_coding	chromosome 18 open reading frame 54 [Source:HGNC Symbol;Acc:HGNC:13796]	-	172	700	0.891111549	3.160039008
ENSG00000128272	18567.32569	5586.569516	1.732706836	4.07E-05	0.001108758	ATF4	22	39519695	39522685	+	2514	protein_coding	activating transcription factor 4 [Source:HGNC Symbol;Acc:HGNC:786]	TF_bZIP	17182	6037	218.2956832	66.83183522
ENSG00000152518	2071.567128	6900.622454	-1.735949204	4.09E-05	0.001113054	ZFP36L2	2	43222402	43226609	-	3696	protein_coding	ZFP36 ring finger protein like 2 [Source:HGNC Symbol;Acc:HGNC:1108]	Others	1917	7457	16.56635092	56.15128058
ENSG00000280594	4.329279038	40.71083346	-3.199098546	4.11E-05	0.001116846	BTG3-AS1	21	17611744	17633199	+	2578	processed_transcript	BTG3 antisense RNA 1 [Source:HGNC Symbol;Acc:HGNC:53145]	-	4	44	0.049558002	0.47500398
ENSG00000100739	209.6482208	726.4244218	-1.79229104	4.12E-05	0.001118603	BDKRB1	14	96255824	96268967	+	2758	protein_coding	bradykinin receptor B1 [Source:HGNC Symbol;Acc:HGNC:1029]	-	194	785	2.246695287	7.921417063
ENSG00000109861	3697.909522	1107.684853	1.739037986	4.13E-05	0.00112128	CTSC	11	88293592	88337787	-	11421	protein_coding	cathepsin C [Source:HGNC Symbol;Acc:HGNC:2528]	-	3422	1197	9.570014149	2.916872886
ENSG00000204410	29.18362637	127.6974684	-2.125159968	4.16E-05	0.001126406	MSH5	6	31739948	31762834	+	6234	protein_coding	mutS homolog 5 [Source:HGNC Symbol;Acc:HGNC:7328]	-	27	138	0.138335509	0.616083777
ENSG00000088451	537.0779569	153.6083745	1.804962447	4.21E-05	0.001138382	TGDS	13	94574051	94596257	-	2589	protein_coding	TDP-glucose 4,6-dehydratase [Source:HGNC Symbol;Acc:HGNC:20324]	-	497	166	6.131419694	1.784446461
ENSG00000159200	4739.633155	1424.168026	1.734559339	4.22E-05	0.001142359	RCAN1	21	34513142	34615142	-	6990	protein_coding	regulator of calcineurin 1 [Source:HGNC Symbol;Acc:HGNC:3040]	-	4386	1539	20.04140469	6.127579135
ENSG00000214309	7.571119765	51.81551506	-2.756155179	4.24E-05	0.001145133	MBLAC1	7	100126694	100128498	+	1571	protein_coding	metallo-beta-lactamase domain containing 1 [Source:HGNC Symbol;Acc:HGNC:22180]	-	7	56	0.142317584	0.992063169
ENSG00000198853	7519.003677	2265.346985	1.730748733	4.26E-05	0.001150085	RUSC2	9	35490127	35561898	+	5682	protein_coding	RUN and SH3 domain containing 2 [Source:HGNC Symbol;Acc:HGNC:23625]	-	6958	2448	39.11288952	11.99051036
ENSG00000284237	3.248680895	37.00927203	-3.463658671	4.27E-05	0.001150085	AL356275.1	1	207959292	207969329	+	7440	lincRNA	novel transcript	-	3	40	0.012879085	0.149628575
ENSG00000182585	33.50613255	3.695086296	3.135515252	4.30E-05	0.001151405	EPGN	4	74308473	74315307	+	1814	protein_coding	epithelial mitogen [Source:HGNC Symbol;Acc:HGNC:17470]	-	31	4	0.54583467	0.061369162
ENSG00000224321	33.50613255	2.769664096	3.534973512	4.30E-05	0.001151405	RPL12P14	1	15792796	15793285	+	490	processed_pseudogene	ribosomal protein L12 pseudogene 14 [Source:HGNC Symbol;Acc:HGNC:36495]	-	31	3	2.020702227	0.170393357
ENSG00000163735	1439.400815	426.5982559	1.754194001	4.30E-05	0.001151405	CXCL5	4	73995642	73998779	-	2538	protein_coding	C-X-C motif chemokine ligand 5 [Source:HGNC Symbol;Acc:HGNC:10642]	-	1332	461	16.76290614	5.055181957
ENSG00000183691	22.69986744	103.6373401	-2.185134898	4.31E-05	0.001151405	NOG	17	56593699	56595590	+	1892	protein_coding	noggin [Source:HGNC Symbol;Acc:HGNC:7866]	-	21	112	0.354515207	1.647496024
ENSG00000176907	104.8274752	23.12840906	2.173755134	4.31E-05	0.001151405	TCIM	8	40153455	40155308	+	1854	protein_coding	transcriptional and immune response regulator [Source:HGNC Symbol;Acc:HGNC:1357]	-	97	25	1.671085653	0.375282025
ENSG00000226835	104.8274752	23.12840906	2.173755134	4.31E-05	0.001151405	AC097059.1	1	94247866	94334848	+	980	lincRNA	uncharacterized LOC107985092 [Source:NCBI gene;Acc:107985092]	-	97	25	3.161421225	0.709972321
ENSG00000179750	126.4400008	449.732991	-1.829691079	4.31E-05	0.001151405	APOBEC3B	22	38982347	38992804	+	1896	protein_coding	apolipoprotein B mRNA editing enzyme catalytic subunit 3B [Source:HGNC Symbol;Acc:HGNC:17352]	-	117	486	1.970989156	7.133873777
ENSG00000133119	240.9863809	825.4410872	-1.775736823	4.39E-05	0.001172306	RFC3	13	33818049	33966558	+	2874	protein_coding	replication factor C subunit 3 [Source:HGNC Symbol;Acc:HGNC:9971]	-	223	892	2.478305299	8.637848352
ENSG00000025708	1485.867741	441.4044864	1.750819248	4.45E-05	0.001185789	TYMP	22	50525752	50530056	-	3320	protein_coding	thymidine phosphorylase [Source:HGNC Symbol;Acc:HGNC:3148]	-	1375	477	13.22821731	3.998598327
ENSG00000077150	4572.136098	1379.749335	1.728362513	4.50E-05	0.001197874	NFKB2	10	102394110	102402529	+	4484	protein_coding	nuclear factor kappa B subunit 2 [Source:HGNC Symbol;Acc:HGNC:7795]	RHD	4231	1491	30.13797912	9.254213701
ENSG00000170370	570.5773685	1909.997458	-1.74287712	4.54E-05	0.001207124	EMX2	10	117542444	117549546	+	3262	protein_coding	empty spiracles homeobox 2 [Source:HGNC Symbol;Acc:HGNC:3341]	Homeobox	528	2064	5.169953918	17.60975123
ENSG00000182600	48.63490388	7.396712214	2.695196407	4.60E-05	0.001222793	SNORC	2	232857270	232878708	+	3698	protein_coding	secondary ossification center associated regulator of chondrocyte maturation [Source:HGNC Symbol;Acc:HGNC:33763]	-	45	8	0.388671157	0.060207496
ENSG00000182179	279.8889242	950.3686557	-1.763224029	4.64E-05	0.001230619	UBA7	3	49805207	49813946	-	4545	protein_coding	ubiquitin like modifier activating enzyme 7 [Source:HGNC Symbol;Acc:HGNC:12471]	-	259	1027	1.820130733	6.288745805
ENSG00000184292	100.50497	22.20301751	2.171646428	4.64E-05	0.001230619	TACSTD2	1	58575423	58577773	-	2351	protein_coding	tumor associated calcium signal transducer 2 [Source:HGNC Symbol;Acc:HGNC:11530]	-	93	24	1.263476084	0.284109723
ENSG00000120694	11562.70682	3510.921108	1.719518618	4.67E-05	0.001238026	HSPH1	13	31134974	31162388	-	8390	protein_coding	heat shock protein family H (Hsp110) member 1 [Source:HGNC Symbol;Acc:HGNC:16969]	-	10700	3794	40.73413731	12.58527907
ENSG00000138735	71.32805889	265.5804978	-1.89493583	4.69E-05	0.001241872	PDE5A	4	119494395	119628991	-	9775	protein_coding	phosphodiesterase 5A [Source:HGNC Symbol;Acc:HGNC:8784]	-	66	287	0.215657157	0.817132747
ENSG00000126106	39.98989181	159.1607114	-1.989715688	4.74E-05	0.001252222	TMEM53	1	44635238	44674555	-	3635	protein_coding	transmembrane protein 53 [Source:HGNC Symbol;Acc:HGNC:26186]	-	37	172	0.32511276	1.316896115
ENSG00000106003	15.13548475	75.87565085	-2.31699379	4.75E-05	0.001252222	LFNG	7	2512529	2529177	+	3418	protein_coding	LFNG O-fucosylpeptide 3-beta-N-acetylglucosaminyltransferase [Source:HGNC Symbol;Acc:HGNC:6560]	-	14	82	0.130825584	0.667681401
ENSG00000241288	15.13548475	75.87565085	-2.31699379	4.75E-05	0.001252222	AC092902.2	3	125827238	125916384	-	6732	processed_transcript	uncharacterized LOC101927056 [Source:NCBI gene;Acc:101927056]	-	14	82	0.066423329	0.338998073
ENSG00000242600	1.39E-17	18.50144979	-7.224075421	4.78E-05	0.001253774	MBL1P	10	79920178	79923119	+	1424	transcribed_unitary_pseudogene	mannose binding lectin 1, pseudogene [Source:HGNC Symbol;Acc:HGNC:6921]	-	0	20	0	0.390883637
ENSG00000140543	1.39E-17	18.50144979	-7.224075421	4.78E-05	0.001253774	DET1	15	88494440	88546675	-	6853	protein_coding	DET1, COP1 ubiquitin ligase partner [Source:HGNC Symbol;Acc:HGNC:25477]	-	0	20	0	0.081222574
ENSG00000225872	1.39E-17	18.50144979	-7.224075421	4.78E-05	0.001253774	LINC01529	19	35785697	35797902	-	4415	transcribed_unprocessed_pseudogene	long intergenic non-protein coding RNA 1529 [Source:HGNC Symbol;Acc:HGNC:51268]	-	0	20	0	0.12607436
ENSG00000188095	1.39E-17	18.50144979	-7.224075421	4.78E-05	0.001253774	MESP2	15	89760591	89778754	+	1783	protein_coding	mesoderm posterior bHLH transcription factor 2 [Source:HGNC Symbol;Acc:HGNC:29659]	bHLH	0	20	0	0.312180763
ENSG00000198833	5346.945065	1622.201356	1.720677365	4.79E-05	0.001255365	UBE2J1	6	89326625	89352848	-	4290	protein_coding	ubiquitin conjugating enzyme E2 J1 [Source:HGNC Symbol;Acc:HGNC:17598]	-	4948	1753	36.83910792	11.37239952
ENSG00000145014	189.1163227	651.4678805	-1.783810961	4.93E-05	0.001291475	TMEM44	3	194587673	194633689	-	4561	protein_coding	transmembrane protein 44 [Source:HGNC Symbol;Acc:HGNC:25120]	-	175	704	1.225503858	4.295760611
ENSG00000231160	5.409887377	43.4870042	-2.980155345	4.98E-05	0.001302134	KLF3-AS1	4	38612701	38664883	-	4830	processed_transcript	KLF3 antisense RNA 1 [Source:HGNC Symbol;Acc:HGNC:25796]	-	5	47	0.033064319	0.270818427
ENSG00000185818	44.31239789	6.471311079	2.750492106	4.98E-05	0.001302134	NAT8L	4	2059512	2069089	+	5871	protein_coding	N-acetyltransferase 8 like [Source:HGNC Symbol;Acc:HGNC:26742]	-	41	7	0.223053213	0.033182832
ENSG00000174327	38.90926528	155.4591534	-1.995199077	5.01E-05	0.001308286	SLC16A13	17	7036075	7040121	+	2087	protein_coding	solute carrier family 16 member 13 [Source:HGNC Symbol;Acc:HGNC:31037]	-	36	168	0.550955798	2.240341982
ENSG00000182158	11371.43599	3473.905532	1.710744627	5.09E-05	0.001326629	CREB3L2	7	137874979	138002067	-	8788	protein_coding	cAMP responsive element binding protein 3 like 2 [Source:HGNC Symbol;Acc:HGNC:23720]	TF_bZIP	10523	3754	38.24601829	11.88862709
ENSG00000205208	391.193422	1309.419741	-1.742683144	5.12E-05	0.001332219	C4orf46	4	158666679	158672255	-	3730	protein_coding	chromosome 4 open reading frame 46 [Source:HGNC Symbol;Acc:HGNC:27320]	-	362	1415	3.099819778	10.5578404
ENSG00000162073	118.8756169	417.3443618	-1.810807818	5.14E-05	0.001338134	PAQR4	16	2969245	2973489	+	2972	protein_coding	progestin and adipoQ receptor family member 4 [Source:HGNC Symbol;Acc:HGNC:26386]	-	110	451	1.182171775	4.223331984
ENSG00000110400	149.1331521	518.2118069	-1.796165245	5.19E-05	0.001347829	NECTIN1	11	119623408	119729084	-	7701	protein_coding	nectin cell adhesion molecule 1 [Source:HGNC Symbol;Acc:HGNC:9706]	-	138	560	0.572359202	2.023803712
ENSG00000145911	72.40868527	13.87448509	2.372519806	5.21E-05	0.001351598	N4BP3	5	178113443	178126087	+	6080	protein_coding	NEDD4 binding protein 3 [Source:HGNC Symbol;Acc:HGNC:29852]	-	67	15	0.351971849	0.068661797
ENSG00000113739	139870.8557	42912.15068	1.704634088	5.25E-05	0.001359308	STC2	5	173314713	173329503	-	6128	protein_coding	stanniocalcin 2 [Source:HGNC Symbol;Acc:HGNC:11374]	-	129435	46372	674.6362567	210.6030009
ENSG00000151929	8472.115964	2592.00944	1.708598594	5.25E-05	0.001359308	BAG3	10	119651370	119677819	+	2747	protein_coding	BCL2 associated athanogene 3 [Source:HGNC Symbol;Acc:HGNC:939]	-	7840	2801	91.15785753	28.37800978
ENSG00000124216	217.2126043	739.3798733	-1.766680555	5.28E-05	0.001364695	SNAI1	20	49982999	49988886	+	1686	protein_coding	snail family transcriptional repressor 1 [Source:HGNC Symbol;Acc:HGNC:11128]	zf-C2H2	201	799	3.807809327	13.18914654
ENSG00000106089	1220.033701	365.5225549	1.73851156	5.28E-05	0.001364695	STX1A	7	73699206	73719672	-	3693	protein_coding	syntaxin 1A [Source:HGNC Symbol;Acc:HGNC:11433]	-	1129	395	9.764529919	2.976769948
ENSG00000120370	1401.578899	421.0459194	1.734676417	5.30E-05	0.001369162	GORAB	1	170532129	170553446	+	3773	protein_coding	golgin, RAB6 interacting [Source:HGNC Symbol;Acc:HGNC:25676]	-	1297	455	10.97968491	3.35623279
ENSG00000163235	65.92492694	12.02369665	2.441888991	5.31E-05	0.00137022	TGFA	2	70447280	70554193	-	4963	protein_coding	transforming growth factor alpha [Source:HGNC Symbol;Acc:HGNC:11765]	-	61	13	0.392574663	0.072899838
ENSG00000235863	9.732362318	57.36785479	-2.545297215	5.36E-05	0.001375693	B3GALT4	6	33277132	33284832	+	2356	protein_coding	beta-1,3-galactosyltransferase 4 [Source:HGNC Symbol;Acc:HGNC:919]	-	9	62	0.122012389	0.7323925
ENSG00000256083	39.98989181	5.545907282	2.820691739	5.36E-05	0.001375693	AC090673.2	12	65934777	65948479	-	454	antisense	novel transcript, antisense to HMGA2	-	37	6	2.603050403	0.367809449
ENSG00000271216	4.329279038	39.78544316	-3.166034057	5.36E-05	0.001375693	LINC01050	13	42810366	42812562	-	760	lincRNA	long intergenic non-protein coding RNA 1050 [Source:HGNC Symbol;Acc:HGNC:49044]	-	4	43	0.168105958	1.574643874
ENSG00000121577	4.329279038	39.78544316	-3.166034057	5.36E-05	0.001375693	POPDC2	3	119636457	119665324	-	2445	protein_coding	popeye domain containing 2 [Source:HGNC Symbol;Acc:HGNC:17648]	-	4	43	0.052253795	0.489459854
ENSG00000166793	4.329279038	39.78544316	-3.166034057	5.36E-05	0.001375693	YPEL4	11	57645087	57649944	-	4460	protein_coding	yippee like 4 [Source:HGNC Symbol;Acc:HGNC:18328]	-	4	43	0.028645858	0.268324965
ENSG00000143850	70.24743251	259.1027718	-1.881316427	5.38E-05	0.001379224	PLEKHA6	1	204218851	204377665	-	8251	protein_coding	pleckstrin homology domain containing A6 [Source:HGNC Symbol;Acc:HGNC:17053]	-	65	280	0.251619025	0.944449908
ENSG00000079335	299.3401957	83.27876839	1.844067474	5.43E-05	0.001389339	CDC14A	1	100345001	100520278	+	6511	protein_coding	cell division cycle 14A [Source:HGNC Symbol;Acc:HGNC:1718]	-	277	90	1.358841431	0.3847001
ENSG00000236871	25.94174681	111.9658462	-2.104854545	5.48E-05	0.001399457	LINC00106	X	1396427	1399402	+	592	lincRNA	long intergenic non-protein coding RNA 106 [Source:HGNC Symbol;Acc:HGNC:31843]	-	24	121	1.294870215	5.688413366
ENSG00000131941	191.2775752	49.96473501	1.933799287	5.49E-05	0.001400613	RHPN2	19	32978593	33064888	-	4804	protein_coding	rhophilin Rho GTPase binding protein 2 [Source:HGNC Symbol;Acc:HGNC:19974]	-	177	54	1.17681169	0.312837096
ENSG00000119403	460.3534979	1526.886249	-1.729532858	5.51E-05	0.001405643	PHF19	9	120855652	120894896	-	6733	protein_coding	PHD finger protein 19 [Source:HGNC Symbol;Acc:HGNC:24566]	-	426	1650	2.020866808	6.820289577
ENSG00000104635	19284.86147	5931.73976	1.700918561	5.52E-05	0.001406599	SLC39A14	8	22367249	22434129	+	6942	protein_coding	solute carrier family 39 member 14 [Source:HGNC Symbol;Acc:HGNC:20858]	-	17846	6410	82.10942021	25.69809349
ENSG00000152409	1860.845024	564.4812769	1.720717201	5.57E-05	0.001417099	JMY	5	79236189	79327215	+	9042	protein_coding	junction mediating and regulatory protein, p53 cofactor [Source:HGNC Symbol;Acc:HGNC:28916]	-	1722	610	6.082825398	1.877555645
ENSG00000026559	158.8587883	40.71083346	1.960698202	5.57E-05	0.001417099	KCNG1	20	51003656	51023129	-	5437	protein_coding	potassium voltage-gated channel modifier subfamily G member 1 [Source:HGNC Symbol;Acc:HGNC:6248]	-	147	44	0.863564355	0.225227195
ENSG00000112984	684.0431174	2250.540754	-1.717947825	5.63E-05	0.001429436	KIF20A	5	138178719	138187715	+	3958	protein_coding	kinesin family member 20A [Source:HGNC Symbol;Acc:HGNC:9787]	-	633	2432	5.10816158	17.10075423
ENSG00000183150	3.248680895	36.08388158	-3.427256918	5.70E-05	0.001443856	GPR19	12	12660891	12696207	-	2623	protein_coding	G protein-coupled receptor 19 [Source:HGNC Symbol;Acc:HGNC:4473]	-	3	39	0.036530841	0.413803158
ENSG00000064787	3.248680895	35.15849108	-3.389912857	5.70E-05	0.001443856	BCAS1	20	53936777	54070594	-	8186	protein_coding	breast carcinoma amplified sequence 1 [Source:HGNC Symbol;Acc:HGNC:974]	-	3	38	0.011705399	0.129193106
ENSG00000103196	1291.355029	4207.739321	-1.704072825	5.74E-05	0.001451294	CRISPLD2	16	84819984	84920768	+	7965	protein_coding	cysteine rich secretory protein LCCL domain containing 2 [Source:HGNC Symbol;Acc:HGNC:25248]	-	1195	4547	4.79202231	15.88790589
ENSG00000110799	2.168099858	27.7553652	-3.608736887	5.75E-05	0.001451294	VWF	12	5948874	6124770	-	10391	protein_coding	von Willebrand factor [Source:HGNC Symbol;Acc:HGNC:12726]	-	2	30	0.006147653	0.08035102
ENSG00000163545	434.4184694	124.9212998	1.796946499	5.75E-05	0.001451294	NUAK2	1	205302059	205321791	-	3441	protein_coding	NUAK family kinase 2 [Source:HGNC Symbol;Acc:HGNC:29558]	-	402	135	3.731453953	1.091884197
ENSG00000165102	1023.359737	3339.72407	-1.706305899	5.75E-05	0.001451294	HGSNAT	8	43140455	43202855	+	8943	protein_coding	heparan-alpha-glucosaminide N-acetyltransferase [Source:HGNC Symbol;Acc:HGNC:26527]	-	947	3609	3.382232469	11.23132866
ENSG00000124225	2069.405876	630.1839243	1.715154358	5.77E-05	0.001453486	PMEPA1	20	57648392	57711536	-	5619	protein_coding	prostate transmembrane protein, androgen induced 1 [Source:HGNC Symbol;Acc:HGNC:14107]	-	1915	681	10.88545163	3.372993967
ENSG00000113407	9974.186347	3074.137314	1.69797318	5.77E-05	0.001453558	TARS	5	33440696	33469539	+	5718	protein_coding	threonyl-tRNA synthetase [Source:HGNC Symbol;Acc:HGNC:11572]	-	9230	3322	51.5577856	16.16899258
ENSG00000176826	343.6458696	97.15961292	1.821046402	5.79E-05	0.001455741	FKBP9P1	7	55681074	55713252	-	3458	transcribed_unprocessed_pseudogene	FK506 binding protein 9 pseudogene 1 [Source:HGNC Symbol;Acc:HGNC:23568]	-	318	105	2.937235965	0.845068269
ENSG00000259207	543.5617139	1789.696836	-1.718992142	5.80E-05	0.001455741	ITGB3	17	47253846	47311816	+	4394	protein_coding	integrin subunit beta 3 [Source:HGNC Symbol;Acc:HGNC:6156]	-	503	1934	3.65632371	12.24965625
ENSG00000072571	384.7096648	1273.329555	-1.726470165	5.89E-05	0.001472917	HMMR	5	163460203	163491945	+	3936	protein_coding	hyaluronan mediated motility receptor [Source:HGNC Symbol;Acc:HGNC:5012]	-	356	1376	2.88889405	9.729506863
ENSG00000250746	32.425506	2.769664096	3.487846028	5.89E-05	0.001472917	AC105250.1	4	164188311	164190367	+	2057	processed_pseudogene	heat shock 70kDa protein 5 (glucose-regulated protein, 78kDa) (HSPA5) pseudogene	-	30	3	0.46582594	0.04058957
ENSG00000141294	3.248680895	31.45692862	-3.230047461	5.89E-05	0.001472917	LRRC46	17	47831627	47837713	+	2820	protein_coding	leucine rich repeat containing 46 [Source:HGNC Symbol;Acc:HGNC:25047]	-	3	34	0.033978864	0.335550039
ENSG00000157470	3.248680895	31.45692862	-3.230047461	5.89E-05	0.001472917	FAM81A	15	59372693	59523549	+	5578	protein_coding	family with sequence similarity 81 member A [Source:HGNC Symbol;Acc:HGNC:28379]	-	3	34	0.017178271	0.169639855
ENSG00000238260	54.03803623	9.247509185	2.529687387	5.93E-05	0.001482588	AL513320.1	1	3623190	3624743	-	622	antisense	novel transcript	-	50	10	2.567534724	0.447442363
ENSG00000071246	21.61924106	97.15961292	-2.162136399	5.96E-05	0.001487599	VASH1	14	76762189	76783015	+	6502	protein_coding	vasohibin 1 [Source:HGNC Symbol;Acc:HGNC:19964]	-	20	105	0.098247099	0.44943803
ENSG00000214140	18.37736234	87.90571667	-2.250947344	5.97E-05	0.001487978	PRCD	17	76527586	76553578	+	5305	protein_coding	photoreceptor disc component [Source:HGNC Symbol;Acc:HGNC:32528]	-	17	95	0.102352921	0.498385848
ENSG00000170801	352.2908792	1167.835164	-1.728676641	6.07E-05	0.001510521	HTRA3	4	8269765	8307111	+	3321	protein_coding	HtrA serine peptidase 3 [Source:HGNC Symbol;Acc:HGNC:30406]	-	326	1262	3.135345685	10.5759153
ENSG00000251369	584.6255088	172.116164	1.763324345	6.07E-05	0.001510521	ZNF550	19	57535257	57559863	-	5087	protein_coding	zinc finger protein 550 [Source:HGNC Symbol;Acc:HGNC:28643]	zf-C2H2	541	186	3.396817652	1.017603732
ENSG00000165030	2095.340904	642.2139865	1.705846173	6.27E-05	0.001558568	NFIL3	9	91409045	91423862	-	2085	protein_coding	nuclear factor, interleukin 3 regulated [Source:HGNC Symbol;Acc:HGNC:7787]	TF_bZIP	1939	694	29.70355678	9.2636235
ENSG00000128872	252.8732692	842.0980964	-1.735125586	6.31E-05	0.00156563	TMOD2	15	51751561	51816368	+	11636	protein_coding	tropomodulin 2 [Source:HGNC Symbol;Acc:HGNC:11872]	-	234	910	0.642316164	2.17653254
ENSG00000131871	5935.886331	1838.742474	1.690669995	6.33E-05	0.001570795	SELENOS	15	101270817	101277500	-	3766	protein_coding	selenoprotein S [Source:HGNC Symbol;Acc:HGNC:30396]	-	5493	1987	46.58713354	14.68402232
ENSG00000160570	1431.836432	436.7775393	1.712582648	6.34E-05	0.001570795	DEDD2	19	42198598	42220140	-	2631	protein_coding	death effector domain containing 2 [Source:HGNC Symbol;Acc:HGNC:24450]	-	1325	472	16.08539523	4.992851338
ENSG00000079337	58.36054201	217.4602472	-1.895643067	6.35E-05	0.001570795	RAPGEF3	12	47734367	47771040	-	12078	protein_coding	Rap guanine nucleotide exchange factor 3 [Source:HGNC Symbol;Acc:HGNC:16629]	-	54	235	0.142802378	0.54150232
ENSG00000196659	30.26425291	126.7720788	-2.062429603	6.39E-05	0.001579738	TTC30B	2	177548998	177553014	-	4017	protein_coding	tetratricopeptide repeat domain 30B [Source:HGNC Symbol;Acc:HGNC:26425]	-	28	137	0.222634726	0.949174845
ENSG00000154767	4696.408108	1455.631265	1.689819341	6.48E-05	0.00160078	XPC	3	14145147	14178783	-	4798	protein_coding	XPC complex subunit, DNA damage recognition and repair factor [Source:HGNC Symbol;Acc:HGNC:12816]	-	4346	1573	28.93118248	9.124224524
ENSG00000164105	148.0525259	503.4055764	-1.764838852	6.49E-05	0.001601848	SAP30	4	173369969	173377532	+	1320	protein_coding	Sin3A associated protein 30 [Source:HGNC Symbol;Acc:HGNC:10532]	-	137	544	3.314998545	11.46971042
ENSG00000265962	15.13548475	73.09948166	-2.263312361	6.53E-05	0.001609784	GACAT2	18	8695856	8707621	-	818	antisense	gastric cancer associated transcript 2 [Source:HGNC Symbol;Acc:HGNC:50516]	-	14	79	0.546652625	2.687826752
ENSG00000249628	50.79615684	8.322111422	2.590506494	6.60E-05	0.001622953	LINC00942	12	1500525	1504424	+	2210	lincRNA	long intergenic non-protein coding RNA 942 [Source:HGNC Symbol;Acc:HGNC:48636]	-	47	9	0.679269775	0.113338568
ENSG00000235531	853.7014274	257.2519929	1.730014705	6.60E-05	0.001622953	MSC-AS1	8	71828167	72118393	+	6284	antisense	MSC antisense RNA 1 [Source:HGNC Symbol;Acc:HGNC:48724]	-	790	278	4.015388965	1.231221255
ENSG00000099860	4962.242147	1540.767089	1.687255075	6.62E-05	0.001625233	GADD45B	19	2476122	2478259	+	2138	protein_coding	growth arrest and DNA damage inducible beta [Source:HGNC Symbol;Acc:HGNC:4096]	-	4592	1665	68.60106922	21.6737481
ENSG00000162236	2936.068068	908.7261329	1.691818097	6.64E-05	0.001629161	STX5	11	62806897	62832088	-	2257	protein_coding	syntaxin 5 [Source:HGNC Symbol;Acc:HGNC:11440]	-	2717	982	38.44986201	12.10897586
ENSG00000010295	528.4329474	1721.218021	-1.703425432	6.76E-05	0.001656328	IFFO1	12	6538375	6556083	-	5203	protein_coding	intermediate filament family orphan 1 [Source:HGNC Symbol;Acc:HGNC:24970]	-	489	1860	3.001869024	9.949164302
ENSG00000033170	588.9480136	1912.773626	-1.699263928	6.80E-05	0.001666352	FUT8	14	65410592	65744121	+	6700	protein_coding	fucosyltransferase 8 [Source:HGNC Symbol;Acc:HGNC:4019]	-	545	2067	2.598115212	8.586044965
ENSG00000116793	393.3546743	1288.135785	-1.711096342	6.83E-05	0.001670199	PHTF1	1	113696831	113759489	-	7170	protein_coding	putative homeodomain transcription factor 1 [Source:HGNC Symbol;Acc:HGNC:8939]	-	364	1392	1.621507397	5.403156716
ENSG00000157216	569.4967423	1849.847147	-1.699450052	6.92E-05	0.001690397	SSBP3	1	54225432	54413479	-	5227	protein_coding	single stranded DNA binding protein 3 [Source:HGNC Symbol;Acc:HGNC:15674]	-	527	1999	3.220288798	10.64358122
ENSG00000139531	119.9562432	411.7920253	-1.778448987	6.93E-05	0.001691733	SUOX	12	55997180	56006641	+	5008	protein_coding	sulfite oxidase [Source:HGNC Symbol;Acc:HGNC:11460]	-	111	445	0.707938229	2.472994642
ENSG00000101003	175.0681818	590.3921801	-1.753105367	6.94E-05	0.001692771	GINS1	20	25407727	25452628	+	4068	protein_coding	GINS complex subunit 1 [Source:HGNC Symbol;Acc:HGNC:28980]	-	162	638	1.271952158	4.364828849
ENSG00000143398	6503.215073	2029.372689	1.680052413	6.97E-05	0.0016979	PIP5K1A	1	151197949	151249536	+	5405	protein_coding	phosphatidylinositol-4-phosphate 5-kinase type 1 alpha [Source:HGNC Symbol;Acc:HGNC:8994]	-	6018	2193	35.56257432	11.29198826
ENSG00000183036	22.69986744	99.93578171	-2.132731649	7.00E-05	0.001703745	PCP4	21	39867317	39929397	+	1106	protein_coding	Purkinje cell protein 4 [Source:HGNC Symbol;Acc:HGNC:8742]	-	21	108	0.606458202	2.717666201
ENSG00000136167	38.90926528	5.545907282	2.781287892	7.02E-05	0.001704072	LCP1	13	46125920	46211871	-	5061	protein_coding	lymphocyte cytosolic protein 1 [Source:HGNC Symbol;Acc:HGNC:6528]	-	36	6	0.227197145	0.032994564
ENSG00000168280	4.329279038	38.86005282	-3.132193966	7.02E-05	0.001704072	KIF5C	2	148875250	149026759	+	9215	protein_coding	kinesin family member 5C [Source:HGNC Symbol;Acc:HGNC:6325]	-	4	42	0.013864409	0.126847361
ENSG00000180318	4.329279038	38.86005282	-3.132193966	7.02E-05	0.001704072	ALX1	12	85280107	85301784	+	1445	protein_coding	ALX homeobox 1 [Source:HGNC Symbol;Acc:HGNC:1494]	Homeobox	4	42	0.08841559	0.808926249
ENSG00000198732	30.26425291	125.8466893	-2.051870779	7.06E-05	0.001709986	SMOC1	14	69854131	70032366	+	4369	protein_coding	SPARC related modular calcium binding 1 [Source:HGNC Symbol;Acc:HGNC:20318]	-	28	136	0.204697573	0.866331984
ENSG00000050438	72.40868527	260.9535506	-1.847934743	7.10E-05	0.001717838	SLC4A8	12	51391317	51515763	+	17980	protein_coding	solute carrier family 4 member 8 [Source:HGNC Symbol;Acc:HGNC:11034]	-	67	282	0.119020514	0.436502671
ENSG00000053747	541.4004616	1756.382818	-1.697632721	7.11E-05	0.001717838	LAMA3	18	23689443	23956222	+	14678	protein_coding	laminin subunit alpha 3 [Source:HGNC Symbol;Acc:HGNC:6483]	-	501	1898	1.090203442	3.598792522
ENSG00000166851	557.6098543	1807.279235	-1.696290985	7.11E-05	0.001717838	PLK1	16	23677656	23690367	+	4760	protein_coding	polo like kinase 1 [Source:HGNC Symbol;Acc:HGNC:9077]	-	516	1953	3.462417667	11.41886071
ENSG00000119523	4100.983085	1278.881891	1.680980596	7.12E-05	0.001718185	ALG2	9	99216426	99221956	-	2983	protein_coding	ALG2, alpha-1,3/1,6-mannosyltransferase [Source:HGNC Symbol;Acc:HGNC:23159]	-	3795	1382	40.63452927	12.89383993
ENSG00000197978	70.24743251	13.87448509	2.328874705	7.26E-05	0.001751177	GOLGA6L9	15	82430018	82439153	+	6576	protein_coding	golgin A6 family-like 9 [Source:HGNC Symbol;Acc:HGNC:37229]	-	65	15	0.315709942	0.063482927
ENSG00000169313	1.087517574	23.12840906	-4.270405473	7.35E-05	0.001768582	P2RY12	3	151337380	151384812	-	1859	protein_coding	purinergic receptor P2Y12 [Source:HGNC Symbol;Acc:HGNC:18124]	-	1	25	0.017181351	0.37427266
ENSG00000250298	23.78049386	0.918826821	4.508432873	7.35E-05	0.001768582	GIMD1	4	106357485	106368825	-	1470	protein_coding	GIMAP family P-loop NTPase domain containing 1 [Source:HGNC Symbol;Acc:HGNC:44141]	-	22	1	0.47801558	0.018932595
ENSG00000178445	6.490501715	45.33778455	-2.782504893	7.37E-05	0.001768791	GLDC	9	6532464	6645783	-	8939	protein_coding	glycine decarboxylase [Source:HGNC Symbol;Acc:HGNC:4313]	-	6	49	0.021438728	0.152557874
ENSG00000240583	757.5256976	229.4903099	1.722263494	7.37E-05	0.001768791	AQP1	7	30911694	30925516	+	3435	protein_coding	aquaporin 1 (Colton blood group) [Source:HGNC Symbol;Acc:HGNC:633]	-	701	248	6.518204515	2.009335347
ENSG00000128973	268.002036	880.0390616	-1.714903707	7.37E-05	0.001768791	CLN6	15	68206992	68257211	-	7345	protein_coding	CLN6, transmembrane ER protein [Source:HGNC Symbol;Acc:HGNC:2077]	-	248	951	1.078441488	3.603430925
ENSG00000038945	71.32805889	256.3266035	-1.843795497	7.39E-05	0.001770921	MSR1	8	16107878	16567490	-	7812	protein_coding	macrophage scavenger receptor 1 [Source:HGNC Symbol;Acc:HGNC:7376]	-	66	277	0.269847505	0.986836079
ENSG00000143228	215.0513519	711.6181914	-1.725896891	7.43E-05	0.001779149	NUF2	1	163266576	163355764	+	3362	protein_coding	NUF2, NDC80 kinetochore complex component [Source:HGNC Symbol;Acc:HGNC:14621]	-	199	769	1.890567002	6.365845812
ENSG00000256043	326.3558506	1066.04233	-1.707403017	7.53E-05	0.001798792	CTSO	4	155924118	155953917	-	2954	protein_coding	cathepsin O [Source:HGNC Symbol;Acc:HGNC:2542]	-	302	1152	3.265375712	10.85349156
ENSG00000267712	18.37736234	1.39E-17	7.213417269	7.55E-05	0.001798792	LINC01539	18	56083356	56137536	-	3458	lincRNA	long intergenic non-protein coding RNA 1539 [Source:HGNC Symbol;Acc:HGNC:51307]	-	17	0	0.157022048	0
ENSG00000108684	1.39E-17	17.57605739	-7.150582626	7.55E-05	0.001798792	ASIC2	17	33013087	34174964	-	5597	protein_coding	acid sensing ion channel subunit 2 [Source:HGNC Symbol;Acc:HGNC:99]	-	0	19	0	0.094476931
ENSG00000198417	1.39E-17	17.57605739	-7.150582626	7.55E-05	0.001798792	MT1F	16	56657694	56660698	+	1889	protein_coding	metallothionein 1F [Source:HGNC Symbol;Acc:HGNC:7398]	-	0	19	0	0.279929796
ENSG00000104889	1.39E-17	17.57605739	-7.150582626	7.55E-05	0.001798792	RNASEH2A	19	12806556	12815201	+	3645	protein_coding	ribonuclease H2 subunit A [Source:HGNC Symbol;Acc:HGNC:18518]	-	0	19	0	0.145071985
ENSG00000255121	17.29673631	82.35337872	-2.243818237	7.57E-05	0.001800448	AP003392.4	11	118994824	118998004	-	1506	lincRNA	novel transcript	-	16	89	0.339337391	1.644722067
ENSG00000113013	25634.62088	8073.090815	1.666883782	7.60E-05	0.001805465	HSPA9	5	138553756	138575724	-	8254	protein_coding	heat shock protein family A (Hsp70) member 9 [Source:HGNC Symbol;Acc:HGNC:5244]	-	23722	8724	91.79595475	29.41566541
ENSG00000125347	1761.427416	545.9734889	1.689592969	7.60E-05	0.001805465	IRF1	5	132481609	132490798	-	7799	protein_coding	interferon regulatory factor 1 [Source:HGNC Symbol;Acc:HGNC:6116]	IRF	1630	590	6.67552444	2.10542888
ENSG00000275734	3.248680895	34.23310054	-3.351576403	7.63E-05	0.001809427	AC010538.1	16	89671568	89685304	+	3077	sense_overlapping	novel transcript, sense overlapping CDK10	-	3	37	0.03114085	0.334658386
ENSG00000127423	15.13548475	72.17409192	-2.244965308	7.67E-05	0.001817296	AUNIP	1	25831913	25859458	-	2408	protein_coding	aurora kinase A and ninein interacting protein [Source:HGNC Symbol;Acc:HGNC:28363]	-	14	78	0.185698442	0.901499738
ENSG00000133466	127.5206271	433.0759817	-1.762992377	7.73E-05	0.001830317	C1QTNF6	22	37180167	37199385	-	7143	protein_coding	C1q and TNF related 6 [Source:HGNC Symbol;Acc:HGNC:14343]	-	118	468	0.527640427	1.823445081
ENSG00000184500	1003.908466	3204.617219	-1.674413838	7.80E-05	0.001844954	PROS1	3	93873033	93980003	-	5444	protein_coding	protein S [Source:HGNC Symbol;Acc:HGNC:9456]	-	929	3463	5.450474393	17.70361105
ENSG00000154928	189.1163227	51.81551506	1.865076351	7.83E-05	0.00184948	EPHB1	3	134597801	135260467	+	6956	protein_coding	EPH receptor B1 [Source:HGNC Symbol;Acc:HGNC:3392]	-	175	56	0.803554211	0.22405567
ENSG00000215154	259.3570264	73.09948166	1.825080699	7.85E-05	0.001851736	AC141586.1	16	2603350	2630494	+	2751	transcribed_unprocessed_pseudogene	potassium channel tetramerization domain containing 5 pseudogene [Source:NCBI gene;Acc:652276]	-	240	79	2.786489157	0.799215661
ENSG00000239672	245.3088857	806.0079099	-1.715735635	7.88E-05	0.001858675	NME1	17	51153536	51162428	+	3438	protein_coding	NME/NM23 nucleoside diphosphate kinase 1 [Source:HGNC Symbol;Acc:HGNC:7849]	-	227	871	2.10890342	7.050822265
ENSG00000259498	22.69986744	98.08500252	-2.105798502	7.92E-05	0.001862083	TPM1-AS	15	63046034	63049387	-	3354	antisense	TPM1 antisense RNA [Source:HGNC Symbol;Acc:HGNC:53635]	-	21	106	0.199982937	0.879569764
ENSG00000110042	22.69986744	99.01039212	-2.119327925	7.92E-05	0.001862083	DTX4	11	59171430	59208587	+	6072	protein_coding	deltex E3 ubiquitin ligase 4 [Source:HGNC Symbol;Acc:HGNC:29151]	-	21	107	0.110464883	0.49043279
ENSG00000172432	7039.205655	2218.152126	1.665993364	7.93E-05	0.001862922	GTPBP2	6	43605316	43629162	-	4624	protein_coding	GTP binding protein 2 [Source:HGNC Symbol;Acc:HGNC:4670]	-	6514	2397	44.99524646	14.42705519
ENSG00000214293	246.3895119	69.39792264	1.825947706	7.97E-05	0.001870172	APTR	7	77657660	77696265	-	3100	lincRNA	Alu-mediated CDKN1A/p21 transcriptional regulator [Source:HGNC Symbol;Acc:HGNC:44173]	-	228	75	2.34914519	0.673328588
ENSG00000164530	6034.223313	19094.47848	-1.66189723	8.01E-05	0.001878467	PI16	6	36948263	36964837	+	2378	protein_coding	peptidase inhibitor 16 [Source:HGNC Symbol;Acc:HGNC:21245]	-	5584	20634	75.00155463	241.4899494
ENSG00000117394	888.2814651	272.0582238	1.706598993	8.04E-05	0.001883856	SLC2A1	1	42925375	42959176	-	4724	protein_coding	solute carrier family 2 member 1 [Source:HGNC Symbol;Acc:HGNC:11005]	-	822	294	5.557745232	1.732067952
ENSG00000196118	3.248680895	30.53153786	-3.187151211	8.10E-05	0.001891698	CCDC189	16	30757423	30762710	-	3081	protein_coding	coiled-coil domain containing 189 [Source:HGNC Symbol;Acc:HGNC:28078]	-	3	33	0.031100421	0.298091592
ENSG00000164185	31.34487945	3.695086296	3.039668666	8.10E-05	0.001891698	ZNF474	5	122129513	122153571	+	2118	protein_coding	zinc finger protein 474 [Source:HGNC Symbol;Acc:HGNC:23245]	-	29	4	0.437329475	0.052560746
ENSG00000076554	31.34487945	2.769664096	3.439126925	8.10E-05	0.001891698	TPD52	8	80034745	80231232	-	8197	protein_coding	tumor protein D52 [Source:HGNC Symbol;Acc:HGNC:12005]	-	29	3	0.113000345	0.010185769
ENSG00000184785	42.15114486	162.8622693	-1.947137952	8.11E-05	0.001891962	SMIM10	X	134990938	134992473	+	1536	protein_coding	small integral membrane protein 10 [Source:HGNC Symbol;Acc:HGNC:41913]	-	39	176	0.810979913	3.188959008
ENSG00000213347	232.3413713	763.4399977	-1.715784221	8.14E-05	0.001898856	MXD3	5	177301461	177312757	-	5154	protein_coding	MAX dimerization protein 3 [Source:HGNC Symbol;Acc:HGNC:14008]	bHLH	215	825	1.33238812	4.454890349
ENSG00000143473	27.02237331	1.844230228	3.780215982	8.17E-05	0.001903847	KCNH1	1	210676823	211134180	-	9812	protein_coding	potassium voltage-gated channel subfamily H member 1 [Source:HGNC Symbol;Acc:HGNC:6250]	-	25	2	0.081380279	0.005672832
ENSG00000183763	71.32805889	254.4758246	-1.833346238	8.18E-05	0.001903847	TRAIP	3	49828599	49856574	-	3263	protein_coding	TRAF interacting protein [Source:HGNC Symbol;Acc:HGNC:30764]	-	66	275	0.646046188	2.34554141
ENSG00000152582	43.23177138	165.6384377	-1.935084091	8.23E-05	0.001911228	SPEF2	5	35617844	35814611	+	16140	protein_coding	sperm flagellar 2 [Source:HGNC Symbol;Acc:HGNC:26293]	-	40	179	0.0791577	0.308657607
ENSG00000160712	282.0501766	917.9800269	-1.702113759	8.23E-05	0.001911228	IL6R	1	154405193	154469450	+	6453	protein_coding	interleukin 6 receptor [Source:HGNC Symbol;Acc:HGNC:6019]	-	261	992	1.291860289	4.27836164
ENSG00000113615	4269.560769	1346.435317	1.664842341	8.26E-05	0.001915702	SEC24A	5	134648789	134727823	+	7201	protein_coding	SEC24 homolog A, COPII coat complex component [Source:HGNC Symbol;Acc:HGNC:10703]	-	3951	1455	17.52471343	5.623383044
ENSG00000169679	592.1898921	1897.042006	-1.679432236	8.29E-05	0.001920645	BUB1	2	110637698	110678114	-	6032	protein_coding	BUB1 mitotic checkpoint serine/threonine kinase [Source:HGNC Symbol;Acc:HGNC:1148]	-	548	2050	2.901722864	9.45845088
ENSG00000150961	14910.48671	4723.181213	1.658467989	8.30E-05	0.001920743	SEC24D	4	118722823	118838683	-	9920	protein_coding	SEC24 homolog D, COPII coat complex component [Source:HGNC Symbol;Acc:HGNC:10706]	-	13798	5104	44.42640533	14.31945464
ENSG00000008300	299.3401957	86.05493737	1.796831296	8.30E-05	0.001920743	CELSR3	3	48636469	48662915	-	13873	protein_coding	cadherin EGF LAG seven-pass G-type receptor 3 [Source:HGNC Symbol;Acc:HGNC:3230]	-	277	93	0.637743571	0.186569242
ENSG00000249242	61.6024213	223.0125839	-1.854154201	8.32E-05	0.001922663	TMEM150C	4	82483170	82562357	-	3671	protein_coding	transmembrane protein 150C [Source:HGNC Symbol;Acc:HGNC:37263]	-	57	241	0.495937761	1.82709085
ENSG00000134690	506.8204237	1625.902914	-1.681475162	8.35E-05	0.001925967	CDCA8	1	37692418	37709719	+	2469	protein_coding	cell division cycle associated 8 [Source:HGNC Symbol;Acc:HGNC:14629]	-	469	1757	6.067202063	19.80515092
ENSG00000173917	1566.914704	488.599346	1.680924941	8.36E-05	0.001925967	HOXB2	17	48540894	48544989	-	2336	protein_coding	homeobox B2 [Source:HGNC Symbol;Acc:HGNC:5113]	Homeobox	1450	528	19.82585246	6.290549277
ENSG00000103888	19630.66185	61862.27466	-1.655945457	8.36E-05	0.001925967	CEMIP	15	80779343	80951776	+	7621	protein_coding	cell migration inducing hyaluronidase 1 [Source:HGNC Symbol;Acc:HGNC:29213]	-	18166	66850	76.13494782	244.1276298
ENSG00000171451	2815.037937	8892.985817	-1.659474342	8.37E-05	0.001925967	DSEL	18	67506582	67516980	-	9531	protein_coding	dermatan sulfate epimerase like [Source:HGNC Symbol;Acc:HGNC:18144]	-	2605	9610	8.729833572	28.06159825
ENSG00000197046	16.21611043	78.65181997	-2.269999589	8.41E-05	0.00193335	SIGLEC15	18	45825512	45844080	+	3598	protein_coding	sialic acid binding Ig like lectin 15 [Source:HGNC Symbol;Acc:HGNC:27596]	-	15	85	0.13315786	0.657484095
ENSG00000197301	52.95740977	193.4001216	-1.866452003	8.57E-05	0.001969377	AC090673.1	12	65851340	65882167	-	6033	antisense	uncharacterized LOC100129940 [Source:NCBI gene;Acc:100129940]	-	49	209	0.259417614	0.964140764
ENSG00000221843	14.05485933	68.47253287	-2.275159636	8.59E-05	0.001971185	C2orf16	2	27537386	27582721	+	16402	protein_coding	chromosome 2 open reading frame 16 [Source:HGNC Symbol;Acc:HGNC:25275]	-	13	74	0.02531531	0.125563206
ENSG00000188581	59.44116845	11.0983016	2.407053377	8.61E-05	0.001974339	KRTAP1-1	17	41040559	41041461	-	903	protein_coding	keratin associated protein 1-1 [Source:HGNC Symbol;Acc:HGNC:16772]	-	55	12	1.945412246	0.369846046
ENSG00000167554	235.5832499	66.62175329	1.82006142	8.63E-05	0.001977409	ZNF610	19	52336245	52367778	+	3546	protein_coding	zinc finger protein 610 [Source:HGNC Symbol;Acc:HGNC:26687]	zf-C2H2	218	72	1.963606534	0.56509472
ENSG00000272886	1763.588668	552.4512147	1.674349821	8.66E-05	0.001980734	DCP1A	3	53283428	53347610	-	6127	protein_coding	decapping mRNA 1A [Source:HGNC Symbol;Acc:HGNC:18714]	-	1632	597	8.507637567	2.711776766
ENSG00000066279	1001.747214	3173.153979	-1.663288783	8.67E-05	0.001980734	ASPM	1	197084128	197146694	-	10887	protein_coding	abnormal spindle microtubule assembly [Source:HGNC Symbol;Acc:HGNC:19048]	-	927	3429	2.719619944	8.7657029
ENSG00000144810	13248.48366	4220.694772	1.650242942	8.99E-05	0.002053191	COL8A1	3	99638475	99799226	+	9408	protein_coding	collagen type VIII alpha 1 chain [Source:HGNC Symbol;Acc:HGNC:2215]	-	12260	4561	41.62266347	13.49243232
ENSG00000180764	72.40868527	15.72527186	2.193458654	9.01E-05	0.002055785	PIPSL	10	93958191	93961540	-	3350	transcribed_processed_pseudogene	PIP5K1A and PSMD4-like, pseudogene [Source:HGNC Symbol;Acc:HGNC:23733]	-	67	17	0.638802639	0.141231509
ENSG00000075826	57.27991558	208.2063528	-1.859853074	9.02E-05	0.002055785	SEC31B	10	100486642	100519864	-	7938	protein_coding	SEC31 homolog B, COPII coat complex component [Source:HGNC Symbol;Acc:HGNC:23197]	-	53	225	0.213256109	0.788858134
ENSG00000114850	22429.48364	7155.104537	1.648332851	9.06E-05	0.002063389	SSR3	3	156540140	156555184	-	4627	protein_coding	signal sequence receptor subunit 3 [Source:HGNC Symbol;Acc:HGNC:11325]	-	20756	7732	143.278448	46.50716115
ENSG00000229647	117.7949906	29.60614705	1.987386122	9.17E-05	0.002085797	MYOSLID	2	207239650	207245887	+	1204	lincRNA	myocardin-induced smooth muscle lncRNA, inducer of differentiation [Source:HGNC Symbol;Acc:HGNC:51821]	-	109	32	2.89159002	0.739692093
ENSG00000119686	4.329279038	37.93466244	-3.097541013	9.22E-05	0.002095181	FLVCR2	14	75578617	75663214	+	4913	protein_coding	feline leukemia virus subgroup C cellular receptor family member 2 [Source:HGNC Symbol;Acc:HGNC:20105]	-	4	41	0.026004585	0.232254735
ENSG00000088325	1636.074779	5139.606439	-1.651351998	9.29E-05	0.002108798	TPX2	20	31739271	31801805	+	3605	protein_coding	TPX2, microtubule nucleation factor [Source:HGNC Symbol;Acc:HGNC:1249]	-	1514	5554	13.41396943	42.87736527
ENSG00000095380	2022.93895	638.5124289	1.663454554	9.33E-05	0.002115123	NANS	9	98056739	98083075	+	4922	protein_coding	N-acetylneuraminate synthase [Source:HGNC Symbol;Acc:HGNC:19237]	-	1872	690	12.14789253	3.901530138
ENSG00000223485	68.08617973	242.445762	-1.830510836	9.33E-05	0.002115123	LINC01615	6	169158092	169162924	-	1054	lincRNA	long intergenic non-protein coding RNA 1615 [Source:HGNC Symbol;Acc:HGNC:51898]	-	63	262	1.909135023	6.918121181
ENSG00000081052	202.0838373	56.44246487	1.837600044	9.42E-05	0.002133199	COL4A4	2	227002711	227164453	-	10076	protein_coding	collagen type IV alpha 4 chain [Source:HGNC Symbol;Acc:HGNC:2206]	-	187	61	0.592775375	0.168488072
ENSG00000136010	5679.777927	1812.831571	1.647515423	9.53E-05	0.002154401	ALDH1L2	12	105019784	105084577	-	8507	protein_coding	aldehyde dehydrogenase 1 family member L2 [Source:HGNC Symbol;Acc:HGNC:26777]	-	5256	1959	19.734023	6.408929405
ENSG00000042062	199.9225849	651.4678805	-1.703691971	9.54E-05	0.002154767	RIPOR3	20	50586108	50691528	-	6009	protein_coding	RIPOR family member 3 [Source:HGNC Symbol;Acc:HGNC:16168]	-	185	704	0.983345717	3.26060312
ENSG00000174353	20.53861474	90.68188559	-2.136298033	9.63E-05	0.002172809	STAG3L3	7	72969696	73005922	-	3644	transcribed_unprocessed_pseudogene	stromal antigen 3-like 3 (pseudogene) [Source:HGNC Symbol;Acc:HGNC:33845]	-	19	98	0.166537461	0.748471369
ENSG00000138678	37.82863874	144.3544795	-1.928883124	9.65E-05	0.002176243	GPAT3	4	83535914	83605875	+	3468	protein_coding	glycerol-3-phosphate acyltransferase 3 [Source:HGNC Symbol;Acc:HGNC:28157]	-	35	156	0.322348506	1.25190967
ENSG00000176142	4460.831602	1424.168026	1.647098869	9.71E-05	0.002187814	TMEM39A	3	119429500	119468830	-	5333	protein_coding	transmembrane protein 39A [Source:HGNC Symbol;Acc:HGNC:25600]	-	4128	1539	24.72320734	8.03146037
ENSG00000128694	59.44116845	213.7586895	-1.844473161	9.75E-05	0.002194126	OSGEPL1	2	189746660	189763227	-	3583	protein_coding	O-sialoglycoprotein endopeptidase like 1 [Source:HGNC Symbol;Acc:HGNC:23075]	-	55	231	0.490289494	1.794290081
ENSG00000187210	540.3198354	1711.964127	-1.6635625	9.84E-05	0.002213315	GCNT1	9	76419850	76651203	+	9251	protein_coding	glucosaminyl (N-acetyl) transferase 1, core 2 [Source:HGNC Symbol;Acc:HGNC:4203]	-	500	1850	1.726306992	5.565581312
ENSG00000188916	21.61924106	93.45805447	-2.106175552	9.89E-05	0.002220508	INSYN2	10	127135426	127196158	-	4407	protein_coding	inhibitory synaptic factor 2A [Source:HGNC Symbol;Acc:HGNC:33859]	-	20	101	0.144951813	0.637831271
ENSG00000118257	519.7879379	1645.336091	-1.662174866	9.89E-05	0.002220508	NRP2	2	205681990	205798133	+	13896	protein_coding	neuropilin 2 [Source:HGNC Symbol;Acc:HGNC:8005]	-	481	1778	1.105584591	3.560979191
ENSG00000102763	1897.586314	601.4968529	1.657312154	9.97E-05	0.002233939	VWA8	13	41566837	41961120	-	7633	protein_coding	von Willebrand factor A domain containing 8 [Source:HGNC Symbol;Acc:HGNC:29071]	-	1756	650	7.347945989	2.369984899
ENSG00000282057	223.6963616	62.92019403	1.827708318	9.97E-05	0.002233939	AC092807.3	1	85482281	85578250	-	3607	lincRNA	novel transcript	-	207	68	1.832993434	0.52467486
ENSG00000269973	28.10299984	112.8912358	-2.001769102	0.000100062	0.002239022	AC010969.2	2	9936360	9939590	+	3231	lincRNA	novel transcript	-	26	122	0.257023656	1.050873299
ENSG00000165626	612.7217895	188.7731743	1.697855961	0.000100736	0.002251957	BEND7	10	13438484	13528974	-	10018	protein_coding	BEN domain containing 7 [Source:HGNC Symbol;Acc:HGNC:23514]	-	567	204	1.80775153	0.566730551
ENSG00000087301	108.0693541	362.7463867	-1.745951292	0.000101183	0.002259782	TXNDC16	14	52430590	52552522	-	4739	protein_coding	thioredoxin domain containing 16 [Source:HGNC Symbol;Acc:HGNC:19965]	-	100	392	0.673984637	2.30211409
ENSG00000247400	68.08617973	13.87448509	2.28386793	0.000101663	0.002266708	DNAJC3-DT	13	95648733	95676925	-	3010	lincRNA	DNAJC3 divergent transcript [Source:HGNC Symbol;Acc:HGNC:39808]	-	63	15	0.66851439	0.138692267
ENSG00000138061	27819.647	8953.136127	1.635624111	0.000101761	0.002266708	CYP1B1	2	38066973	38109902	-	6014	protein_coding	cytochrome P450 family 1 subfamily B member 1 [Source:HGNC Symbol;Acc:HGNC:2597]	-	25744	9675	136.7254336	44.77288035
ENSG00000104856	1627.42977	515.4356387	1.6584693	0.000101784	0.002266708	RELB	19	45001430	45038198	+	3035	protein_coding	RELB proto-oncogene, NF-kB subunit [Source:HGNC Symbol;Acc:HGNC:9956]	RHD	1506	557	15.84904077	5.107683573
ENSG00000120802	1284.871272	4011.556769	-1.642453105	0.000102787	0.002286861	TMPO	12	98515512	98550379	+	8593	protein_coding	thymopoietin [Source:HGNC Symbol;Acc:HGNC:11875]	-	1189	4335	4.419506215	14.04015087
ENSG00000176454	282.0501766	901.3230177	-1.675699029	0.000104054	0.00231285	LPCAT4	15	34358618	34367278	-	4799	protein_coding	lysophosphatidylcholine acyltransferase 4 [Source:HGNC Symbol;Acc:HGNC:30059]	-	261	974	1.737106573	5.648533276
ENSG00000130560	242.0670071	780.0970068	-1.68778671	0.00010418	0.00231346	UBAC1	9	135932969	135961380	-	2979	protein_coding	UBA domain containing 1 [Source:HGNC Symbol;Acc:HGNC:30221]	-	224	843	2.401674911	7.875616425
ENSG00000138376	186.9550703	606.1237999	-1.696322981	0.000104953	0.002328401	BARD1	2	214725646	214809711	-	6067	protein_coding	BRCA1 associated RING domain 1 [Source:HGNC Symbol;Acc:HGNC:952]	-	173	655	0.910770204	3.004656224
ENSG00000184661	350.1296268	1114.162579	-1.669682541	0.000105205	0.002331788	CDCA2	8	25458997	25507920	+	3908	protein_coding	cell division cycle associated 2 [Source:HGNC Symbol;Acc:HGNC:14623]	-	324	1204	2.648055977	8.574314646
ENSG00000109805	738.0744264	2315.318012	-1.64922331	0.000105651	0.002339441	NCAPG	4	17810902	17844862	+	4921	protein_coding	non-SMC condensin I complex subunit G [Source:HGNC Symbol;Acc:HGNC:24304]	-	683	2502	4.433064445	14.15016242
ENSG00000121073	3724.925176	1195.596845	1.639368188	0.000105804	0.002340615	SLC35B1	17	49700934	49709014	-	5928	protein_coding	solute carrier family 35 member B1 [Source:HGNC Symbol;Acc:HGNC:20798]	-	3447	1292	18.57247552	6.065712239
ENSG00000170011	38.90926528	146.2052585	-1.906735538	0.000106399	0.002351542	MYRIP	3	39808914	40260321	+	5872	protein_coding	myosin VIIA and Rab interacting protein [Source:HGNC Symbol;Acc:HGNC:19156]	-	36	158	0.195818248	0.748856364
ENSG00000091409	311.2270839	992.0111785	-1.672032758	0.000106889	0.002359079	ITGA6	2	172427354	172506282	+	6533	protein_coding	integrin subunit alpha 6 [Source:HGNC Symbol;Acc:HGNC:6142]	-	288	1072	1.408045003	4.566774967
ENSG00000235194	55.11866269	199.8778478	-1.856367619	0.000106942	0.002359079	PPP1R3E	14	23295643	23302848	-	5548	protein_coding	protein phosphatase 1 regulatory subunit 3E [Source:HGNC Symbol;Acc:HGNC:14943]	-	51	216	0.293609721	1.083539588
ENSG00000170006	157.7781621	515.4356387	-1.707183522	0.000107902	0.002378016	TMEM154	4	152618632	152680165	-	11587	protein_coding	transmembrane protein 154 [Source:HGNC Symbol;Acc:HGNC:26489]	-	146	557	0.402456138	1.337863092
ENSG00000121769	694.8493792	2174.658824	-1.645858989	0.000108786	0.002395248	FABP3	1	31365625	31376850	-	1026	protein_coding	fatty acid binding protein 3 [Source:HGNC Symbol;Acc:HGNC:3557]	-	643	2350	20.01706126	63.7452731
ENSG00000267080	58.36054201	208.2063528	-1.832944036	0.000109169	0.002401401	ASB16-AS1	17	44175973	44186717	-	2460	antisense	ASB16 antisense RNA 1 [Source:HGNC Symbol;Acc:HGNC:25442]	-	54	225	0.701124848	2.545510517
ENSG00000149548	68.08617973	239.6695937	-1.813904707	0.00010947	0.002401749	CCDC15	11	124954121	125041489	+	4823	protein_coding	coiled-coil domain containing 15 [Source:HGNC Symbol;Acc:HGNC:25798]	-	63	259	0.417215077	1.49454841
ENSG00000145287	1.087517574	21.27762582	-4.150783261	0.000109596	0.002401749	PLAC8	4	83090048	83137075	-	3853	protein_coding	placenta specific 8 [Source:HGNC Symbol;Acc:HGNC:19254]	-	1	23	0.008289679	0.166133155
ENSG00000139985	1.087517574	21.27762582	-4.150783261	0.000109596	0.002401749	ADAM21	14	70452157	70459899	+	2658	protein_coding	ADAM metallopeptidase domain 21 [Source:HGNC Symbol;Acc:HGNC:200]	-	1	23	0.012016603	0.240824321
ENSG00000047365	22.69986744	0.918826821	4.441676887	0.000109596	0.002401749	ARAP2	4	35948221	36244509	-	12428	protein_coding	ArfGAP with RhoGAP domain, ankyrin repeat and PH domain 2 [Source:HGNC Symbol;Acc:HGNC:16924]	-	21	1	0.053970291	0.002239372
ENSG00000154678	1173.566776	371.0748914	1.660753786	0.000110012	0.002408603	PDE1C	7	31751179	32299329	-	13821	protein_coding	phosphodiesterase 1C [Source:HGNC Symbol;Acc:HGNC:8776]	-	1086	401	2.509730361	0.807481145
ENSG00000196205	1500.996507	4656.553176	-1.633269088	0.000110593	0.002417776	EEF1A1P5	9	133019486	133020874	+	1389	processed_pseudogene	eukaryotic translation elongation factor 1 alpha 1 pseudogene 5 [Source:HGNC Symbol;Acc:HGNC:3200]	-	1389	5032	31.94013197	100.8244523
ENSG00000125378	246.3895119	71.24870217	1.788047024	0.000110638	0.002417776	BMP4	14	53949736	53958761	-	3082	protein_coding	bone morphogenetic protein 4 [Source:HGNC Symbol;Acc:HGNC:1071]	-	228	77	2.362865051	0.695321367
ENSG00000101166	3178.128332	1022.549029	1.635876232	0.000110864	0.002420462	PRELID3B	20	59033145	59042909	-	2977	protein_coding	PRELI domain containing 3B [Source:HGNC Symbol;Acc:HGNC:15892]	-	2941	1105	31.55388919	10.33025229
ENSG00000164619	5400.976374	1743.427367	1.631217167	0.000111131	0.002422686	BMPER	7	33904308	34156356	+	7919	protein_coding	BMP binding endothelial regulator [Source:HGNC Symbol;Acc:HGNC:24154]	-	4998	1884	20.15870433	6.621220334
ENSG00000108448	521.9491903	160.0861008	1.70420801	0.000111173	0.002422686	TRIM16L	17	18697998	18736118	+	4329	protein_coding	tripartite motif containing 16 like [Source:HGNC Symbol;Acc:HGNC:32670]	-	483	173	3.563659908	1.112207968
ENSG00000279484	30.26425291	2.769664096	3.388704929	0.000111734	0.00242586	KLHL30-AS1	2	238152889	238155994	-	3106	TEC	KLHL30 antisense RNA 1 [Source:HGNC Symbol;Acc:HGNC:31018]	-	28	3	0.287934223	0.026881116
ENSG00000260454	30.26425291	3.695086296	2.98924667	0.000111734	0.00242586	AL355607.2	9	90997054	91001871	+	1395	lincRNA	novel transcript	-	28	4	0.641092255	0.079801907
ENSG00000133640	3.248680895	29.60614705	-3.142940321	0.000111734	0.00242586	LRRIQ1	12	85036314	85264457	+	8793	protein_coding	leucine rich repeats and IQ motif containing 1 [Source:HGNC Symbol;Acc:HGNC:25708]	-	3	32	0.01089735	0.101283894
ENSG00000105877	3.248680895	29.60614705	-3.142940321	0.000111734	0.00242586	DNAH11	7	21543215	21901839	+	15998	protein_coding	dynein axonemal heavy chain 11 [Source:HGNC Symbol;Acc:HGNC:2942]	-	3	32	0.005989523	0.055668789
ENSG00000173281	300.4208219	954.9956027	-1.668141003	0.000112914	0.002448017	PPP1R3B	8	9136255	9151574	-	5776	protein_coding	protein phosphatase 1 regulatory subunit 3B [Source:HGNC Symbol;Acc:HGNC:14942]	-	278	1032	1.537284745	4.972559602
ENSG00000137807	1023.359737	3177.780926	-1.634599539	0.000112964	0.002448017	KIF23	15	69414246	69448427	+	6576	protein_coding	kinesin family member 23 [Source:HGNC Symbol;Acc:HGNC:6392]	-	947	3434	4.599651	14.53335798
ENSG00000165617	708.8975195	221.161805	1.67986116	0.000113853	0.002464984	DACT1	14	58633967	58648321	+	4490	protein_coding	dishevelled binding antagonist of beta catenin 1 [Source:HGNC Symbol;Acc:HGNC:17748]	-	656	239	4.66653153	1.481422869
ENSG00000013810	1122.777346	3481.308647	-1.632460647	0.000114157	0.002469281	TACC3	4	1721490	1745176	+	6528	protein_coding	transforming acidic coiled-coil containing protein 3 [Source:HGNC Symbol;Acc:HGNC:11524]	-	1039	3762	5.083608627	16.03858795
ENSG00000069667	1221.114328	388.6572901	1.651281311	0.000115488	0.002495769	RORA	15	60488284	61229319	-	17040	protein_coding	RAR related orphan receptor A [Source:HGNC Symbol;Acc:HGNC:10258]	THR-like	1130	420	2.118095606	0.685973257
ENSG00000166145	25.94174681	1.844230228	3.721598296	0.000116677	0.002509848	SPINT1	15	40844018	40858207	+	3542	protein_coding	serine peptidase inhibitor, Kunitz type 1 [Source:HGNC Symbol;Acc:HGNC:11246]	-	24	2	0.216420996	0.015714802
ENSG00000072182	25.94174681	1.844230228	3.721598296	0.000116677	0.002509848	ASIC4	2	219514170	219538772	+	5250	protein_coding	acid sensing ion channel subunit family member 4 [Source:HGNC Symbol;Acc:HGNC:21263]	-	24	2	0.146012032	0.010602253
ENSG00000227908	25.94174681	1.844230228	3.721598296	0.000116677	0.002509848	FLJ31104	5	55995167	56003649	+	2289	antisense	uncharacterized LOC441072 [Source:NCBI gene;Acc:441072]	-	24	2	0.334889981	0.024317095
ENSG00000227496	2.168099858	25.90458304	-3.509661674	0.000116677	0.002509848	AC099066.2	1	225700604	225752243	+	1530	antisense	novel transcript	-	2	28	0.041751806	0.509323934
ENSG00000272767	2.168099858	25.90458304	-3.509661674	0.000116677	0.002509848	JMJD1C-AS1	10	63465229	63466563	+	1335	antisense	JMJD1C antisense RNA 1 [Source:HGNC Symbol;Acc:HGNC:28222]	-	2	28	0.047850385	0.583719565
ENSG00000004799	86.45682788	293.3421805	-1.76121038	0.000118389	0.002544336	PDK4	7	95583499	95596491	-	4519	protein_coding	pyruvate dehydrogenase kinase 4 [Source:HGNC Symbol;Acc:HGNC:8812]	-	80	317	0.565437167	1.952290341
ENSG00000125352	506.8204237	156.3845429	1.695505255	0.000119026	0.002555667	RNF113A	X	119870475	119871827	-	1353	protein_coding	ring finger protein 113A [Source:HGNC Symbol;Acc:HGNC:12974]	-	469	169	11.07163481	3.47629315
ENSG00000142149	1172.48615	372.9256702	1.652249668	0.000119271	0.002558581	HUNK	21	31873315	32044633	+	8294	protein_coding	hormonally up-regulated Neu-associated kinase [Source:HGNC Symbol;Acc:HGNC:13326]	-	1085	403	4.178326885	1.352285838
ENSG00000236830	9.732362318	53.66629503	-2.449297535	0.000119861	0.002566071	CBR3-AS1	21	36131767	36175815	-	8459	processed_transcript	CBR3 antisense RNA 1 [Source:HGNC Symbol;Acc:HGNC:43664]	-	9	58	0.033982881	0.190825519
ENSG00000080986	423.6122076	1327.002139	-1.647095503	0.000119864	0.002566071	NDC80	18	2571511	2616635	+	3600	protein_coding	NDC80, kinetochore complex component [Source:HGNC Symbol;Acc:HGNC:16909]	-	392	1434	3.477925481	11.08598113
ENSG00000139266	67.00555334	14.79987865	2.168520002	0.000120421	0.002566071	MARCH9	12	57755098	57760407	+	4005	protein_coding	membrane associated ring-CH-type finger 9 [Source:HGNC Symbol;Acc:HGNC:25139]	-	62	16	0.494453978	0.111184679
ENSG00000258790	1.39E-17	16.65066476	-7.073144112	0.000120499	0.002566071	AL121594.1	14	35122549	35317474	+	3857	protein_coding	novel transcript	-	0	18	0	0.129882414
ENSG00000249959	17.29673631	1.39E-17	7.126561874	0.000120499	0.002566071	AC024587.2	5	107699835	107716841	-	1016	lincRNA	novel transcript	-	16	0	0.502994204	0
ENSG00000252743	1.39E-17	16.65066476	-7.073144112	0.000120499	0.002566071	RNU6-850P	6	31756951	31757053	-	103	snRNA	RNA, U6 small nuclear 850, pseudogene [Source:HGNC Symbol;Acc:HGNC:47813]	-	0	18	0	4.863655045
ENSG00000183690	1.39E-17	16.65066476	-7.073144112	0.000120499	0.002566071	EFHC2	X	44147882	44343672	-	3319	protein_coding	EF-hand domain containing 2 [Source:HGNC Symbol;Acc:HGNC:26233]	-	0	18	0	0.150935966
ENSG00000278023	1.39E-17	16.65066476	-7.073144112	0.000120499	0.002566071	RDM1	17	35918066	35930773	-	1975	protein_coding	RAD52 motif containing 1 [Source:HGNC Symbol;Acc:HGNC:19950]	-	0	18	0	0.253648845
ENSG00000077514	357.6940101	1124.341862	-1.651975454	0.000120636	0.00256665	POLD3	11	74493851	74669117	+	5508	protein_coding	DNA polymerase delta 3, accessory subunit [Source:HGNC Symbol;Acc:HGNC:20932]	-	331	1215	1.919423326	6.139172422
ENSG00000139618	195.60008	627.4077561	-1.680928108	0.000121151	0.002573693	BRCA2	13	32315474	32400266	+	12273	protein_coding	BRCA2, DNA repair associated [Source:HGNC Symbol;Acc:HGNC:1101]	-	181	678	0.47104733	1.537469271
ENSG00000112294	4.329279038	37.00927203	-3.062035181	0.000121298	0.002573693	ALDH5A1	6	24494852	24537207	+	5525	protein_coding	aldehyde dehydrogenase 5 family member A1 [Source:HGNC Symbol;Acc:HGNC:408]	-	4	40	0.023124077	0.201490787
ENSG00000154102	4.329279038	37.00927203	-3.062035181	0.000121298	0.002573693	C16orf74	16	85690084	85751129	-	2181	protein_coding	chromosome 16 open reading frame 74 [Source:HGNC Symbol;Acc:HGNC:23362]	-	4	40	0.058578876	0.510424851
ENSG00000277462	278.808298	82.35337872	1.757692225	0.000121701	0.002579336	ZNF670	1	247036784	247078755	-	1994	protein_coding	zinc finger protein 670 [Source:HGNC Symbol;Acc:HGNC:28167]	-	258	89	4.132675049	1.242202324
ENSG00000182957	245.3088857	780.0970068	-1.668602956	0.000121785	0.002579336	SPATA13	13	23979805	24307074	+	9948	protein_coding	spermatogenesis associated 13 [Source:HGNC Symbol;Acc:HGNC:23222]	-	227	843	0.728830916	2.358409864
ENSG00000130487	86.45682788	20.35223398	2.079505261	0.000122726	0.002596917	KLHDC7B	22	50545891	50551023	+	5133	protein_coding	kelch domain containing 7B [Source:HGNC Symbol;Acc:HGNC:25145]	-	80	22	0.497800615	0.119283096
ENSG00000232973	207.4869684	59.21863458	1.806531247	0.000123286	0.002606404	CYP1B1-AS1	2	38073447	38231651	+	7447	antisense	CYP1B1 antisense RNA 1 [Source:HGNC Symbol;Acc:HGNC:28543]	-	192	64	0.823486684	0.239180685
ENSG00000224032	578.1417518	180.4446692	1.679114765	0.000123725	0.002613331	EPB41L4A-AS1	5	112160526	112164276	+	3344	lincRNA	EPB41L4A antisense RNA 1 [Source:HGNC Symbol;Acc:HGNC:30749]	-	535	195	5.110039056	1.622915198
ENSG00000254837	10.81298555	56.44246487	-2.371712857	0.000126706	0.002669059	AP001372.2	11	74493366	74498533	+	2493	bidirectional_promoter_lncRNA	uncharacterized LOC100287896 [Source:NCBI gene;Acc:100287896]	-	10	61	0.128119262	0.680981073
ENSG00000160408	57.27991558	11.0983016	2.35372803	0.000126706	0.002669059	ST6GALNAC6	9	127885321	127905408	-	5307	protein_coding	ST6 N-acetylgalactosaminide alpha-2,6-sialyltransferase 6 [Source:HGNC Symbol;Acc:HGNC:23364]	-	53	12	0.318980025	0.062930277
ENSG00000233328	10.81298555	56.44246487	-2.371712857	0.000126706	0.002669059	PFN1P1	1	171670517	171670939	-	423	processed_pseudogene	profilin 1 pseudogene 1 [Source:HGNC Symbol;Acc:HGNC:42989]	-	10	61	0.755085862	4.01344164
ENSG00000138741	21.61924106	91.60727522	-2.077359499	0.000127663	0.002686782	TRPC3	4	121879027	121951754	-	4358	protein_coding	transient receptor potential cation channel subfamily C member 3 [Source:HGNC Symbol;Acc:HGNC:12335]	-	20	99	0.146581606	0.632230515
ENSG00000139364	101.5855963	337.7608725	-1.732192017	0.000128574	0.002703522	TMEM132B	12	125186836	125662377	+	15703	protein_coding	transmembrane protein 132B [Source:HGNC Symbol;Acc:HGNC:29397]	-	94	365	0.191197377	0.646900845
ENSG00000110324	47.55427739	8.322111422	2.495590015	0.000129619	0.002723054	IL10RA	11	117986348	118003037	+	8102	protein_coding	interleukin 10 receptor subunit alpha [Source:HGNC Symbol;Acc:HGNC:5964]	-	44	9	0.173459122	0.030915605
ENSG00000055813	31.34487945	122.1451312	-1.958423309	0.000129965	0.002727868	CCDC85A	2	56184123	56386173	+	3982	protein_coding	coiled-coil domain containing 85A [Source:HGNC Symbol;Acc:HGNC:29400]	-	29	132	0.232612714	0.922571767
ENSG00000163617	43.23177138	159.1607114	-1.877577209	0.00013046	0.002735802	CCDC191	3	113964137	114056613	-	5303	protein_coding	coiled-coil domain containing 191 [Source:HGNC Symbol;Acc:HGNC:29272]	-	40	172	0.240921229	0.902681006
ENSG00000166803	195.60008	623.7061985	-1.672393126	0.000131699	0.002759298	PCLAF	15	64364311	64387687	-	3734	protein_coding	PCNA clamp associated factor [Source:HGNC Symbol;Acc:HGNC:28961]	-	181	674	1.548249568	5.023577048
ENSG00000242265	356.6133839	1113.237189	-1.642021047	0.000132457	0.002772703	PEG10	7	94656325	94669695	+	6689	protein_coding	paternally expressed 10 [Source:HGNC Symbol;Acc:HGNC:14005]	-	330	1203	1.575757744	5.005320784
ENSG00000144597	1266.500627	407.1650783	1.636832657	0.000132772	0.002776795	EAF1	3	15427355	15450635	+	5152	protein_coding	ELL associated factor 1 [Source:HGNC Symbol;Acc:HGNC:20907]	-	1172	440	7.265884058	2.376863857
ENSG00000233901	34.5867591	131.3990264	-1.92218959	0.000133435	0.002788163	LINC01503	9	129332300	129359538	+	1594	lincRNA	long intergenic non-protein coding RNA 1503 [Source:HGNC Symbol;Acc:HGNC:51184]	-	32	142	0.641207166	2.479291046
ENSG00000250312	48.63490388	174.8923324	-1.843989264	0.000134004	0.002797552	ZNF718	4	124480	202303	+	4921	protein_coding	zinc finger protein 718 [Source:HGNC Symbol;Acc:HGNC:26889]	-	45	189	0.292075988	1.068897161
ENSG00000119969	392.2740482	1221.507748	-1.638450317	0.000134763	0.002810896	HELLS	10	94501434	94613905	+	10148	protein_coding	helicase, lymphoid specific [Source:HGNC Symbol;Acc:HGNC:4861]	-	363	1320	1.142517531	3.620103249
ENSG00000223496	3916.196009	1280.73267	1.61237961	0.000135032	0.002813989	EXOSC6	16	70246778	70251930	-	5153	protein_coding	exosome component 6 [Source:HGNC Symbol;Acc:HGNC:19055]	-	3624	1384	22.46284461	7.474866356
ENSG00000087116	3322.932239	10119.12676	-1.606523501	0.000136101	0.002833746	ADAMTS2	5	179110851	179345430	-	8726	protein_coding	ADAM metallopeptidase with thrombospondin type 1 motif 2 [Source:HGNC Symbol;Acc:HGNC:218]	-	3075	10935	11.25554731	34.87635289
ENSG00000269974	5.409887377	39.78544316	-2.852214645	0.000137515	0.002860634	AC091057.4	15	30648797	30649529	+	733	lincRNA	novel transcript	-	5	43	0.21787266	1.632645763
ENSG00000111206	872.0720725	2676.219875	-1.617552932	0.000137666	0.002861216	FOXM1	12	2857681	2877155	-	4899	protein_coding	forkhead box M1 [Source:HGNC Symbol;Acc:HGNC:3818]	Fork	807	2892	5.261417942	16.42927253
ENSG00000145088	33.50613255	4.62049966	2.823016099	0.000137915	0.002863847	EAF2	3	121835183	121886526	+	1770	protein_coding	ELL associated factor 2 [Source:HGNC Symbol;Acc:HGNC:23115]	-	31	5	0.559403441	0.078618404
ENSG00000171962	12.97423424	62.92019403	-2.267820776	0.000138064	0.002864403	DRC3	17	17972813	18016889	+	7332	protein_coding	dynein regulatory complex subunit 3 [Source:HGNC Symbol;Acc:HGNC:25384]	-	12	68	0.052275175	0.258115414
ENSG00000166123	1377.805123	445.106044	1.629850125	0.000138816	0.002875448	GPT2	16	46884378	46931297	+	6354	protein_coding	glutamic--pyruvic transaminase 2 [Source:HGNC Symbol;Acc:HGNC:18062]	-	1275	481	6.409138851	2.1068099
ENSG00000228784	8.651740227	49.96473501	-2.514096773	0.000138966	0.002875448	LINC00954	2	19868860	19885047	+	4808	lincRNA	long intergenic non-protein coding RNA 954 [Source:HGNC Symbol;Acc:HGNC:48668]	-	8	54	0.053144978	0.312576832
ENSG00000228536	8.651740227	49.96473501	-2.514096773	0.000138966	0.002875448	AL513283.1	1	219409523	219459369	-	1930	lincRNA	novel transcript	-	8	54	0.132394329	0.778688813
ENSG00000116005	1965.665763	5984.486955	-1.60615458	0.000139641	0.002885146	PCYOX1	2	70257386	70281191	+	5870	protein_coding	prenylcysteine oxidase 1 [Source:HGNC Symbol;Acc:HGNC:20588]	-	1819	6467	9.897632036	30.6614186
ENSG00000198826	620.2861728	1909.072068	-1.621690456	0.000139682	0.002885146	ARHGAP11A	15	32615144	32639949	+	6428	protein_coding	Rho GTPase activating protein 11A [Source:HGNC Symbol;Acc:HGNC:15783]	-	574	2063	2.852152419	8.932043809
ENSG00000130511	602.9961539	1854.474094	-1.620609221	0.000140102	0.002891272	SSBP4	19	18418864	18434562	+	2974	protein_coding	single stranded DNA binding protein 4 [Source:HGNC Symbol;Acc:HGNC:15676]	-	558	2004	5.992802165	18.75358225
ENSG00000122952	557.6098543	1717.516464	-1.622800945	0.000140734	0.002901763	ZWINT	10	56357228	56361275	-	2378	protein_coding	ZW10 interacting kinetochore protein [Source:HGNC Symbol;Acc:HGNC:13195]	-	516	1856	6.930659418	21.72168974
ENSG00000088305	142.6493947	459.9122745	-1.688103819	0.000141042	0.002905537	DNMT3B	20	32762385	32809356	+	4630	protein_coding	DNA methyltransferase 3 beta [Source:HGNC Symbol;Acc:HGNC:2979]	-	132	497	0.910604194	2.987465388
ENSG00000185442	569.4967423	179.5192797	1.664795895	0.00014162	0.002914871	FAM174B	15	92617443	92809884	-	4657	protein_coding	family with sequence similarity 174 member B [Source:HGNC Symbol;Acc:HGNC:34339]	-	527	194	3.61444053	1.159372451
ENSG00000232821	14.05485933	65.69636349	-2.215564124	0.000142756	0.002935678	AC003986.2	7	19112474	19114271	+	1711	antisense	novel transcript	-	13	71	0.2426778	1.154877244
ENSG00000155254	1396.175768	4249.381843	-1.605695045	0.00014337	0.002944958	MARVELD1	10	97713173	97718152	+	3379	protein_coding	MARVEL domain containing 1 [Source:HGNC Symbol;Acc:HGNC:28674]	-	1292	4592	12.21268142	37.82171104
ENSG00000158445	31.34487945	121.2197417	-1.947463415	0.00014346	0.002944958	KCNB1	20	49293394	49484297	-	17733	protein_coding	potassium voltage-gated channel subfamily B member 1 [Source:HGNC Symbol;Acc:HGNC:6231]	-	29	131	0.052233904	0.205596902
ENSG00000164442	20605.38666	6803.456568	1.598662223	0.000143735	0.002948011	CITED2	6	139371807	139374620	-	2535	protein_coding	Cbp/p300 interacting transactivator with Glu/Asp rich carboxy-terminal domain 2 [Source:HGNC Symbol;Acc:HGNC:1987]	-	19068	7352	240.2502708	80.71514278
ENSG00000026652	170.7456769	543.1973207	-1.668979171	0.000144167	0.00295428	AGPAT4	6	161129979	161274061	-	8769	protein_coding	1-acylglycerol-3-phosphate O-acyltransferase 4 [Source:HGNC Symbol;Acc:HGNC:20885]	-	158	587	0.575497873	1.863011415
ENSG00000157456	393.3546743	1217.806191	-1.63010468	0.000145349	0.002975887	CCNB2	15	59105078	59125045	+	2801	protein_coding	cyclin B2 [Source:HGNC Symbol;Acc:HGNC:1580]	-	364	1316	4.150734751	13.07586009
ENSG00000198830	2396.835607	7265.225875	-1.599831729	0.000146532	0.002997496	HMGN2	1	26472450	26475972	+	2509	protein_coding	high mobility group nucleosomal binding domain 2 [Source:HGNC Symbol;Acc:HGNC:4986]	-	2218	7851	28.23563679	87.08669331
ENSG00000184408	119.9562432	388.6572901	-1.695058959	0.000146796	0.003000229	KCND2	7	120273668	120750331	+	5555	protein_coding	potassium voltage-gated channel subfamily D member 2 [Source:HGNC Symbol;Acc:HGNC:6238]	-	111	420	0.638227659	2.104227595
ENSG00000166848	4005.887982	1318.673635	1.602933804	0.000146923	0.003000229	TERF2IP	16	75647786	75761872	+	3379	protein_coding	TERF2 interacting protein [Source:HGNC Symbol;Acc:HGNC:19246]	-	3707	1425	35.04056502	11.73692035
ENSG00000260630	37.82863874	139.727532	-1.881926849	0.000148739	0.003034673	SNAI3-AS1	16	88663298	88687186	+	5037	antisense	SNAI3 antisense RNA 1 [Source:HGNC Symbol;Acc:HGNC:28327]	-	35	151	0.221938578	0.834319667
ENSG00000173545	2809.634806	923.5323632	1.605004291	0.000148873	0.003034739	ZNF622	5	16451519	16465792	-	1699	protein_coding	zinc finger protein 622 [Source:HGNC Symbol;Acc:HGNC:30958]	-	2600	998	48.87836558	16.34800068
ENSG00000196517	1488.028993	484.8977884	1.617374992	0.00014935	0.003041826	SLC6A9	1	43991500	44031467	-	5159	protein_coding	solute carrier family 6 member 9 [Source:HGNC Symbol;Acc:HGNC:11056]	-	1377	524	8.525210645	2.826788031
ENSG00000164283	1100.084196	356.2686608	1.626201139	0.000150818	0.00306905	ESM1	5	54977864	55022671	-	2695	protein_coding	endothelial cell specific molecule 1 [Source:HGNC Symbol;Acc:HGNC:3466]	-	1018	385	12.06495523	3.975844997
ENSG00000090889	443.0634789	1364.017715	-1.6220317	0.000151257	0.003075303	KIF4A	X	70290090	70420832	+	4533	protein_coding	kinesin family member 4A [Source:HGNC Symbol;Acc:HGNC:13339]	-	410	1474	2.888915532	9.049805577
ENSG00000107815	813.7182589	261.8789401	1.635117436	0.000152169	0.003091139	TWNK	10	100987367	100994401	+	4133	protein_coding	twinkle mtDNA helicase [Source:HGNC Symbol;Acc:HGNC:1160]	-	753	283	5.819240109	1.905673588
ENSG00000134802	914.2164934	2778.012708	-1.603327408	0.000152479	0.003094755	SLC43A3	11	57406954	57427580	-	4517	protein_coding	solute carrier family 43 member 3 [Source:HGNC Symbol;Acc:HGNC:17466]	-	846	3002	5.982145593	18.49643719
ENSG00000115604	161.0200408	45.33778455	1.825350252	0.000152826	0.003099108	IL18R1	2	102311529	102398775	+	4353	protein_coding	interleukin 18 receptor 1 [Source:HGNC Symbol;Acc:HGNC:5988]	-	149	49	1.093287311	0.313281607
ENSG00000143469	287.4533076	893.9199026	-1.636437636	0.00015297	0.003099332	SYT14	1	209938174	210171389	+	13926	protein_coding	synaptotagmin 14 [Source:HGNC Symbol;Acc:HGNC:23143]	-	266	966	0.610087254	1.930537403
ENSG00000229915	56.19928913	11.0983016	2.326307532	0.000153941	0.003116312	AC016999.1	2	238427077	238427729	-	452	antisense	novel transcript	-	52	12	3.674528456	0.738873849
ENSG00000100100	663.51122	2024.745742	-1.609384954	0.000154278	0.00312042	PIK3IP1	22	31281593	31292534	-	3805	protein_coding	phosphoinositide-3-kinase interacting protein 1 [Source:HGNC Symbol;Acc:HGNC:24942]	-	614	2188	5.154071229	16.0036904
ENSG00000117407	29.18362637	2.769664096	3.336456671	0.000154712	0.003121095	ARTN	1	43933320	43937241	+	2658	protein_coding	artemin [Source:HGNC Symbol;Acc:HGNC:727]	-	27	3	0.324448293	0.031411868
ENSG00000261068	29.18362637	2.769664096	3.336456671	0.000154712	0.003121095	AL512274.1	6	42092233	42094259	-	2027	lincRNA	novel transcript	-	27	3	0.42544823	0.041190303
ENSG00000279673	3.248680895	28.68075616	-3.097331657	0.000154712	0.003121095	AC092919.2	3	171460612	171462256	+	1645	TEC	TEC	-	3	31	0.058249481	0.52447317
ENSG00000152684	2249.870447	739.3798733	1.605274489	0.000155809	0.003140503	PELO	5	52787940	52804046	+	4349	protein_coding	pelota mRNA surveillance and ribosome rescue factor [Source:HGNC Symbol;Acc:HGNC:8829]	-	2082	799	15.2907231	5.113106707
ENSG00000182199	9738.609841	3232.378901	1.591078576	0.000156585	0.003153433	SHMT2	12	57229327	57234935	+	4838	protein_coding	serine hydroxymethyltransferase 2 [Source:HGNC Symbol;Acc:HGNC:10852]	-	9012	3493	59.49658315	20.09371352
ENSG00000186767	132.9237584	425.6728664	-1.678310733	0.00015744	0.003167911	SPIN4	X	63347228	63351344	-	4117	protein_coding	spindlin family member 4 [Source:HGNC Symbol;Acc:HGNC:27040]	-	123	460	0.954247324	3.109599439
ENSG00000143196	138.3268897	443.2552652	-1.679253075	0.000157678	0.003169972	DPT	1	168695459	168729264	-	1786	protein_coding	dermatopontin [Source:HGNC Symbol;Acc:HGNC:3011]	-	128	479	2.289102403	7.464170367
ENSG00000103855	3746.5377	11277.71428	-1.589816177	0.000158023	0.003174185	CD276	15	73683966	73714518	+	5542	protein_coding	CD276 molecule [Source:HGNC Symbol;Acc:HGNC:19137]	-	3467	12187	19.98131316	61.20089514
ENSG00000076944	36.7480122	5.545907282	2.699096703	0.000159961	0.003210342	STXBP2	19	7636881	7647873	+	6036	protein_coding	syntaxin binding protein 2 [Source:HGNC Symbol;Acc:HGNC:11445]	-	34	6	0.179914594	0.027664925
ENSG00000196912	19.4579885	83.27876839	-2.091136295	0.00016141	0.003236648	ANKRD36B	2	97492663	97589965	-	6771	protein_coding	ankyrin repeat domain 36B [Source:HGNC Symbol;Acc:HGNC:29333]	-	18	90	0.084909522	0.369927979
ENSG00000176473	611.6411634	195.2509005	1.646667526	0.000162396	0.003253631	WDR25	14	100376418	100530303	+	4218	protein_coding	WD repeat domain 25 [Source:HGNC Symbol;Acc:HGNC:21064]	-	566	211	4.285944688	1.392205562
ENSG00000075856	4395.994031	1460.258212	1.589875318	0.00016432	0.003287551	SART3	12	108522580	108561400	-	7271	protein_coding	squamous cell carcinoma antigen recognized by T cells 3 [Source:HGNC Symbol;Acc:HGNC:16860]	-	4068	1578	17.86995693	6.040047289
ENSG00000171388	1.087517574	20.35223398	-4.087034615	0.000164371	0.003287551	APLN	X	129645259	129654937	-	3205	protein_coding	apelin [Source:HGNC Symbol;Acc:HGNC:16665]	-	1	22	0.00996572	0.191039042
ENSG00000131944	51.87678331	180.4446692	-1.796166653	0.000166502	0.003327334	FAAP24	19	32972209	32978222	+	2370	protein_coding	FA core complex associated protein 24 [Source:HGNC Symbol;Acc:HGNC:28467]	-	48	195	0.646888749	2.28988541
ENSG00000182255	190.1969489	55.51707494	1.77398655	0.000166941	0.00333326	KCNA4	11	30009741	30017023	-	4195	protein_coding	potassium voltage-gated channel subfamily A member 4 [Source:HGNC Symbol;Acc:HGNC:6222]	-	176	60	1.34003891	0.398058379
ENSG00000083454	24.86112032	1.844230228	3.660497694	0.000167283	0.003333697	P2RX5	17	3672199	3696404	-	4190	protein_coding	purinergic receptor P2X 5 [Source:HGNC Symbol;Acc:HGNC:8536]	-	23	2	0.175327693	0.013284446
ENSG00000115592	2.168099858	24.97919182	-3.457450001	0.000167283	0.003333697	PRKAG3	2	218822383	218832086	-	3334	protein_coding	protein kinase AMP-activated non-catalytic subunit gamma 3 [Source:HGNC Symbol;Acc:HGNC:9387]	-	2	27	0.019160247	0.225385334
ENSG00000073008	6036.384565	2010.864901	1.58580284	0.000167391	0.003333697	PVR	19	44643798	44663583	+	3519	protein_coding	poliovirus receptor [Source:HGNC Symbol;Acc:HGNC:9705]	-	5586	2173	50.70121545	17.1857284
ENSG00000215883	87.53745421	288.7152334	-1.720387118	0.000168148	0.003345923	CYB5RL	1	54169651	54200036	-	8926	protein_coding	cytochrome b5 reductase like [Source:HGNC Symbol;Acc:HGNC:32220]	-	81	312	0.289844352	0.972803661
ENSG00000110619	6096.899631	2034.925026	1.583035264	0.000171556	0.003410825	CARS	11	3000922	3057613	-	10037	protein_coding	cysteinyl-tRNA synthetase [Source:HGNC Symbol;Acc:HGNC:1493]	-	5642	2199	17.95419195	6.097457611
ENSG00000259091	8.651740227	49.03934496	-2.487197441	0.000172494	0.003426562	LINC00517	14	37896060	37902372	-	4125	antisense	long intergenic non-protein coding RNA 517 [Source:HGNC Symbol;Acc:HGNC:19831]	-	8	53	0.061944498	0.357585089
ENSG00000143882	111.311233	29.60614705	1.905791146	0.000173094	0.003435547	ATP6V1C2	2	10721100	10785110	+	3483	protein_coding	ATPase H+ transporting V1 subunit C2 [Source:HGNC Symbol;Acc:HGNC:18264]	-	103	32	0.944540222	0.255696032
ENSG00000085840	95.10183847	311.8499689	-1.712125057	0.000174976	0.003469956	ORC1	1	52372829	52404459	-	3157	protein_coding	origin recognition complex subunit 1 [Source:HGNC Symbol;Acc:HGNC:8487]	-	88	337	0.890317267	2.970864222
ENSG00000168061	218.2932305	678.3041731	-1.635164445	0.000175125	0.003469968	SAC3D1	11	65040901	65044828	+	1772	protein_coding	SAC3 domain containing 1 [Source:HGNC Symbol;Acc:HGNC:30179]	-	202	733	3.641030845	11.51244959
ENSG00000144566	4790.422585	1599.992011	1.582005722	0.000175463	0.003473728	RAB5A	3	19947079	19985175	+	3785	protein_coding	RAB5A, member RAS oncogene family [Source:HGNC Symbol;Acc:HGNC:9783]	-	4433	1729	37.40835007	12.7132502
ENSG00000132002	7802.127735	2611.442618	1.578970111	0.000176108	0.00348354	DNAJB1	19	14514770	14529770	-	3672	protein_coding	DnaJ heat shock protein family (Hsp40) member B1 [Source:HGNC Symbol;Acc:HGNC:5270]	-	7220	2822	62.8016756	21.38857355
ENSG00000176928	37.82863874	137.876753	-1.862707885	0.000177085	0.003499905	GCNT4	5	75025346	75030899	-	5554	protein_coding	glucosaminyl (N-acetyl) transferase 4, core 2 [Source:HGNC Symbol;Acc:HGNC:17973]	-	35	149	0.20127919	0.746634197
ENSG00000242193	61.6024213	209.1317422	-1.761497305	0.000177806	0.003511184	CRYZL2P	1	178006136	178037950	-	5499	transcribed_unitary_pseudogene	crystallin zeta like 2, pseudogene [Source:HGNC Symbol;Acc:HGNC:52164]	-	57	226	0.331076109	1.143805562
ENSG00000144354	58.36054201	200.8032372	-1.780745892	0.00017799	0.003511812	CDCA7	2	173354820	173368997	+	3934	protein_coding	cell division cycle associated 7 [Source:HGNC Symbol;Acc:HGNC:14628]	-	54	217	0.438425807	1.535157232
ENSG00000123892	38.90926528	6.471311079	2.563427035	0.000178139	0.003511812	RAB38	11	88113242	88175467	-	1465	protein_coding	RAB38, member RAS oncogene family [Source:HGNC Symbol;Acc:HGNC:9776]	-	36	7	0.784876963	0.132980481
ENSG00000155438	2044.551474	678.3041731	1.591584947	0.000178699	0.003519896	NIFK	2	121726945	121736923	-	2447	protein_coding	nucleolar protein interacting with the FHA domain of MKI67 [Source:HGNC Symbol;Acc:HGNC:17838]	-	1892	733	24.69584376	8.336763662
ENSG00000109738	1136.825486	372.9256702	1.60769414	0.000179387	0.003529193	GLRB	4	157076057	157172090	+	3459	protein_coding	glycine receptor beta [Source:HGNC Symbol;Acc:HGNC:4329]	-	1052	403	9.714084657	3.242514813
ENSG00000151849	162.100667	510.8086916	-1.655213854	0.000179474	0.003529193	CENPJ	13	24882284	24922889	-	5812	protein_coding	centromere protein J [Source:HGNC Symbol;Acc:HGNC:17272]	-	150	552	0.82433238	2.64326653
ENSG00000105254	558.6904805	1688.829392	-1.595709886	0.000179908	0.003534754	TBCB	19	36114289	36125947	+	3326	protein_coding	tubulin folding cofactor B [Source:HGNC Symbol;Acc:HGNC:1989]	-	517	1825	4.96483711	15.2710222
ENSG00000110888	313.3883363	959.6225497	-1.614169757	0.000180471	0.003541339	CAPRIN2	12	30709552	30754951	-	8392	protein_coding	caprin family member 2 [Source:HGNC Symbol;Acc:HGNC:21259]	-	290	1037	1.103746219	3.439068021
ENSG00000128045	9.732362318	51.81551506	-2.398790818	0.000180546	0.003541339	RASL11B	4	52862290	52866835	+	2472	protein_coding	RAS like family 11 member B [Source:HGNC Symbol;Acc:HGNC:23804]	-	9	56	0.116286888	0.630473802
ENSG00000137727	178.3100605	557.0781617	-1.642877086	0.00018212	0.003569211	ARHGAP20	11	110577042	110713189	-	7125	protein_coding	Rho GTPase activating protein 20 [Source:HGNC Symbol;Acc:HGNC:18357]	-	165	602	0.739666214	2.351468185
ENSG00000186300	424.6928338	134.175195	1.661295452	0.000182901	0.003581526	ZNF555	19	2841435	2860484	+	8557	protein_coding	zinc finger protein 555 [Source:HGNC Symbol;Acc:HGNC:28382]	zf-C2H2	393	145	1.466924373	0.471600172
ENSG00000184154	18.37736234	79.57720966	-2.107570202	0.000183518	0.003590585	LRTOMT	11	72080331	72110782	+	6249	protein_coding	leucine rich transmembrane and O-methyltransferase domain containing [Source:HGNC Symbol;Acc:HGNC:25033]	-	17	86	0.086891062	0.383014672
ENSG00000146733	1196.259926	394.2096266	1.60115923	0.000184266	0.003602207	PSPH	7	56011051	56051604	-	2762	protein_coding	phosphoserine phosphatase [Source:HGNC Symbol;Acc:HGNC:9577]	-	1107	426	12.80149388	4.292530696
ENSG00000144233	2968.486854	992.9365679	1.579821404	0.000185794	0.003628923	AMMECR1L	2	127861630	127885922	-	4761	protein_coding	AMMECR1 like [Source:HGNC Symbol;Acc:HGNC:28658]	-	2747	1073	18.4288054	6.272331816
ENSG00000075420	15511.31487	5221.040706	1.570886475	0.000185943	0.003628923	FNDC3B	3	172039628	172401665	+	13270	protein_coding	fibronectin type III domain containing 3B [Source:HGNC Symbol;Acc:HGNC:24670]	-	14354	5642	34.54925805	11.83285775
ENSG00000110048	6319.508623	2122.837018	1.573756743	0.000186237	0.003631617	OSBP	11	59574398	59616144	-	5492	protein_coding	oxysterol binding protein [Source:HGNC Symbol;Acc:HGNC:8503]	-	5848	2294	34.0105411	11.62493062
ENSG00000171951	346.8877482	108.2642879	1.678658398	0.000187184	0.00364496	SCG2	2	223596940	223602503	-	2719	protein_coding	secretogranin II [Source:HGNC Symbol;Acc:HGNC:10575]	-	321	117	3.7707916	1.197578909
ENSG00000255031	10.81298555	54.59168499	-2.323726298	0.000187233	0.00364496	AP002807.1	11	68050740	68053762	+	1209	antisense	novel transcript, antisense to CHKA	-	10	59	0.264186369	1.358167067
ENSG00000162542	167.5037982	523.7641433	-1.644068975	0.000187913	0.003650497	TMCO4	1	19682213	19799945	-	4054	protein_coding	transmembrane and coiled-coil domains 4 [Source:HGNC Symbol;Acc:HGNC:27393]	-	155	566	1.221193995	3.885618618
ENSG00000013375	6855.499206	2305.138729	1.572351045	0.00018793	0.003650497	PGM3	6	83161150	83193936	-	7335	protein_coding	phosphoglucomutase 3 [Source:HGNC Symbol;Acc:HGNC:8907]	-	6344	2491	27.62483943	9.451507732
ENSG00000090530	335.0008601	104.5627296	1.678498745	0.000187986	0.003650497	P3H2	3	189956728	190122437	-	5605	protein_coding	prolyl 3-hydroxylase 2 [Source:HGNC Symbol;Acc:HGNC:19317]	-	310	113	1.766537183	0.561087135
ENSG00000276043	946.6352787	2828.909125	-1.579252347	0.000188979	0.003666735	UHRF1	19	4903080	4962154	+	5145	protein_coding	ubiquitin like with PHD and ring finger domains 1 [Source:HGNC Symbol;Acc:HGNC:12556]	-	876	3057	5.438203227	16.5362696
ENSG00000170185	2017.535819	672.7518367	1.58425161	0.000189516	0.003674089	USP38	4	143184917	143223830	+	7787	protein_coding	ubiquitin specific peptidase 38 [Source:HGNC Symbol;Acc:HGNC:20067]	-	1867	727	7.657920429	2.598314523
ENSG00000170549	149.1331521	469.1661685	-1.652760425	0.000190927	0.003698345	IRX1	5	3596054	3601403	+	1858	protein_coding	iroquois homeobox 1 [Source:HGNC Symbol;Acc:HGNC:14358]	Homeobox	138	507	2.37230259	7.594334712
ENSG00000138604	486.2885263	1467.661327	-1.59341361	0.000191084	0.003698345	GLCE	15	69160584	69272217	+	6630	protein_coding	glucuronic acid epimerase [Source:HGNC Symbol;Acc:HGNC:17855]	-	450	1586	2.16788226	6.657591427
ENSG00000230183	101.5855963	25.90458304	1.965815546	0.000191347	0.003700371	CNOT6LP1	15	56005715	56007176	-	1462	processed_pseudogene	CCR4-NOT transcription complex subunit 6-like pseudogene 1 [Source:HGNC Symbol;Acc:HGNC:32355]	-	94	28	2.053606296	0.53301342
ENSG00000077782	32506.32272	10976.96273	1.566229468	0.000192028	0.003710467	FGFR1	8	38400215	38468834	-	13842	protein_coding	fibroblast growth factor receptor 1 [Source:HGNC Symbol;Acc:HGNC:3688]	-	30081	11862	69.41129242	23.84989983
ENSG00000163040	139.4075159	439.5537075	-1.655941159	0.000192903	0.003717335	CCDC74A	2	131527675	131533666	+	3077	protein_coding	coiled-coil domain containing 74A [Source:HGNC Symbol;Acc:HGNC:25197]	-	129	475	1.339056556	4.296290093
ENSG00000141401	139.4075159	439.5537075	-1.655941159	0.000192903	0.003717335	IMPA2	18	11981025	12030883	+	3825	protein_coding	inositol monophosphatase 2 [Source:HGNC Symbol;Acc:HGNC:6051]	-	129	475	1.077196608	3.456126697
ENSG00000181381	506.8204237	1525.03547	-1.589084526	0.000193061	0.003717335	DDX60L	4	168356735	168537786	-	12156	protein_coding	DExD/H-box 60 like [Source:HGNC Symbol;Acc:HGNC:26429]	-	469	1648	1.232306836	3.773062511
ENSG00000121858	31.34487945	118.443573	-1.914075139	0.000193251	0.003717335	TNFSF10	3	172505508	172523507	-	3473	protein_coding	TNF superfamily member 10 [Source:HGNC Symbol;Acc:HGNC:11925]	-	29	128	0.26670424	1.025729087
ENSG00000228061	16.21611043	1.39E-17	7.0341406	0.000193974	0.003717335	AC131571.1	11	31618124	31767953	-	4246	antisense	novel transcript, antisense to ELP4	-	15	0	0.112836076	0
ENSG00000143768	16.21611043	1.39E-17	7.0341406	0.000193974	0.003717335	LEFTY2	1	225936598	225941489	-	2392	protein_coding	left-right determination factor 2 [Source:HGNC Symbol;Acc:HGNC:3122]	-	15	0	0.20029347	0
ENSG00000170099	16.21611043	1.39E-17	7.0341406	0.000193974	0.003717335	SERPINA6	14	94304248	94323394	-	1852	protein_coding	serpin family A member 6 [Source:HGNC Symbol;Acc:HGNC:1540]	-	15	0	0.258694373	0
ENSG00000169507	1.39E-17	15.72527186	-6.991312041	0.000193974	0.003717335	SLC38A11	2	164896186	164955525	-	5552	protein_coding	solute carrier family 38 member 11 [Source:HGNC Symbol;Acc:HGNC:26836]	-	0	17	0	0.085217139
ENSG00000251634	1.39E-17	15.72527186	-6.991312041	0.000193974	0.003717335	AC145138.1	5	71102898	71128753	-	2851	unprocessed_pseudogene	NLR family, apoptosis inhibitory protein (NAIP) pseudogene	-	0	17	0	0.165950738
ENSG00000102837	1.39E-17	15.72527186	-6.991312041	0.000193974	0.003717335	OLFM4	13	53028759	53052057	+	2897	protein_coding	olfactomedin 4 [Source:HGNC Symbol;Acc:HGNC:17190]	-	0	17	0	0.16331569
ENSG00000158615	4207.965077	1415.839521	1.571372041	0.00019473	0.003728753	PPP1R15B	1	204403387	204411791	-	5227	protein_coding	protein phosphatase 1 regulatory subunit 15B [Source:HGNC Symbol;Acc:HGNC:14951]	-	3894	1530	23.7946956	8.146412841
ENSG00000142949	6496.731316	2190.390444	1.568465962	0.000195078	0.003732367	PTPRF	1	43525187	43623666	+	10712	protein_coding	protein tyrosine phosphatase, receptor type F [Source:HGNC Symbol;Acc:HGNC:9670]	-	6012	2367	17.92607108	6.149717677
ENSG00000204186	1078.471672	356.2686608	1.597578573	0.000195997	0.003746882	ZDBF2	2	206274663	206314438	+	10912	protein_coding	zinc finger DBF-type containing 2 [Source:HGNC Symbol;Acc:HGNC:29313]	-	998	385	2.92121075	0.981937525
ENSG00000136014	61.6024213	12.94909111	2.238374479	0.000197348	0.003769614	USP44	12	95516560	95551490	-	5386	protein_coding	ubiquitin specific peptidase 44 [Source:HGNC Symbol;Acc:HGNC:20064]	-	57	14	0.338022191	0.072341777
ENSG00000167977	2933.906816	986.4588421	1.572358855	0.000198867	0.003795531	KCTD5	16	2682475	2709030	+	3420	protein_coding	potassium channel tetramerization domain containing 5 [Source:HGNC Symbol;Acc:HGNC:21423]	-	2715	1066	25.35598196	8.674782272
ENSG00000196743	1105.487327	3286.051485	-1.571576232	0.000199358	0.003800191	GM2A	5	151212150	151270440	+	4479	protein_coding	GM2 ganglioside activator [Source:HGNC Symbol;Acc:HGNC:4367]	-	1023	3551	7.29510047	22.06465262
ENSG00000212747	263.6795312	804.1571311	-1.608281798	0.000199436	0.003800191	RTL8B	X	135020504	135022529	-	2026	protein_coding	retrotransposon Gag like 8B [Source:HGNC Symbol;Acc:HGNC:33156]	-	244	869	3.846689141	11.93734705
ENSG00000111077	704.5750148	2104.32923	-1.578383594	0.00020122	0.00383105	TNS2	12	53046969	53064372	+	8093	protein_coding	tensin 2 [Source:HGNC Symbol;Acc:HGNC:19737]	-	652	2274	2.573207221	7.820029738
ENSG00000111011	4404.639041	1487.094505	1.566439108	0.000202913	0.003860132	RSRC2	12	122503458	122527000	-	8741	protein_coding	arginine and serine rich coiled-coil 2 [Source:HGNC Symbol;Acc:HGNC:30559]	-	4076	1607	14.89394553	5.116609126
ENSG00000148218	450.6278622	1354.763821	-1.587794966	0.00020309	0.003860372	ALAD	9	113386317	113401333	-	4983	protein_coding	aminolevulinate dehydratase [Source:HGNC Symbol;Acc:HGNC:395]	-	417	1464	2.672894849	8.176692662
ENSG00000183615	101.5855963	325.7308101	-1.679890633	0.000203459	0.003864238	FAM167B	1	32247233	32248856	+	936	protein_coding	family with sequence similarity 167 member B [Source:HGNC Symbol;Acc:HGNC:28133]	-	94	352	3.207662826	10.466327
ENSG00000136840	2364.416822	793.9778478	1.574147861	0.000205045	0.003891192	ST6GALNAC4	9	127907886	127917038	-	2630	protein_coding	ST6 N-acetylgalactosaminide alpha-2,6-sialyltransferase 4 [Source:HGNC Symbol;Acc:HGNC:17846]	-	2188	858	26.57224667	9.079439184
ENSG00000129810	73.48931165	242.445762	-1.720521766	0.000206032	0.003906742	SGO1	3	20160593	20186292	-	3828	protein_coding	shugoshin 1 [Source:HGNC Symbol;Acc:HGNC:25088]	-	68	262	0.567379565	1.904832739
ENSG00000179119	2656.185889	895.7706814	1.568008015	0.000210495	0.003988145	SPTY2D1	11	18606401	18634791	-	6005	protein_coding	SPT2 chromatin protein domain containing 1 [Source:HGNC Symbol;Acc:HGNC:26818]	-	2458	968	13.07391247	4.486315687
ENSG00000175003	35.66738565	5.545907282	2.656175762	0.000211448	0.003999708	SLC22A1	6	160121789	160158718	+	2312	protein_coding	solute carrier family 22 member 1 [Source:HGNC Symbol;Acc:HGNC:10963]	-	33	6	0.455892887	0.072225558
ENSG00000241634	4.329279038	34.23310054	-2.949952913	0.000211448	0.003999708	AC069499.1	3	108543367	108543875	-	509	processed_pseudogene	ribosomal protein L13 (RPL13) pseudogene	-	4	37	0.251003002	2.023072405
ENSG00000196756	995.2634567	330.3577572	1.590648655	0.000212171	0.004010127	SNHG17	20	38420588	38435353	-	4186	processed_transcript	small nucleolar RNA host gene 17 [Source:HGNC Symbol;Acc:HGNC:48600]	-	921	357	7.027439451	2.373539572
ENSG00000008083	1121.696719	372.9256702	1.588368012	0.000212914	0.004020926	JARID2	6	15246296	15522040	+	6015	protein_coding	jumonji and AT-rich interaction domain containing 2 [Source:HGNC Symbol;Acc:HGNC:6196]	ARID	1038	403	5.511863172	1.864648169
ENSG00000102904	8.651740227	48.11395489	-2.459787023	0.000214401	0.004033706	TSNAXIP1	16	67806765	67832148	+	3852	protein_coding	translin associated factor X interacting protein 1 [Source:HGNC Symbol;Acc:HGNC:18586]	-	8	52	0.066334646	0.375702902
ENSG00000196081	8.651740227	47.1885648	-2.431845718	0.000214401	0.004033706	ZNF724	19	23221599	23250390	-	3322	protein_coding	zinc finger protein 724 [Source:HGNC Symbol;Acc:HGNC:32460]	zf-C2H2	8	51	0.076917837	0.427265703
ENSG00000171757	23.78049386	93.45805447	-1.969424167	0.000214712	0.004033706	LRRC34	3	169793428	169812986	-	4851	protein_coding	leucine rich repeat containing 34 [Source:HGNC Symbol;Acc:HGNC:28408]	-	22	101	0.144853206	0.579452157
ENSG00000080947	25.94174681	99.93578171	-1.941071864	0.000214859	0.004033706	CROCCP3	1	16467436	16499257	-	6813	transcribed_unprocessed_pseudogene	ciliary rootlet coiled-coil, rootletin pseudogene 3 [Source:HGNC Symbol;Acc:HGNC:29405]	-	24	108	0.112514776	0.441176988
ENSG00000272825	3.248680895	27.7553652	-3.05023394	0.000214972	0.004033706	AL844908.1	21	44936303	44936954	+	652	antisense	novel transcript	-	3	30	0.146963797	1.280563573
ENSG00000154548	28.10299984	3.695086296	2.882786611	0.000214972	0.004033706	SRSF12	6	89095959	89118081	-	4548	protein_coding	serine and arginine rich splicing factor 12 [Source:HGNC Symbol;Acc:HGNC:21220]	-	26	4	0.182595301	0.024477498
ENSG00000275966	3.248680895	27.7553652	-3.05023394	0.000214972	0.004033706	AC110285.6	17	81345476	81345966	-	491	lincRNA	novel transcript	-	3	30	0.195153556	1.700463237
ENSG00000205559	3.248680895	27.7553652	-3.05023394	0.000214972	0.004033706	CHKB-DT	22	50583026	50587640	+	1169	antisense	CHKB divergent transcript [Source:HGNC Symbol;Acc:HGNC:40146]	-	3	30	0.081967832	0.714223652
ENSG00000031698	11295.79216	3844.061289	1.555048143	0.000215934	0.004048506	SARS	1	109213918	109238169	+	3836	protein_coding	seryl-tRNA synthetase [Source:HGNC Symbol;Acc:HGNC:10537]	-	10453	4154	87.03602697	30.13806591
ENSG00000174348	6057.997088	17776.72399	-1.553059239	0.00021803	0.004084529	PODN	1	53062052	53085502	+	4900	protein_coding	podocan [Source:HGNC Symbol;Acc:HGNC:23174]	-	5606	19210	36.54211833	109.1085463
ENSG00000261556	547.8842187	178.5938903	1.616441751	0.000219245	0.004101624	SMG1P7	16	70219574	70246610	-	4433	transcribed_unprocessed_pseudogene	SMG1 pseudogene 7 [Source:HGNC Symbol;Acc:HGNC:49864]	-	507	193	3.65297697	1.211677553
ENSG00000181852	2589.187066	875.4121146	1.564314956	0.000219294	0.004101624	RNF41	12	56202175	56221933	-	6537	protein_coding	ring finger protein 41 [Source:HGNC Symbol;Acc:HGNC:18401]	-	2396	946	11.70698427	4.027542538
ENSG00000075240	277.7276718	839.3219282	-1.595166071	0.000219537	0.004102887	GRAMD4	22	46576012	46679790	+	4885	protein_coding	GRAM domain containing 4 [Source:HGNC Symbol;Acc:HGNC:29113]	-	257	907	1.680371324	5.167377664
ENSG00000162624	51.87678331	10.17290583	2.335172376	0.000221986	0.004145343	LHX8	1	75128434	75161533	+	3977	protein_coding	LIM homeobox 8 [Source:HGNC Symbol;Acc:HGNC:28838]	Homeobox	48	11	0.385498198	0.076977638
ENSG00000097046	137.2462634	428.4490347	-1.641558713	0.000223814	0.004176141	CDC7	1	91500893	91525764	+	3557	protein_coding	cell division cycle 7 [Source:HGNC Symbol;Acc:HGNC:1745]	-	127	463	1.140398302	3.622635265
ENSG00000177683	1431.836432	481.1962307	1.572895871	0.000226934	0.00422564	THAP5	7	108554543	108569750	-	4961	protein_coding	THAP domain containing 5 [Source:HGNC Symbol;Acc:HGNC:23188]	THAP	1325	520	8.53067423	2.917169077
ENSG00000146410	59.44116845	199.8778478	-1.747669996	0.000226953	0.00422564	MTFR2	6	136231024	136250335	-	2450	protein_coding	mitochondrial fission regulator 2 [Source:HGNC Symbol;Acc:HGNC:21115]	-	55	216	0.717023371	2.453664341
ENSG00000119917	862.3464369	2546.66536	-1.562146869	0.00022701	0.00422564	IFIT3	10	89327894	89340971	+	2640	protein_coding	interferon induced protein with tetratricopeptide repeats 3 [Source:HGNC Symbol;Acc:HGNC:5411]	-	798	2752	9.654630799	29.01162047
ENSG00000169933	54.03803623	11.0983016	2.2698517	0.00022797	0.004239168	FRMPD4	X	12138466	12724523	+	8478	protein_coding	FERM and PDZ domain containing 4 [Source:HGNC Symbol;Acc:HGNC:29007]	-	50	12	0.188370677	0.039392661
ENSG00000152291	5349.106318	15644.62683	-1.54827774	0.0002281	0.004239168	TGOLN2	2	85318020	85328425	-	7081	protein_coding	trans-golgi network protein 2 [Source:HGNC Symbol;Acc:HGNC:15450]	-	4950	16906	22.32787081	66.44675168
ENSG00000139567	618.1249204	1832.264748	-1.56748559	0.000228845	0.004248623	ACVRL1	12	51906908	51923361	+	5040	protein_coding	activin A receptor like type 1 [Source:HGNC Symbol;Acc:HGNC:175]	-	572	1980	3.624951485	10.93357374
ENSG00000103034	72.40868527	237.8188149	-1.714074927	0.000228972	0.004248623	NDRG4	16	58462846	58513628	+	9647	protein_coding	NDRG family member 4 [Source:HGNC Symbol;Acc:HGNC:14466]	-	67	257	0.221829464	0.741426884
ENSG00000242516	451.7084884	146.2052585	1.626482261	0.000232897	0.004318017	LINC00960	3	75672391	75679303	+	3181	lincRNA	long intergenic non-protein coding RNA 960 [Source:HGNC Symbol;Acc:HGNC:48710]	-	418	158	4.19710002	1.382359185
ENSG00000091844	67.00555334	219.3110261	-1.708950361	0.000234158	0.004337966	RGS17	6	153004459	153131249	-	7899	protein_coding	regulator of G protein signaling 17 [Source:HGNC Symbol;Acc:HGNC:14088]	-	62	237	0.250701124	0.83503315
ENSG00000165996	494.9335357	1465.810549	-1.566177188	0.000238921	0.004414161	HACD1	10	17589032	17617377	-	3857	protein_coding	3-hydroxyacyl-CoA dehydratase 1 [Source:HGNC Symbol;Acc:HGNC:9639]	-	458	1584	3.792735401	11.42965241
ENSG00000132465	14.05485933	62.92019403	-2.15340034	0.000238999	0.004414161	JCHAIN	4	70655541	70681817	-	1680	protein_coding	joining chain of multimeric IgA and IgM [Source:HGNC Symbol;Acc:HGNC:5713]	-	13	68	0.247155783	1.126489416
ENSG00000164037	14.05485933	62.92019403	-2.15340034	0.000238999	0.004414161	SLC9B1	4	102885048	103019739	-	2977	protein_coding	solute carrier family 9 member B1 [Source:HGNC Symbol;Acc:HGNC:24244]	-	13	68	0.139476559	0.635707833
ENSG00000117399	771.5738379	2271.82471	-1.557838111	0.000239027	0.004414161	CDC20	1	43358955	43363203	+	2038	protein_coding	cell division cycle 20 [Source:HGNC Symbol;Acc:HGNC:1723]	-	714	2455	11.19001679	33.52546432
ENSG00000159231	97.2630911	309.99919	-1.671161486	0.0002405	0.004434998	CBR3	21	36134912	36146566	+	1169	protein_coding	carbonyl reductase 3 [Source:HGNC Symbol;Acc:HGNC:1549]	-	90	335	2.459034968	7.97549745
ENSG00000002745	102.6662226	27.7553652	1.88198848	0.000240535	0.004434998	WNT16	7	121325367	121341104	+	3261	protein_coding	Wnt family member 16 [Source:HGNC Symbol;Acc:HGNC:16267]	-	95	30	0.930485292	0.256034176
ENSG00000170312	928.2646337	2722.489345	-1.552204505	0.000241387	0.004444871	CDK1	10	60778331	60794852	+	3931	protein_coding	cyclin dependent kinase 1 [Source:HGNC Symbol;Acc:HGNC:1722]	-	859	2942	6.979540412	20.82893713
ENSG00000168398	1051.456018	3080.61504	-1.550729469	0.000241451	0.004444871	BDKRB2	14	96204679	96244166	+	6845	protein_coding	bradykinin receptor B2 [Source:HGNC Symbol;Acc:HGNC:1030]	-	973	3329	4.5402116	13.53529817
ENSG00000099797	626.7699299	1847.070979	-1.559062352	0.000242473	0.004460163	TECR	19	14517085	14565980	+	5918	protein_coding	trans-2,3-enoyl-CoA reductase [Source:HGNC Symbol;Acc:HGNC:4551]	-	580	1996	3.130327229	9.386702653
ENSG00000116044	6857.660458	2352.333588	1.543568343	0.000243172	0.004469497	NFE2L2	2	177227595	177392697	-	5979	protein_coding	nuclear factor, erythroid 2 like 2 [Source:HGNC Symbol;Acc:HGNC:7782]	TF_bZIP	6346	2542	33.90066524	11.83244454
ENSG00000205683	75.65056439	18.50144979	2.023782852	0.000244075	0.004482582	DPF3	14	72619296	72894116	-	6889	protein_coding	double PHD fingers 3 [Source:HGNC Symbol;Acc:HGNC:17427]	-	70	20	0.324547719	0.080798127
ENSG00000100167	19.4579885	80.50259935	-2.042301023	0.000244393	0.004484882	Sep 03	22	41969475	41998221	+	7153	protein_coding	septin 3 [Source:HGNC Symbol;Acc:HGNC:10750]	-	18	87	0.080375	0.338499875
ENSG00000128591	44605.01338	15350.353	1.538925551	0.000244764	0.004488179	FLNC	7	128830377	128859274	+	9280	protein_coding	filamin C [Source:HGNC Symbol;Acc:HGNC:3756]	-	41277	16588	142.0681926	49.74776053
ENSG00000171246	3347.786641	1145.625818	1.546957668	0.000246325	0.00450936	NPTX1	17	80467148	80477843	-	6703	protein_coding	neuronal pentraxin 1 [Source:HGNC Symbol;Acc:HGNC:7952]	-	3098	1238	14.76212574	5.140186893
ENSG00000258521	41.07051834	7.396712214	2.451950016	0.000246499	0.00450936	AL157871.2	14	100339832	100340554	+	552	antisense	novel transcript, antisense to WARS	-	38	8	2.198777201	0.403346594
ENSG00000140057	6.490501715	40.71083346	-2.627675948	0.000246499	0.00450936	AK7	14	96392111	96489427	+	5001	protein_coding	adenylate kinase 7 [Source:HGNC Symbol;Acc:HGNC:20091]	-	6	44	0.038320494	0.244863079
ENSG00000118960	514.384807	1519.483133	-1.562454407	0.000247502	0.004523147	HS1BP3	2	20560448	20651089	-	9059	protein_coding	HCLS1 binding protein 3 [Source:HGNC Symbol;Acc:HGNC:24979]	-	476	1642	1.678276059	5.044526151
ENSG00000185101	20.53861474	0.918826821	4.298116177	0.000248027	0.004523147	ANO9	11	417933	442011	-	6207	protein_coding	anoctamin 9 [Source:HGNC Symbol;Acc:HGNC:20679]	-	19	1	0.097770663	0.004483795
ENSG00000234754	20.53861474	0.918826821	4.298116177	0.000248027	0.004523147	C1orf140	1	221330080	221336296	-	4340	lincRNA	uncharacterized LOC400804 [Source:NCBI gene;Acc:400804]	-	19	1	0.139830071	0.006412653
ENSG00000255400	20.53861474	0.918826821	4.298116177	0.000248027	0.004523147	AC124276.2	11	12086891	12089441	+	550	lincRNA	novel transcript	-	19	1	1.103386377	0.050601664
ENSG00000213366	131.8431321	407.1650783	-1.625965679	0.000248561	0.004529349	GSTM2	1	109668022	109709551	+	9116	protein_coding	glutathione S-transferase mu 2 [Source:HGNC Symbol;Acc:HGNC:4634]	-	122	440	0.42745679	1.343308753
ENSG00000054654	130.7625059	404.3889101	-1.627961305	0.000249288	0.004539067	SYNE2	14	63852983	64226433	+	31374	protein_coding	spectrin repeat containing nuclear envelope protein 2 [Source:HGNC Symbol;Acc:HGNC:17084]	-	121	437	0.123183399	0.387649323
ENSG00000092470	269.0826622	807.8586887	-1.585655343	0.000251019	0.004567022	WDR76	15	43826963	43868419	+	4078	protein_coding	WD repeat domain 76 [Source:HGNC Symbol;Acc:HGNC:25773]	-	249	873	1.950243467	5.957917798
ENSG00000112029	338.2427387	1007.742798	-1.574681257	0.000251242	0.004567523	FBXO5	6	152970519	152983579	-	3833	protein_coding	F-box protein 5 [Source:HGNC Symbol;Acc:HGNC:13584]	-	313	1089	2.608208011	7.907087507
ENSG00000198754	31.34487945	4.62049966	2.727169513	0.000252157	0.004580596	OXCT2	1	39769523	39771348	-	1826	protein_coding	3-oxoacid CoA-transferase 2 [Source:HGNC Symbol;Acc:HGNC:18606]	-	29	5	0.50726387	0.076207325
ENSG00000204524	172.9069293	51.81551506	1.735882406	0.00025249	0.004581207	ZNF805	19	57240685	57255135	+	2523	protein_coding	zinc finger protein 805 [Source:HGNC Symbol;Acc:HGNC:23272]	zf-C2H2	160	56	2.025533537	0.617729385
ENSG00000285106	480.8853954	157.3099324	1.611237054	0.000252583	0.004581207	AC016831.6	7	130791264	131110161	-	11088	lincRNA	novel transcript	-	445	170	1.281868572	0.426700536
ENSG00000157600	165.3425457	505.2563552	-1.610902985	0.000253225	0.004589284	TMEM164	X	110002631	110182734	+	6583	protein_coding	transmembrane protein 164 [Source:HGNC Symbol;Acc:HGNC:26217]	-	153	546	0.742342426	2.30832137
ENSG00000119333	622.4474252	1827.637802	-1.553786416	0.000257054	0.004655075	WDR34	9	128633661	128656787	-	2604	protein_coding	WD repeat domain 34 [Source:HGNC Symbol;Acc:HGNC:28296]	-	576	1975	7.065098315	21.10831685
ENSG00000267632	44.31239789	8.322111422	2.393986339	0.000258125	0.004667223	AC067852.3	17	42509784	42511519	+	1736	sense_intronic	novel transcript	-	41	9	0.754346435	0.144284697
ENSG00000228035	44.31239789	8.322111422	2.393986339	0.000258125	0.004667223	NGF-AS1	1	115283034	115368072	+	2610	antisense	NGF antisense RNA 1 [Source:HGNC Symbol;Acc:HGNC:53922]	-	41	9	0.501741537	0.095968672
ENSG00000115738	1963.504511	5701.317801	-1.53781102	0.000258903	0.004677668	ID2	2	8678845	8684453	+	2205	protein_coding	inhibitor of DNA binding 2 [Source:HGNC Symbol;Acc:HGNC:5361]	bHLH	1817	6161	26.31982757	77.76247945
ENSG00000256663	57.27991558	191.5493427	-1.739633882	0.00025933	0.004677817	AC112777.1	12	20551590	20553012	+	1423	processed_pseudogene	ubiquitin-like with PHD and ring finger domains 1 (UHRF1) pseudogene	-	53	207	1.189618408	4.048488687
ENSG00000011347	560.8517329	185.0716165	1.598819014	0.00025947	0.004677817	SYT7	11	61515313	61581148	-	5953	protein_coding	synaptotagmin 7 [Source:HGNC Symbol;Acc:HGNC:11514]	-	519	200	2.784634385	0.935021501
ENSG00000173451	311.2270839	99.01039212	1.650956003	0.000259512	0.004677817	THAP2	12	71663009	71680639	+	6527	protein_coding	THAP domain containing 2 [Source:HGNC Symbol;Acc:HGNC:20854]	THAP	288	107	1.409339361	0.456244508
ENSG00000075303	239.9057547	719.0213066	-1.583120619	0.000259996	0.004682939	SLC25A40	7	87833568	87876357	-	5081	protein_coding	solute carrier family 25 member 40 [Source:HGNC Symbol;Acc:HGNC:29680]	-	222	777	1.395534205	4.255977355
ENSG00000168389	279.8889242	87.90571667	1.669286266	0.000260755	0.004692991	MFSD2A	1	39955112	39969968	+	4007	protein_coding	major facilitator superfamily domain containing 2A [Source:HGNC Symbol;Acc:HGNC:25897]	-	259	95	2.064510651	0.659829529
ENSG00000102683	779.1382211	261.8789401	1.572476636	0.000263105	0.004731632	SGCG	13	23180952	23325165	+	1624	protein_coding	sarcoglycan gamma [Source:HGNC Symbol;Acc:HGNC:10809]	-	721	283	14.18031721	4.849845406
ENSG00000123485	545.7229663	1600.9174	-1.552464552	0.000265767	0.004775835	HJURP	2	233833416	233854566	-	3821	protein_coding	Holliday junction recognition protein [Source:HGNC Symbol;Acc:HGNC:25444]	-	505	1730	4.221346936	12.60075449
ENSG00000123836	129.6818796	399.761963	-1.623325676	0.000266071	0.004777622	PFKFB2	1	207034366	207081024	+	10197	protein_coding	6-phosphofructo-2-kinase/fructose-2,6-biphosphatase 2 [Source:HGNC Symbol;Acc:HGNC:8873]	-	120	432	0.37587681	1.17906789
ENSG00000111981	420.370329	137.876753	1.607317155	0.00026788	0.004806408	ULBP1	6	149964007	149973710	+	3142	protein_coding	UL16 binding protein 1 [Source:HGNC Symbol;Acc:HGNC:14893]	-	389	149	3.954395715	1.319798323
ENSG00000126803	206.4063422	621.8554197	-1.590571782	0.000268276	0.004809829	HSPA2	14	64535905	64546173	+	5777	protein_coding	heat shock protein family A (Hsp70) member 2 [Source:HGNC Symbol;Acc:HGNC:5235]	-	191	672	1.05600921	3.237385298
ENSG00000137404	283.1308028	843.9488752	-1.575310068	0.00026888	0.004816951	NRM	6	30688047	30691420	-	2045	protein_coding	nurim [Source:HGNC Symbol;Acc:HGNC:8003]	-	262	912	4.092085367	12.41163543
ENSG00000075651	151.2944046	462.6884427	-1.611966786	0.000270166	0.004836287	PLD1	3	171600405	171810950	-	12859	protein_coding	phospholipase D1 [Source:HGNC Symbol;Acc:HGNC:9067]	-	140	500	0.347742319	1.082157049
ENSG00000138658	134.0043846	410.8666359	-1.615580858	0.000270616	0.004840352	ZGRF1	4	112539333	112636995	-	9103	protein_coding	zinc finger GRF-type containing 1 [Source:HGNC Symbol;Acc:HGNC:25654]	-	124	444	0.435084737	1.357456471
ENSG00000164056	139.4075159	40.71083346	1.772410913	0.000270808	0.004840352	SPRY1	4	123396795	123403760	+	3963	protein_coding	sprouty RTK signaling antagonist 1 [Source:HGNC Symbol;Acc:HGNC:11269]	-	129	44	1.039686355	0.308998299
ENSG00000172137	98.34371741	25.90458304	1.919079614	0.000271192	0.004843513	CALB2	16	71358713	71390438	+	1703	protein_coding	calbindin 2 [Source:HGNC Symbol;Acc:HGNC:1435]	-	91	28	1.706724609	0.45758404
ENSG00000076770	105.9081015	329.4323678	-1.636137412	0.000272307	0.004859713	MBNL3	X	132369317	132489968	-	12199	protein_coding	muscleblind like splicing regulator 3 [Source:HGNC Symbol;Acc:HGNC:20564]	-	98	356	0.256589305	0.812181796
ENSG00000029993	440.9022265	1294.613511	-1.553750973	0.000273564	0.004878423	HMGB3	X	150980509	150990775	+	3967	protein_coding	high mobility group box 3 [Source:HGNC Symbol;Acc:HGNC:5004]	HMG	408	1399	3.284994667	9.814834903
ENSG00000139437	229.0994926	686.6326776	-1.583097078	0.000275056	0.00490128	TCHP	12	109900264	109983841	+	9054	protein_coding	trichoplein keratin filament binding [Source:HGNC Symbol;Acc:HGNC:28135]	-	212	742	0.747880271	2.280819408
ENSG00000244300	22.69986744	88.83110632	-1.963031226	0.000276316	0.00491998	GATA2-AS1	3	128489212	128502348	+	2283	antisense	GATA2 antisense RNA 1 [Source:HGNC Symbol;Acc:HGNC:51108]	-	21	96	0.293798849	1.170288146
ENSG00000173200	10.81298555	52.74090505	-2.274088542	0.000277866	0.004943348	PARP15	3	122577602	122639047	+	5507	protein_coding	poly(ADP-ribose) polymerase family member 15 [Source:HGNC Symbol;Acc:HGNC:26876]	-	10	57	0.05799915	0.288062857
ENSG00000140323	56.19928913	187.8477849	-1.738921822	0.000278051	0.004943348	DISP2	15	40358235	40378639	+	12754	protein_coding	dispatched RND transporter family member 2 [Source:HGNC Symbol;Acc:HGNC:19712]	-	52	203	0.130224781	0.442972851
ENSG00000010310	34.5867591	5.545907282	2.611938644	0.000280171	0.004977243	GIPR	19	45668244	45683724	+	4736	protein_coding	gastric inhibitory polypeptide receptor [Source:HGNC Symbol;Acc:HGNC:4271]	-	32	6	0.215811702	0.035258761
ENSG00000138311	79.97306982	20.35223398	1.967198909	0.000280917	0.004985063	ZNF365	10	62374192	62670301	+	5368	protein_coding	zinc finger protein 365 [Source:HGNC Symbol;Acc:HGNC:18194]	-	74	22	0.440307333	0.114061127
ENSG00000228436	11.89360959	55.51707494	-2.211911648	0.000281038	0.004985063	AL139260.1	1	38860000	38919396	+	976	antisense	uncharacterized LOC105378663 [Source:NCBI gene;Acc:105378663]	-	11	60	0.359980996	1.710916905
ENSG00000167371	18.37736234	76.80104056	-2.056426407	0.000282204	0.004998152	PRRT2	16	29811382	29815892	+	3755	protein_coding	proline rich transmembrane protein 2 [Source:HGNC Symbol;Acc:HGNC:30500]	-	17	83	0.144602462	0.615170691
ENSG00000164604	18.37736234	76.80104056	-2.056426407	0.000282204	0.004998152	GPR85	7	113078331	113087778	-	7396	protein_coding	G protein-coupled receptor 85 [Source:HGNC Symbol;Acc:HGNC:4536]	-	17	83	0.073415663	0.312326385
ENSG00000120647	161.0200408	486.7485672	-1.595268512	0.000284113	0.005024629	CCDC77	12	389273	442645	+	3614	protein_coding	coiled-coil domain containing 77 [Source:HGNC Symbol;Acc:HGNC:28203]	-	149	526	1.316845507	4.05065337
ENSG00000235703	16.21611043	70.32331241	-2.108806399	0.000284129	0.005024629	LINC00894	X	149938628	150224580	+	6323	antisense	long intergenic non-protein coding RNA 894 [Source:HGNC Symbol;Acc:HGNC:48579]	-	15	76	0.075771308	0.33451677
ENSG00000148019	299.3401957	884.6660086	-1.562992267	0.000289286	0.005111959	CEP78	9	78236062	78279690	+	14355	protein_coding	centrosomal protein 78 [Source:HGNC Symbol;Acc:HGNC:25740]	-	277	956	0.616329959	1.853455571
ENSG00000152076	59.44116845	195.2509005	-1.713902984	0.000289914	0.00511919	CCDC74B	2	130139287	130145134	-	4487	protein_coding	coiled-coil domain containing 74B [Source:HGNC Symbol;Acc:HGNC:25267]	-	55	211	0.391510421	1.308741489
ENSG00000168952	526.271695	174.8923324	1.588584572	0.000292514	0.005161185	STXBP6	14	24809656	25050297	-	8067	protein_coding	syntaxin binding protein 6 [Source:HGNC Symbol;Acc:HGNC:19666]	-	487	189	1.928206802	0.652044494
ENSG00000112118	1063.342906	3067.659589	-1.528433116	0.000293915	0.005181999	MCM3	6	52264009	52284881	-	3650	protein_coding	minichromosome maintenance complex component 3 [Source:HGNC Symbol;Acc:HGNC:6945]	-	984	3315	8.61070955	25.27657073
ENSG00000143630	63.76367413	206.3555739	-1.692575517	0.000298994	0.005265094	HCN3	1	155277583	155289848	+	4121	protein_coding	hyperpolarization activated cyclic nucleotide gated potassium channel 3 [Source:HGNC Symbol;Acc:HGNC:19183]	-	59	223	0.457284102	1.506016511
ENSG00000100311	27.02237331	3.695086296	2.826457901	0.000299755	0.005265094	PDGFB	22	39223359	39244751	-	3761	protein_coding	platelet derived growth factor subunit B [Source:HGNC Symbol;Acc:HGNC:8800]	-	25	4	0.212311433	0.029599484
ENSG00000061337	3.248680895	26.82997416	-3.001546649	0.000299755	0.005265094	LZTS1	8	20246165	20303963	-	5706	protein_coding	leucine zipper tumor suppressor 1 [Source:HGNC Symbol;Acc:HGNC:13861]	-	3	29	0.016792919	0.141446992
ENSG00000177875	3.248680895	26.82997416	-3.001546649	0.000299755	0.005265094	CCDC184	12	48183584	48185926	+	2343	protein_coding	coiled-coil domain containing 184 [Source:HGNC Symbol;Acc:HGNC:33749]	-	3	29	0.040896456	0.344471419
ENSG00000250033	27.02237331	3.695086296	2.826457901	0.000299755	0.005265094	SLC7A11-AS1	4	138057464	138178177	+	6161	processed_transcript	SLC7A11 antisense RNA 1 [Source:HGNC Symbol;Acc:HGNC:44064]	-	25	4	0.129606119	0.018069089
ENSG00000183696	1545.30218	532.0926479	1.537894837	0.000301853	0.005297962	UPP1	7	48088628	48108733	+	4577	protein_coding	uridine phosphorylase 1 [Source:HGNC Symbol;Acc:HGNC:12576]	-	1430	575	9.97911049	3.496346103
ENSG00000164070	1173.566776	402.5381313	1.54337848	0.000303528	0.005321257	HSPA4L	4	127781821	127840733	+	11621	protein_coding	heat shock protein family A (Hsp70) member 4 like [Source:HGNC Symbol;Acc:HGNC:17041]	-	1086	435	2.984853568	1.041773343
ENSG00000185379	177.2294342	532.0926479	-1.585454772	0.000303648	0.005321257	RAD51D	17	35092208	35121522	-	11304	protein_coding	RAD51 paralog D [Source:HGNC Symbol;Acc:HGNC:9823]	-	164	575	0.463391865	1.415673754
ENSG00000129474	2301.740503	797.6794053	1.528681453	0.000303864	0.005321257	AJUBA	14	22971174	22982642	-	5979	protein_coding	ajuba LIM protein [Source:HGNC Symbol;Acc:HGNC:20250]	-	2130	862	11.37857185	4.012418249
ENSG00000137393	221.5351092	69.39792264	1.672619621	0.000305076	0.005338487	RNF144B	6	18387350	18468874	+	5175	protein_coding	ring finger protein 144B [Source:HGNC Symbol;Acc:HGNC:21578]	-	205	75	1.265261266	0.403346594
ENSG00000259583	60.52179487	198.0270689	-1.708316581	0.000305852	0.005348056	AC015712.2	15	100892859	100919283	-	6792	antisense	uncharacterized LOC101927751 [Source:NCBI gene;Acc:101927751]	-	56	214	0.2633462	0.876886897
ENSG00000160051	24.86112032	93.45805447	-1.905620969	0.000307784	0.005377821	IQCC	1	32205661	32208687	+	2478	protein_coding	IQ motif containing C [Source:HGNC Symbol;Acc:HGNC:25545]	-	23	101	0.296458045	1.134351256
ENSG00000223773	258.2764002	82.35337872	1.647383021	0.000308884	0.005393006	CD99P1	X	2609348	2657229	+	5921	transcribed_unprocessed_pseudogene	CD99 molecule pseudogene 1 [Source:HGNC Symbol;Acc:HGNC:7083]	-	239	89	1.289257142	0.418333294
ENSG00000204371	557.6098543	1615.72363	-1.534664389	0.000309717	0.005403501	EHMT2	6	31879759	31897687	-	7289	protein_coding	euchromatic histone lysine methyltransferase 2 [Source:HGNC Symbol;Acc:HGNC:14129]	-	516	1746	2.261093167	6.666590418
ENSG00000233237	23.78049386	90.68188559	-1.925981337	0.000310788	0.005418151	LINC00472	6	71344344	71420769	-	3443	lincRNA	long intergenic non-protein coding RNA 472 [Source:HGNC Symbol;Acc:HGNC:21380]	-	22	98	0.2040903	0.792166619
ENSG00000129195	244.2282595	722.7228642	-1.56477745	0.000311429	0.005425269	PIMREG	17	6444415	6451469	+	2823	protein_coding	PICALM interacting mitotic regulator [Source:HGNC Symbol;Acc:HGNC:25483]	-	226	781	2.557020838	7.699590719
ENSG00000125898	182.6325654	545.9734889	-1.579301745	0.000312706	0.005430366	FAM110A	20	833715	857463	+	2722	protein_coding	family with sequence similarity 110 member A [Source:HGNC Symbol;Acc:HGNC:16188]	-	169	590	1.983057422	6.032417281
ENSG00000221878	332.8396077	108.2642879	1.619037321	0.000312971	0.005430366	PSG7	19	42924132	42937178	-	4795	protein_coding	pregnancy specific beta-1-glycoprotein 7 (gene/pseudogene) [Source:HGNC Symbol;Acc:HGNC:9524]	-	308	117	2.051628915	0.679085934
ENSG00000183935	94.02121216	291.4914016	-1.631234963	0.000313181	0.005430366	HTR7P1	12	13000420	13004830	+	4411	transcribed_processed_pseudogene	5-hydroxytryptamine receptor 7 pseudogene 1 [Source:HGNC Symbol;Acc:HGNC:30411]	-	87	315	0.629968597	1.987471825
ENSG00000149212	148.0525259	446.0314334	-1.590311276	0.000314245	0.005430366	SESN3	11	95165513	95232541	-	10573	protein_coding	sestrin 3 [Source:HGNC Symbol;Acc:HGNC:23060]	-	137	482	0.413865325	1.268750688
ENSG00000270419	1.39E-17	14.79987865	-6.904557722	0.000315208	0.005430366	CAHM	6	163413065	163413960	-	896	lincRNA	colon adenocarcinoma hypermethylated [Source:HGNC Symbol;Acc:HGNC:42860]	-	0	16	0	0.496980625
ENSG00000233493	1.39E-17	14.79987865	-6.904557722	0.000315208	0.005430366	TMEM238	19	55379245	55384598	-	1000	protein_coding	transmembrane protein 238 [Source:HGNC Symbol;Acc:HGNC:40042]	-	0	16	0	0.44529464
ENSG00000130822	1.39E-17	14.79987865	-6.904557722	0.000315208	0.005430366	PNCK	X	153669730	153689010	-	5091	protein_coding	pregnancy up-regulated nonubiquitous CaM kinase [Source:HGNC Symbol;Acc:HGNC:13415]	-	0	16	0	0.087467028
ENSG00000180730	15.13548475	1.39E-17	6.93539096	0.000315208	0.005430366	SHISA2	13	26044597	26051031	-	2860	protein_coding	shisa family member 2 [Source:HGNC Symbol;Acc:HGNC:20366]	-	14	0	0.156350296	0
ENSG00000146006	1.39E-17	14.79987865	-6.904557722	0.000315208	0.005430366	LRRTM2	5	138868923	138875368	-	6095	protein_coding	leucine rich repeat transmembrane neuronal 2 [Source:HGNC Symbol;Acc:HGNC:19409]	-	0	16	0	0.073059006
ENSG00000224228	15.13548475	1.39E-17	6.93539096	0.000315208	0.005430366	AL031599.1	1	172775905	173064015	+	808	lincRNA	novel transcript	-	14	0	0.553418128	0
ENSG00000261366	1.39E-17	14.79987865	-6.904557722	0.000315208	0.005430366	MANEA-DT	6	95575183	95577450	-	2268	antisense	MANEA divergent transcript [Source:HGNC Symbol;Acc:HGNC:43732]	-	0	16	0	0.196338025
ENSG00000265800	1.39E-17	14.79987865	-6.904557722	0.000315208	0.005430366	AC022211.3	17	75138416	75141350	-	400	sense_intronic	novel transcript, sense intronic to HN1	-	0	16	0	1.113236599
ENSG00000283078	1.39E-17	14.79987865	-6.904557722	0.000315208	0.005430366	AL137077.2	20	62066830	62068437	+	1608	lincRNA	novel transcript	-	0	16	0	0.276924527
ENSG00000236963	1.39E-17	14.79987865	-6.904557722	0.000315208	0.005430366	LINC01141	1	20360579	20431234	-	3394	lincRNA	long intergenic non-protein coding RNA 1141 [Source:HGNC Symbol;Acc:HGNC:49455]	-	0	16	0	0.131200542
ENSG00000261045	1.39E-17	14.79987865	-6.904557722	0.000315208	0.005430366	LINC02129	16	27158451	27176587	-	692	lincRNA	long intergenic non-protein coding RNA 2129 [Source:HGNC Symbol;Acc:HGNC:52988]	-	0	16	0	0.643489364
ENSG00000151470	56.19928913	185.0716165	-1.717456442	0.000316084	0.005441435	C4orf33	4	129093317	129116640	+	7015	protein_coding	chromosome 4 open reading frame 33 [Source:HGNC Symbol;Acc:HGNC:27025]	-	52	200	0.236762204	0.793468709
ENSG00000106366	158054.5524	55522.43193	1.509277599	0.000316874	0.005451028	SERPINE1	7	101127089	101139266	+	3190	protein_coding	serpin family E member 1 [Source:HGNC Symbol;Acc:HGNC:8583]	-	146262	59999	1464.460057	523.4567611
ENSG00000177602	77.81181711	245.2219303	-1.654612471	0.000317364	0.005455434	HASPIN	17	3723903	3726699	+	2797	protein_coding	histone H3 associated protein kinase [Source:HGNC Symbol;Acc:HGNC:19682]	-	72	265	0.822198606	2.636822478
ENSG00000162929	282.0501766	826.3664766	-1.550455524	0.000318575	0.005472223	KIAA1841	2	61065871	61138034	+	7992	protein_coding	KIAA1841 [Source:HGNC Symbol;Acc:HGNC:29387]	-	261	893	1.043089895	3.10973562
ENSG00000107937	4615.361145	1614.798241	1.515009544	0.000319018	0.005474997	GTPBP4	10	988019	1019936	+	6540	protein_coding	GTP binding protein 4 [Source:HGNC Symbol;Acc:HGNC:21535]	-	4271	1745	20.85876202	7.42583282
ENSG00000172062	491.6916572	164.7130482	1.576998879	0.000319205	0.005474997	SMN1	5	70925030	70953942	+	3097	protein_coding	survival of motor neuron 1, telomeric [Source:HGNC Symbol;Acc:HGNC:11117]	-	455	178	4.692528268	1.599581165
ENSG00000147408	60.52179487	196.17629	-1.694778608	0.000324985	0.005570045	CSGALNACT1	8	19404161	19758029	-	6580	protein_coding	chondroitin sulfate N-acetylgalactosaminyltransferase 1 [Source:HGNC Symbol;Acc:HGNC:24290]	-	56	212	0.27183091	0.896679936
ENSG00000149257	64158.94402	22585.04727	1.506276754	0.000326164	0.005586158	SERPINH1	11	75562056	75572783	+	6281	protein_coding	serpin family H member 1 [Source:HGNC Symbol;Acc:HGNC:1546]	-	59372	24406	301.9184071	108.1422243
ENSG00000174371	219.3738568	648.6917123	-1.563657409	0.00032802	0.005613822	EXO1	1	241847967	241895148	+	4140	protein_coding	exonuclease 1 [Source:HGNC Symbol;Acc:HGNC:3511]	-	203	701	1.566146567	4.712432706
ENSG00000109084	390.1127958	1133.595756	-1.538673722	0.000330027	0.005644045	TMEM97	17	28319095	28328685	+	3034	protein_coding	transmembrane protein 97 [Source:HGNC Symbol;Acc:HGNC:28106]	-	361	1225	3.800391444	11.23693832
ENSG00000167106	713.2200242	2049.731256	-1.522869347	0.000331053	0.005657452	FAM102A	9	127940579	127980513	-	6100	protein_coding	family with sequence similarity 102 member A [Source:HGNC Symbol;Acc:HGNC:31419]	-	660	2215	3.455817557	10.10581585
ENSG00000112033	4057.758038	1423.242636	1.511410456	0.000331858	0.005667064	PPARD	6	35342558	35428191	+	4457	protein_coding	peroxisome proliferator activated receptor delta [Source:HGNC Symbol;Acc:HGNC:9235]	THR-like	3755	1538	26.90939994	9.603757514
ENSG00000161800	1196.259926	3412.829832	-1.512350758	0.000335009	0.005716695	RACGAP1	12	49976923	50033136	-	4487	protein_coding	Rac GTPase activating protein 1 [Source:HGNC Symbol;Acc:HGNC:9804]	-	1107	3688	7.880037015	22.87506451
ENSG00000236404	49.71553036	10.17290583	2.27392217	0.000336783	0.005742766	VLDLR-AS1	9	2421597	2643359	-	5989	antisense	VLDLR antisense RNA 1 [Source:HGNC Symbol;Acc:HGNC:49621]	-	46	11	0.245324106	0.051117059
ENSG00000260578	56.19928913	184.146227	-1.710229751	0.000337058	0.005743269	AC110597.1	18	67481791	67484966	-	3176	lincRNA	novel transcript	-	52	199	0.522949264	1.743813628
ENSG00000187173	165.3425457	49.96473501	1.723728929	0.000337758	0.005750988	LCE2A	1	152698364	152699442	+	592	protein_coding	late cornified envelope 2A [Source:HGNC Symbol;Acc:HGNC:29469]	-	153	54	8.25479762	2.538630758
ENSG00000183010	2324.433653	812.4856357	1.516305821	0.000338283	0.005752257	PYCR1	17	81932384	81942412	-	2886	protein_coding	pyrroline-5-carboxylate reductase 1 [Source:HGNC Symbol;Acc:HGNC:9721]	-	2151	878	23.80569087	8.466924239
ENSG00000182575	14.05485933	60.14402446	-2.088436918	0.000338325	0.005752257	NXPH3	17	49575858	49583827	+	5648	protein_coding	neurexophilin 3 [Source:HGNC Symbol;Acc:HGNC:8077]	-	13	65	0.073516593	0.320292046
ENSG00000178075	11.89360959	54.59168499	-2.187718863	0.00033982	0.005773483	GRAMD1C	3	113828182	113947174	+	7814	protein_coding	GRAM domain containing 1C [Source:HGNC Symbol;Acc:HGNC:25252]	-	11	59	0.044963073	0.210138723
ENSG00000164251	30.26425291	4.62049966	2.676747517	0.000342416	0.005813359	F2RL1	5	76818933	76835315	+	2958	protein_coding	F2R like trypsin receptor 1 [Source:HGNC Symbol;Acc:HGNC:3538]	-	28	5	0.302340668	0.047043467
ENSG00000188549	646.2212011	1853.548705	-1.520028761	0.000344645	0.005843527	CCDC9B	15	40331452	40340967	-	7510	protein_coding	coiled-coil domain containing 9B [Source:HGNC Symbol;Acc:HGNC:33488]	-	598	2003	2.543302119	7.422812611
ENSG00000143153	79.97306982	249.8488775	-1.642099941	0.000344693	0.005843527	ATP1B1	1	169105697	169132722	+	2962	protein_coding	ATPase Na+/K+ transporting subunit beta 1 [Source:HGNC Symbol;Acc:HGNC:804]	-	74	270	0.797964134	2.536916626
ENSG00000251151	32.425506	115.6674044	-1.831176712	0.000348503	0.005893603	HOXC-AS3	12	53981509	53985519	-	3109	processed_transcript	HOXC cluster antisense RNA 3 [Source:HGNC Symbol;Acc:HGNC:43751]	-	30	125	0.308203268	1.118965704
ENSG00000177721	2.168099858	23.12840906	-3.346991399	0.000348534	0.005893603	ANXA2R	5	43039081	43043170	-	2386	protein_coding	annexin A2 receptor [Source:HGNC Symbol;Acc:HGNC:33463]	-	2	25	0.026772952	0.291606402
ENSG00000232060	2.168099858	23.12840906	-3.346991399	0.000348534	0.005893603	SLC4A1APP1	9	30558880	30559481	-	602	processed_pseudogene	solute carrier family 4 member 1 adaptor protein pseudogene 1 [Source:HGNC Symbol;Acc:HGNC:49811]	-	2	25	0.106113395	1.155768895
ENSG00000107968	131.8431321	396.0604054	-1.586085329	0.000348656	0.005893603	MAP3K8	10	30433937	30461833	+	3601	protein_coding	mitogen-activated protein kinase kinase kinase 8 [Source:HGNC Symbol;Acc:HGNC:6860]	-	122	428	1.082114996	3.307867707
ENSG00000153037	798.5894924	274.834392	1.53841759	0.000351031	0.005929455	SRP19	5	112861188	112898371	+	10517	protein_coding	signal recognition particle 19 [Source:HGNC Symbol;Acc:HGNC:11300]	-	739	297	2.244343209	0.785944827
ENSG00000138796	349.0490006	1008.668188	-1.530650218	0.00035459	0.005985246	HADH	4	107989714	108035175	+	12086	protein_coding	hydroxyacyl-CoA dehydrogenase [Source:HGNC Symbol;Acc:HGNC:4799]	-	323	1090	0.853604387	2.509986541
ENSG00000198846	289.61456	94.38344408	1.616116036	0.000355103	0.005989567	TOX	8	58805418	59119208	-	4131	protein_coding	thymocyte selection associated high mobility group box [Source:HGNC Symbol;Acc:HGNC:18988]	HMG	268	102	2.072126693	0.687183086
ENSG00000099875	4787.180707	1690.680171	1.501496346	0.000358176	0.006037046	MKNK2	19	2037465	2051244	-	5221	protein_coding	MAP kinase interacting serine/threonine kinase 2 [Source:HGNC Symbol;Acc:HGNC:7111]	-	4430	1827	27.1010888	9.738954543
ENSG00000104738	1961.343258	5547.703162	-1.499995882	0.000361259	0.006084621	MCM4	8	47960185	47978160	+	6973	protein_coding	minichromosome maintenance complex component 4 [Source:HGNC Symbol;Acc:HGNC:6947]	-	1815	5995	8.31368701	23.92748248
ENSG00000172071	1959.182006	687.558067	1.510510169	0.000362969	0.006109021	EIF2AK3	2	88556741	88627576	-	5434	protein_coding	eukaryotic translation initiation factor 2 alpha kinase 3 [Source:HGNC Symbol;Acc:HGNC:3255]	-	1813	743	10.65650704	3.805368022
ENSG00000151617	36.7480122	126.7720788	-1.783366382	0.000363395	0.006111786	EDNRA	4	147480917	147544954	+	4238	protein_coding	endothelin receptor type A [Source:HGNC Symbol;Acc:HGNC:3179]	-	34	137	0.25624457	0.899677997
ENSG00000072849	3858.922822	1364.017715	1.500241459	0.000366953	0.006167186	DERL2	17	5471251	5486811	-	6386	protein_coding	derlin 2 [Source:HGNC Symbol;Acc:HGNC:17943]	-	3571	1474	17.86066572	6.4238598
ENSG00000170745	149.1331521	446.0314334	-1.579827695	0.000367503	0.006167549	KCNS3	2	17877847	18361616	+	3131	protein_coding	potassium voltage-gated channel modifier subfamily S member 3 [Source:HGNC Symbol;Acc:HGNC:6302]	-	138	482	1.407773303	4.284414251
ENSG00000188985	149.1331521	446.0314334	-1.579827695	0.000367503	0.006167549	DHFRP1	18	26170726	26171284	-	559	processed_pseudogene	dihydrofolate reductase pseudogene 1 [Source:HGNC Symbol;Acc:HGNC:2862]	-	138	482	7.885041523	23.99731846
ENSG00000234779	4.329279038	32.38231931	-2.870081511	0.000372105	0.006240309	BNC2-AS1	9	16726814	16727524	+	428	antisense	BNC2 antisense RNA 1 [Source:HGNC Symbol;Acc:HGNC:53727]	-	4	35	0.298505906	2.27589258
ENSG00000065328	173.9875556	512.6594704	-1.558407833	0.000372684	0.006245537	MCM10	10	13161554	13211104	+	5454	protein_coding	minichromosome maintenance 10 replication initiation factor [Source:HGNC Symbol;Acc:HGNC:18043]	-	161	554	0.942860515	2.826975963
ENSG00000156500	34.5867591	120.2943521	-1.794936459	0.000373596	0.006256331	FAM122C	X	134796395	134854835	+	7959	protein_coding	family with sequence similarity 122C [Source:HGNC Symbol;Acc:HGNC:25202]	-	32	130	0.128418674	0.454582102
ENSG00000187951	58.36054201	188.7731743	-1.691677022	0.000374903	0.006273714	AC091057.1	15	30658717	30772993	+	5637	processed_transcript	OTU deubiquitinase 7A pseudogene [Source:NCBI gene;Acc:100288637]	-	54	204	0.305972526	1.007185853
ENSG00000125531	1.087517574	18.50144979	-3.950408598	0.000376589	0.006288419	FNDC11	20	63547891	63556708	+	3625	protein_coding	fibronectin type III domain containing 11 [Source:HGNC Symbol;Acc:HGNC:28764]	-	1	20	0.008811071	0.153549876
ENSG00000237133	19.4579885	0.918826821	4.220597144	0.000376589	0.006288419	AC020594.1	2	33555047	33563547	-	338	antisense	novel transcript	-	18	1	1.700953773	0.082339985
ENSG00000263874	1.087517574	18.50144979	-3.950408598	0.000376589	0.006288419	LINC00672	17	38925168	38929384	+	3692	protein_coding	long intergenic non-protein coding RNA 672 [Source:HGNC Symbol;Acc:HGNC:44353]	-	1	20	0.008651173	0.150763353
ENSG00000177425	1925.682594	677.3787837	1.507144811	0.000376987	0.006289571	PAWR	12	79574979	79691097	-	11668	protein_coding	pro-apoptotic WT1 regulator [Source:HGNC Symbol;Acc:HGNC:8614]	-	1782	732	4.878069521	1.745991581
ENSG00000162437	144.8106472	430.2998135	-1.570439305	0.000377197	0.006289571	RAVER2	1	64745095	64833232	+	6070	protein_coding	ribonucleoprotein, PTB binding 2 [Source:HGNC Symbol;Acc:HGNC:25577]	-	134	465	0.705103408	2.132022317
ENSG00000232593	27.02237331	98.08500252	-1.855521031	0.000379521	0.006323822	KANTR	X	53094145	53170914	+	9927	protein_coding	KDM5C adjacent transcript [Source:HGNC Symbol;Acc:HGNC:49510]	-	25	106	0.080437524	0.297177092
ENSG00000134317	135.0850109	40.71083346	1.727009177	0.000380932	0.006342799	GRHL1	2	9951693	10002277	+	7952	protein_coding	grainyhead like transcription factor 1 [Source:HGNC Symbol;Acc:HGNC:17923]	CP2	125	44	0.502077024	0.153993996
ENSG00000118690	16.21611043	68.47253287	-2.070401221	0.00038765	0.006449269	ARMC2	6	108848416	108974472	+	4250	protein_coding	armadillo repeat containing 2 [Source:HGNC Symbol;Acc:HGNC:23045]	-	15	74	0.112729878	0.484585343
ENSG00000144061	55.11866269	179.5192797	-1.701494897	0.000387878	0.006449269	NPHP1	2	110122311	110205066	-	11763	protein_coding	nephrocystin 1 [Source:HGNC Symbol;Acc:HGNC:7905]	-	51	194	0.138480552	0.458998343
ENSG00000134121	153.4556571	454.359938	-1.565321458	0.00039056	0.006488382	CHL1	3	196596	409417	+	11861	protein_coding	cell adhesion molecule L1 like [Source:HGNC Symbol;Acc:HGNC:1939]	-	142	491	0.382387551	1.152093353
ENSG00000106689	31.34487945	111.9658462	-1.833026094	0.000390786	0.006488382	LHX2	9	124001670	124033301	+	2655	protein_coding	LIM homeobox 2 [Source:HGNC Symbol;Acc:HGNC:6594]	Homeobox	29	121	0.348875264	1.268376916
ENSG00000133639	6571.294522	2340.303525	1.489427155	0.000391821	0.006493656	BTG1	12	92140278	92145897	-	4854	protein_coding	BTG anti-proliferation factor 1 [Source:HGNC Symbol;Acc:HGNC:1130]	-	6081	2529	40.01399722	14.50028512
ENSG00000147050	2017.535819	712.5435808	1.50136345	0.000391876	0.006493656	KDM6A	X	44873177	45112602	+	7139	protein_coding	lysine demethylase 6A [Source:HGNC Symbol;Acc:HGNC:12637]	-	1867	770	8.353022326	3.001793604
ENSG00000188501	5.409887377	36.08388158	-2.711814017	0.000391938	0.006493656	LCTL	15	66547179	66565979	-	3518	protein_coding	lactase like [Source:HGNC Symbol;Acc:HGNC:15583]	-	5	39	0.045395298	0.308529188
ENSG00000151882	55.11866269	176.7431113	-1.679026603	0.000392543	0.00649907	CCL28	5	43376645	43412391	-	4524	protein_coding	C-C motif chemokine ligand 28 [Source:HGNC Symbol;Acc:HGNC:17700]	-	51	191	0.360067801	1.175001052
ENSG00000173145	1787.362444	631.1093137	1.501666387	0.00040094	0.006633393	NOC3L	10	94333226	94362959	-	4464	protein_coding	NOC3 like DNA replication regulator [Source:HGNC Symbol;Acc:HGNC:24034]	-	1654	682	11.83444854	4.251945344
ENSG00000118971	171.8263031	53.66629503	1.676337085	0.00040244	0.006653507	CCND2	12	4273772	4305350	+	7157	protein_coding	cyclin D2 [Source:HGNC Symbol;Acc:HGNC:1583]	-	159	58	0.709582365	0.22554046
ENSG00000260804	29.18362637	105.4881192	-1.849821609	0.000403707	0.00666973	LINC01963	2	216217045	216220192	+	3148	lincRNA	long intergenic non-protein coding RNA 1963 [Source:HGNC Symbol;Acc:HGNC:25283]	-	27	114	0.273946494	1.007853973
ENSG00000228221	12.97423424	56.44246487	-2.111422467	0.000407477	0.006722505	LINC00578	3	177441921	177752305	+	1234	lincRNA	long intergenic non-protein coding RNA 578 [Source:HGNC Symbol;Acc:HGNC:43807]	-	12	61	0.310600959	1.375758358
ENSG00000067715	57.27991558	12.94909111	2.133624758	0.000407477	0.006722505	SYT1	12	78863993	79452008	+	6494	protein_coding	synaptotagmin 1 [Source:HGNC Symbol;Acc:HGNC:11509]	-	53	14	0.260675546	0.059998893
ENSG00000157227	29423.29625	82103.31685	-1.480478147	0.00040826	0.006730671	MMP14	14	22836557	22849027	+	4464	protein_coding	matrix metallopeptidase 14 [Source:HGNC Symbol;Acc:HGNC:7160]	-	27228	88723	194.8176329	553.1456698
ENSG00000139112	7156.993909	2559.620812	1.483373647	0.00041155	0.006777274	GABARAPL1	12	10212458	10223130	+	4086	protein_coding	GABA type A receptor associated protein like 1 [Source:HGNC Symbol;Acc:HGNC:4068]	-	6623	2766	51.77178023	18.84001734
ENSG00000285816	42.15114486	8.322111422	2.322044062	0.000411667	0.006777274	AP000944.2	11	65261928	65326543	+	4256	protein_coding	novel protein, POLA2-CDC42EP2 readthrough	-	39	9	0.29268448	0.058852969
ENSG00000136868	5477.700832	1958.117706	1.484037607	0.000413783	0.006807321	SLC31A1	9	113221562	113264492	+	5127	protein_coding	solute carrier family 31 member 1 [Source:HGNC Symbol;Acc:HGNC:11016]	-	5069	2116	31.57880416	11.48629142
ENSG00000219565	51.87678331	11.0983016	2.211096337	0.000414119	0.006808049	ZNF259P1	6	108782126	108787053	-	4928	transcribed_processed_pseudogene	zinc finger protein 259 pseudogene 1 [Source:HGNC Symbol;Acc:HGNC:13052]	-	48	12	0.311105182	0.067770085
ENSG00000010292	1560.430947	4369.682465	-1.485518162	0.000415066	0.006815539	NCAPD2	12	6493356	6531955	+	6487	protein_coding	non-SMC condensin I complex subunit D2 [Source:HGNC Symbol;Acc:HGNC:24305]	-	1444	4722	7.109842849	20.25860653
ENSG00000160801	9.732362318	47.1885648	-2.26420053	0.000415552	0.006815539	PTH1R	3	46877746	46903799	+	2758	protein_coding	parathyroid hormone 1 receptor [Source:HGNC Symbol;Acc:HGNC:9608]	-	9	51	0.104228132	0.514639835
ENSG00000213123	9.732362318	47.1885648	-2.26420053	0.000415552	0.006815539	TCTEX1D2	3	196291219	196318299	-	1246	protein_coding	Tctex1 domain containing 2 [Source:HGNC Symbol;Acc:HGNC:28482]	-	9	51	0.230707213	1.1391466
ENSG00000039560	12082.48801	4329.890721	1.480485513	0.000415742	0.006815539	RAI14	5	34656237	34832627	+	7687	protein_coding	retinoic acid induced 14 [Source:HGNC Symbol;Acc:HGNC:14873]	-	11181	4679	46.45799604	16.94039953
ENSG00000108947	28.10299984	99.93578171	-1.826125468	0.000417987	0.006842689	EFNB3	17	7705202	7711378	+	3222	protein_coding	ephrin B3 [Source:HGNC Symbol;Acc:HGNC:3228]	-	26	108	0.257741599	0.932879832
ENSG00000166603	3.248680895	25.90458304	-2.951158727	0.000419448	0.006842689	MC4R	18	60371062	60372775	-	1714	protein_coding	melanocortin 4 receptor [Source:HGNC Symbol;Acc:HGNC:6932]	-	3	28	0.055904548	0.454647386
ENSG00000008118	25.94174681	3.695086296	2.767840215	0.000419448	0.006842689	CAMK1G	1	209583717	209613938	+	2676	protein_coding	calcium/calmodulin dependent protein kinase IG [Source:HGNC Symbol;Acc:HGNC:14585]	-	24	4	0.286458583	0.04160077
ENSG00000141052	25.94174681	3.695086296	2.767840215	0.000419448	0.006842689	MYOCD	17	12665890	12768949	+	8875	protein_coding	myocardin [Source:HGNC Symbol;Acc:HGNC:16067]	-	24	4	0.086373315	0.012543511
ENSG00000275793	3.248680895	25.90458304	-2.951158727	0.000419448	0.006842689	RIMBP3	22	18605815	18611919	-	6105	protein_coding	RIMS binding protein 3 [Source:HGNC Symbol;Acc:HGNC:29344]	-	3	28	0.015695397	0.127643836
ENSG00000163293	25.94174681	2.769664096	3.167298474	0.000419448	0.006842689	NIPAL1	4	47914142	48040173	+	5983	protein_coding	NIPA like domain containing 1 [Source:HGNC Symbol;Acc:HGNC:27194]	-	24	3	0.128123545	0.013954997
ENSG00000106633	3.248680895	25.90458304	-2.951158727	0.000419448	0.006842689	GCK	7	44144271	44198170	-	4122	protein_coding	glucokinase [Source:HGNC Symbol;Acc:HGNC:4195]	-	3	28	0.023246093	0.189050369
ENSG00000138092	260.4376526	749.5591567	-1.524703329	0.000422202	0.006882809	CENPO	2	24793136	24822376	+	5518	protein_coding	centromere protein O [Source:HGNC Symbol;Acc:HGNC:28152]	-	241	810	1.394993078	4.085364468
ENSG00000153714	2290.934242	815.2618039	1.490443366	0.000425736	0.006935583	LURAP1L	9	12775021	12822131	+	2132	protein_coding	leucine rich adaptor protein 1 like [Source:HGNC Symbol;Acc:HGNC:31452]	-	2120	881	31.76035637	11.50048597
ENSG00000171928	3844.874682	1376.047777	1.482313036	0.000428494	0.006975641	TVP23B	17	18780995	18806714	+	5862	protein_coding	trans-golgi network vesicle protein 23 homolog B [Source:HGNC Symbol;Acc:HGNC:20399]	-	3558	1487	19.38638511	7.05980392
ENSG00000163536	31.34487945	111.0404566	-1.821066819	0.000432574	0.007037167	SERPINI1	3	167735243	167825568	+	2418	protein_coding	serpin family I member 1 [Source:HGNC Symbol;Acc:HGNC:8943]	-	29	120	0.383070235	1.381186848
ENSG00000126368	3157.596434	1129.894198	1.482525866	0.000433994	0.00705076	NR1D1	17	40092787	40100725	-	2772	protein_coding	nuclear receptor subfamily 1 group D member 1 [Source:HGNC Symbol;Acc:HGNC:7962]	THR-like	2922	1221	33.66849409	12.25885541
ENSG00000279095	351.210253	118.443573	1.567025714	0.000434014	0.00705076	AC243964.3	19	44664131	44666158	+	2028	TEC	TEC	-	325	128	5.118610892	1.75658635
ENSG00000179115	3369.399165	1206.701518	1.481316495	0.000436281	0.007082668	FARSA	19	12922479	12934037	-	2435	protein_coding	phenylalanyl-tRNA synthetase subunit alpha [Source:HGNC Symbol;Acc:HGNC:3592]	-	3118	1304	40.89910944	14.90411217
ENSG00000134627	153.4556571	47.1885648	1.698423434	0.000437588	0.007098949	PIWIL4	11	94543840	94621421	+	4558	protein_coding	piwi like RNA-mediated gene silencing 4 [Source:HGNC Symbol;Acc:HGNC:18444]	-	142	51	0.995063348	0.311403393
ENSG00000078018	1200.58243	424.747477	1.498754341	0.000438181	0.007103647	MAP2	2	209424058	209734118	+	11559	protein_coding	microtubule associated protein 2 [Source:HGNC Symbol;Acc:HGNC:6839]	-	1111	459	3.069944339	1.105146637
ENSG00000158156	211.8094733	610.7507469	-1.527323022	0.000444762	0.007200649	XKR8	1	27959462	27968096	+	2743	protein_coding	XK related 8 [Source:HGNC Symbol;Acc:HGNC:25508]	-	196	660	2.282269729	6.696465143
ENSG00000157404	338.2427387	962.3987179	-1.508269236	0.000444781	0.007200649	KIT	4	54657918	54740715	+	5563	protein_coding	KIT proto-oncogene receptor tyrosine kinase [Source:HGNC Symbol;Acc:HGNC:6342]	-	313	1040	1.797098923	5.202975298
ENSG00000114770	500.3366667	1410.287185	-1.494811911	0.000448342	0.007253274	ABCC5	3	183919934	184018015	-	11441	protein_coding	ATP binding cassette subfamily C member 5 [Source:HGNC Symbol;Acc:HGNC:56]	-	463	1524	1.292568928	3.70722091
ENSG00000198900	5861.323125	2109.881567	1.474003881	0.000449735	0.007270763	TOP1	20	41028818	41124487	+	3738	protein_coding	DNA topoisomerase I [Source:HGNC Symbol;Acc:HGNC:11986]	-	5424	2280	46.34651573	16.97551797
ENSG00000187815	23.78049386	87.90571667	-1.881189622	0.000451405	0.007292714	ZFP69	1	40477215	40496343	+	3248	protein_coding	ZFP69 zinc finger protein [Source:HGNC Symbol;Acc:HGNC:24708]	zf-C2H2	22	95	0.216343258	0.814019989
ENSG00000147536	189.1163227	548.7496571	-1.536319286	0.000454789	0.007342312	GINS4	8	41529206	41545046	+	5475	protein_coding	GINS complex subunit 4 [Source:HGNC Symbol;Acc:HGNC:28226]	-	175	593	1.02091746	3.014380381
ENSG00000064547	197.7613325	62.92019403	1.650026549	0.000456148	0.007359164	LPAR2	19	19623668	19628930	-	2980	protein_coding	lysophosphatidic acid receptor 2 [Source:HGNC Symbol;Acc:HGNC:3168]	-	183	68	1.961424211	0.635067859
ENSG00000173575	4011.291113	1443.601203	1.474306028	0.000457701	0.007379119	CHD2	15	92900189	93028005	+	16960	protein_coding	chromodomain helicase DNA binding protein 2 [Source:HGNC Symbol;Acc:HGNC:1917]	-	3712	1560	6.990670393	2.559919067
ENSG00000033867	5740.292993	2070.089823	1.471369426	0.000460447	0.007416707	SLC4A7	3	27372721	27484420	-	9616	protein_coding	solute carrier family 4 member 7 [Source:HGNC Symbol;Acc:HGNC:11033]	-	5312	2237	17.6441328	6.474392347
ENSG00000090339	4134.482497	1488.945283	1.473330351	0.000460667	0.007416707	ICAM1	19	10270835	10286615	+	3706	protein_coding	intercellular adhesion molecule 1 [Source:HGNC Symbol;Acc:HGNC:5344]	-	3826	1609	32.97435103	12.08309288
ENSG00000156970	558.6904805	1566.677992	-1.487403695	0.000464892	0.007479567	BUB1B	15	40161023	40221136	+	4476	protein_coding	BUB1 mitotic checkpoint serine/threonine kinase B [Source:HGNC Symbol;Acc:HGNC:1149]	-	517	1693	3.689242231	10.52675135
ENSG00000271933	29.18362637	4.62049966	2.624499259	0.000466301	0.007496037	AL603756.1	10	84138420	84140582	-	2163	antisense	novel transcript, antisense to GHITM	-	27	5	0.398697903	0.064334061
ENSG00000111670	2263.918587	6270.432278	-1.469697823	0.000466557	0.007496037	GNPTAB	12	101745497	101830938	-	9755	protein_coding	N-acetylglucosamine-1-phosphate transferase subunits alpha and beta [Source:HGNC Symbol;Acc:HGNC:29670]	-	2095	6776	6.859515784	19.33185853
ENSG00000143127	32.425506	112.8912358	-1.796167945	0.000469394	0.007536429	ITGA10	1	145891208	145910189	-	6320	protein_coding	integrin subunit alpha 10 [Source:HGNC Symbol;Acc:HGNC:6135]	-	30	122	0.15161455	0.537242346
ENSG00000144355	15.13548475	61.99480418	-2.026060476	0.000471263	0.007561253	DLX1	2	172084740	172089677	+	3656	protein_coding	distal-less homeobox 1 [Source:HGNC Symbol;Acc:HGNC:2914]	Homeobox	14	67	0.122309039	0.510030444
ENSG00000049246	381.4677863	1076.221613	-1.496071736	0.000471723	0.007563051	PER3	1	7784320	7845177	+	8099	protein_coding	period circadian regulator 3 [Source:HGNC Symbol;Acc:HGNC:8847]	-	353	1163	1.392130706	3.996463035
ENSG00000148426	152.3750309	47.1885648	1.68823597	0.000472023	0.007563051	PROSER2	10	11823339	11872277	+	3663	protein_coding	proline and serine rich 2 [Source:HGNC Symbol;Acc:HGNC:23728]	-	141	51	1.229472729	0.387490217
ENSG00000088882	222.6157354	637.5870395	-1.517599094	0.000475425	0.007612339	CPXM1	20	2794069	2800637	-	2391	protein_coding	carboxypeptidase X, M14 family member 1 [Source:HGNC Symbol;Acc:HGNC:15771]	-	206	689	2.751847422	8.019866341
ENSG00000157693	784.541352	276.6851709	1.503138625	0.000476335	0.007621689	TMEM268	9	114611206	114646422	+	4792	protein_coding	transmembrane protein 268 [Source:HGNC Symbol;Acc:HGNC:24513]	-	726	299	4.839009977	1.736528293
ENSG00000171316	96.18246479	27.7553652	1.787984226	0.000477635	0.007637252	CHD7	8	60678778	60868028	+	16982	protein_coding	chromodomain helicase DNA binding protein 7 [Source:HGNC Symbol;Acc:HGNC:20626]	-	89	30	0.167393225	0.049165437
ENSG00000168661	14.05485933	58.29324469	-2.043443722	0.000480429	0.007676672	ZNF30	19	34926903	34945170	+	2745	protein_coding	zinc finger protein 30 [Source:HGNC Symbol;Acc:HGNC:13090]	zf-C2H2	13	63	0.151264742	0.638742311
ENSG00000091039	3734.650812	10303.27925	-1.464031109	0.000481561	0.007689513	OSBPL8	12	76351797	76559809	-	9198	protein_coding	oxysterol binding protein like 8 [Source:HGNC Symbol;Acc:HGNC:16396]	-	3456	11134	12.00098892	33.68878097
ENSG00000139354	365.2583934	1030.877533	-1.496601246	0.000482329	0.00769553	GAS2L3	12	100573683	100628286	+	6799	protein_coding	growth arrest specific 2 like 3 [Source:HGNC Symbol;Acc:HGNC:27475]	-	338	1114	1.587845949	4.560029312
ENSG00000149485	1978.633277	5468.119674	-1.466489157	0.000482597	0.00769553	FADS1	11	61799625	61829318	-	10230	protein_coding	fatty acid desaturase 1 [Source:HGNC Symbol;Acc:HGNC:3574]	-	1831	5909	5.716752848	16.07555001
ENSG00000004777	157.7781621	457.1361062	-1.534061709	0.000484748	0.007724557	ARHGAP33	19	35774532	35788822	+	5260	protein_coding	Rho GTPase activating protein 33 [Source:HGNC Symbol;Acc:HGNC:23085]	-	146	494	0.886551191	2.613777947
ENSG00000285796	35.66738565	120.2943521	-1.75069934	0.000487059	0.007752495	AL162458.1	20	45926518	45935055	-	8538	antisense	novel transcript	-	33	130	0.123450967	0.423754854
ENSG00000196967	411.7253195	141.578311	1.539161714	0.000487165	0.007752495	ZNF585A	19	37106734	37172741	-	10758	protein_coding	zinc finger protein 585A [Source:HGNC Symbol;Acc:HGNC:26305]	zf-C2H2	381	153	1.131175895	0.395810559
ENSG00000163322	99.42434371	297.9691276	-1.582415762	0.000487804	0.007757374	ABRAXAS1	4	83459517	83523348	-	7777	protein_coding	abraxas 1, BRCA1 A complex subunit [Source:HGNC Symbol;Acc:HGNC:25829]	-	92	322	0.377843917	1.152315112
ENSG00000134463	92.94058584	25.90458304	1.83765589	0.000488286	0.007759759	ECHDC3	10	11742366	11764070	+	2185	protein_coding	enoyl-CoA hydratase domain containing 3 [Source:HGNC Symbol;Acc:HGNC:23489]	-	86	28	1.257140206	0.356643304
ENSG00000052749	1643.639163	589.4667907	1.479194347	0.000489265	0.007770026	RRP12	10	97356358	97426076	-	8529	protein_coding	ribosomal RNA processing 12 homolog [Source:HGNC Symbol;Acc:HGNC:29100]	-	1521	637	5.695971476	2.078589851
ENSG00000029534	19.4579885	75.87565085	-1.957045488	0.000492806	0.007820954	ANK1	8	41653220	41896762	-	10797	protein_coding	ankyrin 1 [Source:HGNC Symbol;Acc:HGNC:492]	-	18	82	0.053248344	0.211367512
ENSG00000185920	52.95740977	167.4892166	-1.659082468	0.000494564	0.007838453	PTCH1	9	95442980	95517057	-	16591	protein_coding	patched 1 [Source:HGNC Symbol;Acc:HGNC:9585]	-	49	181	0.094332256	0.303622181
ENSG00000107290	6136.882799	2226.48063	1.462683881	0.00049458	0.007838453	SETX	9	132261356	132354985	-	12140	protein_coding	senataxin [Source:HGNC Symbol;Acc:HGNC:445]	-	5679	2406	14.94135168	5.51574806
ENSG00000203667	4.329279038	31.45692862	-2.828423971	0.000495363	0.007845549	COX20	1	244835322	244845057	+	4864	protein_coding	cytochrome c oxidase assembly factor COX20 [Source:HGNC Symbol;Acc:HGNC:26970]	-	4	34	0.026266556	0.194541758
ENSG00000251136	190.1969489	61.06941433	1.636776779	0.000498187	0.007875127	AF117829.1	8	89609409	89757727	-	7481	lincRNA	uncharacterized LOC101929709 [Source:NCBI gene;Acc:101929709]	-	176	66	0.751432058	0.245534071
ENSG00000273117	11.89360959	52.74090505	-2.138081107	0.000498242	0.007875127	AC144652.1	7	155295918	155297541	-	1624	lincRNA	novel transcript	-	11	57	0.216343258	0.976823986
ENSG00000144031	11.89360959	52.74090505	-2.138081107	0.000498242	0.007875127	ANKRD53	2	70978380	70985499	+	2526	protein_coding	ankyrin repeat domain 53 [Source:HGNC Symbol;Acc:HGNC:25691]	-	11	57	0.139090044	0.628013521
ENSG00000169174	406.3221886	1139.148092	-1.487006518	0.000502824	0.007942178	PCSK9	1	55039548	55064852	+	4981	protein_coding	proprotein convertase subtilisin/kexin type 9 [Source:HGNC Symbol;Acc:HGNC:20001]	-	376	1231	2.411059952	6.878108079
ENSG00000140297	18.37736234	72.17409192	-1.966938999	0.000504622	0.007957598	GCNT3	15	59594875	59640239	+	6475	protein_coding	glucosaminyl (N-acetyl) transferase 3, mucin type [Source:HGNC Symbol;Acc:HGNC:4205]	-	17	78	0.083858262	0.335260443
ENSG00000187676	307.9852053	868.0089995	-1.494514382	0.000505281	0.007957598	B3GLCT	13	31199936	31332276	+	4566	protein_coding	beta 3-glucosyltransferase [Source:HGNC Symbol;Acc:HGNC:20207]	-	285	938	1.993635044	5.717345215
ENSG00000168067	139.4075159	406.2396889	-1.542268118	0.000505409	0.007957598	MAP4K2	11	64784914	64803241	-	7649	protein_coding	mitogen-activated protein kinase kinase kinase kinase 2 [Source:HGNC Symbol;Acc:HGNC:6864]	-	129	439	0.538668718	1.597303135
ENSG00000126882	10.81298555	49.96473501	-2.19627494	0.000506343	0.007957598	FAM78A	9	131258076	131276547	-	5499	protein_coding	family with sequence similarity 78 member A [Source:HGNC Symbol;Acc:HGNC:25465]	-	10	54	0.058083528	0.273298674
ENSG00000004838	10.81298555	49.96473501	-2.19627494	0.000506343	0.007957598	ZMYND10	3	50341110	50346852	-	4009	protein_coding	zinc finger MYND-type containing 10 [Source:HGNC Symbol;Acc:HGNC:19412]	-	10	54	0.07967107	0.374873886
ENSG00000165194	2.168099858	21.27762582	-3.227369187	0.000506526	0.007957598	PCDH19	X	100291644	100410273	-	9756	protein_coding	protocadherin 19 [Source:HGNC Symbol;Acc:HGNC:14270]	-	2	23	0.006547793	0.065612038
ENSG00000238120	2.168099858	22.20301751	-3.28841976	0.000506526	0.007957598	LINC01589	22	45604432	45605621	-	548	antisense	long intergenic non-protein coding RNA 1589 [Source:HGNC Symbol;Acc:HGNC:51520]	-	2	24	0.116569825	1.218872189
ENSG00000255363	2.168099858	22.20301751	-3.28841976	0.000506526	0.007957598	AP001189.5	11	76607853	76630427	-	1725	lincRNA	novel transcript	-	2	24	0.037032037	0.38721273
ENSG00000183876	275.5664194	779.1716174	-1.499166325	0.000507006	0.007959783	ARSI	5	150296343	150339307	-	3269	protein_coding	arylsulfatase family member I [Source:HGNC Symbol;Acc:HGNC:32521]	-	255	842	2.491506165	7.168440017
ENSG00000125459	1109.809831	396.0604054	1.486196661	0.000507379	0.007960304	MSTO1	1	155610205	155614967	+	4208	protein_coding	misato 1, mitochondrial distribution and morphology regulator [Source:HGNC Symbol;Acc:HGNC:29678]	-	1027	428	7.795274603	2.830710934
ENSG00000099219	193.4388276	554.3019935	-1.518256469	0.00050789	0.007962959	ERMP1	9	5765076	5833117	-	6528	protein_coding	endoplasmic reticulum metallopeptidase 1 [Source:HGNC Symbol;Acc:HGNC:23703]	-	179	599	0.875809378	2.553725195
ENSG00000102158	11791.79957	4294.725924	1.457116396	0.000508546	0.00796791	MAGT1	X	77826364	77895593	-	4862	protein_coding	magnesium transporter 1 [Source:HGNC Symbol;Acc:HGNC:28880]	-	10912	4641	71.68464007	26.56587339
ENSG00000167703	417.1284504	1168.760553	-1.486169672	0.000509082	0.007970956	SLC43A2	17	1569267	1628886	-	10606	protein_coding	solute carrier family 43 member 2 [Source:HGNC Symbol;Acc:HGNC:23087]	-	386	1263	1.162444931	3.314203811
ENSG00000123395	1418.868918	508.9579128	1.478871955	0.000510972	0.007995184	ATG101	12	52069246	52077494	+	3199	protein_coding	autophagy related 101 [Source:HGNC Symbol;Acc:HGNC:25679]	-	1313	550	13.10953213	4.784933804
ENSG00000124466	5.409887377	35.15849108	-2.674469956	0.000511792	0.007997313	LYPD3	19	43460787	43465660	-	2519	protein_coding	LY6/PLAUR domain containing 3 [Source:HGNC Symbol;Acc:HGNC:24880]	-	5	38	0.063398436	0.41983913
ENSG00000100583	5.409887377	35.15849108	-2.674469956	0.000511792	0.007997313	SAMD15	14	77376689	77391497	+	2616	protein_coding	sterile alpha motif domain containing 15 [Source:HGNC Symbol;Acc:HGNC:18631]	-	5	38	0.061047653	0.404271701
ENSG00000163710	465.7566288	1298.315068	-1.478772662	0.000516658	0.008018459	PCOLCE2	3	142815922	142889206	-	3538	protein_coding	procollagen C-endopeptidase enhancer 2 [Source:HGNC Symbol;Acc:HGNC:8739]	-	431	1403	3.89095446	11.03639732
ENSG00000272768	70.24743251	18.50144979	1.917050172	0.00051707	0.008018459	AC004854.2	7	44884953	44886393	+	1441	antisense	novel transcript, antisense to PURB	-	65	20	1.440741553	0.386272241
ENSG00000250889	1.39E-17	13.87448509	-6.812250888	0.000517265	0.008018459	LINC01336	5	75047719	75052843	-	793	lincRNA	long intergenic non-protein coding RNA 1336 [Source:HGNC Symbol;Acc:HGNC:50543]	-	0	15	0	0.526435971
ENSG00000223947	14.05485933	1.39E-17	6.829382186	0.000517265	0.008018459	AC016738.1	2	100993676	101002244	-	3485	antisense	novel transcript	-	13	0	0.119145399	0
ENSG00000210191	1.39E-17	13.87448509	-6.812250888	0.000517265	0.008018459	MT-TL2	MT	12266	12336	+	71	Mt_tRNA	mitochondrially encoded tRNA leucine 2 (CUN) [Source:HGNC Symbol;Acc:HGNC:7491]	-	0	15	0	5.879770771
ENSG00000260259	1.39E-17	13.87448509	-6.812250888	0.000517265	0.008018459	LINC02166	16	89682620	89686569	-	721	lincRNA	long intergenic non-protein coding RNA 2166 [Source:HGNC Symbol;Acc:HGNC:53027]	-	0	15	0	0.579006553
ENSG00000258793	1.39E-17	13.87448509	-6.812250888	0.000517265	0.008018459	AL355102.4	14	96259411	96268624	-	738	antisense	novel transcript, antisense to BDKRB1	-	0	15	0	0.565669004
ENSG00000268093	1.39E-17	13.87448509	-6.812250888	0.000517265	0.008018459	AC022154.1	19	48619272	48624132	-	1330	antisense	novel transcript, antisense to SPHK2	-	0	15	0	0.3138825
ENSG00000162391	1.39E-17	13.87448509	-6.812250888	0.000517265	0.008018459	FAM151A	1	54609182	54623556	-	2005	protein_coding	family with sequence similarity 151 member A [Source:HGNC Symbol;Acc:HGNC:25032]	-	0	15	0	0.208211334
ENSG00000120162	14.05485933	1.39E-17	6.829382186	0.000517265	0.008018459	MOB3B	9	27325209	27529781	-	7087	protein_coding	MOB kinase activator 3B [Source:HGNC Symbol;Acc:HGNC:23825]	-	13	0	0.058589208	0
ENSG00000229267	1.39E-17	13.87448509	-6.812250888	0.000517265	0.008018459	AC016708.1	2	214810229	214963274	+	2108	antisense	uncharacterized LOC101928103 [Source:NCBI gene;Acc:101928103]	-	0	15	0	0.19803782
ENSG00000135298	1.39E-17	13.87448509	-6.812250888	0.000517265	0.008018459	ADGRB3	6	68635367	69389511	+	6490	protein_coding	adhesion G protein-coupled receptor B3 [Source:HGNC Symbol;Acc:HGNC:945]	-	0	15	0	0.064324149
ENSG00000131203	7.571119765	40.71083346	-2.409175526	0.000521035	0.008071554	IDO1	8	39902275	39928444	+	3261	protein_coding	indoleamine 2,3-dioxygenase 1 [Source:HGNC Symbol;Acc:HGNC:6059]	-	7	44	0.068562074	0.375516792
ENSG00000174004	36.7480122	122.1451312	-1.729782085	0.000523438	0.008103405	NRROS	3	196639686	196662004	+	2910	protein_coding	negative regulator of reactive oxygen species [Source:HGNC Symbol;Acc:HGNC:24613]	-	34	132	0.373183672	1.262433257
ENSG00000141449	693.768753	245.2219303	1.499842148	0.000524858	0.00812	GREB1L	18	21242242	21525417	+	10572	protein_coding	GREB1 like retinoic acid receptor coactivator [Source:HGNC Symbol;Acc:HGNC:31042]	-	642	265	1.939610738	0.697615633
ENSG00000147231	44.31239789	144.3544795	-1.701307689	0.000528349	0.008168608	CXorf57	X	106611930	106679442	+	4853	protein_coding	chromosome X open reading frame 57 [Source:HGNC Symbol;Acc:HGNC:25486]	-	41	156	0.26984245	0.894626569
ENSG00000120910	1537.737797	554.3019935	1.471835412	0.000528773	0.00816975	PPP3CC	8	22440819	22541142	+	2899	protein_coding	protein phosphatase 3 catalytic subunit gamma [Source:HGNC Symbol;Acc:HGNC:9316]	-	1423	599	15.67809858	5.750506407
ENSG00000168495	2073.72838	751.4099355	1.464385587	0.000535943	0.008271677	POLR3D	8	22245104	22254600	+	5611	protein_coding	RNA polymerase III subunit D [Source:HGNC Symbol;Acc:HGNC:1080]	-	1919	812	10.92374144	4.027571371
ENSG00000152760	27.02237331	94.38344408	-1.800097705	0.000536078	0.008271677	TCTEX1D1	1	66752459	66778787	+	3100	protein_coding	Tctex1 domain containing 1 [Source:HGNC Symbol;Acc:HGNC:26882]	-	25	102	0.257581709	0.91572688
ENSG00000203875	992.0215782	355.3432714	1.480798259	0.00053671	0.008275959	SNHG5	6	85660950	85678748	-	2806	processed_transcript	small nucleolar RNA host gene 5 [Source:HGNC Symbol;Acc:HGNC:21026]	-	918	384	10.44940882	3.808649805
ENSG00000140534	168.5844244	483.972399	-1.520835147	0.000539273	0.008310001	TICRR	15	89575482	89631056	+	8402	protein_coding	TOPBP1 interacting checkpoint and replication regulator [Source:HGNC Symbol;Acc:HGNC:28704]	-	156	523	0.593032681	1.732393303
ENSG00000086061	11581.07747	4239.20256	1.44987482	0.000541174	0.00833379	DNAJA1	9	33025211	33039907	+	2730	protein_coding	DnaJ heat shock protein family (Hsp40) member A1 [Source:HGNC Symbol;Acc:HGNC:5229]	-	10717	4581	125.3854924	46.70088701
ENSG00000272462	30.26425291	105.4881192	-1.797573351	0.000542953	0.008355683	U91328.1	6	25992662	26001775	+	4130	lincRNA	novel transcript	-	28	114	0.216543268	0.768214118
ENSG00000089639	1168.163645	420.12053	1.475063399	0.000544674	0.008376653	GMIP	19	19629476	19643667	-	3740	protein_coding	GEM interacting protein [Source:HGNC Symbol;Acc:HGNC:24852]	-	1081	454	9.231893759	3.378405188
ENSG00000165304	820.2020159	2257.943869	-1.460834723	0.000553805	0.008511474	MELK	9	36572862	36677683	+	3087	protein_coding	maternal embryonic leucine zipper kinase [Source:HGNC Symbol;Acc:HGNC:16870]	-	759	2440	7.853113108	21.99787255
ENSG00000161618	378.2259077	1053.086879	-1.477034089	0.000558852	0.008583389	ALDH16A1	19	49453169	49471048	+	4643	protein_coding	aldehyde dehydrogenase 16 family member A1 [Source:HGNC Symbol;Acc:HGNC:28114]	-	350	1138	2.40772048	6.821361458
ENSG00000171320	274.4857932	770.8431128	-1.489331262	0.000559281	0.008584337	ESCO2	8	27771949	27812640	+	7973	protein_coding	establishment of sister chromatid cohesion N-acetyltransferase 2 [Source:HGNC Symbol;Acc:HGNC:27230]	-	254	833	1.017533365	2.907707535
ENSG00000263465	1281.629394	463.6138321	1.466709091	0.000566938	0.008696148	SRSF8	11	95067197	95071224	+	4028	protein_coding	serine and arginine rich splicing factor 8 [Source:HGNC Symbol;Acc:HGNC:16988]	-	1186	501	9.404418201	3.461590965
ENSG00000109625	19.4579885	74.95026112	-1.93937269	0.000567833	0.008704168	CPZ	4	8592660	8619759	+	3447	protein_coding	carboxypeptidase Z [Source:HGNC Symbol;Acc:HGNC:2333]	-	18	81	0.166789201	0.653990169
ENSG00000165424	1431.836432	3910.689326	-1.449485752	0.000568542	0.008709324	ZCCHC24	10	79382325	79445627	-	5051	protein_coding	zinc finger CCHC-type containing 24 [Source:HGNC Symbol;Acc:HGNC:26911]	-	1325	4226	8.378672512	23.2851805
ENSG00000155906	1226.517459	443.2552652	1.468070822	0.000570644	0.008731018	RMND1	6	151404762	151452181	-	4747	protein_coding	required for meiotic nuclear division 1 homolog [Source:HGNC Symbol;Acc:HGNC:21176]	-	1135	479	7.636833744	2.808301722
ENSG00000141101	1321.612562	478.4200625	1.465683562	0.000570903	0.008731018	NOB1	16	69741867	69754940	-	2119	protein_coding	NIN1 (RPN12) binding protein 1 homolog [Source:HGNC Symbol;Acc:HGNC:29540]	-	1223	517	18.43453582	6.790270432
ENSG00000188921	175.0681818	497.85324	-1.507211707	0.00057108	0.008731018	HACD4	9	20999515	21031636	-	9152	protein_coding	3-hydroxyacyl-CoA dehydratase 4 [Source:HGNC Symbol;Acc:HGNC:20920]	-	162	538	0.565373839	1.636039364
ENSG00000176692	1.087517574	17.57605739	-3.876915803	0.000575412	0.008774289	FOXC2	16	86566829	86569728	+	2900	protein_coding	forkhead box C2 [Source:HGNC Symbol;Acc:HGNC:3801]	Fork	1	19	0.011013839	0.182340477
ENSG00000118526	18.37736234	0.918826821	4.138675151	0.000575412	0.008774289	TCF21	6	133889138	133895553	+	4551	protein_coding	transcription factor 21 [Source:HGNC Symbol;Acc:HGNC:11632]	bHLH	17	1	0.119310535	0.006115341
ENSG00000254694	1.087517574	17.57605739	-3.876915803	0.000575412	0.008774289	AP001893.1	11	126208611	126209027	-	362	antisense	novel transcript	-	1	19	0.088232409	1.460738632
ENSG00000273702	1.087517574	17.57605739	-3.876915803	0.000575412	0.008774289	AC091271.1	17	59618553	59619714	-	1162	lincRNA	novel transcript	-	1	19	0.027487205	0.455066596
ENSG00000105516	62.68304771	192.4747321	-1.616791657	0.000579263	0.008827238	DBP	19	48630030	48637438	-	6544	protein_coding	D-box binding PAR bZIP transcription factor [Source:HGNC Symbol;Acc:HGNC:2697]	TF_bZIP	58	208	0.283087967	0.88460121
ENSG00000157766	18.37736234	71.24870217	-1.948355615	0.000584284	0.008897945	ACAN	15	88803442	88875354	+	10909	protein_coding	aggrecan [Source:HGNC Symbol;Acc:HGNC:319]	-	17	77	0.049773787	0.196441512
ENSG00000255284	12.97423424	54.59168499	-2.063435907	0.000588514	0.008946444	AP006621.3	11	777578	784297	+	1059	lincRNA	uncharacterized LOC171391 [Source:NCBI gene;Acc:171391]	-	12	59	0.361927841	1.550542006
ENSG00000047662	24.86112032	2.769664096	3.106197872	0.000589	0.008946444	FAM184B	4	17629306	17781512	-	6622	protein_coding	family with sequence similarity 184 member B [Source:HGNC Symbol;Acc:HGNC:29235]	-	23	3	0.110936731	0.012608388
ENSG00000225335	24.86112032	2.769664096	3.106197872	0.000589	0.008946444	AC016027.1	22	18076527	18078884	-	2235	antisense	novel transcript	-	23	3	0.328690396	0.037356933
ENSG00000118946	24.86112032	2.769664096	3.106197872	0.000589	0.008946444	PCDH17	13	57631810	57729311	+	8326	protein_coding	protocadherin 17 [Source:HGNC Symbol;Acc:HGNC:14267]	-	23	3	0.088232409	0.010027954
ENSG00000166562	1176.808654	426.5982559	1.463631742	0.000593632	0.009010944	SEC11C	18	59139477	59158836	+	4511	protein_coding	SEC11 homolog C, signal peptidase complex subunit [Source:HGNC Symbol;Acc:HGNC:23400]	-	1089	461	7.710663647	2.844170208
ENSG00000174749	1178.969907	427.5236453	1.463153421	0.000597966	0.009070827	FAM241A	4	112145397	112195256	+	8901	protein_coding	family with sequence similarity 241 member A [Source:HGNC Symbol;Acc:HGNC:26813]	-	1091	462	3.914917872	1.444543615
ENSG00000164109	438.7409742	1209.477686	-1.462711343	0.000600756	0.009107236	MAD2L1	4	120055608	120067074	-	5748	protein_coding	mitotic arrest deficient 2 like 1 [Source:HGNC Symbol;Acc:HGNC:6763]	-	406	1307	2.256035765	6.328289123
ENSG00000185652	116.7143644	35.15849108	1.727130882	0.000601768	0.009111738	NTF3	12	5432112	5521536	+	2919	protein_coding	neurotrophin 3 [Source:HGNC Symbol;Acc:HGNC:8023]	-	108	38	1.181752056	0.362307218
ENSG00000184949	17.29673631	68.47253287	-1.977979947	0.000601833	0.009111738	FAM227A	22	38578120	38656629	-	10781	protein_coding	family with sequence similarity 227 member A [Source:HGNC Symbol;Acc:HGNC:44197]	-	16	74	0.047402107	0.191029377
ENSG00000179104	244.2282595	684.7818988	-1.486993953	0.000603869	0.009136641	TMTC2	12	82686880	83134870	+	8323	protein_coding	transmembrane and tetratricopeptide repeat containing 2 [Source:HGNC Symbol;Acc:HGNC:25440]	-	226	740	0.867291821	2.474453573
ENSG00000164087	220.454483	620.0046409	-1.491331473	0.000605031	0.009148296	POC1A	3	52075253	52154690	-	2247	protein_coding	POC1 centriolar protein A [Source:HGNC Symbol;Acc:HGNC:24488]	-	204	670	2.899771661	8.298492673
ENSG00000147130	475.4822644	1307.568962	-1.459210378	0.000612325	0.009252611	ZMYM3	X	71239624	71255146	-	6916	protein_coding	zinc finger MYM-type containing 3 [Source:HGNC Symbol;Acc:HGNC:13054]	-	440	1413	2.032050038	5.686102208
ENSG00000120915	21.61924106	79.57720966	-1.874563865	0.000614658	0.009281858	EPHX2	8	27490779	27545564	+	4473	protein_coding	epoxide hydrolase 2 [Source:HGNC Symbol;Acc:HGNC:3402]	-	20	86	0.14281302	0.53509025
ENSG00000101210	49.71553036	11.0983016	2.149846131	0.000619733	0.009341646	EEF1A2	20	63488012	63499322	-	4910	protein_coding	eukaryotic translation elongation factor 1 alpha 2 [Source:HGNC Symbol;Acc:HGNC:3192]	-	46	12	0.299235452	0.068018529
ENSG00000185090	10.81298555	49.03934496	-2.169375609	0.000619733	0.009341646	MANEAL	1	37793802	37801137	+	3018	protein_coding	mannosidase endo-alpha like [Source:HGNC Symbol;Acc:HGNC:26452]	-	10	53	0.105832114	0.488747016
ENSG00000068489	431.1765909	1187.268341	-1.461059946	0.000619817	0.009341646	PRR11	17	59155499	59204705	+	4080	protein_coding	proline rich 11 [Source:HGNC Symbol;Acc:HGNC:25619]	-	399	1283	3.123557023	8.751731353
ENSG00000164520	16.21611043	65.69636349	-2.010805709	0.000620551	0.009342538	RAET1E	6	149883375	149898102	-	3004	protein_coding	retinoic acid early transcript 1E [Source:HGNC Symbol;Acc:HGNC:16793]	-	15	71	0.159488009	0.657787937
ENSG00000164877	305.8239529	847.6504328	-1.470434774	0.000620676	0.009342538	MICALL2	7	1428465	1459502	-	8843	protein_coding	MICAL like 2 [Source:HGNC Symbol;Acc:HGNC:29672]	-	283	916	1.022170909	2.882858546
ENSG00000066855	1832.748743	670.9010579	1.449648469	0.000622535	0.009362196	MTFR1	8	65644734	65771261	+	4629	protein_coding	mitochondrial fission regulator 1 [Source:HGNC Symbol;Acc:HGNC:29510]	-	1696	725	11.70241171	4.358914098
ENSG00000067533	899.0877269	325.7308101	1.464391267	0.000622784	0.009362196	RRP15	1	218285287	218337983	+	7883	protein_coding	ribosomal RNA processing 15 homolog [Source:HGNC Symbol;Acc:HGNC:24255]	-	832	352	3.371075707	1.242735262
ENSG00000141448	942.312774	341.4624302	1.464106734	0.000623958	0.009371149	GATA6	18	22169443	22202528	+	3945	protein_coding	GATA binding protein 6 [Source:HGNC Symbol;Acc:HGNC:4174]	zf-GATA	872	369	7.0600241	2.60319585
ENSG00000108950	409.5640671	1128.04342	-1.461413751	0.000624182	0.009371149	FAM20A	17	68535113	68601389	-	6203	protein_coding	FAM20A, golgi associated secretory pathway pseudokinase [Source:HGNC Symbol;Acc:HGNC:23015]	-	379	1219	1.951525071	5.469270573
ENSG00000170903	1739.814892	637.5870395	1.44804124	0.000628319	0.009422995	MSANTD4	11	105995623	106022403	-	5105	protein_coding	Myb/SANT DNA binding domain containing 4 with coiled-coils [Source:HGNC Symbol;Acc:HGNC:29383]	-	1610	689	10.0731856	3.756219475
ENSG00000133169	216.1319781	72.17409192	1.580531924	0.000628602	0.009422995	BEX1	X	103062651	103064240	-	864	protein_coding	brain expressed X-linked 1 [Source:HGNC Symbol;Acc:HGNC:1036]	-	200	78	7.393549067	2.512513158
ENSG00000180354	531.6748259	1455.631265	-1.452838763	0.000628845	0.009422995	MTURN	7	30134810	30162762	+	6532	protein_coding	maturin, neural progenitor differentiation regulator homolog [Source:HGNC Symbol;Acc:HGNC:25457]	-	492	1573	2.405778464	6.702086538
ENSG00000278616	46.4736509	10.17290583	2.176876664	0.000634842	0.009506757	BEND3P3	10	79682997	79685436	+	2440	processed_pseudogene	BEN domain containing 3 pseudogene 3 [Source:HGNC Symbol;Acc:HGNC:45016]	-	43	11	0.562879375	0.12546724
ENSG00000076864	28.10299984	4.62049966	2.570287458	0.000636793	0.009517667	RAP1GAP	1	21596215	21669363	-	5755	protein_coding	RAP1 GTPase activating protein [Source:HGNC Symbol;Acc:HGNC:9858]	-	26	5	0.144299467	0.02417977
ENSG00000196421	28.10299984	4.62049966	2.570287458	0.000636793	0.009517667	C20orf204	20	64034344	64039962	+	5480	protein_coding	chromosome 20 open reading frame 204 [Source:HGNC Symbol;Acc:HGNC:27655]	-	26	5	0.151540772	0.025393171
ENSG00000228714	28.10299984	4.62049966	2.570287458	0.000636793	0.009517667	AL691420.1	9	115324932	115744330	-	2988	antisense	uncharacterized LOC101928775 [Source:NCBI gene;Acc:101928775]	-	26	5	0.277926182	0.046571143
ENSG00000114859	24.86112032	87.90571667	-1.817386424	0.00063782	0.009526931	CLCN2	3	184346185	184361651	-	8523	protein_coding	chloride voltage-gated channel 2 [Source:HGNC Symbol;Acc:HGNC:2020]	-	23	95	0.086193011	0.310212006
ENSG00000181544	46.4736509	148.0560375	-1.669277936	0.000639909	0.009552026	FANCB	X	14835961	14873069	-	3593	protein_coding	FA complementation group B [Source:HGNC Symbol;Acc:HGNC:3583]	-	43	160	0.382250396	1.239339381
ENSG00000197860	2525.430122	931.8608678	1.43820738	0.000644303	0.009611467	SGTB	5	65665928	65723035	-	5748	protein_coding	small glutamine rich tetratricopeptide repeat containing beta [Source:HGNC Symbol;Acc:HGNC:23567]	-	2337	1007	12.9860975	4.875736149
ENSG00000123473	331.7589815	914.2784693	-1.462192103	0.000646776	0.009642206	STIL	1	47250139	47314147	-	7291	protein_coding	STIL, centriolar assembly protein [Source:HGNC Symbol;Acc:HGNC:10879]	-	307	988	1.344893775	3.771354273
ENSG00000116962	4954.677764	13335.78029	-1.42841894	0.000647993	0.009654192	NID1	1	235975830	236065162	-	5864	protein_coding	nidogen 1 [Source:HGNC Symbol;Acc:HGNC:7821]	-	4585	14411	24.97365366	68.3955177
ENSG00000196155	578.1417518	1577.782665	-1.448228868	0.000651506	0.009700334	PLEKHG4	16	67277510	67289499	+	7328	protein_coding	pleckstrin homology and RhoGEF domain containing G4 [Source:HGNC Symbol;Acc:HGNC:24501]	-	535	1705	2.331873718	6.475397113
ENSG00000148677	358.7746363	125.8466893	1.510384804	0.000653047	0.00971709	ANKRD1	10	90912096	90921276	-	1979	protein_coding	ankyrin repeat domain 1 [Source:HGNC Symbol;Acc:HGNC:15819]	-	332	136	5.358324312	1.912584354
ENSG00000188312	85.37620154	252.6250458	-1.563848288	0.000653814	0.009722303	CENPP	9	92325484	92620533	+	9794	protein_coding	centromere protein P [Source:HGNC Symbol;Acc:HGNC:32933]	-	79	273	0.257634309	0.775764732
ENSG00000101412	385.790291	1058.639215	-1.456059854	0.000655405	0.009739762	E2F1	20	33675683	33686404	-	2503	protein_coding	E2F transcription factor 1 [Source:HGNC Symbol;Acc:HGNC:3113]	E2F	357	1144	4.555584144	12.7201625
ENSG00000143256	1475.061479	541.3465419	1.445917287	0.000656434	0.009748854	PFDN2	1	161100556	161118111	-	677	protein_coding	prefoldin subunit 2 [Source:HGNC Symbol;Acc:HGNC:8867]	-	1365	585	64.39923211	24.0488704
ENSG00000198089	229.0994926	636.6616501	-1.474107004	0.000659869	0.009782619	SFI1	22	31488688	31618586	+	12174	protein_coding	SFI1 centrin binding protein [Source:HGNC Symbol;Acc:HGNC:29064]	-	212	688	0.556210611	1.572833046
ENSG00000070808	7.571119765	39.78544316	-2.376111036	0.000660415	0.009782619	CAMK2A	5	150219491	150290291	-	6150	protein_coding	calcium/calmodulin dependent protein kinase II alpha [Source:HGNC Symbol;Acc:HGNC:1460]	-	7	43	0.036354622	0.194590137
ENSG00000235180	4.329279038	30.53153786	-2.785527721	0.000660977	0.009782619	LINC00601	10	126413869	126421879	-	1168	lincRNA	long intergenic non-protein coding RNA 601 [Source:HGNC Symbol;Acc:HGNC:43916]	-	4	33	0.109384014	0.78631866
ENSG00000197472	4.329279038	30.53153786	-2.785527721	0.000660977	0.009782619	ZNF695	1	246945547	247008093	-	3756	protein_coding	zinc finger protein 695 [Source:HGNC Symbol;Acc:HGNC:30954]	zf-C2H2	4	33	0.03401505	0.244520819
ENSG00000171608	1831.668117	674.6026155	1.440861281	0.00066101	0.009782619	PIK3CD	1	9651732	9729114	+	6332	protein_coding	phosphatidylinositol-4,5-bisphosphate 3-kinase catalytic subunit delta [Source:HGNC Symbol;Acc:HGNC:8977]	-	1695	729	8.549987948	3.204159353
ENSG00000008735	60.52179487	15.72527186	1.935211257	0.000661742	0.009782619	MAPK8IP2	22	50600685	50613981	+	5901	protein_coding	mitogen-activated protein kinase 8 interacting protein 2 [Source:HGNC Symbol;Acc:HGNC:6883]	-	56	17	0.3031092	0.080177183
ENSG00000188573	60.52179487	14.79987865	2.021965576	0.000661742	0.009782619	FBLL1	5	168529116	168530634	+	1519	protein_coding	fibrillarin like 1 [Source:HGNC Symbol;Acc:HGNC:35458]	-	56	16	1.177516386	0.293149862
ENSG00000177706	1957.020753	5271.011733	-1.429369775	0.000662057	0.009782619	FAM20C	7	192969	260745	+	4629	protein_coding	FAM20C, golgi associated secretory pathway kinase [Source:HGNC Symbol;Acc:HGNC:22140]	-	1811	5696	12.49591251	34.24603407
ENSG00000110944	37.82863874	7.396712214	2.333679632	0.000668181	0.009860627	IL23A	12	56334174	56340410	+	1187	protein_coding	interleukin 23 subunit alpha [Source:HGNC Symbol;Acc:HGNC:15488]	-	35	8	0.941789906	0.187571457
ENSG00000232082	37.82863874	7.396712214	2.333679632	0.000668181	0.009860627	RPS6KA2-IT1	6	166460663	166465383	-	579	sense_intronic	RPS6KA2 intronic transcript 1 [Source:HGNC Symbol;Acc:HGNC:41378]	-	35	8	1.930750637	0.384537685
ENSG00000271303	483.0466477	172.116164	1.488035241	0.000675434	0.00996137	SRXN1	20	646615	653370	-	2698	protein_coding	sulfiredoxin 1 [Source:HGNC Symbol;Acc:HGNC:16132]	-	447	186	5.291786134	1.918662041
ENSG00000076555	60.52179487	184.146227	-1.603542605	0.000677669	0.009988022	ACACB	12	109116595	109268226	+	14505	protein_coding	acetyl-CoA carboxylase beta [Source:HGNC Symbol;Acc:HGNC:85]	-	56	199	0.123312471	0.381823653
ENSG00000141378	1318.370684	483.972399	1.445498285	0.000680679	0.010021101	PTRH2	17	59674636	59707626	-	4740	protein_coding	peptidyl-tRNA hydrolase 2 [Source:HGNC Symbol;Acc:HGNC:24265]	-	1220	523	8.220877848	3.07079505
ENSG00000198157	33.50613255	111.9658462	-1.737179508	0.000680771	0.010021101	HMGN5	X	81113701	81201942	-	2416	protein_coding	high mobility group nucleosome binding domain 5 [Source:HGNC Symbol;Acc:HGNC:8013]	-	31	121	0.409827852	1.393849633
ENSG00000134480	1185.453664	435.8521499	1.443238836	0.00069348	0.010201756	CCNH	5	87318416	87413019	-	6070	protein_coding	cyclin H [Source:HGNC Symbol;Acc:HGNC:1594]	-	1097	471	5.772376403	2.159532283
ENSG00000056558	626.7699299	226.7141416	1.46650024	0.000697856	0.010259672	TRAF1	9	120902393	120929173	-	6449	protein_coding	TNF receptor associated factor 1 [Source:HGNC Symbol;Acc:HGNC:12031]	-	580	245	2.872581259	1.057307206
ENSG00000048342	139.4075159	395.135016	-1.502295682	0.000700099	0.010286178	CC2D2A	4	15469865	15601557	+	7606	protein_coding	coiled-coil and C2 domain containing 2A [Source:HGNC Symbol;Acc:HGNC:29253]	-	129	427	0.541714045	1.562424493
ENSG00000159184	74.56993802	221.161805	-1.567010684	0.000701399	0.010296408	HOXB13	17	48724763	48729178	-	3467	protein_coding	homeobox B13 [Source:HGNC Symbol;Acc:HGNC:5112]	Homeobox	69	239	0.635670351	1.918543029
ENSG00000143434	151.2944046	427.5236453	-1.497963495	0.000701677	0.010296408	SEMA6C	1	151131685	151146664	-	5809	protein_coding	semaphorin 6C [Source:HGNC Symbol;Acc:HGNC:10740]	-	140	462	0.769774225	2.21344168
ENSG00000134970	10890.55734	4072.632469	1.419013512	0.000703358	0.010314593	TMED7	5	115613508	115632992	-	3894	protein_coding	transmembrane p24 trafficking protein 7 [Source:HGNC Symbol;Acc:HGNC:24253]	-	10078	4401	82.66375192	31.45450869
ENSG00000103995	141.5687684	400.6873525	-1.500244262	0.000707272	0.010365489	CEP152	15	48712928	48811146	-	8168	protein_coding	centrosomal protein 152 [Source:HGNC Symbol;Acc:HGNC:29298]	-	131	433	0.512262156	1.475365596
ENSG00000111907	54.03803623	12.94909111	2.049748428	0.000708139	0.010371684	TPD52L1	6	125119049	125264407	+	7595	protein_coding	tumor protein D52 like 1 [Source:HGNC Symbol;Acc:HGNC:12006]	-	50	14	0.210270783	0.051301226
ENSG00000137819	307.9852053	843.9488752	-1.453966188	0.000708827	0.01037525	PAQR5	15	69298947	69407780	+	6224	protein_coding	progestin and adipoQ receptor family member 5 [Source:HGNC Symbol;Acc:HGNC:29645]	-	285	912	1.462554243	4.07805181
ENSG00000188486	1605.817246	4303.979818	-1.422301571	0.000710039	0.010386484	H2AFX	11	119093854	119095467	-	1614	protein_coding	H2A histone family member X [Source:HGNC Symbol;Acc:HGNC:4739]	-	1486	4651	29.40708557	80.19924757
ENSG00000111674	681.881865	1840.593253	-1.432430326	0.000712405	0.010414577	ENO2	12	6913745	6923698	+	4281	protein_coding	enolase 2 [Source:HGNC Symbol;Acc:HGNC:3353]	-	631	1989	4.70783071	12.93055125
ENSG00000143498	709.9781457	258.1773824	1.458920315	0.000715747	0.010456885	TAF1A	1	222557902	222589933	-	2895	protein_coding	TATA-box binding protein associated factor, RNA polymerase I subunit A [Source:HGNC Symbol;Acc:HGNC:11532]	-	657	279	7.248589535	2.682150356
ENSG00000175063	658.1080891	1777.666774	-1.43343628	0.000720493	0.010519648	UBE2C	20	45812576	45816957	+	1286	protein_coding	ubiquitin conjugating enzyme E2 C [Source:HGNC Symbol;Acc:HGNC:15937]	-	609	1921	15.12561459	41.57324081
ENSG00000162383	166.423172	466.3900003	-1.486063772	0.000721219	0.010520886	SLC1A7	1	53087179	53142632	-	5407	protein_coding	solute carrier family 1 member 7 [Source:HGNC Symbol;Acc:HGNC:10945]	-	154	504	0.909705996	2.594189227
ENSG00000214595	31.34487945	105.4881192	-1.747151355	0.000721479	0.010520886	EML6	2	54723499	54972025	+	14426	protein_coding	echinoderm microtubule associated protein like 6 [Source:HGNC Symbol;Acc:HGNC:35412]	-	29	114	0.064207946	0.219930979
ENSG00000185238	949.8771572	348.8655455	1.444707707	0.000724406	0.010556987	PRMT3	11	20387530	20509294	+	5467	protein_coding	protein arginine methyltransferase 3 [Source:HGNC Symbol;Acc:HGNC:30163]	-	879	377	5.135426376	1.919197905
ENSG00000181444	51.87678331	12.02369665	2.096851287	0.000733197	0.010678434	ZNF467	7	149764182	149773479	-	2734	protein_coding	zinc finger protein 467 [Source:HGNC Symbol;Acc:HGNC:23154]	zf-C2H2	48	13	0.560763107	0.13233427
ENSG00000171490	5459.330187	2045.104309	1.416488356	0.000734168	0.010685911	RSL1D1	16	11833850	11851585	-	6167	protein_coding	ribosomal L1 domain containing 1 [Source:HGNC Symbol;Acc:HGNC:24534]	-	5052	2210	26.16532296	9.973459074
ENSG00000066405	2.168099858	20.35223398	-3.163620541	0.000739506	0.010743539	CLDN18	3	137998735	138033655	+	3880	protein_coding	claudin 18 [Source:HGNC Symbol;Acc:HGNC:2039]	-	2	22	0.016463986	0.157804157
ENSG00000248126	2.168099858	20.35223398	-3.163620541	0.000739506	0.010743539	AC091849.1	5	1598127	1598247	+	121	unprocessed_pseudogene	coiled-coil domain containing 127 (CCDC127) pseudogene	-	2	22	0.527936066	5.06016636
ENSG00000267882	21.61924106	1.844230228	3.459943111	0.000739506	0.010743539	AL031666.2	20	47318502	47320754	+	2253	antisense	uncharacterized LOC100131496 [Source:NCBI gene;Acc:100131496]	-	20	2	0.283534239	0.02470565
ENSG00000028137	393.3546743	1068.818498	-1.44185862	0.000744997	0.010816572	TNFRSF1B	1	12167003	12209228	+	3766	protein_coding	TNF receptor superfamily member 1B [Source:HGNC Symbol;Acc:HGNC:11917]	-	364	1155	3.087150302	8.535503665
ENSG00000077943	33.50613255	110.1150671	-1.71316099	0.000751116	0.010891886	ITGA8	10	15513949	15720125	-	7528	protein_coding	integrin subunit alpha 8 [Source:HGNC Symbol;Acc:HGNC:6144]	-	31	119	0.131528174	0.439941403
ENSG00000064199	33.50613255	111.0404566	-1.725220232	0.000751116	0.010891886	SPA17	11	124673798	124697518	+	5205	protein_coding	sperm autoantigenic protein 17 [Source:HGNC Symbol;Acc:HGNC:11210]	-	31	120	0.190229412	0.641634928
ENSG00000162852	2856.101731	1068.818498	1.41791338	0.000754667	0.010936586	CNST	1	246566444	246668584	+	5922	protein_coding	consortin, connexin sorting protein [Source:HGNC Symbol;Acc:HGNC:26486]	-	2643	1155	14.25494238	5.428015333
ENSG00000181097	48.63490388	11.0983016	2.118217445	0.000759269	0.010989649	BREA2	8	143696154	143698413	+	1963	sense_intronic	breast cancer estrogen-induced apoptosis 2 [Source:NCBI gene;Acc:286076]	-	45	12	0.732198644	0.170132949
ENSG00000228203	10.81298555	48.11395489	-2.14196519	0.000759269	0.010989649	RNF144A-AS1	2	6912277	6918709	-	4648	processed_transcript	RNF144A antisense RNA 1 [Source:HGNC Symbol;Acc:HGNC:30963]	-	10	52	0.068718012	0.311361355
ENSG00000136982	94.02121216	270.2074449	-1.521900066	0.000760364	0.010998683	DSCC1	8	119833976	119856010	-	2603	protein_coding	DNA replication and sister chromatid cohesion 1 [Source:HGNC Symbol;Acc:HGNC:24453]	-	87	292	1.067534184	3.122023502
ENSG00000123358	347.9683744	123.0705207	1.498426022	0.000762225	0.011018773	NR4A1	12	52022832	52059507	+	7295	protein_coding	nuclear receptor subfamily 4 group A member 1 [Source:HGNC Symbol;Acc:HGNC:7980]	NGFIB-like	322	133	1.409831733	0.507403933
ENSG00000129038	3050.614443	8108.255612	-1.410259258	0.000763802	0.011034748	LOXL1	15	73925989	73952137	+	3637	protein_coding	lysyl oxidase like 1 [Source:HGNC Symbol;Acc:HGNC:6665]	-	2823	8762	24.79158442	67.04824775
ENSG00000205221	368.500272	999.4142937	-1.439144652	0.000768187	0.011091234	VIT	2	36696690	36814792	+	3710	protein_coding	vitrin [Source:HGNC Symbol;Acc:HGNC:12697]	-	341	1080	2.935737197	8.101721881
ENSG00000142556	650.5437058	236.8934254	1.456872342	0.000769821	0.011107967	ZNF614	19	52012765	52030240	-	5813	protein_coding	zinc finger protein 614 [Source:HGNC Symbol;Acc:HGNC:24722]	zf-C2H2	602	256	3.307751496	1.225651855
ENSG00000184156	289.61456	101.7865609	1.507320021	0.000779205	0.01122949	KCNQ3	8	132120858	132481019	-	12646	protein_coding	potassium voltage-gated channel subfamily Q member 3 [Source:HGNC Symbol;Acc:HGNC:6297]	-	268	110	0.67689035	0.242084505
ENSG00000196227	100.50497	288.7152334	-1.521343001	0.000779205	0.01122949	FAM217B	20	59933764	59948680	+	5323	protein_coding	family with sequence similarity 217 member B [Source:HGNC Symbol;Acc:HGNC:16170]	-	93	312	0.558037248	1.63126911
ENSG00000127586	440.9022265	1188.19373	-1.43001265	0.000782313	0.011267335	CHTF18	16	788046	800737	+	5916	protein_coding	chromosome transmission fidelity factor 18 [Source:HGNC Symbol;Acc:HGNC:18435]	-	408	1284	2.202767722	6.040381142
ENSG00000184185	47.55427739	147.130648	-1.62716127	0.000784792	0.011288887	KCNJ12	17	21376197	21419872	+	5617	protein_coding	potassium voltage-gated channel subfamily J member 12 [Source:HGNC Symbol;Acc:HGNC:6258]	-	44	159	0.250198648	0.787807634
ENSG00000090447	47.55427739	148.0560375	-1.636198779	0.000784792	0.011288887	TFAP4	16	4257186	4273075	-	7867	protein_coding	transcription factor AP-4 [Source:HGNC Symbol;Acc:HGNC:11745]	bHLH	44	160	0.178640626	0.566028524
ENSG00000225398	9.732362318	44.41239438	-2.176975146	0.000785983	0.011288887	PGM5P4	2	113541937	113563298	+	445	unprocessed_pseudogene	phosphoglucomutase 5 pseudogene 4 [Source:HGNC Symbol;Acc:HGNC:49605]	-	9	48	0.645980197	3.001986335
ENSG00000181938	85.37620154	248.9234881	-1.542564087	0.000786098	0.011288887	GINS3	16	58295080	58406144	+	5105	protein_coding	GINS complex subunit 3 [Source:HGNC Symbol;Acc:HGNC:25851]	-	79	269	0.494274324	1.466506588
ENSG00000129295	25.94174681	88.83110632	-1.77137144	0.000786226	0.011288887	LRRC6	8	132571953	132675617	-	2778	protein_coding	leucine rich repeat containing 6 [Source:HGNC Symbol;Acc:HGNC:16725]	-	24	96	0.275940665	0.961759481
ENSG00000093217	139.4075159	391.4334584	-1.488721577	0.000788611	0.011316179	XYLB	3	38346760	38421348	+	6318	protein_coding	xylulokinase [Source:HGNC Symbol;Acc:HGNC:12839]	-	129	423	0.652148943	1.863323368
ENSG00000066455	3983.194832	1499.124567	1.409722533	0.000789165	0.011317185	GOLGA5	14	92794231	92839963	+	3295	protein_coding	golgin A5 [Source:HGNC Symbol;Acc:HGNC:4428]	-	3686	1620	35.73029634	13.68318127
ENSG00000140525	889.3620913	2374.542933	-1.416695335	0.0007904	0.011327934	FANCI	15	89243949	89317261	+	7766	protein_coding	FA complementation group I [Source:HGNC Symbol;Acc:HGNC:25568]	-	823	2566	3.384847877	9.195741417
ENSG00000147852	1560.430947	582.0636755	1.422480245	0.000794961	0.011386319	VLDLR	9	2621834	2660053	+	9339	protein_coding	very low density lipoprotein receptor [Source:HGNC Symbol;Acc:HGNC:12698]	-	1444	629	4.93859627	1.874466808
ENSG00000109881	186.9550703	515.4356387	-1.46255758	0.000795722	0.011390142	CCDC34	11	27330827	27363868	-	3733	protein_coding	coiled-coil domain containing 34 [Source:HGNC Symbol;Acc:HGNC:25079]	-	173	557	1.480215063	4.152643891
ENSG00000198931	706.7362672	1889.638891	-1.418726022	0.000796494	0.011390142	APRT	16	88809339	88811944	-	1803	protein_coding	adenine phosphoribosyltransferase [Source:HGNC Symbol;Acc:HGNC:626]	-	654	2042	11.58560527	31.5200934
ENSG00000172379	583.5448827	1564.827214	-1.422917095	0.000796691	0.011390142	ARNT2	15	80404350	80597937	+	7741	protein_coding	aryl hydrocarbon receptor nuclear translocator 2 [Source:HGNC Symbol;Acc:HGNC:16876]	bHLH	540	1691	2.228093433	6.079586259
ENSG00000118873	4442.460957	1674.948552	1.407167872	0.000801184	0.011447369	RAB3GAP2	1	220148293	220272454	-	10344	protein_coding	RAB3 GTPase activating non-catalytic protein subunit 2 [Source:HGNC Symbol;Acc:HGNC:17168]	-	4111	1810	12.69391749	4.869872014
ENSG00000144381	18162.09088	6872.860772	1.401929552	0.000804195	0.011483377	HSPD1	2	197486581	197516737	-	4245	protein_coding	heat shock protein family D (Hsp60) member 1 [Source:HGNC Symbol;Acc:HGNC:5261]	-	16807	7427	126.4588452	48.69262793
ENSG00000108551	41.07051834	128.6228579	-1.644303777	0.000805523	0.011495315	RASD1	17	17494437	17496395	-	1748	protein_coding	ras related dexamethasone induced 1 [Source:HGNC Symbol;Acc:HGNC:15828]	-	38	139	0.694350695	2.213099075
ENSG00000205763	910.9746149	337.7608725	1.431036377	0.000811199	0.011569248	RP9P	7	32916815	32943176	-	1433	transcribed_unprocessed_pseudogene	RP9 pseudogene [Source:HGNC Symbol;Acc:HGNC:33969]	-	843	365	18.78962404	7.088823425
ENSG00000280219	8.651740227	41.63622374	-2.251779999	0.000812684	0.011583348	AC093908.1	4	147487971	147496062	+	8092	TEC	TEC	-	8	45	0.031576997	0.154769053
ENSG00000232774	56.19928913	13.87448509	2.007585264	0.000817574	0.011645947	FLJ22447	14	61570540	61658696	+	2653	lincRNA	uncharacterized LOC400221 [Source:NCBI gene;Acc:400221]	-	52	15	0.626041034	0.157355343
ENSG00000117114	944.4740264	2509.649784	-1.409798213	0.000820779	0.011684476	ADGRL2	1	81306160	81992436	+	7754	protein_coding	adhesion G protein-coupled receptor L2 [Source:HGNC Symbol;Acc:HGNC:18582]	-	874	2712	3.600164475	9.7340007
ENSG00000113916	2490.850084	938.3385936	1.408324747	0.000826724	0.011761942	BCL6	3	187721377	187745727	-	5938	protein_coding	B cell CLL/lymphoma 6 [Source:HGNC Symbol;Acc:HGNC:1001]	ZBTB	2305	1014	12.39845136	4.752534151
ENSG00000261659	3.248680895	24.0538005	-2.84477464	0.000829981	0.01180109	Z92544.2	16	689001	692554	+	3554	processed_transcript	novel transcript, antisense to FBXL16	-	3	26	0.026961282	0.203602642
ENSG00000154262	476.5628906	1276.105723	-1.420800485	0.00083694	0.011892799	ABCA6	17	69078702	69141888	-	14151	protein_coding	ATP binding cassette subfamily A member 6 [Source:HGNC Symbol;Acc:HGNC:36]	-	441	1379	0.995378291	2.712093263
ENSG00000254560	38.90926528	8.322111422	2.206921268	0.00083827	0.011904455	BBOX1-AS1	11	27047186	27220113	-	1312	antisense	BBOX1 antisense RNA 1 [Source:HGNC Symbol;Acc:HGNC:50700]	-	36	9	0.87640606	0.190913289
ENSG00000131351	111.311233	315.5515265	-1.502347547	0.000843676	0.011973951	HAUS8	19	17049729	17075625	-	5533	protein_coding	HAUS augmin like complex subunit 8 [Source:HGNC Symbol;Acc:HGNC:30532]	-	103	341	0.594584058	1.715225377
ENSG00000277072	64.84430054	191.5493427	-1.56102924	0.000845325	0.011990064	STAG3L2	7	74882163	74890610	-	2694	transcribed_unprocessed_pseudogene	stromal antigen 3-like 2 (pseudogene) [Source:HGNC Symbol;Acc:HGNC:33886]	-	60	207	0.711361514	2.138455605
ENSG00000168439	10857.05793	4123.528886	1.396651668	0.000847506	0.012013706	STIP1	11	64185272	64204543	+	4657	protein_coding	stress induced phosphoprotein 1 [Source:HGNC Symbol;Acc:HGNC:11387]	-	10047	4456	68.90755978	26.6297095
ENSG00000166483	1374.563245	3633.072508	-1.402145128	0.000848202	0.012016276	WEE1	11	9573681	9593457	+	9239	protein_coding	WEE1 G2 checkpoint kinase [Source:HGNC Symbol;Acc:HGNC:12761]	-	1272	3926	4.397429144	11.82640678
ENSG00000140451	213.9707257	583.9144543	-1.447872323	0.000851676	0.012032251	PIF1	15	64815632	64825668	-	4656	protein_coding	PIF1 5'-to-3' DNA helicase [Source:HGNC Symbol;Acc:HGNC:26220]	-	198	631	1.358278808	3.771758452
ENSG00000231686	106.9887278	33.30770995	1.679459386	0.000856742	0.012032251	Z97180.1	X	146619597	146620584	-	988	processed_pseudogene	novel pseudogene	-	99	36	3.200478811	1.014081922
ENSG00000159261	12.97423424	1.39E-17	6.71496175	0.00085757	0.012032251	CLDN14	21	36460621	36576569	-	2853	protein_coding	claudin 14 [Source:HGNC Symbol;Acc:HGNC:2035]	-	12	0	0.134343352	0
ENSG00000007908	12.97423424	1.39E-17	6.71496175	0.00085757	0.012032251	SELE	1	169722641	169764705	-	4585	protein_coding	selectin E [Source:HGNC Symbol;Acc:HGNC:10718]	-	12	0	0.083594675	0
ENSG00000233952	12.97423424	1.39E-17	6.71496175	0.00085757	0.012032251	FTLP15	7	45997540	45998071	-	532	processed_pseudogene	ferritin light chain pseudogene 15 [Source:HGNC Symbol;Acc:HGNC:37965]	-	12	0	0.720454105	0
ENSG00000227039	1.39E-17	12.94909111	-6.713631893	0.00085757	0.012032251	ITGB2-AS1	21	44921051	44929678	+	2438	antisense	ITGB2 antisense RNA 1 [Source:HGNC Symbol;Acc:HGNC:44304]	-	0	14	0	0.159816575
ENSG00000135477	12.97423424	1.39E-17	6.71496175	0.00085757	0.012032251	KRT87P	12	52250466	52258867	-	1778	transcribed_unprocessed_pseudogene	keratin 87 pseudogene [Source:HGNC Symbol;Acc:HGNC:30198]	-	12	0	0.215568945	0
ENSG00000215895	12.97423424	1.39E-17	6.71496175	0.00085757	0.012032251	AL354702.1	1	38708931	38710890	+	1960	processed_pseudogene	heat shock 70kDa protein 5 (glucose-regulated protein, 78kDa) (HSPA5) pseudogene	-	12	0	0.195551828	0
ENSG00000141506	12.97423424	1.39E-17	6.71496175	0.00085757	0.012032251	PIK3R5	17	8878911	8965712	-	7506	protein_coding	phosphoinositide-3-kinase regulatory subunit 5 [Source:HGNC Symbol;Acc:HGNC:30035]	-	12	0	0.05106336	0
ENSG00000027869	12.97423424	1.39E-17	6.71496175	0.00085757	0.012032251	SH2D2A	1	156806243	156816862	-	2512	protein_coding	SH2 domain containing 2A [Source:HGNC Symbol;Acc:HGNC:10821]	-	12	0	0.152580248	0
ENSG00000205838	1.39E-17	12.94909111	-6.713631893	0.00085757	0.012032251	TTC23L	5	34838833	34899456	+	4372	protein_coding	tetratricopeptide repeat domain 23 like [Source:HGNC Symbol;Acc:HGNC:26355]	-	0	14	0	0.089120039
ENSG00000265750	1.39E-17	12.94909111	-6.713631893	0.00085757	0.012032251	AC090772.3	18	24159509	24162211	-	735	lincRNA	novel transcript	-	0	14	0	0.530112666
ENSG00000274422	1.39E-17	12.94909111	-6.713631893	0.00085757	0.012032251	AC245060.5	22	22283928	22287220	-	3293	lincRNA	novel transcript	-	0	14	0	0.118321533
ENSG00000262094	12.97423424	1.39E-17	6.71496175	0.00085757	0.012032251	AC139099.1	17	83220527	83227721	-	2625	lincRNA	novel transcript	-	12	0	0.146012032	0
ENSG00000164266	12.97423424	1.39E-17	6.71496175	0.00085757	0.012032251	SPINK1	5	147824568	147831786	-	1480	protein_coding	serine peptidase inhibitor, Kazal type 1 [Source:HGNC Symbol;Acc:HGNC:11244]	-	12	0	0.258974043	0
ENSG00000186844	12.97423424	1.39E-17	6.71496175	0.00085757	0.012032251	LCE1A	1	152827473	152827894	+	422	protein_coding	late cornified envelope 1A [Source:HGNC Symbol;Acc:HGNC:29459]	-	12	0	0.908250198	0
ENSG00000104980	2058.599614	776.3954492	1.406639126	0.000865048	0.01212989	TIMM44	19	7926718	7943920	-	4888	protein_coding	translocase of inner mitochondrial membrane 44 [Source:HGNC Symbol;Acc:HGNC:17316]	-	1905	839	12.44802606	4.777033075
ENSG00000133641	1150.873626	430.2998135	1.41902432	0.000866105	0.012137422	C12orf29	12	88033846	88050160	+	6454	protein_coding	chromosome 12 open reading frame 29 [Source:HGNC Symbol;Acc:HGNC:25322]	-	1065	465	5.270567175	2.005171284
ENSG00000182612	60.52179487	180.4446692	-1.574268312	0.000868061	0.012157541	TSPAN10	17	81637171	81648749	+	4745	protein_coding	tetraspanin 10 [Source:HGNC Symbol;Acc:HGNC:29942]	-	56	195	0.376954139	1.143736232
ENSG00000283199	27.02237331	4.62049966	2.513958748	0.000872039	0.012198621	C13orf46	13	113953705	113974079	-	3836	protein_coding	chromosome 13 open reading frame 46 [Source:HGNC Symbol;Acc:HGNC:53786]	-	25	5	0.208160401	0.036275958
ENSG00000069188	27.02237331	4.62049966	2.513958748	0.000872039	0.012198621	SDK2	17	73334384	73644089	-	11607	protein_coding	sidekick cell adhesion molecule 2 [Source:HGNC Symbol;Acc:HGNC:19308]	-	25	5	0.068794977	0.011988849
ENSG00000213186	304.7433267	820.8141403	-1.42913302	0.000878607	0.012260497	TRIM59	3	160432445	160485773	-	7865	protein_coding	tripartite motif containing 59 [Source:HGNC Symbol;Acc:HGNC:30834]	-	282	887	1.145215158	3.138718574
ENSG00000100908	708.8975195	261.8789401	1.436196053	0.000882812	0.012260497	EMC9	14	24138959	24141588	-	1588	protein_coding	ER membrane protein complex subunit 9 [Source:HGNC Symbol;Acc:HGNC:20273]	-	656	283	13.1944122	4.959791524
ENSG00000164171	542.4810878	1443.601203	-1.411844837	0.000883948	0.012260497	ITGA2	5	52989326	53094779	+	7910	protein_coding	integrin subunit alpha 2 [Source:HGNC Symbol;Acc:HGNC:6137]	-	502	1560	2.027047566	5.488777164
ENSG00000212127	30.26425291	5.545907282	2.420033483	0.000883969	0.012260497	TAS2R14	12	10937406	11171573	-	2350	protein_coding	taste 2 receptor member 14 [Source:HGNC Symbol;Acc:HGNC:14920]	-	28	6	0.380563275	0.071057655
ENSG00000116690	4.329279038	29.60614705	-2.741316832	0.000883969	0.012260497	PRG4	1	186296279	186314562	+	5044	protein_coding	proteoglycan 4 [Source:HGNC Symbol;Acc:HGNC:9364]	-	4	32	0.025329209	0.176564092
ENSG00000261730	4.329279038	29.60614705	-2.741316832	0.000883969	0.012260497	AL034346.1	6	1383790	1385066	-	1277	antisense	novel transcript, antisense to FOXF2	-	4	32	0.100047398	0.697407423
ENSG00000241472	4.329279038	29.60614705	-2.741316832	0.000883969	0.012260497	PTPRG-AS1	3	62260865	62369330	-	4496	processed_transcript	PTPRG antisense RNA 1 [Source:HGNC Symbol;Acc:HGNC:44638]	-	4	32	0.028416488	0.198084804
ENSG00000231298	4.329279038	29.60614705	-2.741316832	0.000883969	0.012260497	MANCR	10	4650185	4678154	-	1920	lincRNA	mitotically associated long non coding RNA [Source:HGNC Symbol;Acc:HGNC:44678]	-	4	32	0.066541942	0.463848583
ENSG00000164483	1.087517574	16.65066476	-3.799477289	0.000884859	0.012260497	SAMD3	6	130144315	130365425	-	6903	protein_coding	sterile alpha motif domain containing 3 [Source:HGNC Symbol;Acc:HGNC:21574]	-	1	18	0.004626993	0.072570834
ENSG00000258602	17.29673631	0.918826821	4.051819756	0.000884859	0.012260497	LINC01629	14	76959638	76965802	+	581	lincRNA	long intergenic non-protein coding RNA 1629 [Source:HGNC Symbol;Acc:HGNC:52260]	-	16	1	0.879590553	0.047901747
ENSG00000110169	1.087517574	16.65066476	-3.799477289	0.000884859	0.012260497	HPX	11	6431049	6442617	-	3631	protein_coding	hemopexin [Source:HGNC Symbol;Acc:HGNC:5171]	-	1	18	0.008796511	0.13796653
ENSG00000057468	1.087517574	16.65066476	-3.799477289	0.000884859	0.012260497	MSH4	1	75796882	75913238	+	3266	protein_coding	mutS homolog 4 [Source:HGNC Symbol;Acc:HGNC:7327]	-	1	18	0.009779587	0.153385324
ENSG00000261513	1.087517574	16.65066476	-3.799477289	0.000884859	0.012260497	AC009097.4	16	71723180	71724230	+	777	antisense	novel transcript, antisense to PHLPP1	-	1	18	0.041106991	0.644731621
ENSG00000248445	1.087517574	16.65066476	-3.799477289	0.000884859	0.012260497	SEMA6A-AS1	5	116447547	116508276	+	2829	antisense	SEMA6A antisense RNA 1 [Source:HGNC Symbol;Acc:HGNC:51110]	-	1	18	0.011290255	0.177078992
ENSG00000274879	17.29673631	0.918826821	4.051819756	0.000884859	0.012260497	AC009804.1	12	114929757	114929935	-	179	processed_pseudogene	zinc finger protein 717 (ZNF717) pseudogene	-	16	1	2.854983863	0.155479972
ENSG00000104313	1.087517574	16.65066476	-3.799477289	0.000884859	0.012260497	EYA1	8	71197433	71592025	-	9418	protein_coding	EYA transcriptional coactivator and phosphatase 1 [Source:HGNC Symbol;Acc:HGNC:3519]	-	1	18	0.003391392	0.053191386
ENSG00000169814	213.9707257	582.0636755	-1.443293314	0.000886622	0.012277639	BTD	3	15601341	15647640	+	5840	protein_coding	biotinidase [Source:HGNC Symbol;Acc:HGNC:1122]	-	198	629	1.082901735	2.997542042
ENSG00000163535	521.9491903	1387.15245	-1.409955399	0.00089149	0.012337735	SGO2	2	200510008	200583782	+	6022	protein_coding	shugoshin 2 [Source:HGNC Symbol;Acc:HGNC:30812]	-	483	1499	2.561787403	6.927688734
ENSG00000246430	673.2368556	248.9234881	1.434906	0.000897317	0.01241103	LINC00968	8	56496246	56559823	-	2840	lincRNA	long intergenic non-protein coding RNA 968 [Source:HGNC Symbol;Acc:HGNC:48727]	-	623	269	7.006585287	2.636097229
ENSG00000144591	3623.346316	1377.898556	1.394762936	0.000898034	0.012413586	GMPPA	2	219498867	219506989	+	5332	protein_coding	GDP-mannose pyrophosphorylase A [Source:HGNC Symbol;Acc:HGNC:22923]	-	3353	1489	20.08538306	7.771986573
ENSG00000103194	3870.80971	1474.139053	1.392678623	0.000909872	0.01256979	USP10	16	84699978	84779922	+	5083	protein_coding	ubiquitin specific peptidase 10 [Source:HGNC Symbol;Acc:HGNC:12608]	-	3582	1593	22.50827321	8.722141956
ENSG00000048405	1427.513927	538.5703737	1.406066622	0.000913001	0.012605567	ZNF800	7	127346790	127431924	-	5793	protein_coding	zinc finger protein 800 [Source:HGNC Symbol;Acc:HGNC:27267]	zf-C2H2	1321	582	7.283430749	2.796062924
ENSG00000143507	596.5123968	220.2364156	1.436927019	0.000917006	0.012653385	DUSP10	1	221701424	221742176	-	2914	protein_coding	dual specificity phosphatase 10 [Source:HGNC Symbol;Acc:HGNC:3065]	-	552	238	6.05042994	2.273080908
ENSG00000132510	1515.044648	571.8843921	1.405346986	0.000918809	0.012670773	KDM6B	17	7839904	7854796	+	7258	protein_coding	lysine demethylase 6B [Source:HGNC Symbol;Acc:HGNC:29012]	-	1402	618	6.169752689	2.369730705
ENSG00000185008	92.94058584	28.68075616	1.69148296	0.000921866	0.012704978	ROBO2	3	75906695	77649964	+	16663	protein_coding	roundabout guidance receptor 2 [Source:HGNC Symbol;Acc:HGNC:10250]	-	86	31	0.164847347	0.051776893
ENSG00000124406	24.86112032	84.20415805	-1.755415224	0.000922377	0.012704978	ATP8A1	4	42408373	42657105	-	11199	protein_coding	ATPase phospholipid transporting 8A1 [Source:HGNC Symbol;Acc:HGNC:13531]	-	23	91	0.065597199	0.226146376
ENSG00000163482	410.6446933	1093.804012	-1.413150234	0.000925353	0.012738459	STK36	2	218672026	218702716	+	6458	protein_coding	serine/threonine kinase 36 [Source:HGNC Symbol;Acc:HGNC:17209]	-	380	1182	1.879413154	5.093859013
ENSG00000113578	585.706135	216.5348578	1.434996261	0.000927131	0.012755418	FGF1	5	142592178	142698070	-	5275	protein_coding	fibroblast growth factor 1 [Source:HGNC Symbol;Acc:HGNC:3665]	-	542	234	3.281810716	1.234584665
ENSG00000215417	47.55427739	11.0983016	2.085879781	0.000931128	0.012788817	MIR17HG	13	91347820	91354579	+	3492	processed_transcript	miR-17-92a-1 cluster host gene [Source:HGNC Symbol;Acc:HGNC:23564]	-	44	12	0.40245298	0.095638883
ENSG00000205670	47.55427739	11.0983016	2.085879781	0.000931128	0.012788817	SMIM11A	21	34375480	34407866	+	4200	protein_coding	small integral membrane protein 11A [Source:HGNC Symbol;Acc:HGNC:1293]	-	44	12	0.334610906	0.0795169
ENSG00000198039	57.27991558	171.1907745	-1.577639927	0.000931201	0.012788817	ZNF273	7	64870172	64930966	+	8652	protein_coding	zinc finger protein 273 [Source:HGNC Symbol;Acc:HGNC:13067]	zf-C2H2	53	185	0.195657304	0.595090068
ENSG00000227473	122.1174957	38.86005282	1.648449648	0.000933781	0.012816726	TSSK5P	8	144141214	144143664	-	907	unitary_pseudogene	testis specific serine kinase 5, pseudogene [Source:HGNC Symbol;Acc:HGNC:31931]	-	113	42	3.979310818	1.288752403
ENSG00000185022	3346.706015	1277.031112	1.389851119	0.000939821	0.012891529	MAFF	22	38200767	38216511	+	5615	protein_coding	MAF bZIP transcription factor F [Source:HGNC Symbol;Acc:HGNC:6780]	TF_bZIP	3097	1380	17.61684572	6.840011162
ENSG00000143862	2338.481793	889.2929556	1.394701949	0.000940335	0.012891529	ARL8A	1	202133404	202144743	-	1975	protein_coding	ADP ribosylation factor like GTPase 8A [Source:HGNC Symbol;Acc:HGNC:25192]	-	2164	961	34.99668131	13.54203002
ENSG00000224411	279.8889242	99.01039212	1.497903948	0.00094382	0.012931712	HSP90AA2P	11	27888838	27891033	-	2196	processed_pseudogene	heat shock protein 90 alpha family class A member 2, pseudogene [Source:HGNC Symbol;Acc:HGNC:5256]	-	259	107	3.767073852	1.356060065
ENSG00000182379	485.2079001	178.5938903	1.44121383	0.000945206	0.012943112	NXPH4	12	57216795	57226449	+	2150	protein_coding	neurexophilin 4 [Source:HGNC Symbol;Acc:HGNC:8078]	-	449	193	6.670288025	2.498310042
ENSG00000179532	438.7409742	160.0861008	1.453729863	0.000947184	0.01295522	DNHD1	11	6497260	6593758	+	19629	protein_coding	dynein heavy chain domain 1 [Source:HGNC Symbol;Acc:HGNC:26532]	-	406	173	0.660639542	0.245287498
ENSG00000147799	524.1104427	193.4001216	1.437630555	0.000947199	0.01295522	ARHGAP39	8	144529179	144605816	-	4888	protein_coding	Rho GTPase activating protein 39 [Source:HGNC Symbol;Acc:HGNC:29351]	-	485	209	3.169182489	1.189987977
ENSG00000154655	65.92492694	18.50144979	1.82558724	0.000951973	0.013012897	L3MBTL4	18	5954706	6415237	-	7959	protein_coding	L3MBTL4, histone methyl-lysine binding protein [Source:HGNC Symbol;Acc:HGNC:26677]	zf-C2HC	61	20	0.244798096	0.069935708
ENSG00000187479	721.8650337	269.2820555	1.42214555	0.000962612	0.013150634	C11orf96	11	43942505	43944338	+	1834	protein_coding	chromosome 11 open reading frame 96 [Source:HGNC Symbol;Acc:HGNC:38675]	-	668	291	11.63359223	4.415919444
ENSG00000245060	54.03803623	161.0114903	-1.573144636	0.000963829	0.013159566	LINC00847	5	180830957	180835726	+	2453	lincRNA	long intergenic non-protein coding RNA 847 [Source:HGNC Symbol;Acc:HGNC:45050]	-	50	174	0.651042233	1.97414562
ENSG00000125434	45.39302439	139.727532	-1.619682349	0.000966373	0.013186591	SLC25A35	17	8287763	8295343	-	3897	protein_coding	solute carrier family 25 member 35 [Source:HGNC Symbol;Acc:HGNC:31921]	-	42	151	0.344235448	1.078385466
ENSG00000165995	58.36054201	173.9669429	-1.573921533	0.000969067	0.013210999	CACNB2	10	18140677	18543557	+	8955	protein_coding	calcium voltage-gated channel auxiliary subunit beta 2 [Source:HGNC Symbol;Acc:HGNC:1402]	-	54	188	0.192603811	0.584278282
ENSG00000137804	109.1499804	306.2976324	-1.487681325	0.000969293	0.013210999	NUSAP1	15	41332694	41381050	+	2875	protein_coding	nucleolar and spindle associated protein 1 [Source:HGNC Symbol;Acc:HGNC:18538]	-	101	331	1.122070723	3.204185342
ENSG00000114805	44.31239789	10.17290583	2.108352145	0.000974164	0.01326191	PLCH1	3	155375580	155745067	-	7173	protein_coding	phospholipase C eta 1 [Source:HGNC Symbol;Acc:HGNC:29185]	-	41	11	0.182565929	0.042679502
ENSG00000153820	9.732362318	43.4870042	-2.146687376	0.000974164	0.01326191	SPHKAP	2	227979950	228181645	-	7009	protein_coding	SPHK1 interactor, AKAP domain containing [Source:HGNC Symbol;Acc:HGNC:30619]	-	9	47	0.041013153	0.186624769
ENSG00000080824	70992.82395	27324.89174	1.377452908	0.000975464	0.01327111	HSP90AA1	14	102080738	102139699	-	5248	protein_coding	heat shock protein 90 alpha family class A member 1 [Source:HGNC Symbol;Acc:HGNC:5253]	-	65696	29528	399.8359203	156.5913219
ENSG00000120889	11819.89585	4543.65567	1.379264744	0.000976522	0.01327111	TNFRSF10B	8	23020133	23069179	-	5158	protein_coding	TNF receptor superfamily member 10b [Source:HGNC Symbol;Acc:HGNC:11905]	-	10938	4910	67.73190451	26.49278646
ENSG00000170264	42.15114486	131.3990264	-1.637717549	0.000976544	0.01327111	FAM161A	2	61824854	61854143	-	5252	protein_coding	FAM161A, centrosomal protein [Source:HGNC Symbol;Acc:HGNC:25808]	-	39	142	0.237179198	0.75247333
ENSG00000182325	1424.272049	540.4211525	1.39783874	0.000977194	0.013272227	FBXL6	8	144355431	144359376	-	3375	protein_coding	F-box and leucine rich repeat protein 6 [Source:HGNC Symbol;Acc:HGNC:13603]	-	1318	584	12.47321302	4.815779066
ENSG00000162618	2257.43483	861.5312737	1.389565452	0.000980736	0.0133126	ADGRL4	1	78889764	79006718	-	3677	protein_coding	adhesion G protein-coupled receptor L4 [Source:HGNC Symbol;Acc:HGNC:20822]	-	2089	931	18.14602548	7.046663543
ENSG00000112877	31.34487945	102.7119505	-1.708723215	0.00098336	0.01334046	CEP72	5	612272	667168	+	3658	protein_coding	centrosomal protein 72 [Source:HGNC Symbol;Acc:HGNC:25547]	-	29	111	0.253215918	0.844513823
ENSG00000144867	4887.678941	1877.608829	1.380187227	0.000995761	0.013493763	SRPRB	3	133784033	133825772	+	4180	protein_coding	SRP receptor subunit beta [Source:HGNC Symbol;Acc:HGNC:24085]	-	4523	2029	34.56105667	13.50931256
ENSG00000177191	44.31239789	136.9513635	-1.625426099	0.000995816	0.013493763	B3GNT8	19	41425359	41428730	-	1874	protein_coding	UDP-GlcNAc:betaGal beta-1,3-N-acetylglucosaminyltransferase 8 [Source:HGNC Symbol;Acc:HGNC:24139]	-	41	148	0.698796911	2.197959134
ENSG00000125454	249.6313906	87.90571667	1.50430485	0.0009999	0.013541254	SLC25A19	17	75272981	75289510	-	3316	protein_coding	solute carrier family 25 member 19 [Source:HGNC Symbol;Acc:HGNC:14409]	-	231	95	2.225021256	0.797327178
ENSG00000188042	5795.404928	2229.256798	1.378291298	0.001004062	0.013589743	ARL4C	2	234493041	234497053	-	4013	protein_coding	ADP ribosylation factor like GTPase 4C [Source:HGNC Symbol;Acc:HGNC:698]	-	5363	2409	42.68500567	16.70687122
ENSG00000057252	2275.805475	5915.082751	-1.377978301	0.001008134	0.013622564	SOAT1	1	179293714	179358680	+	7005	protein_coding	sterol O-acyltransferase 1 [Source:HGNC Symbol;Acc:HGNC:11177]	-	2106	6392	9.602557876	25.39546161
ENSG00000104205	1099.00357	416.4189724	1.399789733	0.001008196	0.013622564	SGK3	8	66667596	66862022	+	6474	protein_coding	serum/glucocorticoid regulated kinase family member 3 [Source:HGNC Symbol;Acc:HGNC:10812]	-	1017	450	5.017472075	1.934493627
ENSG00000117461	95.10183847	266.5058872	-1.485543326	0.001008236	0.013622564	PIK3R3	1	46040140	46133036	-	7410	protein_coding	phosphoinositide-3-kinase regulatory subunit 3 [Source:HGNC Symbol;Acc:HGNC:8981]	-	88	288	0.379316007	1.081687384
ENSG00000138182	588.9480136	1546.319426	-1.392459547	0.001009373	0.01363004	KIF20B	10	89701610	89774939	+	6851	protein_coding	kinesin family member 20B [Source:HGNC Symbol;Acc:HGNC:7212]	-	545	1671	2.540851251	6.788127125
ENSG00000166173	6455.667521	2485.58966	1.376928515	0.0010113	0.013648163	LARP6	15	70829130	70854159	-	5554	protein_coding	La ribonucleoprotein domain family member 6 [Source:HGNC Symbol;Acc:HGNC:24012]	-	5974	2686	34.35548224	13.45945942
ENSG00000205571	381.4677863	139.727532	1.448039827	0.001013776	0.013673685	SMN2	5	70049612	70078522	+	3011	protein_coding	survival of motor neuron 2, centromeric [Source:HGNC Symbol;Acc:HGNC:11118]	-	353	151	3.744558813	1.395705135
ENSG00000141542	101.5855963	285.0136757	-1.487324375	0.001015354	0.013687065	RAB40B	17	82654973	82698728	-	6194	protein_coding	RAB40B, member RAS oncogene family [Source:HGNC Symbol;Acc:HGNC:18284]	-	94	308	0.4847227	1.3839073
ENSG00000167972	246.3895119	86.98032703	1.500700325	0.001018436	0.013720697	ABCA3	16	2275881	2340746	-	7804	protein_coding	ATP binding cassette subfamily A member 3 [Source:HGNC Symbol;Acc:HGNC:33]	-	228	94	0.933156085	0.335226295
ENSG00000205978	699.1718839	1832.264748	-1.389768736	0.001019146	0.013722345	NYNRIN	14	24398786	24419288	+	7955	protein_coding	NYN domain and retroviral integrase containing [Source:HGNC Symbol;Acc:HGNC:20165]	-	647	1980	2.597770633	6.927116488
ENSG00000100629	103.7468489	289.6406228	-1.48020979	0.001022913	0.013765128	CEP128	14	80476983	80959517	-	9400	protein_coding	centrosomal protein 128 [Source:HGNC Symbol;Acc:HGNC:20359]	-	96	313	0.326197092	0.926710254
ENSG00000188917	154.5362834	421.9713088	-1.448546592	0.00102695	0.013811498	TRMT2B	X	101009346	101052116	-	4055	protein_coding	tRNA methyltransferase 2 homolog B [Source:HGNC Symbol;Acc:HGNC:25748]	-	143	456	1.126372101	3.129691056
ENSG00000177406	35.66738565	112.8912358	-1.659166764	0.001034518	0.013905273	AC021054.1	12	630891	663706	+	3530	antisense	uncharacterized LOC100049716 [Source:NCBI gene;Acc:100049716]	-	33	122	0.298590469	0.961861651
ENSG00000142867	1672.816069	639.4378183	1.38720925	0.001041805	0.013995171	BCL10	1	85265776	85276904	-	4618	protein_coding	B cell CLL/lymphoma 10 [Source:HGNC Symbol;Acc:HGNC:989]	-	1548	691	10.70665316	4.164391999
ENSG00000167191	834.2501562	2177.434992	-1.383960569	0.00104348	0.014009622	GPRC5B	16	19856691	19886167	-	6667	protein_coding	G protein-coupled receptor class C group 5 member B [Source:HGNC Symbol;Acc:HGNC:13308]	-	772	2353	3.698482358	9.822430321
ENSG00000075618	2813.957311	7286.509831	-1.372592981	0.001045547	0.014029303	FSCN1	7	5592823	5606655	+	3692	protein_coding	fascin actin-bundling protein 1 [Source:HGNC Symbol;Acc:HGNC:11148]	-	2604	7874	22.52765537	59.35553211
ENSG00000204634	320.9527196	849.5012116	-1.403947691	0.001048793	0.014064777	TBC1D8	2	101007617	101252866	-	6030	protein_coding	TBC1 domain family member 8 [Source:HGNC Symbol;Acc:HGNC:17791]	-	297	918	1.573170679	4.236945266
ENSG00000129422	72.40868527	208.2063528	-1.522339029	0.001053766	0.014123371	MTUS1	8	17643795	17800917	-	12010	protein_coding	microtubule associated scaffold protein 1 [Source:HGNC Symbol;Acc:HGNC:29789]	-	67	225	0.178183917	0.52139516
ENSG00000174640	84.29557521	239.6695937	-1.506289453	0.001057741	0.014168515	SLCO2A1	3	133928145	134052184	-	9834	protein_coding	solute carrier organic anion transporter family member 2A1 [Source:HGNC Symbol;Acc:HGNC:10955]	-	78	259	0.253338448	0.732988304
ENSG00000171763	751.0419405	283.1628968	1.406820965	0.001063018	0.014224012	SPATA5L1	15	45402331	45421419	+	3406	protein_coding	spermatogenesis associated 5 like 1 [Source:HGNC Symbol;Acc:HGNC:28762]	-	695	306	6.51743738	2.500369931
ENSG00000023318	5846.194358	2259.794648	1.371251652	0.001063102	0.014224012	ERP44	9	99979179	100099040	-	4854	protein_coding	endoplasmic reticulum protein 44 [Source:HGNC Symbol;Acc:HGNC:18311]	-	5410	2442	35.59870497	14.00146155
ENSG00000065883	3330.496622	1284.434227	1.37450837	0.001065436	0.014247087	CDK13	7	39949646	40099580	+	25093	protein_coding	cyclin dependent kinase 13 [Source:HGNC Symbol;Acc:HGNC:1733]	-	3082	1388	3.922985961	1.539445662
ENSG00000134824	2627.008982	6790.501116	-1.370059983	0.001069895	0.014290298	FADS2	11	61792980	61867354	+	11026	protein_coding	fatty acid desaturase 2 [Source:HGNC Symbol;Acc:HGNC:3575]	-	2431	7338	7.042124144	18.52197117
ENSG00000153561	1230.839963	469.1661685	1.391208061	0.001070352	0.014290298	RMND5A	2	86720173	86778041	+	6804	protein_coding	required for meiotic nuclear division 5 homolog A [Source:HGNC Symbol;Acc:HGNC:25850]	-	1139	507	5.346826912	2.073820384
ENSG00000112742	423.6122076	1113.237189	-1.393713135	0.001070503	0.014290298	TTK	6	80003887	80042527	+	4579	protein_coding	TTK protein kinase [Source:HGNC Symbol;Acc:HGNC:12401]	-	392	1203	2.73433757	7.311769103
ENSG00000120784	100.50497	280.3867286	-1.479133255	0.001074465	0.014334992	ZFP30	19	37613749	37692337	-	7705	protein_coding	ZFP30 zinc finger protein [Source:HGNC Symbol;Acc:HGNC:29555]	zf-C2H2	93	303	0.385520087	1.094453892
ENSG00000145040	49.71553036	12.02369665	2.035601081	0.001082741	0.014437072	UCN2	3	48561727	48563773	-	1481	protein_coding	urocortin 2 [Source:HGNC Symbol;Acc:HGNC:18414]	-	46	13	0.992063518	0.244295675
ENSG00000169220	2.168099858	19.42684198	-3.096924272	0.001084588	0.014437072	RGS14	5	177357837	177372601	+	3797	protein_coding	regulator of G protein signaling 14 [Source:HGNC Symbol;Acc:HGNC:9996]	-	2	21	0.016823878	0.153923944
ENSG00000179841	2.168099858	19.42684198	-3.096924272	0.001084588	0.014437072	AKAP5	14	64465499	64474503	+	7512	protein_coding	A-kinase anchoring protein 5 [Source:HGNC Symbol;Acc:HGNC:375]	-	2	21	0.008503763	0.077802079
ENSG00000259570	2.168099858	19.42684198	-3.096924272	0.001084588	0.014437072	AC243562.1	15	84394512	84395514	+	389	unprocessed_pseudogene	golgin subfamily A member 2-like (AGSK1) pseudogene	-	2	21	0.164216617	1.50244014
ENSG00000173588	163.1812933	442.3298758	-1.438031973	0.001089959	0.014500298	CEP83	12	94306449	94459988	-	6925	protein_coding	centrosomal protein 83 [Source:HGNC Symbol;Acc:HGNC:17966]	-	151	478	0.696456307	1.921036442
ENSG00000249087	23.78049386	80.50259935	-1.754465294	0.001092181	0.014517946	ZNF436-AS1	1	23368997	23371839	+	2655	antisense	ZNF436 antisense RNA 1 [Source:HGNC Symbol;Acc:HGNC:25122]	-	22	87	0.264663994	0.911973485
ENSG00000140743	2990.099377	1154.879712	1.37234423	0.001092528	0.014517946	CDR2	16	22345936	22437165	-	3948	protein_coding	cerebellar degeneration related protein 2 [Source:HGNC Symbol;Acc:HGNC:1799]	-	2767	1248	22.38559908	8.797614462
ENSG00000134440	12756.79875	4951.752393	1.365230458	0.001093824	0.014525794	NARS	18	57600656	57622213	-	4089	protein_coding	asparaginyl-tRNA synthetase [Source:HGNC Symbol;Acc:HGNC:7643]	-	11805	5351	92.21160623	36.42045147
ENSG00000162924	141.5687684	47.1885648	1.58219762	0.001095124	0.014525794	REL	2	60881521	60931610	+	13170	protein_coding	REL proto-oncogene, NF-kB subunit [Source:HGNC Symbol;Acc:HGNC:9954]	RHD	131	51	0.317703666	0.107773475
ENSG00000134107	2984.696246	1153.028933	1.37204863	0.001095294	0.014525794	BHLHE40	3	4979116	4985323	+	3837	protein_coding	basic helix-loop-helix family member e40 [Source:HGNC Symbol;Acc:HGNC:1046]	bHLH	2762	1246	22.9915675	9.037612736
ENSG00000171097	36.7480122	114.7420149	-1.639679138	0.001095757	0.014525794	KYAT1	9	128832942	128882494	-	3624	protein_coding	kynurenine aminotransferase 1 [Source:HGNC Symbol;Acc:HGNC:1564]	-	34	124	0.299659075	0.952271925
ENSG00000122970	193.4388276	520.0625857	-1.426291947	0.001096228	0.014525794	IFT81	12	110124335	110218797	+	7005	protein_coding	intraflagellar transport 81 [Source:HGNC Symbol;Acc:HGNC:14313]	-	179	562	0.816171823	2.23283001
ENSG00000087085	35.66738565	7.396712214	2.249077866	0.001111067	0.014705736	ACHE	7	100889994	100896974	-	3783	protein_coding	acetylcholinesterase (Cartwright blood group) [Source:HGNC Symbol;Acc:HGNC:108]	-	33	8	0.278621294	0.058854697
ENSG00000236138	35.66738565	7.396712214	2.249077866	0.001111067	0.014705736	DUX4L26	3	75668931	75670185	+	1255	processed_pseudogene	double homeobox 4 like 26 [Source:HGNC Symbol;Acc:HGNC:50807]	-	33	8	0.839860044	0.177408223
ENSG00000130224	653.7855844	246.1473198	1.408788709	0.001112151	0.014711755	LRCH2	X	115110616	115234072	-	4929	protein_coding	leucine rich repeats and calponin homology domain containing 2 [Source:HGNC Symbol;Acc:HGNC:29292]	-	605	266	3.920426018	1.501932113
ENSG00000131584	984.4571949	2548.516139	-1.372158458	0.001113877	0.014726253	ACAP3	1	1292376	1309609	-	8809	protein_coding	ArfGAP with coiled-coil, ankyrin repeat and PH domains 3 [Source:HGNC Symbol;Acc:HGNC:16754]	-	911	2754	3.303151348	8.700912687
ENSG00000152926	140.4881422	382.1795643	-1.443086168	0.001114626	0.014727815	ZNF117	7	64971776	65006684	-	10691	protein_coding	zinc finger protein 117 [Source:HGNC Symbol;Acc:HGNC:12897]	zf-C2H2	130	413	0.388384357	1.075125609
ENSG00000152229	550.045471	206.3555739	1.41381285	0.001116697	0.014746845	PSTPIP2	18	45983536	46072272	-	4120	protein_coding	proline-serine-threonine phosphatase interacting protein 2 [Source:HGNC Symbol;Acc:HGNC:9581]	-	509	223	3.946001741	1.506382049
ENSG00000143179	2924.18118	1131.744977	1.369375129	0.001120959	0.014794756	UCK2	1	165827531	165911618	+	7067	protein_coding	uridine-cytidine kinase 2 [Source:HGNC Symbol;Acc:HGNC:12562]	-	2706	1223	12.23008308	4.816358996
ENSG00000088205	4484.605377	1740.651199	1.365283356	0.001128832	0.014887217	DDX18	2	117814650	117832379	+	7851	protein_coding	DEAD-box helicase 18 [Source:HGNC Symbol;Acc:HGNC:2741]	-	4150	1881	16.88339672	6.667934159
ENSG00000184207	273.405167	723.6482536	-1.403887108	0.001129239	0.014887217	PGP	16	2211997	2214807	-	2727	protein_coding	phosphoglycolate phosphatase [Source:HGNC Symbol;Acc:HGNC:8909]	-	253	782	2.963275903	7.980849107
ENSG00000061918	52.95740977	155.4591534	-1.551637003	0.001138571	0.015001782	GUCY1B1	4	155758992	155807591	+	3724	protein_coding	guanylate cyclase 1 soluble subunit beta 1 [Source:HGNC Symbol;Acc:HGNC:4687]	-	49	168	0.420264894	1.255529999
ENSG00000020426	918.5389981	350.7163243	1.388683234	0.00114401	0.015064951	MNAT1	14	60734742	60969953	+	3865	protein_coding	MNAT1, CDK activating kinase assembly factor [Source:HGNC Symbol;Acc:HGNC:7181]	-	850	379	7.024349851	2.729085842
ENSG00000139874	1584.204723	610.7507469	1.374901376	0.001147051	0.015096484	SSTR1	14	38207999	38213067	+	4295	protein_coding	somatostatin receptor 1 [Source:HGNC Symbol;Acc:HGNC:11330]	-	1466	660	10.9020334	4.276694735
ENSG00000173599	126.4400008	345.1639878	-1.44803147	0.001151539	0.015137247	PC	11	66848233	66958376	-	5927	protein_coding	pyruvate carboxylase [Source:HGNC Symbol;Acc:HGNC:8636]	-	117	373	0.630503702	1.751464702
ENSG00000109320	3791.923999	1473.213664	1.363880054	0.001151975	0.015137247	NFKB1	4	102501329	102617302	+	6257	protein_coding	nuclear factor kappa B subunit 1 [Source:HGNC Symbol;Acc:HGNC:7794]	RHD	3509	1592	17.9124058	7.081159765
ENSG00000170214	5.409887377	31.45692862	-2.514604559	0.00115274	0.015137247	ADRA1B	5	159865080	159972544	+	2687	protein_coding	adrenoceptor alpha 1B [Source:HGNC Symbol;Acc:HGNC:278]	-	5	34	0.059434559	0.352158954
ENSG00000157005	5.409887377	31.45692862	-2.514604559	0.00115274	0.015137247	SST	3	187668906	187670399	-	618	protein_coding	somatostatin [Source:HGNC Symbol;Acc:HGNC:11329]	-	5	34	0.258415307	1.531150662
ENSG00000180304	1025.52099	2643.831246	-1.366178671	0.001165069	0.015290542	OAZ2	15	64687573	64703281	-	7671	protein_coding	ornithine decarboxylase antizyme 2 [Source:HGNC Symbol;Acc:HGNC:8096]	-	949	2857	3.951399457	10.36539227
ENSG00000183250	44.31239789	135.1005845	-1.605815259	0.001168291	0.015324222	LINC01547	21	44932814	44939913	-	2656	lincRNA	long intergenic non-protein coding RNA 1547 [Source:HGNC Symbol;Acc:HGNC:15707]	-	41	146	0.493051736	1.529862043
[truncated: 809 more rows]
