# Supplementary material for: The Usher syndrome 1C protein harmonin regulates canonical Wnt signaling
Source: Front Cell Dev Biol. 2023 Feb 8;11:1130058. doi: 10.3389/fcell.2023.1130058 (PMC9944737; doi:10.3389/fcell.2023.1130058)
Supplement: Supplementary file 5 [file Table6.XLSX]

## Sheet: Tabelle1
ID	Term	Ontology Source	Term PValue	Term PValue Corrected with Bonferroni step down	Group PValue	Group PValue Corrected with Bonferroni step down	GOLevels	GOGroups	% Associated Genes	Nr. Genes	Associated Genes Found
GO:0042908	xenobiotic transport	GO_BiologicalProcess-EBI-UniProt-GOA-ACAP-ARAP_27.09.2022_00h00	0.000158461	0.00269384	0.000158461	0.000316922	[4]	Group0	6.12245	3	[ABCB1, ABCC4, CLDN1]
GO:0045839	negative regulation of mitotic nuclear division	GO_BiologicalProcess-EBI-UniProt-GOA-ACAP-ARAP_27.09.2022_00h00	0.000289545	0.00289545	0.00045634	0.00045634	[4, 5, 6, 7, 8, 9]	Group1	5	3	[BIRC5, BMP4, CDT1]
GO:0051784	negative regulation of nuclear division	GO_BiologicalProcess-EBI-UniProt-GOA-ACAP-ARAP_27.09.2022_00h00	0.00045634	0.0022817	0.00045634	0.00045634	[5, 6, 7, 8]	Group1	4.28571	3	[BIRC5, BMP4, CDT1]
GO:0044786	cell cycle DNA replication	GO_BiologicalProcess-EBI-UniProt-GOA-ACAP-ARAP_27.09.2022_00h00	0.000139877	0.00265767	7.76436e-05	0.000232931	[3, 4, 7, 8, 9]	Group2	6.38298	3	[CDT1, GINS3, MCM2]
GO:0006270	DNA replication initiation	GO_BiologicalProcess-EBI-UniProt-GOA-ACAP-ARAP_27.09.2022_00h00	9.27821e-05	0.00213399	7.76436e-05	0.000232931	[5, 6, 7, 8, 9]	Group2	7.31707	3	[CDT1, GINS3, MCM2]
GO:0033260	nuclear DNA replication	GO_BiologicalProcess-EBI-UniProt-GOA-ACAP-ARAP_27.09.2022_00h00	9.27821e-05	0.00213399	7.76436e-05	0.000232931	[4, 5, 8, 9, 10]	Group2	7.31707	3	[CDT1, GINS3, MCM2]
GO:0090329	regulation of DNA-templated DNA replication	GO_BiologicalProcess-EBI-UniProt-GOA-ACAP-ARAP_27.09.2022_00h00	9.33184e-06	0.000438597	7.76436e-05	0.000232931	[6, 7, 8, 9]	Group2	6.45161	4	[CDT1, GINS2, GINS3, MCM2]
GO:0006268	DNA unwinding involved in DNA replication	GO_BiologicalProcess-EBI-UniProt-GOA-ACAP-ARAP_27.09.2022_00h00	1.5833e-05	0.000680818	7.76436e-05	0.000232931	[7, 8, 9]	Group2	13.0435	3	[GINS2, GINS3, MCM2]
GO:0070542	response to fatty acid	GO_BiologicalProcess-EBI-UniProt-GOA-ACAP-ARAP_27.09.2022_00h00	3.86354e-07	2.27949e-05	2.15455e-09	1.29273e-08	[4, 5]	Group3	7.14286	5	[CLDN1, EDN1, HES1, PTGS2, SOX9]
GO:0140353	lipid export from cell	GO_BiologicalProcess-EBI-UniProt-GOA-ACAP-ARAP_27.09.2022_00h00	5.76733e-06	0.000282599	2.15455e-09	1.29273e-08	[3, 5, 6]	Group3	7.27273	4	[ABCC4, BMP6, EDN1, PTGS2]
GO:0048661	positive regulation of smooth muscle cell proliferation	GO_BiologicalProcess-EBI-UniProt-GOA-ACAP-ARAP_27.09.2022_00h00	3.42312e-05	0.00112963	2.15455e-09	1.29273e-08	[4, 5, 6]	Group3	4.65116	4	[BMP4, DNMT1, EDN1, PTGS2]
GO:0032310	prostaglandin secretion	GO_BiologicalProcess-EBI-UniProt-GOA-ACAP-ARAP_27.09.2022_00h00	1.37883e-05	0.000606686	2.15455e-09	1.29273e-08	[4, 5, 6, 7, 9, 10]	Group3	13.6364	3	[ABCC4, EDN1, PTGS2]
GO:0015732	prostaglandin transport	GO_BiologicalProcess-EBI-UniProt-GOA-ACAP-ARAP_27.09.2022_00h00	4.80565e-05	0.00134558	2.15455e-09	1.29273e-08	[5, 6, 8, 9]	Group3	9.09091	3	[ABCC4, EDN1, PTGS2]
GO:0032309	icosanoid secretion	GO_BiologicalProcess-EBI-UniProt-GOA-ACAP-ARAP_27.09.2022_00h00	0.000200287	0.00300431	2.15455e-09	1.29273e-08	[5, 8, 9]	Group3	5.66038	3	[ABCC4, EDN1, PTGS2]
GO:0071715	icosanoid transport	GO_BiologicalProcess-EBI-UniProt-GOA-ACAP-ARAP_27.09.2022_00h00	0.00045634	0.0022817	2.15455e-09	1.29273e-08	[7, 8]	Group3	4.28571	3	[ABCC4, EDN1, PTGS2]
GO:0048864	stem cell development	GO_BiologicalProcess-EBI-UniProt-GOA-ACAP-ARAP_27.09.2022_00h00	1.97213e-06	0.000108467	2.56707e-07	1.02683e-06	[4, 5]	Group4	5.15464	5	[BMP4, EDN1, HES1, JAG1, SOX9]
GO:0070542	response to fatty acid	GO_BiologicalProcess-EBI-UniProt-GOA-ACAP-ARAP_27.09.2022_00h00	3.86354e-07	2.27949e-05	2.56707e-07	1.02683e-06	[4, 5]	Group4	7.14286	5	[CLDN1, EDN1, HES1, PTGS2, SOX9]
GO:0090102	cochlea development	GO_BiologicalProcess-EBI-UniProt-GOA-ACAP-ARAP_27.09.2022_00h00	0.000235945	0.00306729	2.56707e-07	1.02683e-06	[3, 4, 7]	Group4	5.35714	3	[HES1, MCM2, SOX9]
GO:0014033	neural crest cell differentiation	GO_BiologicalProcess-EBI-UniProt-GOA-ACAP-ARAP_27.09.2022_00h00	2.65384e-06	0.000138	2.56707e-07	1.02683e-06	[5, 6]	Group4	4.85437	5	[BMP4, EDN1, HES1, JAG1, SOX9]
GO:0030857	negative regulation of epithelial cell differentiation	GO_BiologicalProcess-EBI-UniProt-GOA-ACAP-ARAP_27.09.2022_00h00	0.000200287	0.00300431	2.56707e-07	1.02683e-06	[4, 5, 6, 7]	Group4	5.66038	3	[HES1, JAG1, SOX9]
GO:0060037	pharyngeal system development	GO_BiologicalProcess-EBI-UniProt-GOA-ACAP-ARAP_27.09.2022_00h00	3.971e-05	0.0011913	2.56707e-07	1.02683e-06	[4, 5, 6, 7]	Group4	9.67742	3	[BMP4, EDN1, HES1]
GO:0071398	cellular response to fatty acid	GO_BiologicalProcess-EBI-UniProt-GOA-ACAP-ARAP_27.09.2022_00h00	6.80319e-05	0.00176883	2.56707e-07	1.02683e-06	[5, 6]	Group4	8.10811	3	[CLDN1, EDN1, HES1]
GO:0061323	cell proliferation involved in heart morphogenesis	GO_BiologicalProcess-EBI-UniProt-GOA-ACAP-ARAP_27.09.2022_00h00	1.80679e-05	0.000758852	2.56707e-07	1.02683e-06	[3, 5, 6, 7, 8]	Group4	12.5	3	[BMP4, HES1, SOX9]
GO:0014032	neural crest cell development	GO_BiologicalProcess-EBI-UniProt-GOA-ACAP-ARAP_27.09.2022_00h00	1.35972e-06	7.7504e-05	2.56707e-07	1.02683e-06	[5, 6, 7]	Group4	5.55556	5	[BMP4, EDN1, HES1, JAG1, SOX9]
GO:0072210	metanephric nephron development	GO_BiologicalProcess-EBI-UniProt-GOA-ACAP-ARAP_27.09.2022_00h00	0.000158461	0.00269384	2.56707e-07	1.02683e-06	[4, 6, 7, 8]	Group4	6.12245	3	[BMP4, HES1, SOX9]
GO:0003338	metanephros morphogenesis	GO_BiologicalProcess-EBI-UniProt-GOA-ACAP-ARAP_27.09.2022_00h00	5.7477e-05	0.00155188	2.56707e-07	1.02683e-06	[5, 6, 7, 8]	Group4	8.57143	3	[BMP4, HES1, SOX9]
GO:0072273	metanephric nephron morphogenesis	GO_BiologicalProcess-EBI-UniProt-GOA-ACAP-ARAP_27.09.2022_00h00	2.90706e-05	0.00101747	2.56707e-07	1.02683e-06	[4, 5, 6, 7, 8, 9]	Group4	10.7143	3	[BMP4, HES1, SOX9]
GO:2000136	regulation of cell proliferation involved in heart morphogenesis	GO_BiologicalProcess-EBI-UniProt-GOA-ACAP-ARAP_27.09.2022_00h00	1.37883e-05	0.000606686	2.56707e-07	1.02683e-06	[4, 5, 6, 7, 8, 9]	Group4	13.6364	3	[BMP4, HES1, SOX9]
GO:0032310	prostaglandin secretion	GO_BiologicalProcess-EBI-UniProt-GOA-ACAP-ARAP_27.09.2022_00h00	1.37883e-05	0.000606686	2.56707e-07	1.02683e-06	[4, 5, 6, 7, 9, 10]	Group4	13.6364	3	[ABCC4, EDN1, PTGS2]
GO:0015732	prostaglandin transport	GO_BiologicalProcess-EBI-UniProt-GOA-ACAP-ARAP_27.09.2022_00h00	4.80565e-05	0.00134558	2.56707e-07	1.02683e-06	[5, 6, 8, 9]	Group4	9.09091	3	[ABCC4, EDN1, PTGS2]
GO:0032309	icosanoid secretion	GO_BiologicalProcess-EBI-UniProt-GOA-ACAP-ARAP_27.09.2022_00h00	0.000200287	0.00300431	2.56707e-07	1.02683e-06	[5, 8, 9]	Group4	5.66038	3	[ABCC4, EDN1, PTGS2]
GO:0061626	pharyngeal arch artery morphogenesis	GO_BiologicalProcess-EBI-UniProt-GOA-ACAP-ARAP_27.09.2022_00h00	1.99933e-06	0.000107964	2.56707e-07	1.02683e-06	[5, 6, 7, 8, 9, 10]	Group4	25	3	[BMP4, EDN1, HES1]
GO:0071715	icosanoid transport	GO_BiologicalProcess-EBI-UniProt-GOA-ACAP-ARAP_27.09.2022_00h00	0.00045634	0.0022817	2.56707e-07	1.02683e-06	[7, 8]	Group4	4.28571	3	[ABCC4, EDN1, PTGS2]
GO:0060675	ureteric bud morphogenesis	GO_BiologicalProcess-EBI-UniProt-GOA-ACAP-ARAP_27.09.2022_00h00	0.000537204	0.00107441	2.56707e-07	1.02683e-06	[6, 7, 8, 9, 10, 11, 12]	Group4	4.05405	3	[BMP4, HES1, SOX9]
GO:0048864	stem cell development	GO_BiologicalProcess-EBI-UniProt-GOA-ACAP-ARAP_27.09.2022_00h00	1.97213e-06	0.000108467	5.0451e-09	2.52255e-08	[4, 5]	Group5	5.15464	5	[BMP4, EDN1, HES1, JAG1, SOX9]
GO:0110110	positive regulation of animal organ morphogenesis	GO_BiologicalProcess-EBI-UniProt-GOA-ACAP-ARAP_27.09.2022_00h00	1.4257e-06	7.98391e-05	5.0451e-09	2.52255e-08	[3, 4, 5, 6]	Group5	10.2564	4	[BMP4, DKK1, EDN1, SOX9]
GO:0140353	lipid export from cell	GO_BiologicalProcess-EBI-UniProt-GOA-ACAP-ARAP_27.09.2022_00h00	5.76733e-06	0.000282599	5.0451e-09	2.52255e-08	[3, 5, 6]	Group5	7.27273	4	[ABCC4, BMP6, EDN1, PTGS2]
GO:0048661	positive regulation of smooth muscle cell proliferation	GO_BiologicalProcess-EBI-UniProt-GOA-ACAP-ARAP_27.09.2022_00h00	3.42312e-05	0.00112963	5.0451e-09	2.52255e-08	[4, 5, 6]	Group5	4.65116	4	[BMP4, DNMT1, EDN1, PTGS2]
GO:0051145	smooth muscle cell differentiation	GO_BiologicalProcess-EBI-UniProt-GOA-ACAP-ARAP_27.09.2022_00h00	1.0596e-05	0.000487417	5.0451e-09	2.52255e-08	[5]	Group5	6.25	4	[BMP4, DNMT1, HES1, SOX9]
GO:1990874	vascular associated smooth muscle cell proliferation	GO_BiologicalProcess-EBI-UniProt-GOA-ACAP-ARAP_27.09.2022_00h00	0.000383752	0.00268626	5.0451e-09	2.52255e-08	[5]	Group5	4.54545	3	[BMP4, DNMT1, EDN1]
GO:0003151	outflow tract morphogenesis	GO_BiologicalProcess-EBI-UniProt-GOA-ACAP-ARAP_27.09.2022_00h00	3.11992e-05	0.00106077	5.0451e-09	2.52255e-08	[3, 4, 5, 6, 7, 8]	Group5	4.7619	4	[BMP4, EDN1, HES1, JAG1]
GO:0014033	neural crest cell differentiation	GO_BiologicalProcess-EBI-UniProt-GOA-ACAP-ARAP_27.09.2022_00h00	2.65384e-06	0.000138	5.0451e-09	2.52255e-08	[5, 6]	Group5	4.85437	5	[BMP4, EDN1, HES1, JAG1, SOX9]
GO:0060037	pharyngeal system development	GO_BiologicalProcess-EBI-UniProt-GOA-ACAP-ARAP_27.09.2022_00h00	3.971e-05	0.0011913	5.0451e-09	2.52255e-08	[4, 5, 6, 7]	Group5	9.67742	3	[BMP4, EDN1, HES1]
GO:1904705	regulation of vascular associated smooth muscle cell proliferation	GO_BiologicalProcess-EBI-UniProt-GOA-ACAP-ARAP_27.09.2022_00h00	0.000350442	0.00315397	5.0451e-09	2.52255e-08	[5, 6]	Group5	4.6875	3	[BMP4, DNMT1, EDN1]
GO:0014032	neural crest cell development	GO_BiologicalProcess-EBI-UniProt-GOA-ACAP-ARAP_27.09.2022_00h00	1.35972e-06	7.7504e-05	5.0451e-09	2.52255e-08	[5, 6, 7]	Group5	5.55556	5	[BMP4, EDN1, HES1, JAG1, SOX9]
GO:0034390	smooth muscle cell apoptotic process	GO_BiologicalProcess-EBI-UniProt-GOA-ACAP-ARAP_27.09.2022_00h00	1.80679e-05	0.000758852	5.0451e-09	2.52255e-08	[6]	Group5	12.5	3	[CDKN2A, DNMT1, EDN1]
GO:0010660	regulation of muscle cell apoptotic process	GO_BiologicalProcess-EBI-UniProt-GOA-ACAP-ARAP_27.09.2022_00h00	0.000495714	0.00148714	5.0451e-09	2.52255e-08	[6, 7]	Group5	4.16667	3	[CDKN2A, DNMT1, EDN1]
GO:0061307	cardiac neural crest cell differentiation involved in heart development	GO_BiologicalProcess-EBI-UniProt-GOA-ACAP-ARAP_27.09.2022_00h00	5.47904e-08	3.34222e-06	5.0451e-09	2.52255e-08	[5, 6, 7, 8]	Group5	22.2222	4	[BMP4, EDN1, HES1, JAG1]
GO:0032310	prostaglandin secretion	GO_BiologicalProcess-EBI-UniProt-GOA-ACAP-ARAP_27.09.2022_00h00	1.37883e-05	0.000606686	5.0451e-09	2.52255e-08	[4, 5, 6, 7, 9, 10]	Group5	13.6364	3	[ABCC4, EDN1, PTGS2]
GO:0015732	prostaglandin transport	GO_BiologicalProcess-EBI-UniProt-GOA-ACAP-ARAP_27.09.2022_00h00	4.80565e-05	0.00134558	5.0451e-09	2.52255e-08	[5, 6, 8, 9]	Group5	9.09091	3	[ABCC4, EDN1, PTGS2]
GO:0048844	artery morphogenesis	GO_BiologicalProcess-EBI-UniProt-GOA-ACAP-ARAP_27.09.2022_00h00	2.1003e-05	0.000840121	5.0451e-09	2.52255e-08	[5, 6, 7, 8, 9]	Group5	5.26316	4	[BMP4, EDN1, HES1, JAG1]
GO:0061309	cardiac neural crest cell development involved in outflow tract morphogenesis	GO_BiologicalProcess-EBI-UniProt-GOA-ACAP-ARAP_27.09.2022_00h00	2.45544e-08	1.52238e-06	5.0451e-09	2.52255e-08	[4, 5, 6, 7, 8, 9, 10]	Group5	26.6667	4	[BMP4, EDN1, HES1, JAG1]
GO:0032309	icosanoid secretion	GO_BiologicalProcess-EBI-UniProt-GOA-ACAP-ARAP_27.09.2022_00h00	0.000200287	0.00300431	5.0451e-09	2.52255e-08	[5, 8, 9]	Group5	5.66038	3	[ABCC4, EDN1, PTGS2]
GO:0034391	regulation of smooth muscle cell apoptotic process	GO_BiologicalProcess-EBI-UniProt-GOA-ACAP-ARAP_27.09.2022_00h00	1.80679e-05	0.000758852	5.0451e-09	2.52255e-08	[7, 8]	Group5	12.5	3	[CDKN2A, DNMT1, EDN1]
GO:0061308	cardiac neural crest cell development involved in heart development	GO_BiologicalProcess-EBI-UniProt-GOA-ACAP-ARAP_27.09.2022_00h00	5.47904e-08	3.34222e-06	5.0451e-09	2.52255e-08	[6, 7, 8, 9]	Group5	22.2222	4	[BMP4, EDN1, HES1, JAG1]
GO:0061626	pharyngeal arch artery morphogenesis	GO_BiologicalProcess-EBI-UniProt-GOA-ACAP-ARAP_27.09.2022_00h00	1.99933e-06	0.000107964	5.0451e-09	2.52255e-08	[5, 6, 7, 8, 9, 10]	Group5	25	3	[BMP4, EDN1, HES1]
GO:0071715	icosanoid transport	GO_BiologicalProcess-EBI-UniProt-GOA-ACAP-ARAP_27.09.2022_00h00	0.00045634	0.0022817	5.0451e-09	2.52255e-08	[7, 8]	Group5	4.28571	3	[ABCC4, EDN1, PTGS2]
GO:0031290	retinal ganglion cell axon guidance	GO_BiologicalProcess-EBI-UniProt-GOA-ACAP-ARAP_27.09.2022_00h00	2.31407e-05	0.000879347	3.89195e-15	2.72437e-14	[6, 7, 8, 9, 10, 11, 12, 13, 14]	Group6	11.5385	3	[EPHB2, EPHB3, NRCAM]
GO:0036075	replacement ossification	GO_BiologicalProcess-EBI-UniProt-GOA-ACAP-ARAP_27.09.2022_00h00	3.59205e-05	0.00114946	3.89195e-15	2.72437e-14	[3]	Group6	10	3	[BMP4, BMP6, FGF18]
GO:0001709	cell fate determination	GO_BiologicalProcess-EBI-UniProt-GOA-ACAP-ARAP_27.09.2022_00h00	0.000122774	0.00245547	3.89195e-15	2.72437e-14	[3, 4, 5]	Group6	6.66667	3	[BMP4, HES1, JAG1]
GO:0010453	regulation of cell fate commitment	GO_BiologicalProcess-EBI-UniProt-GOA-ACAP-ARAP_27.09.2022_00h00	2.55877e-06	0.000135615	3.89195e-15	2.72437e-14	[3, 4, 5]	Group6	8.88889	4	[BMP4, DKK1, HES1, LOXL3]
GO:0031016	pancreas development	GO_BiologicalProcess-EBI-UniProt-GOA-ACAP-ARAP_27.09.2022_00h00	4.09354e-05	0.00118713	3.89195e-15	2.72437e-14	[4]	Group6	4.44444	4	[BMP4, BMP6, HES1, SOX9]
GO:0048645	animal organ formation	GO_BiologicalProcess-EBI-UniProt-GOA-ACAP-ARAP_27.09.2022_00h00	0.000558757	0.000558757	3.89195e-15	2.72437e-14	[3, 4, 5]	Group6	4	3	[BMP4, DKK1, HES1]
GO:0001655	urogenital system development	GO_BiologicalProcess-EBI-UniProt-GOA-ACAP-ARAP_27.09.2022_00h00	2.21197e-05	0.000862668	3.89195e-15	2.72437e-14	[4, 5]	Group6	5.19481	4	[BMP4, EPHB2, EPHB3, SOX9]
GO:0048864	stem cell development	GO_BiologicalProcess-EBI-UniProt-GOA-ACAP-ARAP_27.09.2022_00h00	1.97213e-06	0.000108467	3.89195e-15	2.72437e-14	[4, 5]	Group6	5.15464	5	[BMP4, EDN1, HES1, JAG1, SOX9]
GO:0070542	response to fatty acid	GO_BiologicalProcess-EBI-UniProt-GOA-ACAP-ARAP_27.09.2022_00h00	3.86354e-07	2.27949e-05	3.89195e-15	2.72437e-14	[4, 5]	Group6	7.14286	5	[CLDN1, EDN1, HES1, PTGS2, SOX9]
GO:0110110	positive regulation of animal organ morphogenesis	GO_BiologicalProcess-EBI-UniProt-GOA-ACAP-ARAP_27.09.2022_00h00	1.4257e-06	7.98391e-05	3.89195e-15	2.72437e-14	[3, 4, 5, 6]	Group6	10.2564	4	[BMP4, DKK1, EDN1, SOX9]
GO:0031018	endocrine pancreas development	GO_BiologicalProcess-EBI-UniProt-GOA-ACAP-ARAP_27.09.2022_00h00	5.76733e-06	0.000282599	3.89195e-15	2.72437e-14	[3, 5, 6]	Group6	7.27273	4	[BMP4, BMP6, HES1, SOX9]
GO:0090102	cochlea development	GO_BiologicalProcess-EBI-UniProt-GOA-ACAP-ARAP_27.09.2022_00h00	0.000235945	0.00306729	3.89195e-15	2.72437e-14	[3, 4, 7]	Group6	5.35714	3	[HES1, MCM2, SOX9]
GO:0010454	negative regulation of cell fate commitment	GO_BiologicalProcess-EBI-UniProt-GOA-ACAP-ARAP_27.09.2022_00h00	3.29813e-06	0.000168205	3.89195e-15	2.72437e-14	[4, 5, 6]	Group6	21.4286	3	[DKK1, HES1, LOXL3]
GO:0045669	positive regulation of osteoblast differentiation	GO_BiologicalProcess-EBI-UniProt-GOA-ACAP-ARAP_27.09.2022_00h00	0.000495714	0.00148714	3.89195e-15	2.72437e-14	[4, 5, 6]	Group6	4.16667	3	[BMP4, BMP6, JAG1]
GO:0048661	positive regulation of smooth muscle cell proliferation	GO_BiologicalProcess-EBI-UniProt-GOA-ACAP-ARAP_27.09.2022_00h00	3.42312e-05	0.00112963	3.89195e-15	2.72437e-14	[4, 5, 6]	Group6	4.65116	4	[BMP4, DNMT1, EDN1, PTGS2]
GO:0051145	smooth muscle cell differentiation	GO_BiologicalProcess-EBI-UniProt-GOA-ACAP-ARAP_27.09.2022_00h00	1.0596e-05	0.000487417	3.89195e-15	2.72437e-14	[5]	Group6	6.25	4	[BMP4, DNMT1, HES1, SOX9]
GO:0061326	renal tubule development	GO_BiologicalProcess-EBI-UniProt-GOA-ACAP-ARAP_27.09.2022_00h00	3.66991e-06	0.000183495	3.89195e-15	2.72437e-14	[4, 5, 6]	Group6	4.54545	5	[BMP4, HES1, JAG1, LGR5, SOX9]
GO:1990874	vascular associated smooth muscle cell proliferation	GO_BiologicalProcess-EBI-UniProt-GOA-ACAP-ARAP_27.09.2022_00h00	0.000383752	0.00268626	3.89195e-15	2.72437e-14	[5]	Group6	4.54545	3	[BMP4, DNMT1, EDN1]
GO:0003170	heart valve development	GO_BiologicalProcess-EBI-UniProt-GOA-ACAP-ARAP_27.09.2022_00h00	0.00045634	0.0022817	3.89195e-15	2.72437e-14	[3, 5, 6, 7]	Group6	4.28571	3	[BMP4, JAG1, SOX9]
GO:0003179	heart valve morphogenesis	GO_BiologicalProcess-EBI-UniProt-GOA-ACAP-ARAP_27.09.2022_00h00	0.000289545	0.00289545	3.89195e-15	2.72437e-14	[3, 4, 6, 7, 8]	Group6	5	3	[BMP4, JAG1, SOX9]
GO:0001837	epithelial to mesenchymal transition	GO_BiologicalProcess-EBI-UniProt-GOA-ACAP-ARAP_27.09.2022_00h00	5.49017e-08	3.2941e-06	3.89195e-15	2.72437e-14	[5, 6]	Group6	4.24242	7	[BAMBI, BMP4, EDN1, JAG1, LOXL3, S100A4, SOX9]
GO:0003151	outflow tract morphogenesis	GO_BiologicalProcess-EBI-UniProt-GOA-ACAP-ARAP_27.09.2022_00h00	3.11992e-05	0.00106077	3.89195e-15	2.72437e-14	[3, 4, 5, 6, 7, 8]	Group6	4.7619	4	[BMP4, EDN1, HES1, JAG1]
GO:0010718	positive regulation of epithelial to mesenchymal transition	GO_BiologicalProcess-EBI-UniProt-GOA-ACAP-ARAP_27.09.2022_00h00	0.000211754	0.00296455	3.89195e-15	2.72437e-14	[3, 4, 5, 6, 7, 8]	Group6	5.55556	3	[BAMBI, BMP4, JAG1]
GO:0014033	neural crest cell differentiation	GO_BiologicalProcess-EBI-UniProt-GOA-ACAP-ARAP_27.09.2022_00h00	2.65384e-06	0.000138	3.89195e-15	2.72437e-14	[5, 6]	Group6	4.85437	5	[BMP4, EDN1, HES1, JAG1, SOX9]
GO:0030857	negative regulation of epithelial cell differentiation	GO_BiologicalProcess-EBI-UniProt-GOA-ACAP-ARAP_27.09.2022_00h00	0.000200287	0.00300431	3.89195e-15	2.72437e-14	[4, 5, 6, 7]	Group6	5.66038	3	[HES1, JAG1, SOX9]
GO:0030858	positive regulation of epithelial cell differentiation	GO_BiologicalProcess-EBI-UniProt-GOA-ACAP-ARAP_27.09.2022_00h00	0.000350442	0.00315397	3.89195e-15	2.72437e-14	[4, 5, 6, 7]	Group6	4.6875	3	[BMP4, BMP6, SOX9]
GO:0060037	pharyngeal system development	GO_BiologicalProcess-EBI-UniProt-GOA-ACAP-ARAP_27.09.2022_00h00	3.971e-05	0.0011913	3.89195e-15	2.72437e-14	[4, 5, 6, 7]	Group6	9.67742	3	[BMP4, EDN1, HES1]
GO:0061005	cell differentiation involved in kidney development	GO_BiologicalProcess-EBI-UniProt-GOA-ACAP-ARAP_27.09.2022_00h00	0.000383752	0.00268626	3.89195e-15	2.72437e-14	[4, 5, 6, 7]	Group6	4.54545	3	[BMP4, HES1, JAG1]
GO:0061035	regulation of cartilage development	GO_BiologicalProcess-EBI-UniProt-GOA-ACAP-ARAP_27.09.2022_00h00	2.57319e-05	0.000952082	3.89195e-15	2.72437e-14	[4, 5, 6, 7]	Group6	5	4	[BMP4, BMP6, FGF18, SOX9]
GO:0061036	positive regulation of cartilage development	GO_BiologicalProcess-EBI-UniProt-GOA-ACAP-ARAP_27.09.2022_00h00	1.14834e-06	6.66034e-05	3.89195e-15	2.72437e-14	[3, 4, 5, 6, 7, 8]	Group6	10.8108	4	[BMP4, BMP6, FGF18, SOX9]
GO:0061311	cell surface receptor signaling pathway involved in heart development	GO_BiologicalProcess-EBI-UniProt-GOA-ACAP-ARAP_27.09.2022_00h00	3.59205e-05	0.00114946	3.89195e-15	2.72437e-14	[4, 5, 6, 7]	Group6	10	3	[BMP4, DKK1, JAG1]
GO:0071398	cellular response to fatty acid	GO_BiologicalProcess-EBI-UniProt-GOA-ACAP-ARAP_27.09.2022_00h00	6.80319e-05	0.00176883	3.89195e-15	2.72437e-14	[5, 6]	Group6	8.10811	3	[CLDN1, EDN1, HES1]
GO:1904705	regulation of vascular associated smooth muscle cell proliferation	GO_BiologicalProcess-EBI-UniProt-GOA-ACAP-ARAP_27.09.2022_00h00	0.000350442	0.00315397	3.89195e-15	2.72437e-14	[5, 6]	Group6	4.6875	3	[BMP4, DNMT1, EDN1]
GO:0061323	cell proliferation involved in heart morphogenesis	GO_BiologicalProcess-EBI-UniProt-GOA-ACAP-ARAP_27.09.2022_00h00	1.80679e-05	0.000758852	3.89195e-15	2.72437e-14	[3, 5, 6, 7, 8]	Group6	12.5	3	[BMP4, HES1, SOX9]
GO:0003197	endocardial cushion development	GO_BiologicalProcess-EBI-UniProt-GOA-ACAP-ARAP_27.09.2022_00h00	0.00017858	0.00285727	3.89195e-15	2.72437e-14	[5, 6, 7]	Group6	5.88235	3	[BMP4, JAG1, SOX9]
GO:0014032	neural crest cell development	GO_BiologicalProcess-EBI-UniProt-GOA-ACAP-ARAP_27.09.2022_00h00	1.35972e-06	7.7504e-05	3.89195e-15	2.72437e-14	[5, 6, 7]	Group6	5.55556	5	[BMP4, EDN1, HES1, JAG1, SOX9]
GO:0032330	regulation of chondrocyte differentiation	GO_BiologicalProcess-EBI-UniProt-GOA-ACAP-ARAP_27.09.2022_00h00	7.14134e-06	0.000342784	3.89195e-15	2.72437e-14	[4, 5, 6, 7, 8]	Group6	6.89655	4	[BMP4, BMP6, FGF18, SOX9]
GO:0045601	regulation of endothelial cell differentiation	GO_BiologicalProcess-EBI-UniProt-GOA-ACAP-ARAP_27.09.2022_00h00	7.37534e-05	0.00184383	3.89195e-15	2.72437e-14	[5, 6, 7]	Group6	7.89474	3	[BMP4, BMP6, JAG1]
GO:0051965	positive regulation of synapse assembly	GO_BiologicalProcess-EBI-UniProt-GOA-ACAP-ARAP_27.09.2022_00h00	0.000350442	0.00315397	3.89195e-15	2.72437e-14	[4, 5, 6, 7, 8]	Group6	4.6875	3	[EPHB2, EPHB3, LRRN1]
GO:0060914	heart formation	GO_BiologicalProcess-EBI-UniProt-GOA-ACAP-ARAP_27.09.2022_00h00	6.80319e-05	0.00176883	3.89195e-15	2.72437e-14	[4, 5, 6, 7, 8]	Group6	8.10811	3	[BMP4, DKK1, HES1]
GO:0061333	renal tubule morphogenesis	GO_BiologicalProcess-EBI-UniProt-GOA-ACAP-ARAP_27.09.2022_00h00	3.74736e-05	0.00116168	3.89195e-15	2.72437e-14	[5, 6, 7]	Group6	4.54545	4	[BMP4, HES1, LGR5, SOX9]
GO:0072210	metanephric nephron development	GO_BiologicalProcess-EBI-UniProt-GOA-ACAP-ARAP_27.09.2022_00h00	0.000158461	0.00269384	3.89195e-15	2.72437e-14	[4, 6, 7, 8]	Group6	6.12245	3	[BMP4, HES1, SOX9]
GO:1905314	semi-lunar valve development	GO_BiologicalProcess-EBI-UniProt-GOA-ACAP-ARAP_27.09.2022_00h00	0.000114759	0.00240994	3.89195e-15	2.72437e-14	[4, 6, 7, 8]	Group6	6.81818	3	[BMP4, JAG1, SOX9]
GO:0002067	glandular epithelial cell differentiation	GO_BiologicalProcess-EBI-UniProt-GOA-ACAP-ARAP_27.09.2022_00h00	2.70269e-05	0.000972968	3.89195e-15	2.72437e-14	[6, 7]	Group6	4.93827	4	[BMP4, BMP6, HES1, SOX9]
GO:0003338	metanephros morphogenesis	GO_BiologicalProcess-EBI-UniProt-GOA-ACAP-ARAP_27.09.2022_00h00	5.7477e-05	0.00155188	3.89195e-15	2.72437e-14	[5, 6, 7, 8]	Group6	8.57143	3	[BMP4, HES1, SOX9]
GO:0032332	positive regulation of chondrocyte differentiation	GO_BiologicalProcess-EBI-UniProt-GOA-ACAP-ARAP_27.09.2022_00h00	1.19258e-05	0.000536663	3.89195e-15	2.72437e-14	[4, 5, 6, 7, 8, 9]	Group6	14.2857	3	[BMP6, FGF18, SOX9]
GO:0060350	endochondral bone morphogenesis	GO_BiologicalProcess-EBI-UniProt-GOA-ACAP-ARAP_27.09.2022_00h00	1.0596e-05	0.000487417	3.89195e-15	2.72437e-14	[5, 6, 7, 8]	Group6	6.25	4	[BMP4, BMP6, FGF18, SOX9]
GO:0061307	cardiac neural crest cell differentiation involved in heart development	GO_BiologicalProcess-EBI-UniProt-GOA-ACAP-ARAP_27.09.2022_00h00	5.47904e-08	3.34222e-06	3.89195e-15	2.72437e-14	[5, 6, 7, 8]	Group6	22.2222	4	[BMP4, EDN1, HES1, JAG1]
GO:0072273	metanephric nephron morphogenesis	GO_BiologicalProcess-EBI-UniProt-GOA-ACAP-ARAP_27.09.2022_00h00	2.90706e-05	0.00101747	3.89195e-15	2.72437e-14	[4, 5, 6, 7, 8, 9]	Group6	10.7143	3	[BMP4, HES1, SOX9]
GO:2000136	regulation of cell proliferation involved in heart morphogenesis	GO_BiologicalProcess-EBI-UniProt-GOA-ACAP-ARAP_27.09.2022_00h00	1.37883e-05	0.000606686	3.89195e-15	2.72437e-14	[4, 5, 6, 7, 8, 9]	Group6	13.6364	3	[BMP4, HES1, SOX9]
GO:0001958	endochondral ossification	GO_BiologicalProcess-EBI-UniProt-GOA-ACAP-ARAP_27.09.2022_00h00	3.59205e-05	0.00114946	3.89195e-15	2.72437e-14	[4, 6, 7, 8, 9]	Group6	10	3	[BMP4, BMP6, FGF18]
GO:0008038	neuron recognition	GO_BiologicalProcess-EBI-UniProt-GOA-ACAP-ARAP_27.09.2022_00h00	0.000200287	0.00300431	3.89195e-15	2.72437e-14	[3, 5, 6, 8, 9, 10]	Group6	5.66038	3	[EPHB2, EPHB3, NRCAM]
GO:0003180	aortic valve morphogenesis	GO_BiologicalProcess-EBI-UniProt-GOA-ACAP-ARAP_27.09.2022_00h00	5.7477e-05	0.00155188	3.89195e-15	2.72437e-14	[4, 5, 6, 7, 8, 9, 10]	Group6	8.57143	3	[BMP4, JAG1, SOX9]
GO:0035315	hair cell differentiation	GO_BiologicalProcess-EBI-UniProt-GOA-ACAP-ARAP_27.09.2022_00h00	0.000275477	0.00303025	3.89195e-15	2.72437e-14	[5, 6, 7, 8, 9]	Group6	5.08475	3	[BMP4, HES1, JAG1]
GO:0048844	artery morphogenesis	GO_BiologicalProcess-EBI-UniProt-GOA-ACAP-ARAP_27.09.2022_00h00	2.1003e-05	0.000840121	3.89195e-15	2.72437e-14	[5, 6, 7, 8, 9]	Group6	5.26316	4	[BMP4, EDN1, HES1, JAG1]
GO:0060389	pathway-restricted SMAD protein phosphorylation	GO_BiologicalProcess-EBI-UniProt-GOA-ACAP-ARAP_27.09.2022_00h00	0.000437432	0.00262459	3.89195e-15	2.72437e-14	[6, 7, 8]	Group6	4.34783	3	[BMP4, BMP6, DKK1]
GO:0061309	cardiac neural crest cell development involved in outflow tract morphogenesis	GO_BiologicalProcess-EBI-UniProt-GOA-ACAP-ARAP_27.09.2022_00h00	2.45544e-08	1.52238e-06	3.89195e-15	2.72437e-14	[4, 5, 6, 7, 8, 9, 10]	Group6	26.6667	4	[BMP4, EDN1, HES1, JAG1]
GO:0003176	aortic valve development	GO_BiologicalProcess-EBI-UniProt-GOA-ACAP-ARAP_27.09.2022_00h00	8.61212e-05	0.00206691	3.89195e-15	2.72437e-14	[5, 7, 8, 9]	Group6	7.5	3	[BMP4, JAG1, SOX9]
GO:0060113	inner ear receptor cell differentiation	GO_BiologicalProcess-EBI-UniProt-GOA-ACAP-ARAP_27.09.2022_00h00	0.000475765	0.00190306	3.89195e-15	2.72437e-14	[4, 6, 7, 8, 9, 10]	Group6	4.22535	3	[BMP4, HES1, JAG1]
GO:0035883	enteroendocrine cell differentiation	GO_BiologicalProcess-EBI-UniProt-GOA-ACAP-ARAP_27.09.2022_00h00	9.97706e-05	0.00219495	3.89195e-15	2.72437e-14	[7, 8]	Group6	7.14286	3	[BMP4, BMP6, HES1]
GO:0045620	negative regulation of lymphocyte differentiation	GO_BiologicalProcess-EBI-UniProt-GOA-ACAP-ARAP_27.09.2022_00h00	0.000248684	0.0029842	3.89195e-15	2.72437e-14	[5, 6, 7, 8, 9, 10]	Group6	5.26316	3	[BMP4, CDKN2A, LOXL3]
GO:0061308	cardiac neural crest cell development involved in heart development	GO_BiologicalProcess-EBI-UniProt-GOA-ACAP-ARAP_27.09.2022_00h00	5.47904e-08	3.34222e-06	3.89195e-15	2.72437e-14	[6, 7, 8, 9]	Group6	22.2222	4	[BMP4, EDN1, HES1, JAG1]
GO:0061626	pharyngeal arch artery morphogenesis	GO_BiologicalProcess-EBI-UniProt-GOA-ACAP-ARAP_27.09.2022_00h00	1.99933e-06	0.000107964	3.89195e-15	2.72437e-14	[5, 6, 7, 8, 9, 10]	Group6	25	3	[BMP4, EDN1, HES1]
GO:0042491	inner ear auditory receptor cell differentiation	GO_BiologicalProcess-EBI-UniProt-GOA-ACAP-ARAP_27.09.2022_00h00	0.000158461	0.00269384	3.89195e-15	2.72437e-14	[5, 6, 7, 8, 9, 10, 11]	Group6	6.12245	3	[BMP4, HES1, JAG1]
GO:0060393	regulation of pathway-restricted SMAD protein phosphorylation	GO_BiologicalProcess-EBI-UniProt-GOA-ACAP-ARAP_27.09.2022_00h00	0.000366853	0.00293482	3.89195e-15	2.72437e-14	[7, 8, 9]	Group6	4.61538	3	[BMP4, BMP6, DKK1]
GO:0007413	axonal fasciculation	GO_BiologicalProcess-EBI-UniProt-GOA-ACAP-ARAP_27.09.2022_00h00	2.05011e-05	0.000840547	3.89195e-15	2.72437e-14	[4, 6, 7, 8, 9, 10, 11, 12]	Group6	12	3	[EPHB2, EPHB3, NRCAM]
GO:0045581	negative regulation of T cell differentiation	GO_BiologicalProcess-EBI-UniProt-GOA-ACAP-ARAP_27.09.2022_00h00	0.000148981	0.00268165	3.89195e-15	2.72437e-14	[6, 7, 8, 9, 10, 11]	Group6	6.25	3	[BMP4, CDKN2A, LOXL3]
GO:0106030	neuron projection fasciculation	GO_BiologicalProcess-EBI-UniProt-GOA-ACAP-ARAP_27.09.2022_00h00	2.05011e-05	0.000840547	3.89195e-15	2.72437e-14	[6, 7, 9, 10, 11]	Group6	12	3	[EPHB2, EPHB3, NRCAM]
GO:0060675	ureteric bud morphogenesis	GO_BiologicalProcess-EBI-UniProt-GOA-ACAP-ARAP_27.09.2022_00h00	0.000537204	0.00107441	3.89195e-15	2.72437e-14	[6, 7, 8, 9, 10, 11, 12]	Group6	4.05405	3	[BMP4, HES1, SOX9]
