# Supplementary material for: The Usher syndrome 1C protein harmonin regulates canonical Wnt signaling
Source: Front Cell Dev Biol. 2023 Feb 8;11:1130058. doi: 10.3389/fcell.2023.1130058 (PMC9944737; doi:10.3389/fcell.2023.1130058)
Supplement: Supplementary file 6 [file Table1.XLSX]

## Sheet: Tabelle1
gene_id	healthy_fpkm	healthy + Wnt_fpkm	USH1C_fpkm	USH1C + Wnt_fpkm	gene_name	gene_chr	gene_start	gene_end	gene_strand	gene_length	gene_biotype	gene_description	tf_family
ENSG00000128342	0.546942	63.8964	1.73145	261.851	LIF	22	30240447	30246851	-	3969	protein_coding	LIF, interleukin 6 family cytokine [Source:HGNC Symbol;Acc:HGNC:6596]	-
ENSG00000173110	0.0586902	16.0442	0.0514509	62.2255	HSPA6	1	161524540	161526910	+	2371	protein_coding	heat shock protein family A (Hsp70) member 6 [Source:HGNC Symbol;Acc:HGNC:5239]	-
ENSG00000019186	4.91876	0.00804132	0.235463	0.0225207	CYP24A1	20	54153449	54173973	-	3972	protein_coding	cytochrome P450 family 24 subfamily A member 1 [Source:HGNC Symbol;Acc:HGNC:2602]	-
ENSG00000140465	0	2.64076	0.0236759	9.24471	CYP1A1	15	74719542	74725610	-	3435	protein_coding	cytochrome P450 family 1 subfamily A member 1 [Source:HGNC Symbol;Acc:HGNC:2595]	-
ENSG00000169429	9.17906	274.244	24.4445	1966.04	CXCL8	4	73740506	73743716	+	2274	protein_coding	C-X-C motif chemokine ligand 8 [Source:HGNC Symbol;Acc:HGNC:6025]	-
ENSG00000115602	0.300299	9.53312	0.721835	47.5336	IL1RL1	2	102311502	102352037	+	5746	protein_coding	interleukin 1 receptor like 1 [Source:HGNC Symbol;Acc:HGNC:5998]	-
ENSG00000156466	0.428631	12.2289	5.79022	15.6862	GDF6	8	96142330	96160792	-	3701	protein_coding	growth differentiation factor 6 [Source:HGNC Symbol;Acc:HGNC:4221]	-
ENSG00000137834	18.1293	0.701243	10.2193	0.65464	SMAD6	15	66702228	66782848	+	8563	protein_coding	SMAD family member 6 [Source:HGNC Symbol;Acc:HGNC:6772]	MH1
ENSG00000198771	0.00486725	1.33503	0.0213344	4.86007	RCSD1	1	167630093	167706249	+	5718	protein_coding	RCSD domain containing 1 [Source:HGNC Symbol;Acc:HGNC:28310]	-
ENSG00000128567	81.0838	3.37337	77.3811	2.00836	PODXL	7	131500262	131558217	-	6874	protein_coding	podocalyxin like [Source:HGNC Symbol;Acc:HGNC:9171]	-
ENSG00000115008	0.0262061	3.39853	0.0765789	41.0902	IL1A	2	112773915	112784590	-	2124	protein_coding	interleukin 1 alpha [Source:HGNC Symbol;Acc:HGNC:5991]	-
ENSG00000051108	19.2252	419.627	44.4497	607.055	HERPUD1	16	56932048	56944863	+	5155	protein_coding	homocysteine inducible ER protein with ubiquitin like domain 1 [Source:HGNC Symbol;Acc:HGNC:13744]	-
ENSG00000145506	0	2.0703	0	0.764815	NKD2	5	1008829	1038943	+	2885	protein_coding	naked cuticle homolog 2 [Source:HGNC Symbol;Acc:HGNC:17046]	-
ENSG00000044574	251.055	5275.48	282.167	6683.55	HSPA5	9	125234853	125241330	-	3908	protein_coding	heat shock protein family A (Hsp70) member 5 [Source:HGNC Symbol;Acc:HGNC:5238]	-
ENSG00000115009	0	3.6669	0.0255103	13.6554	CCL20	2	227805739	227817564	+	1594	protein_coding	C-C motif chemokine ligand 20 [Source:HGNC Symbol;Acc:HGNC:10619]	-
ENSG00000160179	0.00909358	1.08015	0.026573	0.550461	ABCG1	21	42199689	42297244	+	6121	protein_coding	ATP binding cassette subfamily G member 1 [Source:HGNC Symbol;Acc:HGNC:73]	-
ENSG00000204103	20.7276	0.884873	2.31301	1.87183	MAFB	20	40685848	40689240	-	3393	protein_coding	MAF bZIP transcription factor B [Source:HGNC Symbol;Acc:HGNC:6408]	TF_bZIP
ENSG00000128590	10.5261	211.152	23.9508	394.29	DNAJB9	7	108569568	108574850	+	2837	protein_coding	DnaJ heat shock protein family (Hsp40) member B9 [Source:HGNC Symbol;Acc:HGNC:6968]	-
ENSG00000135625	0	2.33807	0	3.07332	EGR4	2	73290929	73293705	-	2377	protein_coding	early growth response 4 [Source:HGNC Symbol;Acc:HGNC:3241]	zf-C2H2
ENSG00000175197	8.56008	164.173	26.943	410.874	DDIT3	12	57516588	57521737	-	1307	protein_coding	DNA damage inducible transcript 3 [Source:HGNC Symbol;Acc:HGNC:2726]	TF_bZIP
ENSG00000163121	0.0222915	2.36641	0.0162849	16.0491	NEURL3	2	96497643	96508109	-	2497	protein_coding	neuralized E3 ubiquitin protein ligase 3 [Source:HGNC Symbol;Acc:HGNC:25162]	-
ENSG00000122877	0.120709	3.62779	0.981036	10.4026	EGR2	10	62811996	62919900	-	3689	protein_coding	early growth response 2 [Source:HGNC Symbol;Acc:HGNC:3239]	zf-C2H2
ENSG00000101255	3.71187	65.5173	17.3713	161.912	TRIB3	20	362835	397559	+	3434	protein_coding	tribbles pseudokinase 3 [Source:HGNC Symbol;Acc:HGNC:16228]	-
ENSG00000183054	0.0167291	0.674369	0.494963	0.201636	RGPD6	2	110513812	110577185	-	13309	protein_coding	RANBP2-like and GRIP domain containing 6 [Source:HGNC Symbol;Acc:HGNC:32419]	-
ENSG00000197084	0.442399	14.9085	0	4.35197	LCE1C	1	152804835	152806628	-	692	protein_coding	late cornified envelope 1C [Source:HGNC Symbol;Acc:HGNC:29464]	-
ENSG00000125538	0.116861	3.66239	0.118207	16.4497	IL1B	2	112829751	112836903	-	3096	protein_coding	interleukin 1 beta [Source:HGNC Symbol;Acc:HGNC:5992]	-
ENSG00000095752	0.854412	15.3901	5.96782	59.7242	IL11	19	55364389	55370463	-	2671	protein_coding	interleukin 11 [Source:HGNC Symbol;Acc:HGNC:5966]	-
ENSG00000163347	0.250729	5.06613	2.53105	66.5296	CLDN1	3	190305701	190322475	-	3663	protein_coding	claudin 1 [Source:HGNC Symbol;Acc:HGNC:2032]	-
ENSG00000163734	1.98165	31.1485	4.65457	170.412	CXCL3	4	74036589	74038807	-	2219	protein_coding	C-X-C motif chemokine ligand 3 [Source:HGNC Symbol;Acc:HGNC:4604]	-
ENSG00000167861	0.0134753	0.804174	0.0196885	1.44852	HID1	17	74950743	74973166	-	6196	protein_coding	HID1 domain containing [Source:HGNC Symbol;Acc:HGNC:15736]	-
ENSG00000185432	8.56126	0.500654	6.68262	0.445472	METTL7A	12	50923472	50932517	+	4083	protein_coding	methyltransferase like 7A [Source:HGNC Symbol;Acc:HGNC:24550]	-
ENSG00000108691	8.88459	125.831	34.7666	310.606	CCL2	17	34255218	34257203	+	1986	protein_coding	C-C motif chemokine ligand 2 [Source:HGNC Symbol;Acc:HGNC:10618]	-
ENSG00000104081	1.19049	0.0234552	1.2467	0.109482	BMF	15	40087890	40108892	-	5447	protein_coding	Bcl2 modifying factor [Source:HGNC Symbol;Acc:HGNC:24132]	-
ENSG00000159251	17.931	1.20765	25.7128	3.0906	ACTC1	15	34788095	34795726	-	4602	protein_coding	actin, alpha, cardiac muscle 1 [Source:HGNC Symbol;Acc:HGNC:143]	-
ENSG00000261114	0.199077	8.04215	1.51251	7.80628	AC012181.1	16	56941028	56941726	+	699	sense_intronic	novel transcript, sense intronic to HERPUD1	-
ENSG00000163659	4.73037	63.0324	4.221	79.1391	TIPARP	3	156673235	156706770	+	5048	protein_coding	TCDD inducible poly(ADP-ribose) polymerase [Source:HGNC Symbol;Acc:HGNC:23696]	-
ENSG00000073756	0.755328	10.7174	2.45416	26.7616	PTGS2	1	186671791	186680427	-	5269	protein_coding	prostaglandin-endoperoxide synthase 2 [Source:HGNC Symbol;Acc:HGNC:9605]	-
ENSG00000265972	17.1822	223.369	47.1583	259.835	TXNIP	1	145992435	145996600	-	3625	protein_coding	thioredoxin interacting protein [Source:HGNC Symbol;Acc:HGNC:16952]	-
ENSG00000197632	41.5236	528.686	5.35668	279.49	SERPINB2	18	63871692	63903890	+	2748	protein_coding	serpin family B member 2 [Source:HGNC Symbol;Acc:HGNC:8584]	-
ENSG00000124882	0.194724	3.16217	0.170705	17.6547	EREG	4	74365143	74388751	+	5717	protein_coding	epiregulin [Source:HGNC Symbol;Acc:HGNC:3443]	-
ENSG00000175785	1.01541	0.00820661	0.0417918	0	PRIMA1	14	93718298	93788481	-	3892	protein_coding	proline rich membrane anchor 1 [Source:HGNC Symbol;Acc:HGNC:18319]	-
ENSG00000171658	0.868392	12.3604	1.94961	18.3239	NMRAL2P	3	185959943	185980872	+	2628	transcribed_unprocessed_pseudogene	NmrA like redox sensor 2, pseudogene [Source:HGNC Symbol;Acc:HGNC:52332]	-
ENSG00000130164	31.3792	2.39613	28.2136	1.31741	LDLR	19	11089362	11133816	+	7718	protein_coding	low density lipoprotein receptor [Source:HGNC Symbol;Acc:HGNC:6547]	-
ENSG00000214357	3.09762	0.183964	0.265856	0.00928314	NEURL1B	5	172641266	172691540	+	6424	protein_coding	neuralized E3 ubiquitin protein ligase 1B [Source:HGNC Symbol;Acc:HGNC:35422]	-
ENSG00000187634	8.65123	0.598015	22.401	2.22593	SAMD11	1	923928	944581	+	4166	protein_coding	sterile alpha motif domain containing 11 [Source:HGNC Symbol;Acc:HGNC:28706]	-
ENSG00000184545	0.0904384	1.88209	0.105711	5.49065	DUSP8	11	1554044	1571920	-	4616	protein_coding	dual specificity phosphatase 8 [Source:HGNC Symbol;Acc:HGNC:3074]	-
ENSG00000149428	19.7609	235.823	27.604	210.675	HYOU1	11	119044189	119057202	-	7694	protein_coding	hypoxia up-regulated 1 [Source:HGNC Symbol;Acc:HGNC:16931]	-
ENSG00000137331	9.27697	111.343	75.1793	537.506	IER3	6	30743199	30744554	-	1356	protein_coding	immediate early response 3 [Source:HGNC Symbol;Acc:HGNC:5392]	-
ENSG00000084710	1.17199	0.0663472	0.526002	0.0985375	EFR3B	2	25042130	25159137	+	10591	protein_coding	EFR3 homolog B [Source:HGNC Symbol;Acc:HGNC:29155]	-
ENSG00000092969	0.140478	2.36249	0.884158	7.51948	TGFB2	1	218346235	218444619	+	5151	protein_coding	transforming growth factor beta 2 [Source:HGNC Symbol;Acc:HGNC:11768]	-
ENSG00000145777	0.214484	3.31933	0.0284891	5.7518	TSLP	5	111070062	111078024	+	4282	protein_coding	thymic stromal lymphopoietin [Source:HGNC Symbol;Acc:HGNC:30743]	-
ENSG00000146477	0.116378	2.31824	0.194329	1.1845	SLC22A3	6	160348268	160452581	+	3348	protein_coding	solute carrier family 22 member 3 [Source:HGNC Symbol;Acc:HGNC:10967]	-
ENSG00000255201	1.71989	26.3177	2.9698	14.1828	AC087623.1	8	38421889	38426096	+	534	antisense	novel transcript	-
ENSG00000276600	2.90692	0.155975	1.14731	0.064715	RAB7B	1	205976740	206003461	-	3686	protein_coding	RAB7B, member RAS oncogene family [Source:HGNC Symbol;Acc:HGNC:30513]	-
ENSG00000164400	0.671903	11.7696	0.413351	27.7336	CSF2	5	132073790	132076170	+	787	protein_coding	colony stimulating factor 2 [Source:HGNC Symbol;Acc:HGNC:2434]	-
ENSG00000117586	0.190623	2.94932	0.897441	9.39454	TNFSF4	1	173183734	173207313	-	3942	protein_coding	TNF superfamily member 4 [Source:HGNC Symbol;Acc:HGNC:11934]	-
ENSG00000170044	0.0217005	0.815625	0.00792658	0.0581237	ZPLD1	3	102099244	102479841	+	5130	protein_coding	zona pellucida like domain containing 1 [Source:HGNC Symbol;Acc:HGNC:27022]	-
ENSG00000221852	12.012	134.111	22.4219	75.6963	KRTAP1-5	17	41026026	41027202	-	1177	protein_coding	keratin associated protein 1-5 [Source:HGNC Symbol;Acc:HGNC:16777]	-
ENSG00000127951	1.55355	0.0693747	9.07949	0.129528	FGL2	7	77193371	77199848	-	4604	protein_coding	fibrinogen like 2 [Source:HGNC Symbol;Acc:HGNC:3696]	-
ENSG00000170689	0.064698	1.90577	0.0945294	3.48891	HOXB9	17	48621159	48626356	-	2581	protein_coding	homeobox B9 [Source:HGNC Symbol;Acc:HGNC:5120]	Homeobox
ENSG00000041353	3.04822	0.223478	0.503368	0.136409	RAB27B	18	54717860	54895516	+	7432	protein_coding	RAB27B, member RAS oncogene family [Source:HGNC Symbol;Acc:HGNC:9767]	-
ENSG00000170485	0.561476	6.36962	0.556676	3.69048	NPAS2	2	100820152	100996829	+	12491	protein_coding	neuronal PAS domain protein 2 [Source:HGNC Symbol;Acc:HGNC:7895]	bHLH
ENSG00000161888	9.69524	0.742532	1.40367	0.0735196	SPC24	19	11131520	11155808	-	2839	protein_coding	SPC24, NDC80 kinetochore complex component [Source:HGNC Symbol;Acc:HGNC:26913]	-
ENSG00000204388	6.28155	67.1364	7.38748	261.26	HSPA1B	6	31827735	31830255	+	2521	protein_coding	heat shock protein family A (Hsp70) member 1B [Source:HGNC Symbol;Acc:HGNC:5233]	-
ENSG00000162772	0.668218	7.64508	0.624042	10.7978	ATF3	1	212565334	212620777	+	4040	protein_coding	activating transcription factor 3 [Source:HGNC Symbol;Acc:HGNC:785]	TF_bZIP
ENSG00000155011	1.50141	16.0551	2.08071	5.68872	DKK2	4	106921802	107283806	-	4319	protein_coding	dickkopf WNT signaling pathway inhibitor 2 [Source:HGNC Symbol;Acc:HGNC:2892]	-
ENSG00000180535	0.0348758	3.88245	0	2.87712	BHLHA15	7	98211427	98212979	+	798	protein_coding	basic helix-loop-helix family member a15 [Source:HGNC Symbol;Acc:HGNC:22265]	bHLH
ENSG00000116717	16.9218	170.445	21.7173	580.482	GADD45A	1	67685061	67688338	+	2069	protein_coding	growth arrest and DNA damage inducible alpha [Source:HGNC Symbol;Acc:HGNC:4095]	-
ENSG00000160201	1.15712	0.0804827	0.0878259	0.0590338	U2AF1	21	43092956	43107587	-	11112	protein_coding	U2 small nuclear RNA auxiliary factor 1 [Source:HGNC Symbol;Acc:HGNC:12453]	-
ENSG00000123080	20.8271	1.93489	3.28444	2.16576	CDKN2C	1	50960745	50974633	+	3318	protein_coding	cyclin dependent kinase inhibitor 2C [Source:HGNC Symbol;Acc:HGNC:1789]	-
ENSG00000229847	22.6205	2.18267	11.8018	0.885332	EMX2OS	10	117473215	117545068	-	8824	antisense	EMX2 opposite strand/antisense RNA [Source:HGNC Symbol;Acc:HGNC:18511]	-
ENSG00000131738	0.311734	4.92916	0.0506078	0.9834	KRT33B	17	41363494	41369800	-	1607	protein_coding	keratin 33B [Source:HGNC Symbol;Acc:HGNC:6451]	-
ENSG00000248323	0.14809	1.64355	0.068846	1.93999	LUCAT1	5	91054834	91314547	-	16538	antisense	lung cancer associated transcript 1 [Source:HGNC Symbol;Acc:HGNC:48498]	-
ENSG00000120217	0.36584	4.26076	0.435538	22.9583	CD274	9	5450503	5470566	+	4108	protein_coding	CD274 molecule [Source:HGNC Symbol;Acc:HGNC:17635]	-
ENSG00000223764	5.40933	0.461563	18.1869	0.754054	LINC02593	1	916865	921016	-	4152	lincRNA	long intergenic non-protein coding RNA 2593 [Source:HGNC Symbol;Acc:HGNC:53933]	-
ENSG00000145050	24.3506	234.384	29.896	389.616	MANF	3	51385047	51389397	+	2383	protein_coding	mesencephalic astrocyte derived neurotrophic factor [Source:HGNC Symbol;Acc:HGNC:15461]	-
ENSG00000172349	0.0598316	0.831912	0.104231	0.224358	IL16	15	81159575	81314058	+	12094	protein_coding	interleukin 16 [Source:HGNC Symbol;Acc:HGNC:5980]	-
ENSG00000128228	20.3351	197.395	16.7612	341.856	SDF2L1	22	21642261	21644298	+	1099	protein_coding	stromal cell derived factor 2 like 1 [Source:HGNC Symbol;Acc:HGNC:10676]	-
ENSG00000136630	1.48497	14.6721	2.5217	21.6835	HLX	1	220879400	220885059	+	5660	protein_coding	H2.0 like homeobox [Source:HGNC Symbol;Acc:HGNC:4978]	Homeobox
ENSG00000162616	7.73204	73.0326	11.9851	192.012	DNAJB4	1	77979175	78017964	+	3783	protein_coding	DnaJ heat shock protein family (Hsp40) member B4 [Source:HGNC Symbol;Acc:HGNC:14886]	-
ENSG00000122254	0.224357	3.2124	0.109268	7.42861	HS3ST2	16	22814177	22916338	+	2605	protein_coding	heparan sulfate-glucosamine 3-sulfotransferase 2 [Source:HGNC Symbol;Acc:HGNC:5195]	-
ENSG00000198774	0.10286	1.46153	0.436548	3.90429	RASSF9	12	85800697	85836570	-	5682	protein_coding	Ras association domain family member 9 [Source:HGNC Symbol;Acc:HGNC:15739]	-
ENSG00000163823	3.17951	0.210517	0.0446687	0	CCR1	3	46201709	46208396	-	2731	protein_coding	C-C motif chemokine receptor 1 [Source:HGNC Symbol;Acc:HGNC:1602]	-
ENSG00000160298	3.08941	0.264415	1.80556	0.0673207	C21orf58	21	46300181	46323875	-	5315	protein_coding	chromosome 21 open reading frame 58 [Source:HGNC Symbol;Acc:HGNC:1300]	-
ENSG00000137033	29.0287	261.069	17.8254	124.403	IL33	9	6215786	6257983	+	3253	protein_coding	interleukin 33 [Source:HGNC Symbol;Acc:HGNC:16028]	-
ENSG00000280721	0.0754737	2.2737	0.358389	6.44865	LINC01943	2	87439523	87459044	-	1475	lincRNA	long intergenic non-protein coding RNA 1943 [Source:HGNC Symbol;Acc:HGNC:52767]	-
ENSG00000081041	1.94816	19.4196	4.03923	175.207	CXCL2	4	74097035	74099293	-	1500	protein_coding	C-X-C motif chemokine ligand 2 [Source:HGNC Symbol;Acc:HGNC:4603]	-
ENSG00000086619	1.18882	11.1472	1.88109	9.46638	ERO1B	1	236215555	236281985	-	5361	protein_coding	endoplasmic reticulum oxidoreductase 1 beta [Source:HGNC Symbol;Acc:HGNC:14355]	-
ENSG00000128965	3.43491	31.9401	9.80031	60.5187	CHAC1	15	40952962	40956519	+	2058	protein_coding	ChaC glutathione specific gamma-glutamylcyclotransferase 1 [Source:HGNC Symbol;Acc:HGNC:28680]	-
ENSG00000198855	3.60034	32.5839	5.74643	59.4742	FICD	12	108515185	108525837	+	4267	protein_coding	FIC domain containing [Source:HGNC Symbol;Acc:HGNC:18416]	-
ENSG00000092068	13.1838	1.38082	22.8193	4.19564	SLC7A8	14	23125295	23183674	-	5991	protein_coding	solute carrier family 7 member 8 [Source:HGNC Symbol;Acc:HGNC:11066]	-
ENSG00000113368	17.3819	1.81108	2.76462	0.106696	LMNB1	5	126776623	126837020	+	3633	protein_coding	lamin B1 [Source:HGNC Symbol;Acc:HGNC:6637]	-
ENSG00000198947	0.0279634	0.385106	0.0881649	0.509309	DMD	X	31097677	33339441	-	18910	protein_coding	dystrophin [Source:HGNC Symbol;Acc:HGNC:2928]	-
ENSG00000227145	0.96532	0.0255657	0.390577	0.103422	IL21-AS1	4	122618983	122689156	+	3748	antisense	IL21 antisense RNA 1 [Source:HGNC Symbol;Acc:HGNC:40299]	-
ENSG00000101096	0.0302291	0.574352	0.0294449	0.457014	NFATC2	20	51386957	51562831	-	8286	protein_coding	nuclear factor of activated T cells 2 [Source:HGNC Symbol;Acc:HGNC:7776]	RHD
ENSG00000103522	0.916328	0.0467388	2.06776	0.687214	IL21R	16	27402162	27452042	+	5467	protein_coding	interleukin 21 receptor [Source:HGNC Symbol;Acc:HGNC:6006]	-
ENSG00000257219	1.11231	11.7814	2.91178	48.8102	LINC02407	12	76259839	76305131	+	1201	lincRNA	long intergenic non-protein coding RNA 2407 [Source:HGNC Symbol;Acc:HGNC:53336]	-
ENSG00000129173	2.56125	0.208305	0.324128	0	E2F8	11	19224063	19241620	-	4140	protein_coding	E2F transcription factor 8 [Source:HGNC Symbol;Acc:HGNC:24727]	E2F
ENSG00000125740	0.040095	0.776502	0.124487	1.43369	FOSB	19	45467995	45475179	+	5553	protein_coding	FosB proto-oncogene, AP-1 transcription factor subunit [Source:HGNC Symbol;Acc:HGNC:3797]	TF_bZIP
ENSG00000257167	1.53373	0.0856304	0.290712	0.0266465	TMPO-AS1	12	98512973	98516422	-	3357	antisense	TMPO antisense RNA 1 [Source:HGNC Symbol;Acc:HGNC:44158]	-
ENSG00000261270	1.06508	13.3394	3.04468	8.88074	AC012181.2	16	56940278	56941342	+	601	sense_intronic	novel transcript, sense intronic to HERPUD1	-
ENSG00000110921	2.95059	0.290813	2.00807	0.561378	MVK	12	109573255	109598117	+	6480	protein_coding	mevalonate kinase [Source:HGNC Symbol;Acc:HGNC:7530]	-
ENSG00000197106	2.02323	0.18268	1.13838	0.0897575	SLC6A17	1	110150486	110202202	+	6644	protein_coding	solute carrier family 6 member 17 [Source:HGNC Symbol;Acc:HGNC:31399]	-
ENSG00000122861	43.9257	5.03463	5.54125	2.14281	PLAU	10	73909177	73917497	+	2950	protein_coding	plasminogen activator, urokinase [Source:HGNC Symbol;Acc:HGNC:9052]	-
ENSG00000254275	0.00610729	0.525677	0.00892328	0.0916051	LINC00824	8	128405269	128564679	-	4557	processed_transcript	long intergenic non-protein coding RNA 824 [Source:HGNC Symbol;Acc:HGNC:50281]	-
ENSG00000138685	27.9706	225.768	43.1002	223.448	FGF2	4	122826708	122898236	+	6775	protein_coding	fibroblast growth factor 2 [Source:HGNC Symbol;Acc:HGNC:3676]	-
ENSG00000250038	0	1.54312	0.592488	7.24857	AC109588.1	4	28362279	28402864	-	1304	lincRNA	novel transcript	-
ENSG00000141682	2.05463	17.5349	1.21899	26.5088	PMAIP1	18	59899948	59904306	+	2235	protein_coding	phorbol-12-myristate-13-acetate-induced protein 1 [Source:HGNC Symbol;Acc:HGNC:9108]	-
ENSG00000170961	6.19055	49.8236	14.897	32.0876	HAS2	8	121612116	121641390	-	4190	protein_coding	hyaluronan synthase 2 [Source:HGNC Symbol;Acc:HGNC:4819]	-
ENSG00000133134	0.16566	3.20488	0.0345777	4.74138	BEX2	X	103309346	103311046	-	1176	protein_coding	brain expressed X-linked 2 [Source:HGNC Symbol;Acc:HGNC:30933]	-
ENSG00000136040	9.89156	1.16945	2.73502	0.114601	PLXNC1	12	94148723	94307675	+	9887	protein_coding	plexin C1 [Source:HGNC Symbol;Acc:HGNC:9106]	-
ENSG00000157168	1.49129	12.0198	5.14754	22.8	NRG1	8	31639386	32767959	+	11328	protein_coding	neuregulin 1 [Source:HGNC Symbol;Acc:HGNC:7997]	-
ENSG00000103257	11.6426	92.1249	57.4172	108.392	SLC7A5	16	87830023	87869488	-	4745	protein_coding	solute carrier family 7 member 5 [Source:HGNC Symbol;Acc:HGNC:11063]	-
ENSG00000114251	3.23948	25.6316	34.2755	38.077	WNT5A	3	55465715	55490539	-	7397	protein_coding	Wnt family member 5A [Source:HGNC Symbol;Acc:HGNC:12784]	-
ENSG00000116183	0.132407	1.26825	0.267865	1.12668	PAPPA2	1	176463171	176845605	+	10930	protein_coding	pappalysin 2 [Source:HGNC Symbol;Acc:HGNC:14615]	-
ENSG00000115687	1.1772	0.113581	0.677342	0.0139516	PASK	2	241106099	241150264	-	10686	protein_coding	PAS domain containing serine/threonine kinase [Source:HGNC Symbol;Acc:HGNC:17270]	-
ENSG00000240875	0.320398	3.11713	0.212786	2.23124	LINC00886	3	156747346	156817062	-	3822	lincRNA	long intergenic non-protein coding RNA 886 [Source:HGNC Symbol;Acc:HGNC:48572]	-
ENSG00000113448	0.102395	0.945983	0.174542	1.39324	PDE4D	5	58969038	60522120	-	16308	protein_coding	phosphodiesterase 4D [Source:HGNC Symbol;Acc:HGNC:8783]	-
ENSG00000151790	0.544564	0.0121353	0.0231744	0.0113288	TDO2	4	155854738	155920406	+	5264	protein_coding	tryptophan 2,3-dioxygenase [Source:HGNC Symbol;Acc:HGNC:11708]	-
ENSG00000156509	1.0005	0.0485167	0.0823562	0	FBXO43	8	100133360	100145800	-	3950	protein_coding	F-box protein 43 [Source:HGNC Symbol;Acc:HGNC:28521]	-
ENSG00000164112	2.60197	0.221587	4.47337	0.187159	TMEM155	4	121758930	121765427	-	3027	protein_coding	transmembrane protein 155 [Source:HGNC Symbol;Acc:HGNC:26418]	-
ENSG00000167077	0.0877296	1.08974	0.211121	3.55509	MEI1	22	41699499	41799456	+	5393	protein_coding	meiotic double-stranded break formation protein 1 [Source:HGNC Symbol;Acc:HGNC:28613]	-
ENSG00000129910	0.0481088	0.835081	0	0.418784	CDH15	16	89171767	89195492	+	4628	protein_coding	cadherin 15 [Source:HGNC Symbol;Acc:HGNC:1754]	-
ENSG00000268812	0.0701031	3.1377	0.256067	3.75535	AC004264.1	22	30246205	30246998	+	794	antisense	uncharacterized LOC91370 [Source:NCBI gene;Acc:91370]	-
ENSG00000059728	0.819459	6.56304	1.22291	9.63398	MXD1	2	69897688	69942945	+	6351	protein_coding	MAX dimerization protein 1 [Source:HGNC Symbol;Acc:HGNC:6761]	bHLH
ENSG00000146250	1.57404	0.0785413	0.583286	0.232185	PRSS35	6	83512538	83525704	+	2440	protein_coding	serine protease 35 [Source:HGNC Symbol;Acc:HGNC:21387]	-
ENSG00000147642	0.237736	2.12358	0.58471	2.54705	SYBU	8	109573978	109691791	-	7024	protein_coding	syntabulin [Source:HGNC Symbol;Acc:HGNC:26011]	-
ENSG00000261115	0.0574587	0.644438	0.412129	0.780693	TMEM178B	7	141074232	141480380	+	10656	protein_coding	transmembrane protein 178B [Source:HGNC Symbol;Acc:HGNC:44112]	-
ENSG00000175556	0.0137743	0.608609	0	0.221362	LONRF3	X	118974614	119018355	+	4041	protein_coding	LON peptidase N-terminal domain and ring finger 3 [Source:HGNC Symbol;Acc:HGNC:21152]	-
ENSG00000134259	12.9186	98.9625	26.138	168.14	NGF	1	115285918	115338236	-	1047	protein_coding	nerve growth factor [Source:HGNC Symbol;Acc:HGNC:7808]	-
ENSG00000023445	1.18091	9.15549	1.09799	23.896	BIRC3	11	102317450	102339403	+	7518	protein_coding	baculoviral IAP repeat containing 3 [Source:HGNC Symbol;Acc:HGNC:591]	-
ENSG00000212724	2.48093	21.2448	2.92776	22.7294	KRTAP2-3	17	41059240	41060114	-	875	protein_coding	keratin associated protein 2-3 [Source:HGNC Symbol;Acc:HGNC:18906]	-
ENSG00000178860	7.74471	58.5141	12.1624	93.3471	MSC	8	71841549	71844468	-	2113	protein_coding	musculin [Source:HGNC Symbol;Acc:HGNC:7321]	bHLH
ENSG00000185862	2.71325	0.200397	0.686881	0.0575626	EVI2B	17	31303766	31314112	-	2072	protein_coding	ecotropic viral integration site 2B [Source:HGNC Symbol;Acc:HGNC:3500]	-
ENSG00000137869	0.524489	0.0340715	0.0771144	0.028273	CYP19A1	15	51208057	51338610	-	8437	protein_coding	cytochrome P450 family 19 subfamily A member 1 [Source:HGNC Symbol;Acc:HGNC:2594]	-
ENSG00000134343	1.69154	0.182515	0.99282	0.398857	ANO3	11	26309599	26663288	+	7700	protein_coding	anoctamin 3 [Source:HGNC Symbol;Acc:HGNC:14004]	-
ENSG00000131386	11.7841	1.51388	5.30186	0.371912	GALNT15	3	16174649	16231992	+	6013	protein_coding	polypeptide N-acetylgalactosaminyltransferase 15 [Source:HGNC Symbol;Acc:HGNC:21531]	-
ENSG00000204389	13.8426	100.233	16.1802	485.149	HSPA1A	6	31815464	31817946	+	2483	protein_coding	heat shock protein family A (Hsp70) member 1A [Source:HGNC Symbol;Acc:HGNC:5232]	-
ENSG00000176532	1.17951	9.62072	4.51359	14.7432	PRR15	7	29563811	29567295	+	1982	protein_coding	proline rich 15 [Source:HGNC Symbol;Acc:HGNC:22310]	-
ENSG00000169247	0.135805	0.00210617	0.0536279	0.0117972	SH3TC2	5	148923639	149063163	-	15165	protein_coding	SH3 domain and tetratricopeptide repeats 2 [Source:HGNC Symbol;Acc:HGNC:29427]	-
ENSG00000269893	9.76947	71.9778	22.2481	145.986	SNHG8	4	118278709	118279823	+	923	lincRNA	small nucleolar RNA host gene 8 [Source:HGNC Symbol;Acc:HGNC:33098]	-
ENSG00000131737	24.8587	177.723	3.46022	22.0693	KRT34	17	41377650	41382403	-	1751	protein_coding	keratin 34 [Source:HGNC Symbol;Acc:HGNC:6452]	-
ENSG00000186480	37.0952	4.96166	45.1085	10.9222	INSIG1	7	155297776	155310235	+	3650	protein_coding	insulin induced gene 1 [Source:HGNC Symbol;Acc:HGNC:6083]	-
ENSG00000143367	0.983196	7.51969	3.05133	12.6482	TUFT1	1	151540305	151583583	+	3878	protein_coding	tuftelin 1 [Source:HGNC Symbol;Acc:HGNC:12422]	-
ENSG00000184992	1.97178	0.221006	1.39459	0.0672776	BRI3BP	12	124993700	125031231	+	6648	protein_coding	BRI3 binding protein [Source:HGNC Symbol;Acc:HGNC:14251]	-
ENSG00000126950	5.52072	0.621162	1.20203	0.417514	TMEM35A	X	101078720	101096364	+	2571	protein_coding	transmembrane protein 35A [Source:HGNC Symbol;Acc:HGNC:25864]	-
ENSG00000162390	0.871853	0.0850167	0.428781	0.204522	ACOT11	1	54542257	54639192	+	9768	protein_coding	acyl-CoA thioesterase 11 [Source:HGNC Symbol;Acc:HGNC:18156]	-
ENSG00000135269	3.79099	27.1193	8.06617	39.3757	TES	7	116210493	116258783	+	4280	protein_coding	testin LIM domain protein [Source:HGNC Symbol;Acc:HGNC:14620]	-
ENSG00000168497	1.45662	0.108808	1.52377	0.0923427	CAVIN2	2	191834302	191847255	-	3229	protein_coding	caveolae associated protein 2 [Source:HGNC Symbol;Acc:HGNC:10690]	-
ENSG00000170629	0.957623	0.0744125	0.204046	0.0587799	DPY19L2P2	7	103175133	103280410	-	5580	transcribed_unprocessed_pseudogene	DPY19L2 pseudogene 2 [Source:HGNC Symbol;Acc:HGNC:21764]	-
ENSG00000130762	0.300172	0	0.964869	0.0428797	ARHGEF16	1	3454426	3481113	+	5563	protein_coding	Rho guanine nucleotide exchange factor 16 [Source:HGNC Symbol;Acc:HGNC:15515]	-
ENSG00000272975	0.0244775	0.997251	0.57222	1.41613	MYHAS	17	10383144	10623886	+	2274	antisense	myosin heavy chain gene cluster antisense RNA [Source:HGNC Symbol;Acc:HGNC:50609]	-
ENSG00000102580	16.3421	112.793	22.9318	93.7722	DNAJC3	13	95677139	95794989	+	5591	protein_coding	DnaJ heat shock protein family (Hsp40) member C3 [Source:HGNC Symbol;Acc:HGNC:9439]	-
ENSG00000155961	0.166747	1.73142	0.197226	0.918769	RAB39B	X	155258241	155264589	-	3505	protein_coding	RAB39B, member RAS oncogene family [Source:HGNC Symbol;Acc:HGNC:16499]	-
ENSG00000146197	1.76308	0.204076	3.55445	0.275637	SCUBE3	6	35214419	35253079	+	7356	protein_coding	signal peptide, CUB domain and EGF like domain containing 3 [Source:HGNC Symbol;Acc:HGNC:13655]	-
ENSG00000166473	0.171731	0.00856901	0.100366	0.084795	PKD1L2	16	81100875	81220370	-	18637	polymorphic_pseudogene	polycystin 1 like 2 (gene/pseudogene) [Source:HGNC Symbol;Acc:HGNC:21715]	-
ENSG00000137310	18.8162	2.5729	5.20648	0.193839	TCF19	6	31158542	31167159	+	3538	protein_coding	transcription factor 19 [Source:HGNC Symbol;Acc:HGNC:11629]	Others
ENSG00000070669	0.28112	2.37311	0.967524	3.98235	ASNS	7	97852118	97872542	-	4455	protein_coding	asparagine synthetase (glutamine-hydrolyzing) [Source:HGNC Symbol;Acc:HGNC:753]	-
ENSG00000164035	0.647601	0.0365517	1.40379	0.159239	EMCN	4	100395341	100880126	-	5243	protein_coding	endomucin [Source:HGNC Symbol;Acc:HGNC:16041]	-
ENSG00000174564	3.57874	25.1207	5.63993	43.0562	IL20RB	3	136946230	137011085	+	2473	protein_coding	interleukin 20 receptor subunit beta [Source:HGNC Symbol;Acc:HGNC:6004]	-
ENSG00000178607	1.54986	10.6252	3.4772	13.9234	ERN1	17	64039142	64130819	-	10864	protein_coding	endoplasmic reticulum to nucleus signaling 1 [Source:HGNC Symbol;Acc:HGNC:3449]	-
ENSG00000125968	181.206	25.8785	182.87	10.1326	ID1	20	31605283	31606515	+	1233	protein_coding	inhibitor of DNA binding 1, HLH protein [Source:HGNC Symbol;Acc:HGNC:5360]	bHLH
ENSG00000078081	0.0145864	0.569164	0.202464	1.60183	LAMP3	3	183122213	183163839	-	3816	protein_coding	lysosomal associated membrane protein 3 [Source:HGNC Symbol;Acc:HGNC:14582]	-
ENSG00000144063	1.26544	0.0907677	8.06334	0.0753204	MALL	2	110083870	110116566	-	3167	protein_coding	mal, T cell differentiation protein like [Source:HGNC Symbol;Acc:HGNC:6818]	-
ENSG00000135480	4.39257	29.6693	13.4021	27.377	KRT7	12	52232520	52252186	+	4093	protein_coding	keratin 7 [Source:HGNC Symbol;Acc:HGNC:6445]	-
ENSG00000130653	0.675128	0.0672356	1.14131	0.113579	PNPLA7	9	137459953	137550534	-	9976	protein_coding	patatin like phospholipase domain containing 7 [Source:HGNC Symbol;Acc:HGNC:24768]	-
ENSG00000140022	0.993961	0.102215	0.0520525	0	STON2	14	81260656	81436465	-	7812	protein_coding	stonin 2 [Source:HGNC Symbol;Acc:HGNC:30652]	-
ENSG00000228495	0.0529356	0.782176	0.0483397	0.907426	LINC01013	6	132131915	132169374	+	4206	lincRNA	long intergenic non-protein coding RNA 1013 [Source:HGNC Symbol;Acc:HGNC:48987]	-
ENSG00000225217	0.101098	1.59121	0	5.12173	HSPA7	1	161606291	161608217	+	1927	unprocessed_pseudogene	heat shock protein family A (Hsp70) member 7 [Source:HGNC Symbol;Acc:HGNC:5240]	-
ENSG00000100867	0.0110499	0.27899	0.0053816	0.209148	DHRS2	14	23630115	23645639	+	7556	protein_coding	dehydrogenase/reductase 2 [Source:HGNC Symbol;Acc:HGNC:18349]	-
ENSG00000174804	4.47451	0.614317	10.1177	0.315016	FZD4	11	86945679	86955391	-	7383	protein_coding	frizzled class receptor 4 [Source:HGNC Symbol;Acc:HGNC:4042]	-
ENSG00000143786	3.43855	0.455144	2.70622	0.527618	CNIH3	1	224434660	224740549	+	6386	protein_coding	cornichon family AMPA receptor auxiliary protein 3 [Source:HGNC Symbol;Acc:HGNC:26802]	-
ENSG00000165072	0.4405	3.3896	0.432589	1.11409	MAMDC2	9	70043581	70226970	+	3854	protein_coding	MAM domain containing 2 [Source:HGNC Symbol;Acc:HGNC:23673]	-
ENSG00000049249	0.0131879	0.327927	0.0128458	0.810077	TNFRSF9	1	7915894	7943165	-	6331	protein_coding	TNF receptor superfamily member 9 [Source:HGNC Symbol;Acc:HGNC:11924]	-
ENSG00000176595	0.311076	2.3134	0.254525	1.80416	KBTBD11	8	1973878	2006936	+	6710	protein_coding	kelch repeat and BTB domain containing 11 [Source:HGNC Symbol;Acc:HGNC:29104]	-
ENSG00000091129	0.258165	1.90245	2.87865	4.33086	NRCAM	7	108147623	108456717	-	8193	protein_coding	neuronal cell adhesion molecule [Source:HGNC Symbol;Acc:HGNC:7994]	-
ENSG00000162066	8.22943	1.1705	10.245	5.38845	AMDHD2	16	2520357	2531422	+	4366	protein_coding	amidohydrolase domain containing 2 [Source:HGNC Symbol;Acc:HGNC:24262]	-
ENSG00000136244	5.25949	34.4564	22.5427	201.79	IL6	7	22725884	22732002	+	2069	protein_coding	interleukin 6 [Source:HGNC Symbol;Acc:HGNC:6018]	-
ENSG00000119283	0.188006	0.00342485	0.00436022	0.0159862	TRIM67	1	231162112	231221556	+	9326	protein_coding	tripartite motif containing 67 [Source:HGNC Symbol;Acc:HGNC:31859]	-
ENSG00000151012	3.41069	21.3795	8.00198	19.6495	SLC7A11	4	138164097	138242349	-	9645	protein_coding	solute carrier family 7 member 11 [Source:HGNC Symbol;Acc:HGNC:11059]	-
ENSG00000172197	2.29597	0.195843	1.38265	0.0664826	MBOAT1	6	20102145	20212399	-	1794	protein_coding	membrane bound O-acyltransferase domain containing 1 [Source:HGNC Symbol;Acc:HGNC:21579]	-
ENSG00000130766	11.5176	72.0942	22.2453	71.5515	SESN2	1	28259527	28282491	+	3453	protein_coding	sestrin 2 [Source:HGNC Symbol;Acc:HGNC:20746]	-
ENSG00000168078	22.7275	3.37843	3.38079	0.413175	PBK	8	27809620	27838095	-	2165	protein_coding	PDZ binding kinase [Source:HGNC Symbol;Acc:HGNC:18282]	-
ENSG00000168209	5.39579	34.5009	15.313	29.9913	DDIT4	10	72273920	72276036	+	2058	protein_coding	DNA damage inducible transcript 4 [Source:HGNC Symbol;Acc:HGNC:24944]	-
ENSG00000128165	3.20225	20.3099	14.293	49.2657	ADM2	22	50481556	50486440	+	4276	protein_coding	adrenomedullin 2 [Source:HGNC Symbol;Acc:HGNC:28898]	-
ENSG00000273179	19.5588	2.2527	20.0756	1.72746	AC092535.4	4	1167778	1168174	+	397	antisense	novel transcript, antisense to SPON2	-
ENSG00000108639	0.929063	6.17007	5.17026	15.0331	SYNGR2	17	78168558	78173527	+	4074	protein_coding	synaptogyrin 2 [Source:HGNC Symbol;Acc:HGNC:11499]	-
ENSG00000068078	1.3261	0.144943	1.09878	0.0492037	FGFR3	4	1793293	1808872	+	4848	protein_coding	fibroblast growth factor receptor 3 [Source:HGNC Symbol;Acc:HGNC:3690]	-
ENSG00000170271	2.43935	0.336119	3.64293	0.136247	FAXDC2	5	154818491	154859252	-	7222	protein_coding	fatty acid hydroxylase domain containing 2 [Source:HGNC Symbol;Acc:HGNC:1334]	-
ENSG00000085999	4.88687	0.666248	1.1647	0.0371326	RAD54L	1	46247688	46278473	+	3212	protein_coding	RAD54 like [Source:HGNC Symbol;Acc:HGNC:9826]	-
ENSG00000155660	106.44	653.822	127.996	598.897	PDIA4	7	149003062	149028641	-	3277	protein_coding	protein disulfide isomerase family A member 4 [Source:HGNC Symbol;Acc:HGNC:30167]	-
ENSG00000140403	0.578491	3.82836	0.604614	6.06664	DNAJA4	15	78264086	78282196	+	6591	protein_coding	DnaJ heat shock protein family (Hsp40) member A4 [Source:HGNC Symbol;Acc:HGNC:14885]	-
ENSG00000279881	0.585611	0.0110176	0.196374	0.0411417	AC041040.1	8	48428143	48431041	-	2899	TEC	TEC	-
ENSG00000223804	0.100563	1.962	0	0.75419	AC244669.1	1	120267334	120341871	-	1107	transcribed_unprocessed_pseudogene	Poly [ADP-ribose] polymerase 8 (PARP8) pseudogene	-
ENSG00000079215	0.639689	4.2111	1.18128	3.99311	SLC1A3	5	36606355	36688334	+	6265	protein_coding	solute carrier family 1 member 3 [Source:HGNC Symbol;Acc:HGNC:10941]	-
ENSG00000100985	0.0357418	0.834053	0.0696291	1.79977	MMP9	20	46008908	46016561	+	2336	protein_coding	matrix metallopeptidase 9 [Source:HGNC Symbol;Acc:HGNC:7176]	-
ENSG00000008517	4.18027	25.9781	9.78253	153.222	IL32	16	3065297	3082192	+	3209	protein_coding	interleukin 32 [Source:HGNC Symbol;Acc:HGNC:16830]	-
ENSG00000006128	0	0.744367	0.473832	18.5096	TAC1	7	97731908	97740472	+	1888	protein_coding	tachykinin precursor 1 [Source:HGNC Symbol;Acc:HGNC:11517]	-
ENSG00000108932	0.541404	3.75165	0.16021	2.3202	SLC16A6	17	68267026	68291267	-	4061	protein_coding	solute carrier family 16 member 6 [Source:HGNC Symbol;Acc:HGNC:10927]	-
ENSG00000117479	1.81848	11.3592	3.97164	24.7681	SLC19A2	1	169463909	169486003	-	4423	protein_coding	solute carrier family 19 member 2 [Source:HGNC Symbol;Acc:HGNC:10938]	-
ENSG00000007968	1.13731	0.128767	0.290612	0	E2F2	1	23506430	23531220	-	5457	protein_coding	E2F transcription factor 2 [Source:HGNC Symbol;Acc:HGNC:3114]	E2F
ENSG00000187180	0.0453272	2.65301	0	0.0485626	LCE2C	1	152675295	152676574	+	614	protein_coding	late cornified envelope 2C [Source:HGNC Symbol;Acc:HGNC:29460]	-
ENSG00000234741	8.7762	52.4624	15.0738	58.5509	GAS5	1	173863900	173868882	-	3631	processed_transcript	growth arrest specific 5 [Source:HGNC Symbol;Acc:HGNC:16355]	-
ENSG00000165507	5.62411	0.804132	6.4701	6.03556	DEPP1	10	44970981	44978810	-	2979	protein_coding	DEPP1, autophagy regulator [Source:HGNC Symbol;Acc:HGNC:23355]	-
ENSG00000111913	3.35045	0.512462	1.85066	0.0969317	RIPOR2	6	24804281	25042170	-	9536	protein_coding	RHO family interacting cell polarization regulator 2 [Source:HGNC Symbol;Acc:HGNC:13872]	-
ENSG00000116133	45.9099	7.46962	33.6426	3.87295	DHCR24	1	54849627	54887271	-	6290	protein_coding	24-dehydrocholesterol reductase [Source:HGNC Symbol;Acc:HGNC:2859]	-
ENSG00000173406	1.63711	0.224275	0.587216	0.0750572	DAB1	1	56994778	58546734	-	7548	protein_coding	DAB1, reelin adaptor protein [Source:HGNC Symbol;Acc:HGNC:2661]	-
ENSG00000110455	2.4315	0.339905	6.56784	0.685811	ACCS	11	44065925	44084222	+	5826	protein_coding	1-aminocyclopropane-1-carboxylate synthase homolog (inactive) [Source:HGNC Symbol;Acc:HGNC:23989]	-
ENSG00000169116	0.0718717	0.767731	0.096933	0.450164	PARM1	4	74933095	75050115	+	5034	protein_coding	prostate androgen-regulated mucin-like protein 1 [Source:HGNC Symbol;Acc:HGNC:24536]	-
ENSG00000144476	5.34925	32.3221	18.4948	51.3684	ACKR3	2	236567787	236582358	+	2258	protein_coding	atypical chemokine receptor 3 [Source:HGNC Symbol;Acc:HGNC:23692]	-
ENSG00000152253	9.16107	1.31855	0.883506	0.113374	SPC25	2	168834132	168913371	-	1841	protein_coding	SPC25, NDC80 kinetochore complex component [Source:HGNC Symbol;Acc:HGNC:24031]	-
ENSG00000183578	6.33855	0.902568	5.91686	2.33912	TNFAIP8L3	15	51056598	51105276	-	2371	protein_coding	TNF alpha induced protein 8 like 3 [Source:HGNC Symbol;Acc:HGNC:20620]	-
ENSG00000240476	0	1.39448	0.0845392	8.86465	LINC00973	3	98981058	98983096	+	962	lincRNA	long intergenic non-protein coding RNA 973 [Source:HGNC Symbol;Acc:HGNC:48868]	-
ENSG00000075643	1.39132	8.42617	4.42824	9.54671	MOCOS	18	36187519	36272157	+	6281	protein_coding	molybdenum cofactor sulfurase [Source:HGNC Symbol;Acc:HGNC:18234]	-
ENSG00000213930	2.84182	0.398617	3.85689	0.967528	GALT	9	34638133	34651035	+	4407	protein_coding	galactose-1-phosphate uridylyltransferase [Source:HGNC Symbol;Acc:HGNC:4135]	-
ENSG00000087494	0.0741718	0.898523	0.517775	2.53409	PTHLH	12	27958084	27972705	-	3377	protein_coding	parathyroid hormone like hormone [Source:HGNC Symbol;Acc:HGNC:9607]	-
ENSG00000103710	0.645614	0.0227981	0.0145123	0	RASL12	15	65053337	65076690	-	2802	protein_coding	RAS like family 12 [Source:HGNC Symbol;Acc:HGNC:30289]	-
ENSG00000171345	9.91238	58.0282	11.1232	21.1505	KRT19	17	41523617	41528308	-	2336	protein_coding	keratin 19 [Source:HGNC Symbol;Acc:HGNC:6436]	-
ENSG00000090520	10.47	60.698	15.9361	68.4173	DNAJB11	3	186567403	186585800	+	5731	protein_coding	DnaJ heat shock protein family (Hsp40) member B11 [Source:HGNC Symbol;Acc:HGNC:14889]	-
ENSG00000235947	0	0.894498	0	2.17928	EGOT	3	4749192	4751590	-	1464	lincRNA	eosinophil granule ontogeny transcript [Source:HGNC Symbol;Acc:HGNC:37129]	-
ENSG00000077522	0	0.236807	0.0220597	0.55537	ACTN2	1	236686454	236764631	+	5530	protein_coding	actinin alpha 2 [Source:HGNC Symbol;Acc:HGNC:164]	-
ENSG00000138587	2.95648	0.369914	1.00684	0.142895	MNS1	15	56421544	56465137	-	2504	protein_coding	meiosis specific nuclear structural 1 [Source:HGNC Symbol;Acc:HGNC:29636]	-
ENSG00000139269	0.0646157	0.868687	1.01153	4.08445	INHBE	12	57452323	57459280	+	3015	protein_coding	inhibin subunit beta E [Source:HGNC Symbol;Acc:HGNC:24029]	-
ENSG00000140450	5.50194	31.5558	5.68209	19.4487	ARRDC4	15	97960698	97973838	+	4072	protein_coding	arrestin domain containing 4 [Source:HGNC Symbol;Acc:HGNC:28087]	-
ENSG00000116761	0.853143	5.53064	2.56041	33.8936	CTH	1	70411218	70439851	+	2414	protein_coding	cystathionine gamma-lyase [Source:HGNC Symbol;Acc:HGNC:2501]	-
ENSG00000116584	10.5291	59.5517	18.1973	72.6325	ARHGEF2	1	155946851	156007070	-	9135	protein_coding	Rho/Rac guanine nucleotide exchange factor 2 [Source:HGNC Symbol;Acc:HGNC:682]	-
ENSG00000162298	8.92757	50.5777	16.6175	55.6636	SYVN1	11	65121780	65134533	-	5496	protein_coding	synoviolin 1 [Source:HGNC Symbol;Acc:HGNC:20738]	-
ENSG00000226137	3.30612	0.495196	2.78586	0.287367	BAIAP2-DT	17	81029130	81034881	-	4773	lincRNA	BAIAP2 divergent transcript [Source:HGNC Symbol;Acc:HGNC:44342]	-
ENSG00000092964	29.793	5.07632	19.1766	3.02868	DPYSL2	8	26514022	26658178	+	7305	protein_coding	dihydropyrimidinase like 2 [Source:HGNC Symbol;Acc:HGNC:3014]	-
ENSG00000162631	5.22934	0.863341	3.35079	0.646077	NTNG1	1	107140007	107483458	+	9138	protein_coding	netrin G1 [Source:HGNC Symbol;Acc:HGNC:23319]	-
ENSG00000117152	1.02438	0.112279	5.99524	1.99153	RGS4	1	163068775	163076802	+	4836	protein_coding	regulator of G protein signaling 4 [Source:HGNC Symbol;Acc:HGNC:10000]	-
ENSG00000136999	25.3529	4.24196	12.9916	1.08204	NOV	8	119416306	119424353	+	2673	protein_coding	nephroblastoma overexpressed [Source:HGNC Symbol;Acc:HGNC:7885]	-
ENSG00000089041	0.983566	0.115183	0.278617	0.0645166	P2RX7	12	121132819	121188032	+	5546	protein_coding	purinergic receptor P2X 7 [Source:HGNC Symbol;Acc:HGNC:8537]	-
ENSG00000101310	9.58374	53.8794	8.91163	52.0938	SEC23B	20	18507482	18561415	+	4385	protein_coding	Sec23 homolog B, coat complex II component [Source:HGNC Symbol;Acc:HGNC:10702]	-
ENSG00000184792	0.672927	4.00443	0.103176	0.698707	OSBP2	22	30693782	30907824	+	6700	protein_coding	oxysterol binding protein 2 [Source:HGNC Symbol;Acc:HGNC:8504]	-
ENSG00000006652	4.48178	25.1546	9.82241	57.039	IFRD1	7	112422968	112481017	+	7489	protein_coding	interferon related developmental regulator 1 [Source:HGNC Symbol;Acc:HGNC:5456]	-
ENSG00000166592	1.48193	9.28862	1.09451	3.01838	RRAD	16	66921679	66925644	-	1709	protein_coding	RRAD, Ras related glycolysis inhibitor and calcium channel regulator [Source:HGNC Symbol;Acc:HGNC:10446]	-
ENSG00000104043	1.29148	0.194093	0.475486	0.052162	ATP8B4	15	49858238	50182817	-	10861	protein_coding	ATPase phospholipid transporting 8B4 (putative) [Source:HGNC Symbol;Acc:HGNC:13536]	-
ENSG00000217801	0	0.573775	0.149842	3.54348	AL390719.1	1	1059734	1069355	+	2171	transcribed_unprocessed_pseudogene	uncharacterized LOC100288175 [Source:NCBI gene;Acc:100288175]	-
ENSG00000186417	0.9973	0.129656	0.0967634	0.146082	GLDN	15	51341629	51408013	+	7144	protein_coding	gliomedin [Source:HGNC Symbol;Acc:HGNC:29514]	-
ENSG00000120742	15.1431	84.177	12.3186	97.5721	SERP1	3	150541994	150603228	-	5747	protein_coding	stress associated endoplasmic reticulum protein 1 [Source:HGNC Symbol;Acc:HGNC:10759]	-
ENSG00000171848	14.7232	2.51417	3.16262	0.184854	RRM2	2	10120698	10131419	+	5323	protein_coding	ribonucleotide reductase regulatory subunit M2 [Source:HGNC Symbol;Acc:HGNC:10452]	-
ENSG00000139291	5.2376	0.86644	3.90464	0.482557	TMEM19	12	71686087	71705046	+	6488	protein_coding	transmembrane protein 19 [Source:HGNC Symbol;Acc:HGNC:25605]	-
ENSG00000213057	0.762216	0.0345299	0.864555	0	C1orf220	1	178542752	178548889	+	2775	lincRNA	chromosome 1 open reading frame 220 (putative) [Source:HGNC Symbol;Acc:HGNC:33805]	-
ENSG00000213417	0.546418	4.89136	0.212897	1.2489	KRTAP2-4	17	41065116	41065879	-	764	protein_coding	keratin associated protein 2-4 [Source:HGNC Symbol;Acc:HGNC:18891]	-
ENSG00000105855	0.435202	2.50151	0.31391	0.464299	ITGB8	7	20330702	20415754	+	15156	protein_coding	integrin subunit beta 8 [Source:HGNC Symbol;Acc:HGNC:6163]	-
ENSG00000243978	0.115773	0.924294	0.132382	0.496148	RTL9	X	110358816	110456334	+	5529	protein_coding	retrotransposon Gag like 9 [Source:HGNC Symbol;Acc:HGNC:29245]	-
ENSG00000127324	0.0441936	0.760781	0.096856	1.74004	TSPAN8	12	71125085	71441898	-	2519	protein_coding	tetraspanin 8 [Source:HGNC Symbol;Acc:HGNC:11855]	-
ENSG00000186871	3.81368	0.600158	0.633618	0.0888237	ERCC6L	X	72204657	72239047	-	4364	protein_coding	ERCC excision repair 6 like, spindle assembly checkpoint helicase [Source:HGNC Symbol;Acc:HGNC:20794]	-
ENSG00000101265	0.850537	4.92496	0.600171	0.507399	RASSF2	20	4780023	4823645	-	5759	protein_coding	Ras association domain family member 2 [Source:HGNC Symbol;Acc:HGNC:9883]	-
ENSG00000139146	0.271143	1.74482	0.183933	0.663993	SINHCAF	12	31280584	31327058	-	5748	protein_coding	SIN3-HDAC complex associated factor [Source:HGNC Symbol;Acc:HGNC:30702]	-
ENSG00000168874	27.6798	4.88354	24.3405	6.97343	ATOH8	2	85751344	85788066	+	6076	protein_coding	atonal bHLH transcription factor 8 [Source:HGNC Symbol;Acc:HGNC:24126]	bHLH
ENSG00000172575	0.0228235	0.340513	0.0533553	0.655328	RASGRP1	15	38488103	38565575	-	6097	protein_coding	RAS guanyl releasing protein 1 [Source:HGNC Symbol;Acc:HGNC:9878]	-
ENSG00000152952	9.76594	53.157	25.2085	52.3619	PLOD2	3	146069440	146163653	-	7646	protein_coding	procollagen-lysine,2-oxoglutarate 5-dioxygenase 2 [Source:HGNC Symbol;Acc:HGNC:9082]	-
ENSG00000120437	6.74571	1.12931	2.26065	0.971026	ACAT2	6	159760328	159779055	+	4299	protein_coding	acetyl-CoA acetyltransferase 2 [Source:HGNC Symbol;Acc:HGNC:94]	-
ENSG00000010438	0.802815	5.29776	0.928611	11.2891	PRSS3	9	33750466	33799231	+	1664	protein_coding	serine protease 3 [Source:HGNC Symbol;Acc:HGNC:9486]	-
ENSG00000276809	0.053521	1.59701	0.156398	4.73065	AL138955.1	13	95744726	95745765	+	1040	sense_intronic	novel transcript, sense intronic to DNAJC3	-
ENSG00000221926	1.03626	5.87834	1.18241	10.6846	TRIM16	17	15627960	15684311	-	5640	protein_coding	tripartite motif containing 16 [Source:HGNC Symbol;Acc:HGNC:17241]	-
ENSG00000159167	16.2129	2.84836	13.7603	2.12006	STC1	8	23841915	23854807	-	4149	protein_coding	stanniocalcin 1 [Source:HGNC Symbol;Acc:HGNC:11373]	-
ENSG00000133816	2.13236	11.4482	1.99581	3.30501	MICAL2	11	12094008	12359144	+	20191	protein_coding	microtubule associated monooxygenase, calponin and LIM domain containing 2 [Source:HGNC Symbol;Acc:HGNC:24693]	-
ENSG00000256616	0.756142	0.0559862	0.510817	0.0174218	AP002414.2	18	12073232	12076654	-	3423	transcribed_processed_pseudogene	G protein-coupled receptor 125 (GPR125) pseudogene	-
ENSG00000151014	1.37821	7.97228	1.34787	14.5872	NOCT	4	139015789	139045939	+	2504	protein_coding	nocturnin [Source:HGNC Symbol;Acc:HGNC:14254]	Others
ENSG00000023608	5.88892	31.892	14.1158	88.5654	SNAPC1	14	61762357	61796428	+	2656	protein_coding	small nuclear RNA activating complex polypeptide 1 [Source:HGNC Symbol;Acc:HGNC:11134]	-
ENSG00000189057	5.85004	0.983918	1.33685	0.0463124	FAM111B	11	59107185	59127410	+	3863	protein_coding	family with sequence similarity 111 member B [Source:HGNC Symbol;Acc:HGNC:24200]	-
ENSG00000120053	6.69958	35.9504	10.1266	74.9463	GOT1	10	99396870	99431569	-	3369	protein_coding	glutamic-oxaloacetic transaminase 1 [Source:HGNC Symbol;Acc:HGNC:4432]	-
ENSG00000169594	1.80509	9.86514	2.36602	11.2492	BNC1	15	83255903	83284714	-	4795	protein_coding	basonuclin 1 [Source:HGNC Symbol;Acc:HGNC:1081]	Others
ENSG00000162687	0.0666374	0.54883	0.114545	0.424164	KCNT2	1	196225779	196609225	-	7100	protein_coding	potassium sodium-activated channel subfamily T member 2 [Source:HGNC Symbol;Acc:HGNC:18866]	-
ENSG00000165495	0.0553383	0.517842	0.0248782	0.364851	PKNOX2	11	125164687	125433389	+	6538	protein_coding	PBX/knotted 1 homeobox 2 [Source:HGNC Symbol;Acc:HGNC:16714]	Homeobox
ENSG00000163815	8.41224	1.27182	7.76468	1.75397	CLEC3B	3	45001548	45036071	+	1105	protein_coding	C-type lectin domain family 3 member B [Source:HGNC Symbol;Acc:HGNC:11891]	-
ENSG00000179071	1.5374	0.090482	1.46872	0.0211172	CCDC89	11	85684866	85686277	-	1412	protein_coding	coiled-coil domain containing 89 [Source:HGNC Symbol;Acc:HGNC:26762]	-
ENSG00000142677	0.775844	0.0456614	0.653986	0.0426268	IL22RA1	1	24119771	24143121	-	2798	protein_coding	interleukin 22 receptor subunit alpha 1 [Source:HGNC Symbol;Acc:HGNC:13700]	-
ENSG00000214402	0.535738	0.0315302	0.120425	0.0073587	LCNL1	9	136981904	136986410	+	4052	protein_coding	lipocalin like 1 [Source:HGNC Symbol;Acc:HGNC:34436]	-
ENSG00000006025	0.669094	0.0777605	1.28079	0.0453704	OSBPL7	17	47807372	47821834	-	6572	protein_coding	oxysterol binding protein like 7 [Source:HGNC Symbol;Acc:HGNC:16387]	-
ENSG00000118503	7.85723	41.2167	10.7958	117.995	TNFAIP3	6	137867188	137883312	+	5051	protein_coding	TNF alpha induced protein 3 [Source:HGNC Symbol;Acc:HGNC:11896]	-
ENSG00000138449	1.95395	0.287682	0.403816	0.0688625	SLC40A1	2	189560579	189583758	-	4330	protein_coding	solute carrier family 40 member 1 [Source:HGNC Symbol;Acc:HGNC:10909]	-
ENSG00000100505	0.379583	0.039278	0	0.00666684	TRIM9	14	50975262	51096061	-	8945	protein_coding	tripartite motif containing 9 [Source:HGNC Symbol;Acc:HGNC:16288]	-
ENSG00000178726	24.2208	4.4385	15.6459	1.5892	THBD	20	23045633	23049741	-	4109	protein_coding	thrombomodulin [Source:HGNC Symbol;Acc:HGNC:11784]	-
ENSG00000126860	1.12883	0.0771128	1.45296	0.748676	EVI2A	17	31317560	31321884	-	2071	protein_coding	ecotropic viral integration site 2A [Source:HGNC Symbol;Acc:HGNC:3499]	-
ENSG00000163207	3.65822	0.548901	0.113321	0.0415478	IVL	1	152908545	152911886	+	2153	protein_coding	involucrin [Source:HGNC Symbol;Acc:HGNC:6187]	-
ENSG00000165480	7.3047	1.26796	1.05394	0.078261	SKA3	13	21153595	21176602	-	3048	protein_coding	spindle and kinetochore associated complex subunit 3 [Source:HGNC Symbol;Acc:HGNC:20262]	-
ENSG00000240386	10.4463	58.2438	0.113903	47.1901	LCE1F	1	152776372	152776728	+	357	protein_coding	late cornified envelope 1F [Source:HGNC Symbol;Acc:HGNC:29467]	-
ENSG00000133794	1.15445	6.15439	0.943129	6.39705	ARNTL	11	13276652	13387266	+	6726	protein_coding	aryl hydrocarbon receptor nuclear translocator like [Source:HGNC Symbol;Acc:HGNC:701]	bHLH
ENSG00000180660	0.459559	2.85858	2.0278	5.91819	MAB21L1	13	35474182	35477209	-	3028	protein_coding	mab-21 like 1 [Source:HGNC Symbol;Acc:HGNC:6757]	-
ENSG00000228589	3.63723	20.8244	4.35892	11.4278	SPCS2P4	1	28095742	28096422	-	681	processed_pseudogene	signal peptidase complex subunit 2 pseudogene 4 [Source:HGNC Symbol;Acc:HGNC:45237]	-
ENSG00000100297	11.4616	2.12847	5.9183	0.150347	MCM5	22	35400063	35425430	+	7338	protein_coding	minichromosome maintenance complex component 5 [Source:HGNC Symbol;Acc:HGNC:6948]	-
ENSG00000185567	14.9555	2.8246	10.9181	0.624274	AHNAK2	14	104937244	104978357	-	18771	protein_coding	AHNAK nucleoprotein 2 [Source:HGNC Symbol;Acc:HGNC:20125]	-
ENSG00000239467	0.402929	3.56725	0.0420511	0.955885	AC007405.3	2	170771113	170778148	+	967	lincRNA	glutamate rich 2 [Source:NCBI gene;Acc:285141]	-
ENSG00000143891	5.1971	0.870054	2.88579	0.577112	GALM	2	38665910	38741237	+	2790	protein_coding	galactose mutarotase [Source:HGNC Symbol;Acc:HGNC:24063]	-
ENSG00000151692	4.22215	0.754958	0.395766	0.0921287	RNF144A	2	6917392	7068286	+	6473	protein_coding	ring finger protein 144A [Source:HGNC Symbol;Acc:HGNC:20457]	-
ENSG00000139209	1.02729	0.123291	4.97378	0.481971	SLC38A4	12	46764761	46832408	-	4145	protein_coding	solute carrier family 38 member 4 [Source:HGNC Symbol;Acc:HGNC:14679]	-
ENSG00000071537	27.4233	138.436	27.7187	73.4908	SEL1L	14	81471549	81533861	-	9559	protein_coding	SEL1L, ERAD E3 ligase adaptor subunit [Source:HGNC Symbol;Acc:HGNC:10717]	-
ENSG00000104881	0.719002	3.92904	7.66075	17.3738	PPP1R13L	19	45379634	45406349	-	5032	protein_coding	protein phosphatase 1 regulatory subunit 13 like [Source:HGNC Symbol;Acc:HGNC:18838]	-
ENSG00000101333	1.81103	9.3367	2.07442	5.41035	PLCB4	20	9068763	9481242	+	6900	protein_coding	phospholipase C beta 4 [Source:HGNC Symbol;Acc:HGNC:9059]	-
ENSG00000109674	4.95671	0.84195	0.742083	0.0906918	NEIL3	4	177309836	177362943	+	2959	protein_coding	nei like DNA glycosylase 3 [Source:HGNC Symbol;Acc:HGNC:24573]	-
ENSG00000237649	19.5108	3.65712	3.34303	0.615068	KIFC1	6	33391536	33409924	+	3345	protein_coding	kinesin family member C1 [Source:HGNC Symbol;Acc:HGNC:6389]	-
ENSG00000186638	1.80667	0.296948	0.318356	0.0583607	KIF24	9	34252381	34311371	-	6131	protein_coding	kinesin family member 24 [Source:HGNC Symbol;Acc:HGNC:19916]	-
ENSG00000131018	1.27119	6.39649	2.55735	7.84404	SYNE1	6	152121684	152637801	-	46064	protein_coding	spectrin repeat containing nuclear envelope protein 1 [Source:HGNC Symbol;Acc:HGNC:17089]	-
ENSG00000271503	0.33132	2.55606	1.53294	17.6499	CCL5	17	35871491	35880793	-	1512	protein_coding	C-C motif chemokine ligand 5 [Source:HGNC Symbol;Acc:HGNC:10632]	-
ENSG00000162063	5.15681	0.941649	0.902342	0.345011	CCNF	16	2429394	2458854	+	6309	protein_coding	cyclin F [Source:HGNC Symbol;Acc:HGNC:1591]	-
ENSG00000135315	2.13028	0.355928	1.50055	0.37585	CEP162	6	84124241	84227635	-	5474	protein_coding	centrosomal protein 162 [Source:HGNC Symbol;Acc:HGNC:21107]	-
ENSG00000176697	0.582508	3.0991	2.9368	9.71186	BDNF	11	27654893	27722058	-	7740	protein_coding	brain derived neurotrophic factor [Source:HGNC Symbol;Acc:HGNC:1033]	-
ENSG00000113070	0.691623	3.95812	2.37136	19.4139	HBEGF	5	140332843	140346631	-	3018	protein_coding	heparin binding EGF like growth factor [Source:HGNC Symbol;Acc:HGNC:3059]	-
ENSG00000167842	4.80451	24.4331	4.97183	32.2448	MIS12	17	5486285	5490814	+	3157	protein_coding	MIS12, kinetochore complex component [Source:HGNC Symbol;Acc:HGNC:24967]	-
ENSG00000168778	4.42591	0.794437	2.9068	0.519732	TCTN2	12	123671113	123708403	+	5106	protein_coding	tectonic family member 2 [Source:HGNC Symbol;Acc:HGNC:25774]	-
ENSG00000111788	1.41887	0.182053	1.40352	0.660931	AC009533.1	12	9277235	9313241	+	3158	unprocessed_pseudogene	DEAD/H (Asp-Glu-Ala-Asp/His) box polypeptide like pseudogene	-
ENSG00000173276	1.86759	9.46873	1.29122	6.4835	ZBTB21	21	41986831	42010387	-	8062	protein_coding	zinc finger and BTB domain containing 21 [Source:HGNC Symbol;Acc:HGNC:13083]	ZBTB
ENSG00000169583	5.65131	0.841244	18.4834	2.88801	CLIC3	9	136994635	136996803	-	1177	protein_coding	chloride intracellular channel 3 [Source:HGNC Symbol;Acc:HGNC:2064]	-
ENSG00000244537	0	1.42328	0	1.1333	KRTAP4-2	17	41177446	41178208	-	763	protein_coding	keratin associated protein 4-2 [Source:HGNC Symbol;Acc:HGNC:18900]	-
ENSG00000112715	5.41923	26.958	16.5883	45.9876	VEGFA	6	43770184	43786487	+	14431	protein_coding	vascular endothelial growth factor A [Source:HGNC Symbol;Acc:HGNC:12680]	-
ENSG00000160886	3.74607	0.654737	2.33998	2.12088	LY6K	8	142700111	142705127	+	4049	protein_coding	lymphocyte antigen 6 family member K [Source:HGNC Symbol;Acc:HGNC:24225]	-
ENSG00000232956	1.32783	6.99758	2.22996	8.27399	SNHG15	7	44983023	44986961	-	3647	lincRNA	small nucleolar RNA host gene 15 [Source:HGNC Symbol;Acc:HGNC:27797]	-
ENSG00000172731	1.98847	0.308387	0.639397	0.0575785	LRRC20	10	70298970	70382650	-	3625	protein_coding	leucine rich repeat containing 20 [Source:HGNC Symbol;Acc:HGNC:23421]	-
ENSG00000164379	15.3799	2.89107	1.16231	0.878123	FOXQ1	6	1312440	1314748	+	2309	protein_coding	forkhead box Q1 [Source:HGNC Symbol;Acc:HGNC:20951]	Fork
ENSG00000184205	7.36833	36.3426	19.0168	64.7451	TSPYL2	X	53082367	53088540	+	4948	protein_coding	TSPY like 2 [Source:HGNC Symbol;Acc:HGNC:24358]	-
ENSG00000136689	0.324808	2.0404	0.0874213	5.60451	IL1RN	2	113107214	113134016	+	3256	protein_coding	interleukin 1 receptor antagonist [Source:HGNC Symbol;Acc:HGNC:6000]	-
ENSG00000115525	0.448556	0.0704648	0.834798	0.0895364	ST3GAL5	2	85837120	85905199	-	16318	protein_coding	ST3 beta-galactoside alpha-2,3-sialyltransferase 5 [Source:HGNC Symbol;Acc:HGNC:10872]	-
ENSG00000157368	0.785198	4.49136	1.69355	34.8115	IL34	16	70579895	70660682	+	2233	protein_coding	interleukin 34 [Source:HGNC Symbol;Acc:HGNC:28529]	-
ENSG00000234616	2.823	0.529064	1.70562	0.589498	JRK	8	142657460	142681968	-	11229	protein_coding	Jrk helix-turn-helix protein [Source:HGNC Symbol;Acc:HGNC:6199]	-
ENSG00000182013	1.8072	0.276538	0.836152	0.250092	PNMA8A	19	46466491	46471563	-	3696	protein_coding	PNMA family member 8A [Source:HGNC Symbol;Acc:HGNC:25578]	-
ENSG00000184557	18.6693	3.58655	5.81543	0.490777	SOCS3	17	78356778	78360077	-	2734	protein_coding	suppressor of cytokine signaling 3 [Source:HGNC Symbol;Acc:HGNC:19391]	-
ENSG00000176971	10.4689	51.6843	26.3955	36.5102	FIBIN	11	26994184	26996121	+	1938	protein_coding	fin bud initiation factor homolog [Source:HGNC Symbol;Acc:HGNC:33747]	-
ENSG00000258183	0	0.939416	0	0.690957	LINC02392	12	90280894	90300340	+	1122	lincRNA	long intergenic non-protein coding RNA 2392 [Source:HGNC Symbol;Acc:HGNC:53319]	-
ENSG00000235513	0.166985	1.30316	0.536757	1.72941	AL035681.1	22	41209122	41217627	-	2500	antisense	novel transcript, antisense to L3MBTL2	-
ENSG00000167513	7.11624	1.32126	2.19407	0.384338	CDT1	16	88803213	88809258	+	3336	protein_coding	chromatin licensing and DNA replication factor 1 [Source:HGNC Symbol;Acc:HGNC:24576]	-
ENSG00000185813	5.06017	0.967883	4.05042	0.804124	PCYT2	17	81900965	81911464	-	6897	protein_coding	phosphate cytidylyltransferase 2, ethanolamine [Source:HGNC Symbol;Acc:HGNC:8756]	-
ENSG00000004478	7.3768	35.7754	5.69915	40.6104	FKBP4	12	2794953	2805423	+	5180	protein_coding	FK506 binding protein 4 [Source:HGNC Symbol;Acc:HGNC:3720]	-
ENSG00000062282	0.549225	0.072729	1.51748	0.0452637	DGAT2	11	75759512	75801535	+	7905	protein_coding	diacylglycerol O-acyltransferase 2 [Source:HGNC Symbol;Acc:HGNC:16940]	-
ENSG00000163376	0.229182	1.40952	0.163134	1.29696	KBTBD8	3	66998307	67011210	+	4736	protein_coding	kelch repeat and BTB domain containing 8 [Source:HGNC Symbol;Acc:HGNC:30691]	-
ENSG00000145861	2.16744	0.317549	1.19598	0.358205	C1QTNF2	5	160347751	160370641	-	2414	protein_coding	C1q and TNF related 2 [Source:HGNC Symbol;Acc:HGNC:14325]	-
ENSG00000136997	13.9943	67.5522	16.0431	60.6583	MYC	8	127735434	127741434	+	3001	protein_coding	MYC proto-oncogene, bHLH transcription factor [Source:HGNC Symbol;Acc:HGNC:7553]	bHLH
ENSG00000184368	0.884026	0.109484	0.213724	0.0204416	MAP7D2	X	20006713	20116917	-	4376	protein_coding	MAP7 domain containing 2 [Source:HGNC Symbol;Acc:HGNC:25899]	-
ENSG00000174059	1.06566	0.180159	1.75992	0.24581	CD34	1	207880972	207911402	-	9219	protein_coding	CD34 molecule [Source:HGNC Symbol;Acc:HGNC:1662]	-
ENSG00000115252	1.9678	0.348603	0.385923	0.410332	PDE1A	2	182140036	182523192	-	6322	protein_coding	phosphodiesterase 1A [Source:HGNC Symbol;Acc:HGNC:8774]	-
ENSG00000074935	1.74816	8.56104	4.26869	8.76179	TUBE1	6	112070777	112087529	-	6973	protein_coding	tubulin epsilon 1 [Source:HGNC Symbol;Acc:HGNC:20775]	-
ENSG00000173540	4.17753	20.1012	3.41978	20.4945	GMPPB	3	49716844	49723951	-	6742	protein_coding	GDP-mannose pyrophosphorylase B [Source:HGNC Symbol;Acc:HGNC:22932]	-
ENSG00000172716	7.39273	35.4054	4.83311	31.6368	SLFN11	17	35350305	35373701	-	5982	protein_coding	schlafen family member 11 [Source:HGNC Symbol;Acc:HGNC:26633]	-
ENSG00000125414	0.0294151	0.318292	1.66386	2.28707	MYH2	17	10521148	10549957	-	6623	protein_coding	myosin heavy chain 2 [Source:HGNC Symbol;Acc:HGNC:7572]	-
ENSG00000273062	0.506017	0	0.205371	0	AL449106.1	1	178724306	178726285	-	1980	antisense	novel transcript, antisense to RALGPS2	-
ENSG00000188517	0.0127314	0.18264	0.0186017	0.071611	COL25A1	4	108808725	109302752	-	8744	protein_coding	collagen type XXV alpha 1 chain [Source:HGNC Symbol;Acc:HGNC:18603]	-
ENSG00000182667	1.25631	6.1713	9.45266	11.7624	NTM	11	131370478	132336822	+	6956	protein_coding	neurotrimin [Source:HGNC Symbol;Acc:HGNC:17941]	-
ENSG00000138759	5.39151	1.07983	3.96768	0.358564	FRAS1	4	78057570	78544269	+	18960	protein_coding	Fraser extracellular matrix complex subunit 1 [Source:HGNC Symbol;Acc:HGNC:19185]	-
ENSG00000118193	4.49762	0.86906	0.597909	0.0901448	KIF14	1	200551497	200620734	-	7277	protein_coding	kinesin family member 14 [Source:HGNC Symbol;Acc:HGNC:19181]	-
ENSG00000107249	0.842505	4.11878	0.515771	3.6736	GLIS3	9	3824127	4348392	-	11826	protein_coding	GLIS family zinc finger 3 [Source:HGNC Symbol;Acc:HGNC:28510]	zf-C2H2
ENSG00000164181	0.145966	0.984169	0.0444311	2.60642	ELOVL7	5	60751791	60844389	-	4576	protein_coding	ELOVL fatty acid elongase 7 [Source:HGNC Symbol;Acc:HGNC:26292]	-
ENSG00000126217	0.0228438	0.162819	0.00175667	0	MCF2L	13	112894378	113099739	+	23148	protein_coding	MCF.2 cell line derived transforming sequence like [Source:HGNC Symbol;Acc:HGNC:14576]	-
ENSG00000122035	1.57663	0.157341	0.751171	0.183605	RASL11A	13	27270327	27273690	+	1624	protein_coding	RAS like family 11 member A [Source:HGNC Symbol;Acc:HGNC:23802]	-
ENSG00000102384	4.27672	0.80571	0.837547	0.0897077	CENPI	X	101098218	101163681	+	4321	protein_coding	centromere protein I [Source:HGNC Symbol;Acc:HGNC:3968]	-
ENSG00000134222	6.31679	1.18587	2.50674	0.386426	PSRC1	1	109279556	109283186	-	2855	protein_coding	proline and serine rich coiled-coil 1 [Source:HGNC Symbol;Acc:HGNC:24472]	-
ENSG00000233476	8.74743	1.56931	5.25921	1.70201	EEF1A1P6	7	22510616	22511999	-	1384	processed_pseudogene	eukaryotic translation elongation factor 1 alpha 1 pseudogene 6 [Source:HGNC Symbol;Acc:HGNC:3201]	-
ENSG00000100302	0.513877	0.0280834	1.0726	0.122346	RASD2	22	35540868	35554001	+	3412	protein_coding	RASD family member 2 [Source:HGNC Symbol;Acc:HGNC:18229]	-
ENSG00000144395	0.692683	0.112152	0.293962	0.0246349	CCDC150	2	196639554	196763490	+	9683	protein_coding	coiled-coil domain containing 150 [Source:HGNC Symbol;Acc:HGNC:26834]	-
ENSG00000111665	6.33617	1.24868	1.05021	0.200436	CDCA3	12	6844793	6852066	-	5653	protein_coding	cell division cycle associated 3 [Source:HGNC Symbol;Acc:HGNC:14624]	-
ENSG00000179029	2.85964	0.494804	1.76127	0.33937	TMEM107	17	8173237	8176399	-	3163	protein_coding	transmembrane protein 107 [Source:HGNC Symbol;Acc:HGNC:28128]	-
ENSG00000243742	0.128155	0.923314	0.104025	7.26938	RPLP0P2	11	61615036	61639449	+	3909	transcribed_processed_pseudogene	ribosomal protein lateral stalk subunit P0 pseudogene 2 [Source:HGNC Symbol;Acc:HGNC:17960]	-
ENSG00000167797	12.1855	57.8687	7.35123	66.0887	CDK2AP2	11	67506497	67508649	-	2019	protein_coding	cyclin dependent kinase 2 associated protein 2 [Source:HGNC Symbol;Acc:HGNC:30833]	-
ENSG00000231672	0.0178977	0.301257	0.0697336	0.703091	DIRC3	2	217284019	217756593	-	4665	lincRNA	disrupted in renal carcinoma 3 [Source:HGNC Symbol;Acc:HGNC:17805]	-
ENSG00000140105	17.6318	82.7741	30.0083	118.149	WARS	14	100333788	100376805	-	6358	protein_coding	tryptophanyl-tRNA synthetase [Source:HGNC Symbol;Acc:HGNC:12729]	-
ENSG00000168811	0.804914	4.43091	1.09632	12.497	IL12A	3	159988750	159996019	+	2040	protein_coding	interleukin 12A [Source:HGNC Symbol;Acc:HGNC:5969]	-
ENSG00000137872	0.455338	0.0597221	0.209091	0.024392	SEMA6D	15	47184101	47774223	+	8557	protein_coding	semaphorin 6D [Source:HGNC Symbol;Acc:HGNC:16770]	-
ENSG00000162591	38.4983	7.96802	107.848	13.7713	MEGF6	1	3489920	3611495	-	7039	protein_coding	multiple EGF like domains 6 [Source:HGNC Symbol;Acc:HGNC:3232]	-
ENSG00000284946	0.681367	0.102773	0.0910204	0.00834288	AC068831.7	15	90966190	91022566	-	7148	protein_coding	novel transcript	-
ENSG00000184602	11.5542	2.3145	3.21673	1.34142	SNN	16	11668414	11679159	+	3312	protein_coding	stannin [Source:HGNC Symbol;Acc:HGNC:11149]	-
ENSG00000078725	5.65171	1.1042	2.58246	0.755935	BRINP1	9	119153458	119369467	-	3905	protein_coding	BMP/retinoic acid inducible neural specific 1 [Source:HGNC Symbol;Acc:HGNC:2687]	-
ENSG00000099958	0.0806481	0.698375	0	0.204229	DERL3	22	23834503	23839128	-	3796	protein_coding	derlin 3 [Source:HGNC Symbol;Acc:HGNC:14236]	-
ENSG00000275993	0.0347452	0.392107	0.0592267	0.558379	SIK1B	21	6111134	6123739	+	4806	protein_coding	salt inducible kinase 1B (putative) [Source:HGNC Symbol;Acc:HGNC:52389]	-
ENSG00000016402	0.400106	0.0270107	0.146147	0.0189117	IL20RA	6	136999971	137045180	-	4730	protein_coding	interleukin 20 receptor subunit alpha [Source:HGNC Symbol;Acc:HGNC:6003]	-
ENSG00000196693	1.01514	0.176868	0.63636	0.0969148	ZNF33B	10	42574185	42638568	-	8307	protein_coding	zinc finger protein 33B [Source:HGNC Symbol;Acc:HGNC:13097]	zf-C2H2
ENSG00000107821	7.10216	1.40561	26.201	2.10447	KAZALD1	10	101061841	101068131	+	3613	protein_coding	Kazal type serine peptidase inhibitor domain 1 [Source:HGNC Symbol;Acc:HGNC:25460]	-
ENSG00000260793	0.84378	0.0476245	2.02104	0.0889188	AC003102.1	17	44221401	44223710	+	2012	antisense	novel transcript, antisense to UBTF	-
ENSG00000143751	4.58597	21.3256	3.70318	18.9781	SDE2	1	225982702	225999331	-	3975	protein_coding	SDE2 telomere maintenance homolog [Source:HGNC Symbol;Acc:HGNC:26643]	-
ENSG00000108785	0.320566	2.7425	0.723851	0.936674	HSD17B1P1	17	42546764	42548706	+	955	unprocessed_pseudogene	hydroxysteroid 17-beta dehydrogenase 1 pseudogene 1 [Source:HGNC Symbol;Acc:HGNC:5216]	-
ENSG00000089685	17.8512	3.69216	2.25967	0.719058	BIRC5	17	78214186	78225636	+	3815	protein_coding	baculoviral IAP repeat containing 5 [Source:HGNC Symbol;Acc:HGNC:593]	-
ENSG00000109099	117.862	24.8721	138.725	57.4694	PMP22	17	15229777	15265357	-	3222	protein_coding	peripheral myelin protein 22 [Source:HGNC Symbol;Acc:HGNC:9118]	-
ENSG00000130270	0.868972	0.141167	0.521771	0.0935249	ATP8B3	19	1782075	1812276	-	7014	protein_coding	ATPase phospholipid transporting 8B3 [Source:HGNC Symbol;Acc:HGNC:13535]	-
ENSG00000113811	13.8576	63.6	12.7719	100.181	SELENOK	3	53884410	53891988	-	2165	protein_coding	selenoprotein K [Source:HGNC Symbol;Acc:HGNC:30394]	-
ENSG00000161681	0.143439	0.831532	0.19883	0.476795	SHANK1	19	50661827	50719450	-	7567	protein_coding	SH3 and multiple ankyrin repeat domains 1 [Source:HGNC Symbol;Acc:HGNC:15474]	-
ENSG00000155897	0.462214	0.0535818	0	0	ADCY8	8	130780301	131042426	-	5961	protein_coding	adenylate cyclase 8 [Source:HGNC Symbol;Acc:HGNC:239]	-
ENSG00000114270	2.18454	9.99373	3.4783	9.73087	COL7A1	3	48564073	48595267	-	11071	protein_coding	collagen type VII alpha 1 chain [Source:HGNC Symbol;Acc:HGNC:2214]	-
ENSG00000128578	2.25451	0.42942	1.84771	0.471923	STRIP2	7	129434433	129488399	+	5876	protein_coding	striatin interacting protein 2 [Source:HGNC Symbol;Acc:HGNC:22209]	-
ENSG00000283265	0.119961	1.4318	0	2.57047	AL356234.3	6	137693068	137700415	+	1160	lincRNA	novel transcript	-
ENSG00000115919	0.0379512	0.243181	0.00231042	0.454038	KYNU	2	142877498	143055832	+	17600	protein_coding	kynureninase [Source:HGNC Symbol;Acc:HGNC:6469]	-
ENSG00000118523	146.508	659.586	1841.78	1438.06	CTGF	6	131948176	131951373	-	2339	protein_coding	connective tissue growth factor [Source:HGNC Symbol;Acc:HGNC:2500]	-
ENSG00000136367	0.0934292	0.545581	0.128478	0.574092	ZFHX2	14	23520855	23556192	-	10128	protein_coding	zinc finger homeobox 2 [Source:HGNC Symbol;Acc:HGNC:20152]	Homeobox
ENSG00000165732	15.2294	68.6713	12.3853	36.8263	DDX21	10	68956128	68985073	+	5020	protein_coding	DExD-box helicase 21 [Source:HGNC Symbol;Acc:HGNC:2744]	-
ENSG00000173947	0.711938	0.0899511	0.0572589	0.0559821	PIFO	1	111346288	111353013	+	4261	protein_coding	primary cilia formation [Source:HGNC Symbol;Acc:HGNC:27009]	-
ENSG00000176909	1.84311	0.26793	0.807882	0.171138	MAMSTR	19	48712742	48719721	-	2265	protein_coding	MEF2 activating motif and SAP domain containing transcriptional regulator [Source:HGNC Symbol;Acc:HGNC:26689]	-
ENSG00000109220	8.74203	40.2766	12.9271	111.487	CHIC2	4	54009789	54064690	-	1318	protein_coding	cysteine rich hydrophobic domain 2 [Source:HGNC Symbol;Acc:HGNC:1935]	-
ENSG00000116396	1.926	0.403046	1.71312	0.5632	KCNC4	1	110211343	110283100	+	25042	protein_coding	potassium voltage-gated channel subfamily C member 4 [Source:HGNC Symbol;Acc:HGNC:6236]	-
ENSG00000137135	1.00253	0.172091	0.275429	0.137704	ARHGEF39	9	35658875	35675866	-	6496	protein_coding	Rho guanine nucleotide exchange factor 39 [Source:HGNC Symbol;Acc:HGNC:25909]	-
ENSG00000136531	0.22199	0.0350472	0.0326062	0.00125839	SCN2A	2	165194993	165392310	+	23695	protein_coding	sodium voltage-gated channel alpha subunit 2 [Source:HGNC Symbol;Acc:HGNC:10588]	-
ENSG00000128408	1.96273	0.263968	0.582506	0	RIBC2	22	45413691	45432496	+	1815	protein_coding	RIB43A domain with coiled-coils 2 [Source:HGNC Symbol;Acc:HGNC:13241]	-
ENSG00000130477	0.00497514	0.117049	0.0181728	0.676942	UNC13A	19	17601328	17688365	-	11188	protein_coding	unc-13 homolog A [Source:HGNC Symbol;Acc:HGNC:23150]	-
ENSG00000132003	0.720427	3.46984	1.47537	2.38514	ZSWIM4	19	13795460	13832230	+	4713	protein_coding	zinc finger SWIM-type containing 4 [Source:HGNC Symbol;Acc:HGNC:25704]	-
ENSG00000113742	1.66357	7.53416	1.40533	7.87817	CPEB4	5	173888280	173961976	+	10272	protein_coding	cytoplasmic polyadenylation element binding protein 4 [Source:HGNC Symbol;Acc:HGNC:21747]	-
ENSG00000126822	0.913677	0.171635	0.67943	0.515734	PLEKHG3	14	64704102	64750247	+	11910	protein_coding	pleckstrin homology and RhoGEF domain containing G3 [Source:HGNC Symbol;Acc:HGNC:20364]	-
ENSG00000130513	17.8961	80.0722	81.1319	287.373	GDF15	19	18374731	18389176	+	2087	protein_coding	growth differentiation factor 15 [Source:HGNC Symbol;Acc:HGNC:30142]	-
ENSG00000128482	0.93735	0.122443	1.82607	0.195953	RNF112	17	19411125	19417276	+	3652	protein_coding	ring finger protein 112 [Source:HGNC Symbol;Acc:HGNC:12968]	-
ENSG00000215068	0.592147	0.0345548	0.850514	0	AC025171.2	5	43041575	43045390	+	2773	antisense	uncharacterized LOC153684 [Source:NCBI gene;Acc:153684]	-
ENSG00000168672	0.128751	0.803823	0.0601975	0.16553	FAM84B	8	126552442	126558393	-	5404	protein_coding	family with sequence similarity 84 member B [Source:HGNC Symbol;Acc:HGNC:24166]	-
ENSG00000165244	9.47289	1.97983	1.52794	0.0408906	ZNF367	9	96385941	96418329	-	3646	protein_coding	zinc finger protein 367 [Source:HGNC Symbol;Acc:HGNC:18320]	zf-C2H2
ENSG00000136859	79.7428	17.3539	73.8821	4.94529	ANGPTL2	9	127087332	127122883	-	3889	protein_coding	angiopoietin like 2 [Source:HGNC Symbol;Acc:HGNC:490]	-
ENSG00000085063	87.327	19.0629	116.223	25.3008	CD59	11	33703010	33736491	-	10358	protein_coding	CD59 molecule (CD59 blood group) [Source:HGNC Symbol;Acc:HGNC:1689]	-
ENSG00000007372	0.0320941	0.201045	0.0136769	0.171925	PAX6	11	31784779	31818062	-	20812	protein_coding	paired box 6 [Source:HGNC Symbol;Acc:HGNC:8620]	PAX
ENSG00000135451	6.89086	1.42979	0.905002	0.339349	TROAP	12	49323236	49331731	+	3954	protein_coding	trophinin associated protein [Source:HGNC Symbol;Acc:HGNC:12327]	-
ENSG00000108518	292.344	63.9285	234.955	68.3385	PFN1	17	4945652	4949061	-	1987	protein_coding	profilin 1 [Source:HGNC Symbol;Acc:HGNC:8881]	-
ENSG00000111199	3.06518	0.594788	3.8727	0.412479	TRPV4	12	109783085	109833401	-	3759	protein_coding	transient receptor potential cation channel subfamily V member 4 [Source:HGNC Symbol;Acc:HGNC:18083]	-
ENSG00000183775	0.0973517	0.516173	0.190601	0.655008	KCTD16	5	144170832	144485686	+	14294	protein_coding	potassium channel tetramerization domain containing 16 [Source:HGNC Symbol;Acc:HGNC:29244]	-
ENSG00000173166	0.575796	2.63232	0.219013	0.466495	RAPH1	2	203394345	203535410	-	11697	protein_coding	Ras association (RalGDS/AF-6) and pleckstrin homology domains 1 [Source:HGNC Symbol;Acc:HGNC:14436]	-
ENSG00000156508	873.099	192.248	624.82	201.338	EEF1A1	6	73515750	73523797	-	5948	protein_coding	eukaryotic translation elongation factor 1 alpha 1 [Source:HGNC Symbol;Acc:HGNC:3189]	-
ENSG00000169031	0.0152515	0.175034	0.236208	0.59478	COL4A3	2	227164565	227314792	+	9124	protein_coding	collagen type IV alpha 3 chain [Source:HGNC Symbol;Acc:HGNC:2204]	-
ENSG00000079616	10.7529	2.29625	3.50807	0.809054	KIF22	16	29790719	29805385	+	4312	protein_coding	kinesin family member 22 [Source:HGNC Symbol;Acc:HGNC:6391]	-
ENSG00000169682	0.337611	0.0168461	0.461109	0.141539	SPNS1	16	28974221	28984548	+	3792	protein_coding	sphingolipid transporter 1 (putative) [Source:HGNC Symbol;Acc:HGNC:30621]	-
ENSG00000154839	6.84924	1.40753	1.32328	0.333551	SKA1	18	50374995	50394173	+	2950	protein_coding	spindle and kinetochore associated complex subunit 1 [Source:HGNC Symbol;Acc:HGNC:28109]	-
ENSG00000178999	14.6544	3.10707	2.70363	0.505606	AURKB	17	8204733	8210600	-	2241	protein_coding	aurora kinase B [Source:HGNC Symbol;Acc:HGNC:11390]	-
ENSG00000203761	1.87276	8.91483	2.52213	3.41967	MSTO2P	1	155745829	155750137	+	1709	unprocessed_pseudogene	misato family member 2, pseudogene [Source:HGNC Symbol;Acc:HGNC:26329]	-
ENSG00000164104	40.227	8.80512	10.785	11.6584	HMGB2	4	173331695	173335125	-	2775	protein_coding	high mobility group box 2 [Source:HGNC Symbol;Acc:HGNC:5000]	HMG
ENSG00000230647	0	1.11234	0	3.37486	AC022816.1	17	14374139	14421026	+	804	lincRNA	novel transcript	-
ENSG00000140873	0	0.133921	0.0121783	0.375062	ADAMTS18	16	77247813	77435114	-	6678	protein_coding	ADAM metallopeptidase with thrombospondin type 1 motif 18 [Source:HGNC Symbol;Acc:HGNC:17110]	-
ENSG00000175305	1.96215	0.363204	0.480895	0.0745945	CCNE2	8	94879770	94896678	-	4397	protein_coding	cyclin E2 [Source:HGNC Symbol;Acc:HGNC:1590]	-
ENSG00000205426	1.28406	6.19264	0.906441	0.695586	KRT81	12	52285913	52291534	-	1929	protein_coding	keratin 81 [Source:HGNC Symbol;Acc:HGNC:6458]	-
ENSG00000049540	207.098	46.2795	750.563	231.767	ELN	7	74027789	74069907	+	6542	protein_coding	elastin [Source:HGNC Symbol;Acc:HGNC:3327]	-
ENSG00000110002	0.873655	0.149649	1.21933	0.302692	VWA5A	11	124115362	124147721	+	6403	protein_coding	von Willebrand factor A domain containing 5A [Source:HGNC Symbol;Acc:HGNC:6658]	-
ENSG00000108342	0.263265	1.65456	0.0183168	14.0491	CSF3	17	40015361	40017813	+	2220	protein_coding	colony stimulating factor 3 [Source:HGNC Symbol;Acc:HGNC:2438]	-
ENSG00000235770	0.63297	2.95679	0.96095	0.603978	LINC00607	2	215611563	215843722	-	5628	lincRNA	long intergenic non-protein coding RNA 607 [Source:HGNC Symbol;Acc:HGNC:43944]	-
ENSG00000185924	1.32053	0.220277	1.80601	0.0082255	RTN4RL1	17	1934677	2025345	-	3625	protein_coding	reticulon 4 receptor like 1 [Source:HGNC Symbol;Acc:HGNC:21329]	-
ENSG00000105486	6.60222	1.43284	2.44252	0.194974	LIG1	19	48115445	48170603	-	6576	protein_coding	DNA ligase 1 [Source:HGNC Symbol;Acc:HGNC:6598]	-
ENSG00000153066	8.2546	35.8099	11.4259	47.4981	TXNDC11	16	11679080	11742878	-	4292	protein_coding	thioredoxin domain containing 11 [Source:HGNC Symbol;Acc:HGNC:28030]	-
ENSG00000144681	1.37382	6.19766	1.17476	3.31682	STAC	3	36380344	36548007	+	4396	protein_coding	SH3 and cysteine rich domain [Source:HGNC Symbol;Acc:HGNC:11353]	-
ENSG00000187243	0.112516	0.716668	0.156176	0.0602738	MAGED4B	X	52061827	52069248	-	4947	protein_coding	MAGE family member D4B [Source:HGNC Symbol;Acc:HGNC:22880]	-
ENSG00000198380	14.8572	63.9991	22.4965	72.5459	GFPT1	2	69319769	69387254	-	8866	protein_coding	glutamine--fructose-6-phosphate transaminase 1 [Source:HGNC Symbol;Acc:HGNC:4241]	-
ENSG00000182324	0.0961898	0.654993	0.234236	0.72139	KCNJ14	19	48455509	48466980	+	4340	protein_coding	potassium voltage-gated channel subfamily J member 14 [Source:HGNC Symbol;Acc:HGNC:6260]	-
ENSG00000013392	1.15962	5.31482	2.29166	10.0586	RWDD2A	6	83193379	83198932	+	3744	protein_coding	RWD domain containing 2A [Source:HGNC Symbol;Acc:HGNC:21385]	-
ENSG00000138709	0.975752	4.3246	0.813439	3.05144	LARP1B	4	128061268	128222931	+	9498	protein_coding	La ribonucleoprotein domain family member 1B [Source:HGNC Symbol;Acc:HGNC:24704]	-
ENSG00000244586	1.55853	8.87936	5.36757	2.44503	WNT5A-AS1	3	55487699	55488308	+	500	antisense	WNT5A antisense RNA 1 [Source:HGNC Symbol;Acc:HGNC:40616]	-
ENSG00000117643	3.39484	0.732507	3.56807	0.330351	MAN1C1	1	25617468	25786207	+	9026	protein_coding	mannosidase alpha class 1C member 1 [Source:HGNC Symbol;Acc:HGNC:19080]	-
ENSG00000105825	66.018	282.15	386.348	916.492	TFPI2	7	93885396	93890991	-	2682	protein_coding	tissue factor pathway inhibitor 2 [Source:HGNC Symbol;Acc:HGNC:11761]	-
ENSG00000131470	3.38557	0.645506	1.16949	0.266538	PSMC3IP	17	42572315	42577831	-	2573	protein_coding	PSMC3 interacting protein [Source:HGNC Symbol;Acc:HGNC:17928]	-
ENSG00000260276	0.221215	1.3661	0.554081	2.47162	AC022167.2	16	8848105	8860456	+	2642	antisense	novel transcript, antisense to CARHSP1	-
ENSG00000135069	28.7595	122.666	71.5884	157.005	PSAT1	9	78297143	78330093	+	2188	protein_coding	phosphoserine aminotransferase 1 [Source:HGNC Symbol;Acc:HGNC:19129]	-
ENSG00000261573	4.48238	0.383896	18.1812	4.94568	AL157402.2	1	198657553	198667061	-	416	antisense	novel transcript	-
ENSG00000169359	1.70201	7.35832	3.33326	16.5303	SLC33A1	3	155821024	155854456	-	10040	protein_coding	solute carrier family 33 member 1 [Source:HGNC Symbol;Acc:HGNC:95]	-
ENSG00000214826	4.71246	0.964598	1.51781	0.131533	DDX12P	12	9418673	9448229	-	2947	unprocessed_pseudogene	DEAD/H-box helicase 12, pseudogene [Source:HGNC Symbol;Acc:HGNC:2737]	-
ENSG00000166920	0.51502	3.04625	2.1417	39.5797	C15orf48	15	45430529	45448761	+	1405	protein_coding	chromosome 15 open reading frame 48 [Source:HGNC Symbol;Acc:HGNC:29898]	-
ENSG00000196932	0.245792	0.0184973	0.00588727	0.00863398	TMEM26	10	61406643	61453450	-	6907	protein_coding	transmembrane protein 26 [Source:HGNC Symbol;Acc:HGNC:28550]	-
ENSG00000173597	0.366993	0.0477626	0.0221117	0	SULT1B1	4	69721162	69787961	-	7356	protein_coding	sulfotransferase family 1B member 1 [Source:HGNC Symbol;Acc:HGNC:17845]	-
ENSG00000197299	1.58879	0.31586	0.365568	0.0402093	BLM	15	90717327	90816165	+	6674	protein_coding	Bloom syndrome RecQ like helicase [Source:HGNC Symbol;Acc:HGNC:1058]	-
ENSG00000179583	0.226595	0.0384691	0.0450575	0.031603	CIITA	16	10866222	10943021	+	20757	protein_coding	class II major histocompatibility complex transactivator [Source:HGNC Symbol;Acc:HGNC:7067]	-
ENSG00000145242	0.0566072	0.35406	0.0041354	0.0758096	EPHA5	4	65319563	65670495	-	9833	protein_coding	EPH receptor A5 [Source:HGNC Symbol;Acc:HGNC:3389]	-
ENSG00000101945	2.95001	0.587972	0.869288	0.33642	SUV39H1	X	48695554	48709012	+	3368	protein_coding	suppressor of variegation 3-9 homolog 1 [Source:HGNC Symbol;Acc:HGNC:11479]	-
ENSG00000136267	0.240453	0.0269225	0.0985415	0.0314165	DGKB	7	14145049	14974777	-	9491	protein_coding	diacylglycerol kinase beta [Source:HGNC Symbol;Acc:HGNC:2850]	-
ENSG00000154920	2.65298	0.513912	0.740681	0.0633643	EME1	17	50373220	50381483	+	3294	protein_coding	essential meiotic structure-specific endonuclease 1 [Source:HGNC Symbol;Acc:HGNC:24965]	-
ENSG00000162636	2.77268	0.600905	0.760673	0.156179	FAM102B	1	108560089	108644900	+	9355	protein_coding	family with sequence similarity 102 member B [Source:HGNC Symbol;Acc:HGNC:27637]	-
ENSG00000135363	0.680331	0.0719141	0.379298	0.0287721	LMO2	11	33858576	33892289	-	3109	protein_coding	LIM domain only 2 [Source:HGNC Symbol;Acc:HGNC:6642]	-
ENSG00000145824	1.69099	0.242583	0.370603	0.0452923	CXCL14	5	135570679	135579279	-	1975	protein_coding	C-X-C motif chemokine ligand 14 [Source:HGNC Symbol;Acc:HGNC:10640]	-
ENSG00000171227	0.534276	0.027871	0.212897	0	TMEM37	2	119429901	119438520	+	2292	protein_coding	transmembrane protein 37 [Source:HGNC Symbol;Acc:HGNC:18216]	-
ENSG00000119514	11.9326	2.64725	8.14045	1.47329	GALNT12	9	98807699	98850081	+	3137	protein_coding	polypeptide N-acetylgalactosaminyltransferase 12 [Source:HGNC Symbol;Acc:HGNC:19877]	-
ENSG00000142871	185.815	780.276	753.556	1417.83	CYR61	1	85580761	85583962	+	2455	protein_coding	cysteine rich angiogenic inducer 61 [Source:HGNC Symbol;Acc:HGNC:2654]	-
ENSG00000188483	8.03822	1.74369	8.90964	1.7158	IER5L	9	129175552	129178262	-	2711	protein_coding	immediate early response 5 like [Source:HGNC Symbol;Acc:HGNC:23679]	-
ENSG00000204334	0.185231	2.28523	0	0.248065	ERICH2	2	170783786	170798971	+	601	protein_coding	glutamate rich 2 [Source:HGNC Symbol;Acc:HGNC:44395]	-
ENSG00000149260	12.3221	2.79094	4.67593	1.2882	CAPN5	11	77066941	77126155	+	6157	protein_coding	calpain 5 [Source:HGNC Symbol;Acc:HGNC:1482]	-
ENSG00000186162	1.6789	7.43188	2.69562	21.061	CIDECP	3	10014238	10026365	-	3017	transcribed_unprocessed_pseudogene	cell death-inducing DFFA-like effector c pseudogene [Source:HGNC Symbol;Acc:HGNC:24230]	-
ENSG00000105829	3.65987	15.547	3.81292	26.4305	BET1	7	93962762	94004382	-	5247	protein_coding	Bet1 golgi vesicular membrane trafficking protein [Source:HGNC Symbol;Acc:HGNC:14562]	-
ENSG00000106804	1.38452	0.273787	0.379683	0.0593337	C5	9	120952335	121050276	-	6533	protein_coding	complement C5 [Source:HGNC Symbol;Acc:HGNC:1331]	-
ENSG00000180447	20.8904	4.72267	75.3143	2.86889	GAS1	9	86944363	86947189	-	2827	protein_coding	growth arrest specific 1 [Source:HGNC Symbol;Acc:HGNC:4165]	-
ENSG00000130193	2.70566	0.522752	3.28768	0.92722	THEM6	8	142727203	142736927	+	3055	protein_coding	thioesterase superfamily member 6 [Source:HGNC Symbol;Acc:HGNC:29656]	-
ENSG00000173391	0.418784	2.12098	1.47649	8.24198	OLR1	12	10158301	10172138	-	3057	protein_coding	oxidized low density lipoprotein receptor 1 [Source:HGNC Symbol;Acc:HGNC:8133]	-
ENSG00000120693	5.72861	1.27247	3.26131	1.0316	SMAD9	13	36844831	36920765	-	5723	protein_coding	SMAD family member 9 [Source:HGNC Symbol;Acc:HGNC:6774]	MH1
ENSG00000128594	0.517175	0.0553967	0.342556	0.0369394	LRRC4	7	128027071	128032107	-	4036	protein_coding	leucine rich repeat containing 4 [Source:HGNC Symbol;Acc:HGNC:15586]	-
ENSG00000184307	1.20868	0.237157	0.974144	0.330005	ZDHHC23	3	113947901	113965401	+	7138	protein_coding	zinc finger DHHC-type containing 23 [Source:HGNC Symbol;Acc:HGNC:28654]	-
ENSG00000122547	2.6183	0.546943	1.17451	0.442925	EEPD1	7	36153149	36301543	+	4847	protein_coding	endonuclease/exonuclease/phosphatase family domain containing 1 [Source:HGNC Symbol;Acc:HGNC:22223]	-
ENSG00000100625	1.22476	5.28658	1.52686	4.66205	SIX4	14	60709528	60724348	-	6658	protein_coding	SIX homeobox 4 [Source:HGNC Symbol;Acc:HGNC:10890]	Homeobox
ENSG00000153879	3.7478	15.8651	5.25462	21.4421	CEBPG	19	33373330	33382686	+	4411	protein_coding	CCAAT enhancer binding protein gamma [Source:HGNC Symbol;Acc:HGNC:1837]	C/EBP
ENSG00000087074	39.6903	165.411	48.8145	605.767	PPP1R15A	19	48872392	48876057	+	3093	protein_coding	protein phosphatase 1 regulatory subunit 15A [Source:HGNC Symbol;Acc:HGNC:14375]	-
ENSG00000183801	10.1086	2.25886	1.88169	0.164881	OLFML1	11	7485388	7511377	+	3436	protein_coding	olfactomedin like 1 [Source:HGNC Symbol;Acc:HGNC:24473]	-
ENSG00000232810	0	0.495491	0.0485243	5.23051	TNF	6	31575567	31578336	+	1676	protein_coding	tumor necrosis factor [Source:HGNC Symbol;Acc:HGNC:11892]	-
ENSG00000189127	0	0.206373	0	0.489054	ANKRD34B	5	80556755	80570488	-	4024	protein_coding	ankyrin repeat domain 34B [Source:HGNC Symbol;Acc:HGNC:33736]	-
ENSG00000100336	0.190753	0	0	0	APOL4	22	36189124	36204840	-	4377	protein_coding	apolipoprotein L4 [Source:HGNC Symbol;Acc:HGNC:14867]	-
ENSG00000133121	3.25822	13.6473	2.45784	11.8907	STARD13	13	33103135	33350630	-	8388	protein_coding	StAR related lipid transfer domain containing 13 [Source:HGNC Symbol;Acc:HGNC:19164]	-
ENSG00000242221	1.92966	8.43594	1.08998	9.6976	PSG2	19	43064211	43083045	-	2798	protein_coding	pregnancy specific beta-1-glycoprotein 2 [Source:HGNC Symbol;Acc:HGNC:9519]	-
ENSG00000139428	2.05303	0.431623	1.30588	0.706327	MMAB	12	109553737	109573874	-	6290	protein_coding	methylmalonic aciduria (cobalamin deficiency) cblB type [Source:HGNC Symbol;Acc:HGNC:19331]	-
ENSG00000138378	0.232651	1.21486	1.01127	2.94747	STAT4	2	191029576	191151596	-	4785	protein_coding	signal transducer and activator of transcription 4 [Source:HGNC Symbol;Acc:HGNC:11365]	STAT
ENSG00000152402	0.881145	3.72287	0.114328	0.954975	GUCY1A2	11	106674012	107018524	-	16361	protein_coding	guanylate cyclase 1 soluble subunit alpha 2 [Source:HGNC Symbol;Acc:HGNC:4684]	-
ENSG00000187735	17.6945	73.3357	16.8456	58.8109	TCEA1	8	53966552	54022529	-	4415	protein_coding	transcription elongation factor A1 [Source:HGNC Symbol;Acc:HGNC:11612]	-
ENSG00000235205	0.0455622	0.44446	0.133141	0	TATDN2P3	13	23243520	23247184	+	3665	processed_pseudogene	TatD DNase domain containing 2 pseudogene 3 [Source:HGNC Symbol;Acc:HGNC:39256]	-
ENSG00000112312	9.00346	1.98658	3.39956	0.951364	GMNN	6	24774931	24786099	+	2476	protein_coding	geminin, DNA replication inhibitor [Source:HGNC Symbol;Acc:HGNC:17493]	-
ENSG00000225166	0.0337344	1.23889	0.197156	3.79495	AC012462.1	2	215453707	215463871	+	825	lincRNA	uncharacterized LOC102724849 [Source:NCBI gene;Acc:102724849]	-
ENSG00000186862	0.151598	0.00483282	0.20304	0.0902328	PDZD7	10	101007683	101032295	-	6609	protein_coding	PDZ domain containing 7 [Source:HGNC Symbol;Acc:HGNC:26257]	-
ENSG00000186185	8.71099	1.98296	1.15308	0.237002	KIF18B	17	44924709	44947711	-	4655	protein_coding	kinesin family member 18B [Source:HGNC Symbol;Acc:HGNC:27102]	-
ENSG00000168621	6.69557	27.6795	1.58923	9.15527	GDNF	5	37812677	37839686	-	4273	protein_coding	glial cell derived neurotrophic factor [Source:HGNC Symbol;Acc:HGNC:4232]	-
ENSG00000184160	0.881291	0.087949	3.67631	0.47894	ADRA2C	4	3766348	3768526	+	2179	protein_coding	adrenoceptor alpha 2C [Source:HGNC Symbol;Acc:HGNC:283]	-
ENSG00000175130	29.5018	6.76777	17.0408	10.0561	MARCKSL1	1	32333832	32336379	-	1699	protein_coding	MARCKS like 1 [Source:HGNC Symbol;Acc:HGNC:7142]	-
ENSG00000112379	0.0617342	0.326336	0.0191331	0.068145	ARFGEF3	6	138161921	138344663	+	14877	protein_coding	ARFGEF family member 3 [Source:HGNC Symbol;Acc:HGNC:21213]	-
ENSG00000135324	2.8697	0.548901	1.001	0.19389	MRAP2	6	84033756	84090881	+	2153	protein_coding	melanocortin 2 receptor accessory protein 2 [Source:HGNC Symbol;Acc:HGNC:21232]	-
ENSG00000144554	3.28204	0.739602	0.776574	0.0676213	FANCD2	3	10026414	10101930	+	8378	protein_coding	FA complementation group D2 [Source:HGNC Symbol;Acc:HGNC:3585]	-
ENSG00000171408	1.61013	0.333045	0.547102	0.0601765	PDE7B	6	135851696	136195574	+	5946	protein_coding	phosphodiesterase 7B [Source:HGNC Symbol;Acc:HGNC:8792]	-
ENSG00000106948	1.079	4.5194	3.49826	6.85455	AKNA	9	114334156	114394405	-	10601	protein_coding	AT-hook transcription factor [Source:HGNC Symbol;Acc:HGNC:24108]	-
ENSG00000178381	4.90488	20.5559	3.31582	29.9351	ZFAND2A	7	1152071	1160759	-	2281	protein_coding	zinc finger AN1-type containing 2A [Source:HGNC Symbol;Acc:HGNC:28073]	-
ENSG00000105011	16.9474	3.89548	2.87679	0.504722	ASF1B	19	14119509	14136956	-	2304	protein_coding	anti-silencing function 1B histone chaperone [Source:HGNC Symbol;Acc:HGNC:20996]	-
ENSG00000163703	6.18056	25.405	18.362	36.8969	CRELD1	3	9933822	9945413	+	3778	protein_coding	cysteine rich with EGF like domains 1 [Source:HGNC Symbol;Acc:HGNC:14630]	-
ENSG00000170381	0.802815	0.155454	0.159294	0.0460146	SEMA3E	7	83363238	83649113	-	8424	protein_coding	semaphorin 3E [Source:HGNC Symbol;Acc:HGNC:10727]	-
ENSG00000196616	1.07946	4.48116	0.0188658	0.00553353	ADH1B	4	99304964	99352760	-	10777	protein_coding	alcohol dehydrogenase 1B (class I), beta polypeptide [Source:HGNC Symbol;Acc:HGNC:250]	-
ENSG00000124772	0.127503	0	0.14775	0.0047105	CPNE5	6	36740775	36840002	-	6330	protein_coding	copine 5 [Source:HGNC Symbol;Acc:HGNC:2318]	-
ENSG00000160161	0.465976	2.14644	0.76477	2.05166	CILP2	19	19538248	19546659	+	4360	protein_coding	cartilage intermediate layer protein 2 [Source:HGNC Symbol;Acc:HGNC:24213]	-
ENSG00000142731	5.35879	1.21147	0.580646	0.106443	PLK4	4	127880861	127899195	+	4482	protein_coding	polo like kinase 4 [Source:HGNC Symbol;Acc:HGNC:11397]	-
ENSG00000223786	0.208004	2.19618	0.607823	5.57127	AL357507.1	6	74069451	74690727	+	669	lincRNA	uncharacterized LOC101928516 [Source:NCBI gene;Acc:101928516]	-
ENSG00000240057	0.0556062	0.654119	0	0.744691	AC078785.1	3	113019532	113183301	+	2002	antisense	novel transcript	-
ENSG00000150991	162.616	657.55	185.729	810.502	UBC	12	124911604	124917368	-	3898	protein_coding	ubiquitin C [Source:HGNC Symbol;Acc:HGNC:12468]	-
ENSG00000117143	41.2484	166.643	42.9231	283.86	UAP1	1	162561506	162599842	+	3437	protein_coding	UDP-N-acetylglucosamine pyrophosphorylase 1 [Source:HGNC Symbol;Acc:HGNC:12457]	-
ENSG00000186310	2.30958	0.447815	3.43612	1.05079	NAP1L3	X	93670930	93673568	-	2639	protein_coding	nucleosome assembly protein 1 like 3 [Source:HGNC Symbol;Acc:HGNC:7639]	-
ENSG00000121152	9.55149	2.19235	1.2653	0.454812	NCAPH	2	96335787	96373845	+	3278	protein_coding	non-SMC condensin I complex subunit H [Source:HGNC Symbol;Acc:HGNC:1112]	-
ENSG00000102349	0.104883	0.541658	0	0.00991491	KLF8	X	56232421	56287889	+	9022	protein_coding	Kruppel like factor 8 [Source:HGNC Symbol;Acc:HGNC:6351]	zf-C2H2
ENSG00000186469	2.32542	0.510722	1.00718	0.41134	GNG2	14	51826195	51979342	+	6379	protein_coding	G protein subunit gamma 2 [Source:HGNC Symbol;Acc:HGNC:4404]	-
ENSG00000240891	0.043418	0.295412	0.0589062	0.461848	PLCXD2	3	111674676	111846447	+	8974	protein_coding	phosphatidylinositol specific phospholipase C X domain containing 2 [Source:HGNC Symbol;Acc:HGNC:26462]	-
ENSG00000101230	4.52937	0.973109	1.11342	0.0344976	ISM1	20	13221771	13300651	+	2593	protein_coding	isthmin 1 [Source:HGNC Symbol;Acc:HGNC:16213]	-
ENSG00000172935	30.2633	7.17664	21.9902	3.44214	MRGPRF	11	69004395	69013409	-	2746	protein_coding	MAS related GPR family member F [Source:HGNC Symbol;Acc:HGNC:24828]	-
ENSG00000137962	13.8545	55.601	4.57083	26.7558	ARHGAP29	1	94148988	94275068	-	15524	protein_coding	Rho GTPase activating protein 29 [Source:HGNC Symbol;Acc:HGNC:30207]	-
ENSG00000075218	12.4524	2.92897	1.5625	0.400659	GTSE1	22	46296741	46330810	+	4242	protein_coding	G2 and S-phase expressed 1 [Source:HGNC Symbol;Acc:HGNC:13698]	-
ENSG00000176018	6.90312	27.8357	5.50811	14.9589	LYSMD3	5	90515611	90529584	-	4459	protein_coding	LysM domain containing 3 [Source:HGNC Symbol;Acc:HGNC:26969]	-
ENSG00000064195	1.48637	0.258815	0.299546	0.0329475	DLX3	17	49990005	49995224	-	2715	protein_coding	distal-less homeobox 3 [Source:HGNC Symbol;Acc:HGNC:2916]	Homeobox
ENSG00000149294	1.36128	0.305935	0.335217	0.166212	NCAM1	11	112961247	113278436	+	12737	protein_coding	neural cell adhesion molecule 1 [Source:HGNC Symbol;Acc:HGNC:7656]	-
ENSG00000143847	0.217899	0.0263234	0.879706	0.12287	PPFIA4	1	203026498	203078740	+	9707	protein_coding	PTPRF interacting protein alpha 4 [Source:HGNC Symbol;Acc:HGNC:9248]	-
ENSG00000157542	0.094791	0.431948	0.0549918	0.173244	KCNJ6	21	37607376	38121345	-	19965	protein_coding	potassium voltage-gated channel subfamily J member 6 [Source:HGNC Symbol;Acc:HGNC:6267]	-
ENSG00000148773	13.1082	3.15236	1.02555	0.190914	MKI67	10	128096659	128126385	-	12807	protein_coding	marker of proliferation Ki-67 [Source:HGNC Symbol;Acc:HGNC:7107]	-
ENSG00000248587	0.422834	1.79872	0.247119	0.202347	GDNF-AS1	5	37811589	37953827	+	9873	antisense	GDNF antisense RNA 1 [Source:HGNC Symbol;Acc:HGNC:43592]	-
ENSG00000064309	7.25967	1.72959	1.65339	0.0590723	CDON	11	125955796	126063335	-	10600	protein_coding	cell adhesion associated, oncogene regulated [Source:HGNC Symbol;Acc:HGNC:17104]	-
ENSG00000224690	3.33971	0.22546	1.81789	0.140317	UBE2D3P3	1	150800473	150801031	+	425	processed_pseudogene	ubiquitin conjugating enzyme E2 D3 pseudogene 3 [Source:HGNC Symbol;Acc:HGNC:39011]	-
ENSG00000198785	0.140508	0.00786606	0.12518	0.00734329	GRIN3A	9	101569353	101738580	-	8121	protein_coding	glutamate ionotropic receptor NMDA type subunit 3A [Source:HGNC Symbol;Acc:HGNC:16767]	-
ENSG00000148344	84.8579	20.468	99.1063	41.691	PTGES	9	129738331	129753047	-	1896	protein_coding	prostaglandin E synthase [Source:HGNC Symbol;Acc:HGNC:9599]	-
ENSG00000120738	3.22832	13.1913	1.54205	18.1964	EGR1	5	138465490	138469315	+	3138	protein_coding	early growth response 1 [Source:HGNC Symbol;Acc:HGNC:3238]	zf-C2H2
ENSG00000135723	4.42659	1.02194	4.88833	0.441168	FHOD1	16	67229387	67247658	-	5407	protein_coding	formin homology 2 domain containing 1 [Source:HGNC Symbol;Acc:HGNC:17905]	-
ENSG00000122641	5.87996	23.4761	73.725	146.433	INHBA	7	41667168	41705834	-	8302	protein_coding	inhibin subunit beta A [Source:HGNC Symbol;Acc:HGNC:6066]	-
ENSG00000180998	1.42008	0.299133	1.18845	0.3274	GPR137C	14	52553148	52637713	+	6193	protein_coding	G protein-coupled receptor 137C [Source:HGNC Symbol;Acc:HGNC:25445]	-
ENSG00000236453	0.444667	2.67168	0.343957	6.86586	AC003092.1	7	94022833	94066661	+	1064	lincRNA	novel transcript	-
ENSG00000167523	1.03652	0.205671	0.792603	0.202381	SPATA33	16	89657802	89671272	+	5746	protein_coding	spermatogenesis associated 33 [Source:HGNC Symbol;Acc:HGNC:26463]	-
ENSG00000132938	0.0922754	0	0.0963017	0.00706156	MTUS2	13	28820348	29505947	+	8445	protein_coding	microtubule associated scaffold protein 2 [Source:HGNC Symbol;Acc:HGNC:20595]	-
ENSG00000178789	0	0.281825	0	0.0109623	CD300LB	17	74521174	74531474	-	2720	protein_coding	CD300 molecule like family member b [Source:HGNC Symbol;Acc:HGNC:30811]	-
ENSG00000228716	12.189	2.91221	2.3057	0.574843	DHFR	5	80626228	80654983	-	4409	protein_coding	dihydrofolate reductase [Source:HGNC Symbol;Acc:HGNC:2861]	-
ENSG00000224594	5.38468	0.763786	12.9946	11.927	RPL29P19	8	48384590	48385049	+	460	processed_pseudogene	ribosomal protein L29 pseudogene 19 [Source:HGNC Symbol;Acc:HGNC:35508]	-
ENSG00000131480	0.104746	0.781373	0.321389	1.15589	AOC2	17	42844600	42850707	+	2657	protein_coding	amine oxidase, copper containing 2 [Source:HGNC Symbol;Acc:HGNC:549]	-
ENSG00000108001	2.78129	0.614898	1.75038	0.122546	EBF3	10	129835283	129963841	-	4623	protein_coding	early B cell factor 3 [Source:HGNC Symbol;Acc:HGNC:19087]	COE
ENSG00000076716	4.5113	1.04321	11.8875	2.81342	GPC4	X	133300103	133415490	-	4960	protein_coding	glypican 4 [Source:HGNC Symbol;Acc:HGNC:4452]	-
ENSG00000214021	2.94822	0.693346	4.14676	0.4948	TTLL3	3	9808086	9855138	+	10365	protein_coding	tubulin tyrosine ligase like 3 [Source:HGNC Symbol;Acc:HGNC:24483]	-
ENSG00000196584	2.14481	0.467288	0.586531	0.049153	XRCC2	7	152644779	152676165	-	4853	protein_coding	X-ray repair cross complementing 2 [Source:HGNC Symbol;Acc:HGNC:12829]	-
ENSG00000143067	1.77221	7.21045	1.75044	7.24586	ZNF697	1	119619422	119647773	-	5041	protein_coding	zinc finger protein 697 [Source:HGNC Symbol;Acc:HGNC:32034]	zf-C2H2
ENSG00000219607	0.958513	0.175746	0.795534	0.12153	PPP1R3G	6	5084581	5089487	+	4907	protein_coding	protein phosphatase 1 regulatory subunit 3G [Source:HGNC Symbol;Acc:HGNC:14945]	-
ENSG00000227051	14.2322	3.4672	5.43922	1.27323	C14orf132	14	96039324	96093889	+	7775	protein_coding	chromosome 14 open reading frame 132 [Source:HGNC Symbol;Acc:HGNC:20346]	-
ENSG00000117724	11.7133	2.86068	1.52705	0.369849	CENPF	1	214603195	214664588	+	11690	protein_coding	centromere protein F [Source:HGNC Symbol;Acc:HGNC:1857]	-
ENSG00000132256	4.70994	18.716	3.63126	22.0714	TRIM5	11	5663557	5938619	-	4804	protein_coding	tripartite motif containing 5 [Source:HGNC Symbol;Acc:HGNC:16276]	-
ENSG00000145386	30.6558	7.4428	6.08933	1.57719	CCNA2	4	121816444	121823933	-	2798	protein_coding	cyclin A2 [Source:HGNC Symbol;Acc:HGNC:1578]	-
ENSG00000135476	5.57244	1.34012	0.699831	0.855281	ESPL1	12	53268299	53293643	+	8890	protein_coding	extra spindle pole bodies like 1, separase [Source:HGNC Symbol;Acc:HGNC:16856]	-
ENSG00000145632	4.63459	18.3616	8.13609	58.5968	PLK2	5	58453982	58460260	-	4768	protein_coding	polo like kinase 2 [Source:HGNC Symbol;Acc:HGNC:19699]	-
ENSG00000051341	2.18206	0.506285	0.272531	0.0190324	POLQ	3	121431427	121546641	-	9400	protein_coding	DNA polymerase theta [Source:HGNC Symbol;Acc:HGNC:9186]	-
ENSG00000100897	4.96574	1.18204	3.95748	1.05183	DCAF11	14	24114195	24125242	+	6350	protein_coding	DDB1 and CUL4 associated factor 11 [Source:HGNC Symbol;Acc:HGNC:20258]	-
ENSG00000006747	1.18766	0.269305	5.49269	1.57258	SCIN	7	12570577	12660179	+	11623	protein_coding	scinderin [Source:HGNC Symbol;Acc:HGNC:21695]	-
ENSG00000133739	1.58798	0.334221	0.794802	0.153061	LRRCC1	8	85107147	85146076	+	5065	protein_coding	leucine rich repeat and coiled-coil centrosomal protein 1 [Source:HGNC Symbol;Acc:HGNC:29373]	-
ENSG00000188372	0.10247	0.752639	0.134746	3.12886	ZP3	7	76397518	76442071	+	2716	protein_coding	zona pellucida glycoprotein 3 [Source:HGNC Symbol;Acc:HGNC:13189]	-
ENSG00000146232	2.60949	10.5807	2.63107	39.9491	NFKBIE	6	44258166	44265788	-	2581	protein_coding	NFKB inhibitor epsilon [Source:HGNC Symbol;Acc:HGNC:7799]	-
ENSG00000104147	3.08482	0.542672	0.690883	0.192993	OIP5	15	41309268	41332621	-	1236	protein_coding	Opa interacting protein 5 [Source:HGNC Symbol;Acc:HGNC:20300]	-
ENSG00000166598	271.955	1058.19	428.295	1249.92	HSP90B1	12	103930107	103953645	+	4695	protein_coding	heat shock protein 90 beta family member 1 [Source:HGNC Symbol;Acc:HGNC:12028]	-
ENSG00000143554	1.75024	0.379545	5.44161	0.834016	SLC27A3	1	153774354	153780157	+	5470	protein_coding	solute carrier family 27 member 3 [Source:HGNC Symbol;Acc:HGNC:10997]	-
ENSG00000116675	1.00854	4.08323	1.23382	5.79712	DNAJC6	1	65248219	65415869	+	6954	protein_coding	DnaJ heat shock protein family (Hsp40) member C6 [Source:HGNC Symbol;Acc:HGNC:15469]	-
ENSG00000137812	5.21321	1.26826	0.408617	0.0843615	KNL1	15	40594020	40664342	+	10250	protein_coding	kinetochore scaffold 1 [Source:HGNC Symbol;Acc:HGNC:24054]	-
ENSG00000103319	4.2024	1.00759	3.61509	0.249098	EEF2K	16	22206282	22288732	+	8020	protein_coding	eukaryotic elongation factor 2 kinase [Source:HGNC Symbol;Acc:HGNC:24615]	-
ENSG00000144655	2.18214	8.82478	3.85885	20.6236	CSRNP1	3	39141855	39154562	-	3214	protein_coding	cysteine and serine rich nuclear protein 1 [Source:HGNC Symbol;Acc:HGNC:14300]	-
ENSG00000152439	0.696376	2.83279	0.866357	3.33152	ZNF773	19	57499915	57518404	+	8073	protein_coding	zinc finger protein 773 [Source:HGNC Symbol;Acc:HGNC:30487]	zf-C2H2
ENSG00000156453	0.0282882	0.25972	0.123995	0.323279	PCDH1	5	141853111	141879246	-	5903	protein_coding	protocadherin 1 [Source:HGNC Symbol;Acc:HGNC:8655]	-
ENSG00000127564	8.45321	2.0494	2.17291	0.177696	PKMYT1	16	2968024	2980539	-	5034	protein_coding	protein kinase, membrane associated tyrosine/threonine 1 [Source:HGNC Symbol;Acc:HGNC:29650]	-
ENSG00000082126	0.282605	1.3103	0.198197	0.62372	MPP4	2	201644870	201698694	-	4924	protein_coding	membrane palmitoylated protein 4 [Source:HGNC Symbol;Acc:HGNC:13680]	-
ENSG00000164743	2.69642	0.486286	1.74473	0.392063	C8orf48	8	13566843	13568287	+	1445	protein_coding	chromosome 8 open reading frame 48 [Source:HGNC Symbol;Acc:HGNC:26345]	-
ENSG00000255282	0.760316	0.115065	0.158698	0.0447575	WTAPP1	11	102746968	102836766	+	3331	transcribed_processed_pseudogene	Wilms tumor 1 associated protein pseudogene 1 [Source:HGNC Symbol;Acc:HGNC:44115]	-
ENSG00000163739	46.6426	180.698	79.4756	936.074	CXCL1	4	73869393	73871242	+	1296	protein_coding	C-X-C motif chemokine ligand 1 [Source:HGNC Symbol;Acc:HGNC:4602]	-
ENSG00000165195	0.735289	3.0116	0.488913	2.61805	PIGA	X	15319451	15335580	-	6321	protein_coding	phosphatidylinositol glycan anchor biosynthesis class A [Source:HGNC Symbol;Acc:HGNC:8957]	-
ENSG00000058668	59.6958	14.9367	30.0008	4.09488	ATP2B4	1	203626561	203744081	+	9721	protein_coding	ATPase plasma membrane Ca2+ transporting 4 [Source:HGNC Symbol;Acc:HGNC:817]	-
ENSG00000164741	7.24378	27.9657	8.37486	27.5288	DLC1	8	13083361	13604610	-	12794	protein_coding	DLC1 Rho GTPase activating protein [Source:HGNC Symbol;Acc:HGNC:2897]	-
ENSG00000125845	3.30014	13.0209	1.10664	8.68606	BMP2	20	6767664	6780280	+	3601	protein_coding	bone morphogenetic protein 2 [Source:HGNC Symbol;Acc:HGNC:1069]	-
ENSG00000117155	2.13588	0.50282	1.78394	0.410728	SSX2IP	1	84643707	84690803	-	8639	protein_coding	SSX family member 2 interacting protein [Source:HGNC Symbol;Acc:HGNC:16509]	-
ENSG00000184343	0.0586655	0.424163	0.462863	0.565677	SRPK3	X	153776412	153785732	+	4744	protein_coding	SRSF protein kinase 3 [Source:HGNC Symbol;Acc:HGNC:11402]	-
ENSG00000208028	2.86917	20.7446	7.96499	9.52929	MIR616	12	57519163	57519259	-	97	miRNA	microRNA 616 [Source:HGNC Symbol;Acc:HGNC:32872]	-
ENSG00000163808	4.24968	1.00927	0.515505	0.259527	KIF15	3	44761717	44873376	+	5285	protein_coding	kinesin family member 15 [Source:HGNC Symbol;Acc:HGNC:17273]	-
ENSG00000170396	0.0415033	0.347027	0	0.0952837	ZNF804A	2	184598366	184939492	+	4694	protein_coding	zinc finger protein 804A [Source:HGNC Symbol;Acc:HGNC:21711]	-
ENSG00000280339	0.231282	0	0.300376	0	AP001528.3	11	86908990	86912238	-	3249	TEC	novel transcript	-
ENSG00000186594	12.9368	50.0709	29.4421	66.4651	MIR22HG	17	1711493	1717174	-	2986	lincRNA	MIR22 host gene [Source:HGNC Symbol;Acc:HGNC:28219]	-
ENSG00000070495	3.20319	12.4999	4.29183	27.7044	JMJD6	17	76712832	76726799	-	5969	protein_coding	jumonji domain containing 6, arginine demethylase and lysine hydroxylase [Source:HGNC Symbol;Acc:HGNC:19355]	-
ENSG00000160752	15.7793	3.88299	10.6853	4.88403	FDPS	1	155308748	155320666	+	3718	protein_coding	farnesyl diphosphate synthase [Source:HGNC Symbol;Acc:HGNC:3631]	-
ENSG00000120337	0.01386	0.461287	0.0607521	2.34619	TNFSF18	1	173039960	173050963	-	2008	protein_coding	TNF superfamily member 18 [Source:HGNC Symbol;Acc:HGNC:11932]	-
ENSG00000187094	0.0133482	0.444251	0.0195028	0.171611	CCK	3	42257825	42266207	-	2085	protein_coding	cholecystokinin [Source:HGNC Symbol;Acc:HGNC:1569]	-
ENSG00000065057	1.29419	0.210305	2.00807	0.282223	NTHL1	16	2039815	2047866	-	2430	protein_coding	nth like DNA glycosylase 1 [Source:HGNC Symbol;Acc:HGNC:8028]	-
ENSG00000227036	0.148203	0.027769	0.213591	0.171743	LINC00511	17	72290091	72640472	-	27605	processed_transcript	long intergenic non-protein coding RNA 511 [Source:HGNC Symbol;Acc:HGNC:43564]	-
ENSG00000008277	0.187076	0.0261826	0.0233334	0.0146655	ADAM22	7	87934143	88202889	+	12199	protein_coding	ADAM metallopeptidase domain 22 [Source:HGNC Symbol;Acc:HGNC:201]	-
ENSG00000138160	16.9734	4.21925	2.63559	0.460146	KIF11	10	92593286	92655395	+	4860	protein_coding	kinesin family member 11 [Source:HGNC Symbol;Acc:HGNC:6388]	-
ENSG00000163638	0.0104236	0.113645	0.0875709	0.0474622	ADAMTS9	3	64515654	64688000	-	10680	protein_coding	ADAM metallopeptidase with thrombospondin type 1 motif 9 [Source:HGNC Symbol;Acc:HGNC:13202]	-
ENSG00000177465	0.412397	2.01485	0.292666	5.10002	ACOT4	14	73591706	73596496	+	2362	protein_coding	acyl-CoA thioesterase 4 [Source:HGNC Symbol;Acc:HGNC:19748]	-
ENSG00000172156	0.154759	1.39128	0.414548	1.46462	CCL11	17	34285668	34288334	+	1079	protein_coding	C-C motif chemokine ligand 11 [Source:HGNC Symbol;Acc:HGNC:10610]	-
ENSG00000203837	0.212811	1.20759	0	0.722003	PNLIPRP3	10	116427867	116477957	+	2354	protein_coding	pancreatic lipase related protein 3 [Source:HGNC Symbol;Acc:HGNC:23492]	-
ENSG00000232931	1.46702	0.268404	1.91046	0.353071	LINC00342	2	95807118	95816215	-	2618	lincRNA	long intergenic non-protein coding RNA 342 [Source:HGNC Symbol;Acc:HGNC:42470]	-
ENSG00000115902	4.13914	15.8895	9.96221	12.8139	SLC1A4	2	64988477	65023865	+	6939	protein_coding	solute carrier family 1 member 4 [Source:HGNC Symbol;Acc:HGNC:10942]	-
ENSG00000120278	0.229806	0.974276	0.0671534	0.185381	PLEKHG1	6	150599883	150843665	+	10294	protein_coding	pleckstrin homology and RhoGEF domain containing G1 [Source:HGNC Symbol;Acc:HGNC:20884]	-
ENSG00000162545	59.7699	15.0845	10.1697	5.66702	CAMK2N1	1	20482391	20486220	-	2615	protein_coding	calcium/calmodulin dependent protein kinase II inhibitor 1 [Source:HGNC Symbol;Acc:HGNC:24190]	-
ENSG00000065911	10.2409	39.1086	15.4888	37.6912	MTHFD2	2	74198562	74217565	+	4870	protein_coding	methylenetetrahydrofolate dehydrogenase (NADP+ dependent) 2, methenyltetrahydrofolate cyclohydrolase [Source:HGNC Symbol;Acc:HGNC:7434]	-
ENSG00000253958	7.1085	1.66401	1.1061	0.0824826	CLDN23	8	8701938	8704106	+	2169	protein_coding	claudin 23 [Source:HGNC Symbol;Acc:HGNC:17591]	-
ENSG00000075702	3.32144	0.813803	0.77083	0.127633	WDR62	19	36054881	36105106	+	9812	protein_coding	WD repeat domain 62 [Source:HGNC Symbol;Acc:HGNC:24502]	-
ENSG00000100162	9.29784	2.20958	1.87536	0.251553	CENPM	22	41938721	41947164	-	1778	protein_coding	centromere protein M [Source:HGNC Symbol;Acc:HGNC:18352]	-
ENSG00000139974	3.66068	0.874987	4.32152	2.07975	SLC38A6	14	60981114	61083733	+	5147	protein_coding	solute carrier family 38 member 6 [Source:HGNC Symbol;Acc:HGNC:19863]	-
ENSG00000165323	0.116924	0.0165665	0.286837	0.0278379	FAT3	11	92352096	92896470	+	19280	protein_coding	FAT atypical cadherin 3 [Source:HGNC Symbol;Acc:HGNC:23112]	-
ENSG00000145604	6.96317	1.69815	3.28529	1.28222	SKP2	5	36151989	36184319	+	3837	protein_coding	S-phase kinase associated protein 2 [Source:HGNC Symbol;Acc:HGNC:10901]	-
ENSG00000072195	2.46764	0.613479	5.14706	0.654286	SPEG	2	219434846	219498287	+	17910	protein_coding	SPEG complex locus [Source:HGNC Symbol;Acc:HGNC:16901]	-
ENSG00000118276	2.19248	0.505649	0.682066	0.140489	B4GALT6	18	31622247	31685836	-	5306	protein_coding	beta-1,4-galactosyltransferase 6 [Source:HGNC Symbol;Acc:HGNC:929]	-
ENSG00000132436	4.35653	1.05325	1.42168	0.604168	FIGNL1	7	50444128	50542535	-	5034	protein_coding	fidgetin like 1 [Source:HGNC Symbol;Acc:HGNC:13286]	-
ENSG00000083896	6.79942	25.781	7.7198	32.2598	YTHDC1	4	68310387	68350089	-	7032	protein_coding	YTH domain containing 1 [Source:HGNC Symbol;Acc:HGNC:30626]	-
ENSG00000183856	16.19	4.1074	1.84559	0.221132	IQGAP3	1	156525405	156572604	-	6742	protein_coding	IQ motif containing GTPase activating protein 3 [Source:HGNC Symbol;Acc:HGNC:20669]	-
ENSG00000146670	10.7424	2.67727	1.9477	0.35705	CDCA5	11	65066300	65084164	-	3925	protein_coding	cell division cycle associated 5 [Source:HGNC Symbol;Acc:HGNC:14626]	-
ENSG00000172296	0.748038	0.157451	0.0906812	0.0629946	SPTLC3	20	13008979	13169103	+	8520	protein_coding	serine palmitoyltransferase long chain base subunit 3 [Source:HGNC Symbol;Acc:HGNC:16253]	-
ENSG00000119699	1.1044	0.227494	3.21898	0.546107	TGFB3	14	75958099	75982991	-	4914	protein_coding	transforming growth factor beta 3 [Source:HGNC Symbol;Acc:HGNC:11769]	-
ENSG00000259803	0.0426527	0.452791	0	0.0456972	SLC22A31	16	89195761	89201664	-	2610	protein_coding	solute carrier family 22 member 31 [Source:HGNC Symbol;Acc:HGNC:27091]	-
ENSG00000076382	10.2433	2.57996	1.4788	0.495868	SPAG5	17	28577565	28599279	-	5472	protein_coding	sperm associated antigen 5 [Source:HGNC Symbol;Acc:HGNC:13452]	-
ENSG00000152580	1.26731	0.302324	0.37449	0.0533953	IGSF10	3	151425384	151458709	-	11727	protein_coding	immunoglobulin superfamily member 10 [Source:HGNC Symbol;Acc:HGNC:26384]	-
ENSG00000162692	0.0460091	0.327374	0.268893	1.89779	VCAM1	1	100719742	100739045	+	6049	protein_coding	vascular cell adhesion molecule 1 [Source:HGNC Symbol;Acc:HGNC:12663]	-
ENSG00000235848	0.0847986	0.603378	0.334525	0.717726	RMDN2-AS1	2	37949911	38067041	-	3282	antisense	RMDN2 antisense RNA 1 [Source:HGNC Symbol;Acc:HGNC:41150]	-
ENSG00000170448	1.42754	5.57741	1.32401	5.63233	NFXL1	4	47847233	47914667	-	4484	protein_coding	nuclear transcription factor, X-box binding like 1 [Source:HGNC Symbol;Acc:HGNC:18726]	zf-NF-X1
ENSG00000152894	7.14945	26.89	8.76522	27.2366	PTPRK	6	127968779	128520674	-	9000	protein_coding	protein tyrosine phosphatase, receptor type K [Source:HGNC Symbol;Acc:HGNC:9674]	-
ENSG00000163913	2.20949	0.536976	2.28721	0.656009	IFT122	3	129440036	129520507	+	9636	protein_coding	intraflagellar transport 122 [Source:HGNC Symbol;Acc:HGNC:13556]	-
ENSG00000049192	1.68928	6.45364	3.01404	4.40631	ADAMTS6	5	65148736	65481920	-	8567	protein_coding	ADAM metallopeptidase with thrombospondin type 1 motif 6 [Source:HGNC Symbol;Acc:HGNC:222]	-
ENSG00000276462	0	0.239759	0	1.0802	BX255923.2	9	41100794	41106229	-	3064	lincRNA	novel transcript	-
ENSG00000197249	0	0.149862	0.0829526	0.243308	SERPINA1	14	94376747	94390693	-	4902	protein_coding	serpin family A member 1 [Source:HGNC Symbol;Acc:HGNC:8941]	-
ENSG00000143494	0.0796394	0	0.05818	0.00328169	VASH2	1	212950520	212992037	+	9086	protein_coding	vasohibin 2 [Source:HGNC Symbol;Acc:HGNC:25723]	-
ENSG00000135378	0.785104	0.150171	0.0514726	0.0269597	PRRG4	11	32829943	32858123	+	5530	protein_coding	proline rich and Gla domain 4 [Source:HGNC Symbol;Acc:HGNC:30799]	-
ENSG00000233912	0.0828301	1.56849	0.121022	0.976166	AC026202.2	3	5156905	5187329	-	672	antisense	novel transcript, antisense to ARL8B	-
ENSG00000172318	0.0109269	0.206915	0	0.0936551	B3GALT1	2	167868948	167874041	+	5094	protein_coding	beta-1,3-galactosyltransferase 1 [Source:HGNC Symbol;Acc:HGNC:916]	-
ENSG00000225855	1.46437	0.299779	2.128	0.440986	RUSC1-AS1	1	155316863	155324176	-	3516	antisense	RUSC1 antisense RNA 1 [Source:HGNC Symbol;Acc:HGNC:26680]	-
ENSG00000146278	14.5759	54.6783	13.1014	84.2303	PNRC1	6	89080751	89085160	+	2992	protein_coding	proline rich nuclear receptor coactivator 1 [Source:HGNC Symbol;Acc:HGNC:17278]	-
ENSG00000158402	2.70972	0.612393	0.255821	0.169722	CDC25C	5	138285265	138338355	-	3338	protein_coding	cell division cycle 25C [Source:HGNC Symbol;Acc:HGNC:1727]	-
ENSG00000142733	11.2201	2.8579	9.68332	1.60199	MAP3K6	1	27355184	27366892	-	4951	protein_coding	mitogen-activated protein kinase kinase kinase 6 [Source:HGNC Symbol;Acc:HGNC:6858]	-
ENSG00000179454	1.13033	4.32671	1.40982	3.45212	KLHL28	14	44924319	45042322	-	8076	protein_coding	kelch like family member 28 [Source:HGNC Symbol;Acc:HGNC:19741]	-
ENSG00000106772	7.69452	1.98536	2.13083	0.388587	PRUNE2	9	76611376	76906087	-	14656	protein_coding	prune homolog 2 [Source:HGNC Symbol;Acc:HGNC:25209]	-
ENSG00000175426	1.88791	0.43935	4.32915	0.702314	PCSK1	5	96390415	96434143	-	5307	protein_coding	proprotein convertase subtilisin/kexin type 1 [Source:HGNC Symbol;Acc:HGNC:8743]	-
ENSG00000243701	1.43588	0.303758	0.976462	0.354463	DUBR	3	107240692	107326964	+	4206	lincRNA	DPPA2 upstream binding RNA [Source:HGNC Symbol;Acc:HGNC:48569]	-
ENSG00000157734	0.168906	0.797534	0.620492	1.04441	SNX22	15	64151715	64157481	+	5767	protein_coding	sorting nexin 22 [Source:HGNC Symbol;Acc:HGNC:16315]	-
ENSG00000131747	54.0145	14.0374	5.40115	1.17658	TOP2A	17	40388516	40417950	-	6437	protein_coding	DNA topoisomerase II alpha [Source:HGNC Symbol;Acc:HGNC:11989]	-
ENSG00000154319	0.67439	2.69314	2.16295	7.378	FAM167A	8	11421463	11475908	-	5076	protein_coding	family with sequence similarity 167 member A [Source:HGNC Symbol;Acc:HGNC:15549]	-
ENSG00000110427	4.49803	1.15124	4.57197	0.852451	KIAA1549L	11	33376466	33674102	+	13012	protein_coding	KIAA1549 like [Source:HGNC Symbol;Acc:HGNC:24836]	-
ENSG00000105835	9.65732	35.8157	7.7606	41.8149	NAMPT	7	106248285	106286326	-	9049	protein_coding	nicotinamide phosphoribosyltransferase [Source:HGNC Symbol;Acc:HGNC:30092]	-
ENSG00000115594	53.6108	13.9747	19.3012	2.92576	IL1R1	2	102064544	102179874	+	7083	protein_coding	interleukin 1 receptor type 1 [Source:HGNC Symbol;Acc:HGNC:5993]	-
ENSG00000128692	4.24252	16.6842	4.95895	19.7874	EIF2S2P4	2	170751805	170752788	+	984	processed_pseudogene	eukaryotic translation initiation factor 2 subunit 2 beta pseudogene 4 [Source:HGNC Symbol;Acc:HGNC:37626]	-
ENSG00000134375	13.3569	49.5877	13.022	66.5948	TIMM17A	1	201955491	201970661	+	3513	protein_coding	translocase of inner mitochondrial membrane 17A [Source:HGNC Symbol;Acc:HGNC:17315]	-
ENSG00000162654	0.549623	0.0990473	1.77201	0.462324	GBP4	1	89181148	89198932	-	6127	protein_coding	guanylate binding protein 4 [Source:HGNC Symbol;Acc:HGNC:20480]	-
ENSG00000117525	30.6092	113.129	78.795	129.724	F3	1	94529225	94541800	-	2875	protein_coding	coagulation factor III, tissue factor [Source:HGNC Symbol;Acc:HGNC:3541]	-
ENSG00000109265	1.03979	3.99192	0.00602867	0.0530481	KIAA1211	4	56049073	56328625	+	6745	protein_coding	KIAA1211 [Source:HGNC Symbol;Acc:HGNC:29219]	-
ENSG00000106537	2.26502	8.80364	11.2812	22.4435	TSPAN13	7	16753535	16784536	+	2224	protein_coding	tetraspanin 13 [Source:HGNC Symbol;Acc:HGNC:21643]	-
ENSG00000146094	0.161573	0.80794	0.573317	0.525499	DOK3	5	177501907	177511274	-	4823	protein_coding	docking protein 3 [Source:HGNC Symbol;Acc:HGNC:24583]	-
ENSG00000213853	6.64009	1.70728	4.58501	1.78193	EMP2	16	10528422	10580698	-	8718	protein_coding	epithelial membrane protein 2 [Source:HGNC Symbol;Acc:HGNC:3334]	-
ENSG00000188811	4.92871	1.24591	5.51357	1.36782	NHLRC3	13	39038306	39050109	+	6409	protein_coding	NHL repeat containing 3 [Source:HGNC Symbol;Acc:HGNC:33751]	-
ENSG00000155760	18.3833	4.75088	70.5998	18.3355	FZD7	2	202034587	202038445	+	3859	protein_coding	frizzled class receptor 7 [Source:HGNC Symbol;Acc:HGNC:4045]	-
ENSG00000171509	2.59997	0.629362	0.493627	0.110163	RXFP1	4	158315311	158653372	+	5684	protein_coding	relaxin family peptide receptor 1 [Source:HGNC Symbol;Acc:HGNC:19718]	-
ENSG00000125977	33.0702	121.808	41.2605	183.732	EIF2S2	20	34088298	34112332	-	2656	protein_coding	eukaryotic translation initiation factor 2 subunit beta [Source:HGNC Symbol;Acc:HGNC:3266]	-
ENSG00000164284	3.14271	11.767	3.12866	15.1145	GRPEL2	5	149345430	149354583	+	4419	protein_coding	GrpE like 2, mitochondrial [Source:HGNC Symbol;Acc:HGNC:21060]	-
ENSG00000011426	38.3763	10.0517	4.30171	0.912576	ANLN	7	36389806	36453791	+	6012	protein_coding	anillin actin binding protein [Source:HGNC Symbol;Acc:HGNC:14082]	-
ENSG00000267414	0.417801	0.0154674	0.413526	0.0577578	AC120049.1	18	44676927	44679717	-	2065	lincRNA	uncharacterized LOC101927943 [Source:NCBI gene;Acc:101927943]	-
ENSG00000102554	0.786386	3.13412	1.55634	13.2275	KLF5	13	73054976	73077542	+	3893	protein_coding	Kruppel like factor 5 [Source:HGNC Symbol;Acc:HGNC:6349]	zf-C2H2
ENSG00000113532	0.128549	0.00819608	0.0469554	0.00382569	ST8SIA4	5	100806935	100903266	-	7794	protein_coding	ST8 alpha-N-acetyl-neuraminide alpha-2,8-sialyltransferase 4 [Source:HGNC Symbol;Acc:HGNC:10871]	-
ENSG00000134215	0.24497	0.0307497	0.0111851	0.0123026	VAV3	1	107571160	107965144	-	7271	protein_coding	vav guanine nucleotide exchange factor 3 [Source:HGNC Symbol;Acc:HGNC:12659]	-
ENSG00000005249	1.03125	0.207115	0.480276	0.0552431	PRKAR2B	7	107044649	107161811	+	4318	protein_coding	protein kinase cAMP-dependent type II regulatory subunit beta [Source:HGNC Symbol;Acc:HGNC:9392]	-
ENSG00000163938	13.2025	48.4589	16.6306	58.0263	GNL3	3	52681156	52694492	+	3318	protein_coding	G protein nucleolar 3 [Source:HGNC Symbol;Acc:HGNC:29931]	-
ENSG00000157240	11.5992	3.03209	9.96875	1.06629	FZD1	7	91264364	91271326	+	6963	protein_coding	frizzled class receptor 1 [Source:HGNC Symbol;Acc:HGNC:4038]	-
ENSG00000145819	0.475257	1.79265	0.426589	1.08613	ARHGAP26	5	142770377	143229011	+	17158	protein_coding	Rho GTPase activating protein 26 [Source:HGNC Symbol;Acc:HGNC:17073]	-
ENSG00000181072	0.0802622	0	3.28356	0.433539	CHRM2	7	136868669	137020255	+	8322	protein_coding	cholinergic receptor muscarinic 2 [Source:HGNC Symbol;Acc:HGNC:1951]	-
ENSG00000161860	0.47721	0	0.334678	0.368117	SYCE2	19	12898786	12919276	-	1458	protein_coding	synaptonemal complex central element protein 2 [Source:HGNC Symbol;Acc:HGNC:27411]	-
ENSG00000279161	0.283989	0	0.44951	0	AC093503.3	19	46636810	46639161	-	2352	TEC	TEC	-
ENSG00000165923	0.121821	0	0.0815789	0	AGBL2	11	47659591	47715389	-	5483	protein_coding	ATP/GTP binding protein like 2 [Source:HGNC Symbol;Acc:HGNC:26296]	-
ENSG00000198237	1.0552	0	0	0	AC131392.1	5	69875271	69920867	+	633	unprocessed_pseudogene	glucuronidase, beta (GUSB) pseudogene	-
ENSG00000272655	1.99631	0.336921	2.0875	0.670997	POLR2J4	7	44013562	44019170	-	1422	transcribed_unprocessed_pseudogene	RNA polymerase II subunit J4, pseudogene [Source:HGNC Symbol;Acc:HGNC:28195]	-
ENSG00000128656	3.14085	11.6426	2.81396	10.0171	CHN1	2	174799363	175005369	-	4971	protein_coding	chimerin 1 [Source:HGNC Symbol;Acc:HGNC:1943]	-
ENSG00000231453	0.996566	0.185969	0.142055	0.017361	LINC01305	2	174326027	174330643	+	3435	lincRNA	long intergenic non-protein coding RNA 1305 [Source:HGNC Symbol;Acc:HGNC:27690]	-
ENSG00000235636	0.536424	2.93328	1.19869	1.72414	NUS1P1	X	47512602	47513483	-	882	processed_pseudogene	NUS1 pseudogene 1 [Source:HGNC Symbol;Acc:HGNC:38472]	-
ENSG00000161179	5.58522	20.8321	5.51761	17.4927	YDJC	22	21628089	21630064	-	1754	protein_coding	YdjC chitooligosaccharide deacetylase homolog [Source:HGNC Symbol;Acc:HGNC:27158]	-
ENSG00000176974	1.40664	0.333395	1.01644	0.245714	SHMT1	17	18327860	18363563	-	7281	protein_coding	serine hydroxymethyltransferase 1 [Source:HGNC Symbol;Acc:HGNC:10850]	-
ENSG00000138131	12.0298	43.8139	28.6636	69.0625	LOXL4	10	98247690	98268250	-	3653	protein_coding	lysyl oxidase like 4 [Source:HGNC Symbol;Acc:HGNC:17171]	-
ENSG00000054598	1.94235	7.28131	4.13263	11.0809	FOXC1	6	1609972	1613897	+	3926	protein_coding	forkhead box C1 [Source:HGNC Symbol;Acc:HGNC:3800]	Fork
ENSG00000101194	4.19909	15.3539	12.0642	18.7783	SLC17A9	20	62952647	62969585	+	5521	protein_coding	solute carrier family 17 member 9 [Source:HGNC Symbol;Acc:HGNC:16192]	-
ENSG00000143512	0.643098	0.097112	0.890168	0.0634607	HHIPL2	1	222522258	222548103	-	3289	protein_coding	HHIP like 2 [Source:HGNC Symbol;Acc:HGNC:25842]	-
ENSG00000065060	0.825827	3.08828	1.87557	3.23514	UHRF1BP1	6	34792015	34883138	+	9908	protein_coding	UHRF1 binding protein 1 [Source:HGNC Symbol;Acc:HGNC:21216]	-
ENSG00000138346	2.11577	0.50532	0.910686	0.434978	DNA2	10	68414064	68472121	-	4867	protein_coding	DNA replication helicase/nuclease 2 [Source:HGNC Symbol;Acc:HGNC:2939]	-
ENSG00000023909	7.53797	27.3377	3.55617	20.4596	GCLM	1	93885205	93909456	-	5420	protein_coding	glutamate-cysteine ligase modifier subunit [Source:HGNC Symbol;Acc:HGNC:4312]	-
ENSG00000168003	26.9709	97.3995	101.776	310.273	SLC3A2	11	62856102	62888875	+	5178	protein_coding	solute carrier family 3 member 2 [Source:HGNC Symbol;Acc:HGNC:11026]	-
ENSG00000164038	10.6787	2.80531	11.1609	2.16945	SLC9B2	4	103019868	103085829	-	5374	protein_coding	solute carrier family 9 member B2 [Source:HGNC Symbol;Acc:HGNC:25143]	-
ENSG00000161277	4.17845	0.962579	4.81276	1.47045	THAP8	19	36034985	36054762	-	1825	protein_coding	THAP domain containing 8 [Source:HGNC Symbol;Acc:HGNC:23191]	THAP
ENSG00000264278	2.08463	0.345299	0.973409	0.414451	ZNF236-DT	18	76794732	76822295	-	1295	lincRNA	ZNF236 divergent transcript [Source:HGNC Symbol;Acc:HGNC:53779]	-
ENSG00000138180	18.2675	4.82373	2.08849	0.519595	CEP55	10	93496632	93529092	+	3271	protein_coding	centrosomal protein 55 [Source:HGNC Symbol;Acc:HGNC:1161]	-
ENSG00000139174	0.523074	1.99844	0.532514	1.59084	PRICKLE1	12	42456757	42590355	-	8247	protein_coding	prickle planar cell polarity protein 1 [Source:HGNC Symbol;Acc:HGNC:17019]	-
ENSG00000165997	2.05754	7.52786	1.20363	7.04	ARL5B	10	18659405	18681639	+	7196	protein_coding	ADP ribosylation factor like GTPase 5B [Source:HGNC Symbol;Acc:HGNC:23052]	-
ENSG00000132122	0.660744	0.134451	0.321801	0.0301237	SPATA6	1	48295372	48472208	-	5939	protein_coding	spermatogenesis associated 6 [Source:HGNC Symbol;Acc:HGNC:18309]	-
ENSG00000230699	0.320106	0.0209925	1.21603	0.0881883	AL645608.2	1	911435	914948	+	3043	lincRNA	novel transcript	-
ENSG00000114784	16.9431	61.0905	15.0999	123.512	EIF1B	3	40309684	40312424	+	1912	protein_coding	eukaryotic translation initiation factor 1B [Source:HGNC Symbol;Acc:HGNC:30792]	-
ENSG00000178573	3.99351	1.03476	1.18912	0.795018	MAF	16	79585843	79600714	-	6976	protein_coding	MAF bZIP transcription factor [Source:HGNC Symbol;Acc:HGNC:6776]	TF_bZIP
ENSG00000165521	0.00253008	0.0754949	0.00369667	0	EML5	14	88612431	88792752	-	11000	protein_coding	echinoderm microtubule associated protein like 5 [Source:HGNC Symbol;Acc:HGNC:18197]	-
ENSG00000136492	3.08575	0.795406	0.849804	0.0783589	BRIP1	17	61681266	61863521	-	7991	protein_coding	BRCA1 interacting protein C-terminal helicase 1 [Source:HGNC Symbol;Acc:HGNC:20473]	-
ENSG00000136153	18.829	5.07325	37.5613	7.49846	LMO7	13	75620434	75859870	+	14367	protein_coding	LIM domain 7 [Source:HGNC Symbol;Acc:HGNC:6646]	-
ENSG00000153982	0.253008	1.22598	0.616112	1.28506	GDPD1	17	59220467	59275967	+	2970	protein_coding	glycerophosphodiester phosphodiesterase domain containing 1 [Source:HGNC Symbol;Acc:HGNC:20883]	-
ENSG00000134109	9.21657	33.0461	11.3843	20.7107	EDEM1	3	5187646	5219957	+	6758	protein_coding	ER degradation enhancing alpha-mannosidase like protein 1 [Source:HGNC Symbol;Acc:HGNC:18967]	-
ENSG00000163596	0.451681	0.0964412	0.22254	0.0562699	ICA1L	2	202773150	202871985	-	10598	protein_coding	islet cell autoantigen 1 like [Source:HGNC Symbol;Acc:HGNC:14442]	-
ENSG00000259834	0.151907	0.798274	0.023363	0.299802	AL365361.1	1	110653560	110657040	-	3481	lincRNA	novel transcript	-
ENSG00000280670	0.615773	2.54872	0.560467	2.23874	CCDC163	1	45493866	45500079	-	2757	protein_coding	coiled-coil domain containing 163 [Source:HGNC Symbol;Acc:HGNC:27003]	-
ENSG00000013573	2.6887	0.694185	2.36483	0.341829	DDX11	12	31073845	31104791	+	8374	protein_coding	DEAD/H-box helicase 11 [Source:HGNC Symbol;Acc:HGNC:2736]	-
ENSG00000111602	9.83027	2.61318	3.97688	0.476628	TIMELESS	12	56416373	56449403	-	5818	protein_coding	timeless circadian regulator [Source:HGNC Symbol;Acc:HGNC:11813]	-
ENSG00000280061	0.366286	0.0389229	0.168481	0.0799395	AC011504.1	19	30553956	30558058	+	4103	TEC	TEC	-
ENSG00000251493	14.0163	50.2056	8.83649	42.2651	FOXD1	5	73444827	73448527	-	2623	protein_coding	forkhead box D1 [Source:HGNC Symbol;Acc:HGNC:3802]	Fork
ENSG00000285698	0.164437	1.17947	0.420449	0.286283	AL049825.1	1	115270767	115283763	-	1354	lincRNA		-
ENSG00000196449	3.15498	11.737	4.40928	14.6475	YRDC	1	37802944	37808185	-	1826	protein_coding	yrdC N6-threonylcarbamoyltransferase domain containing [Source:HGNC Symbol;Acc:HGNC:28905]	-
ENSG00000156504	6.94509	1.82038	3.60098	1.53691	FAM122B	X	134769566	134797232	-	4404	protein_coding	family with sequence similarity 122B [Source:HGNC Symbol;Acc:HGNC:30490]	-
ENSG00000167994	15.9986	4.25018	13.595	6.20949	RAB3IL1	11	61897301	61920269	-	3006	protein_coding	RAB3A interacting protein like 1 [Source:HGNC Symbol;Acc:HGNC:9780]	-
ENSG00000102760	3.69461	14.0202	3.1916	12.135	RGCC	13	41457559	41470882	+	1032	protein_coding	regulator of cell cycle [Source:HGNC Symbol;Acc:HGNC:20369]	-
ENSG00000137449	3.08284	11.0591	2.05102	7.34946	CPEB2	4	15002674	15070153	+	7177	protein_coding	cytoplasmic polyadenylation element binding protein 2 [Source:HGNC Symbol;Acc:HGNC:21745]	-
ENSG00000235782	0.14863	1.49253	0.162871	7.76289	AL031429.1	1	70947379	70951493	+	749	antisense	novel transcript	-
ENSG00000206432	0.0104647	0.105086	0.0267573	0.280292	TMEM200C	18	5882072	5895955	-	10638	protein_coding	transmembrane protein 200C [Source:HGNC Symbol;Acc:HGNC:37208]	-
ENSG00000168646	1.32072	4.85886	0.614697	3.64588	AXIN2	17	65528563	65561647	-	5226	protein_coding	axin 2 [Source:HGNC Symbol;Acc:HGNC:904]	-
ENSG00000160957	8.21919	2.17157	3.5998	0.464578	RECQL4	8	144511288	144517845	-	4236	protein_coding	RecQ like helicase 4 [Source:HGNC Symbol;Acc:HGNC:9949]	-
ENSG00000166986	14.0778	49.9235	29.0163	49.4907	MARS	12	57475445	57517569	+	7028	protein_coding	methionyl-tRNA synthetase [Source:HGNC Symbol;Acc:HGNC:6898]	-
ENSG00000127325	0	0.0977332	0.01185	0.234612	BEST3	12	69643360	69699476	-	6863	protein_coding	bestrophin 3 [Source:HGNC Symbol;Acc:HGNC:17105]	-
ENSG00000227158	0.625108	0	0.0794207	0.0873558	AC073621.1	17	17422681	17423704	+	1024	processed_pseudogene	ligand of numb-protein X 1, E3 ubiquitin protein ligase pseudogene	-
ENSG00000149970	0.333639	0.0821933	0.174828	0.0739237	CNKSR2	X	21372801	21654695	+	31865	protein_coding	connector enhancer of kinase suppressor of Ras 2 [Source:HGNC Symbol;Acc:HGNC:19701]	-
ENSG00000172548	0.0859795	0.516143	0.0966335	2.49423	NIPAL4	5	157460019	157474717	+	4208	protein_coding	NIPA like domain containing 4 [Source:HGNC Symbol;Acc:HGNC:28018]	-
ENSG00000177272	0.195001	1.0195	0	0.232133	KCNA3	1	110672465	110675033	-	2569	protein_coding	potassium voltage-gated channel subfamily A member 3 [Source:HGNC Symbol;Acc:HGNC:6221]	-
ENSG00000132623	0.354168	0.0549271	0.00699284	0	ANKEF1	20	9986126	10058303	+	5815	protein_coding	ankyrin repeat and EF-hand domain containing 1 [Source:HGNC Symbol;Acc:HGNC:15803]	-
ENSG00000196968	8.13388	2.17271	9.6648	1.62751	FUT11	10	73772291	73780251	+	4910	protein_coding	fucosyltransferase 11 [Source:HGNC Symbol;Acc:HGNC:19233]	-
ENSG00000129355	9.05477	2.2951	3.19247	1.44822	CDKN2D	19	10566462	10569059	-	1503	protein_coding	cyclin dependent kinase inhibitor 2D [Source:HGNC Symbol;Acc:HGNC:1790]	-
ENSG00000128536	1.43337	0.351535	0.556561	0.147257	CDHR3	7	105876796	106033773	+	7087	protein_coding	cadherin related family member 3 [Source:HGNC Symbol;Acc:HGNC:26308]	-
ENSG00000231971	0.0803897	0.70117	0.0234913	0.533992	AL078590.2	6	134428240	134520585	-	1731	lincRNA	novel transcript	-
ENSG00000180592	0.18277	0.0143016	0.133522	0.0267022	SKIDA1	10	21513478	21526368	-	6700	protein_coding	SKI/DACH domain containing 1 [Source:HGNC Symbol;Acc:HGNC:32697]	-
ENSG00000260727	0.31096	2.49811	0.378616	0.999467	SLC7A5P1	16	29613104	29613640	-	537	unprocessed_pseudogene	solute carrier family 7 member 5 pseudogene 1 [Source:HGNC Symbol;Acc:HGNC:29458]	-
ENSG00000078053	1.67894	0.413703	1.00288	0.380918	AMPH	7	38383704	38631567	-	5636	protein_coding	amphiphysin [Source:HGNC Symbol;Acc:HGNC:471]	-
ENSG00000271254	3.47271	0.890367	1.69131	0.270468	AC240274.1	KI270711.1	4612	29626	-	4520	protein_coding	neuroblastoma breakpoint family member 1 [Source:NCBI gene;Acc:102724250]	-
ENSG00000154493	0.275396	0.0303902	0.131547	0.147527	C10orf90	10	126424997	126670446	-	5255	protein_coding	chromosome 10 open reading frame 90 [Source:HGNC Symbol;Acc:HGNC:26563]	-
ENSG00000108960	9.73656	2.59819	1.16892	1.26747	MMD	17	55392613	55421992	-	3270	protein_coding	monocyte to macrophage differentiation associated [Source:HGNC Symbol;Acc:HGNC:7153]	-
ENSG00000137070	5.66914	1.49567	8.86387	4.22373	IL11RA	9	34650702	34661892	+	4271	protein_coding	interleukin 11 receptor subunit alpha [Source:HGNC Symbol;Acc:HGNC:5967]	-
ENSG00000124496	3.18911	0.842704	1.35159	0.165824	TRERF1	6	42224931	42452051	-	7732	protein_coding	transcriptional regulating factor 1 [Source:HGNC Symbol;Acc:HGNC:18273]	zf-C2H2
ENSG00000134326	2.48421	0.623657	0.831794	0.38814	CMPK2	2	6840570	6866635	-	4302	protein_coding	cytidine/uridine monophosphate kinase 2 [Source:HGNC Symbol;Acc:HGNC:27015]	-
ENSG00000121005	0.177657	0.00703063	0.0268523	0.00656338	CRISPLD1	8	74984515	75034558	+	4543	protein_coding	cysteine rich secretory protein LCCL domain containing 1 [Source:HGNC Symbol;Acc:HGNC:18206]	-
ENSG00000160447	3.63657	0.927447	1.77112	0.229705	PKN3	9	128702523	128720918	+	3375	protein_coding	protein kinase N3 [Source:HGNC Symbol;Acc:HGNC:17999]	-
ENSG00000107562	300.191	83.1799	300.582	53.1385	CXCL12	10	44370165	44386493	-	6077	protein_coding	C-X-C motif chemokine ligand 12 [Source:HGNC Symbol;Acc:HGNC:10672]	-
ENSG00000090861	31.7352	110.711	54.1787	81.882	AARS	16	70252295	70289543	-	4498	protein_coding	alanyl-tRNA synthetase [Source:HGNC Symbol;Acc:HGNC:20]	-
ENSG00000100350	7.5154	2.03313	7.64124	1.57187	FOXRED2	22	36487190	36507101	-	5577	protein_coding	FAD dependent oxidoreductase domain containing 2 [Source:HGNC Symbol;Acc:HGNC:26264]	-
ENSG00000203446	0.314296	1.56905	1.4006	8.72131	AC004988.1	7	40538127	40546928	-	1771	antisense	novel transcript	-
ENSG00000167900	44.8196	12.2886	9.11157	0.785091	TK1	17	78174075	78187233	-	1861	protein_coding	thymidine kinase 1 [Source:HGNC Symbol;Acc:HGNC:11830]	-
ENSG00000149218	6.41293	1.71728	10.6886	1.34869	ENDOD1	11	95089810	95132645	+	4687	protein_coding	endonuclease domain containing 1 [Source:HGNC Symbol;Acc:HGNC:29129]	-
ENSG00000005700	8.23568	28.6956	6.7648	10.4474	IBTK	6	82169983	82247754	-	8722	protein_coding	inhibitor of Bruton tyrosine kinase [Source:HGNC Symbol;Acc:HGNC:17853]	-
ENSG00000125962	1.07107	3.90228	1.35793	4.87546	ARMCX5	X	102599168	102604159	+	4911	protein_coding	armadillo repeat containing X-linked 5 [Source:HGNC Symbol;Acc:HGNC:25772]	-
ENSG00000001084	1.31333	4.66948	1.33099	9.69774	GCLC	6	53497341	53616970	-	8646	protein_coding	glutamate-cysteine ligase catalytic subunit [Source:HGNC Symbol;Acc:HGNC:4311]	-
ENSG00000126787	12.9174	3.5189	1.19761	0.544796	DLGAP5	14	55148112	55191678	-	3667	protein_coding	DLG associated protein 5 [Source:HGNC Symbol;Acc:HGNC:16864]	-
ENSG00000224116	0.0205508	0.200473	0.135119	0.330265	INHBA-AS1	7	41693916	41779388	+	5417	antisense	INHBA antisense RNA 1 [Source:HGNC Symbol;Acc:HGNC:40303]	-
ENSG00000092853	6.45496	1.74723	0.939368	0.0385737	CLSPN	1	35720218	35769967	-	5411	protein_coding	claspin [Source:HGNC Symbol;Acc:HGNC:19715]	-
ENSG00000162062	2.71093	0.66029	1.42479	0.0104476	TEDC2	16	2460080	2464963	+	2854	protein_coding	tubulin epsilon and delta complex 2 [Source:HGNC Symbol;Acc:HGNC:25849]	-
ENSG00000237232	0.204189	1.31229	0.119335	5.05343	ZNF295-AS1	21	42009194	42024924	+	1363	lincRNA	ZNF295 antisense RNA 1 [Source:HGNC Symbol;Acc:HGNC:23130]	-
ENSG00000173267	1.3391	0.179295	0.684788	0.454316	SNCG	10	86958618	86963260	+	1247	protein_coding	synuclein gamma [Source:HGNC Symbol;Acc:HGNC:11141]	-
ENSG00000100206	1.34258	0.299099	0.265397	0.00846125	DMC1	22	38518949	38570286	-	3524	protein_coding	DNA meiotic recombinase 1 [Source:HGNC Symbol;Acc:HGNC:2927]	-
ENSG00000131153	3.76024	0.968772	1.04648	0.00913525	GINS2	16	85676198	85690073	-	3264	protein_coding	GINS complex subunit 2 [Source:HGNC Symbol;Acc:HGNC:24575]	-
ENSG00000106105	52.3908	180.894	96.9575	293.033	GARS	7	30594681	30634033	+	4152	protein_coding	glycyl-tRNA synthetase [Source:HGNC Symbol;Acc:HGNC:4162]	-
ENSG00000170848	0.368191	1.4603	0.0553781	0.27265	PSG6	19	42902079	42919563	-	5140	protein_coding	pregnancy specific beta-1-glycoprotein 6 [Source:HGNC Symbol;Acc:HGNC:9523]	-
ENSG00000100889	9.27476	32.1231	29.306	55.1648	PCK2	14	24094053	24110598	+	4189	protein_coding	phosphoenolpyruvate carboxykinase 2, mitochondrial [Source:HGNC Symbol;Acc:HGNC:8725]	-
ENSG00000235385	1.12611	4.47203	0.365631	11.2797	LINC02154	X	13266048	13303452	-	1557	lincRNA	long intergenic non-protein coding RNA 2154 [Source:HGNC Symbol;Acc:HGNC:53015]	-
ENSG00000163202	1.22583	5.73151	0	0.194567	LCE3D	1	152579381	152580504	-	613	protein_coding	late cornified envelope 3D [Source:HGNC Symbol;Acc:HGNC:16615]	-
ENSG00000067798	2.717	9.39062	2.88154	15.1009	NAV3	12	77324641	78213008	+	13265	protein_coding	neuron navigator 3 [Source:HGNC Symbol;Acc:HGNC:15998]	-
ENSG00000165805	0	0.113889	0	1.04194	C12orf50	12	87980035	88034037	-	5609	protein_coding	chromosome 12 open reading frame 50 [Source:HGNC Symbol;Acc:HGNC:26665]	-
ENSG00000142178	0	0.121261	0.100346	0.599971	SIK1	21	43414483	43427189	-	5268	protein_coding	salt inducible kinase 1 [Source:HGNC Symbol;Acc:HGNC:11142]	-
ENSG00000221971	0	0.551643	0	2.36892	TTC4P1	7	45999621	46000778	-	1158	processed_pseudogene	tetratricopeptide repeat domain 4 pseudogene 1 [Source:HGNC Symbol;Acc:HGNC:12395]	-
ENSG00000269826	0	0.708993	0	1.62159	AC092327.2	16	86347387	86349611	+	901	lincRNA	novel transcript	-
ENSG00000255243	1.20055	0	0.478393	0	AC099687.1	11	26189123	26208347	+	510	lincRNA	novel transcript	-
ENSG00000048162	3.03398	10.736	2.8274	10.9706	NOP16	5	176383938	176388975	-	2862	protein_coding	NOP16 nucleolar protein [Source:HGNC Symbol;Acc:HGNC:26934]	-
ENSG00000058729	3.26768	11.3724	4.51569	17.4667	RIOK2	5	97160867	97183260	-	5502	protein_coding	RIO kinase 2 [Source:HGNC Symbol;Acc:HGNC:18999]	-
ENSG00000115828	4.50085	15.7805	20.5579	36.9621	QPCT	2	37342827	37373322	+	2696	protein_coding	glutaminyl-peptide cyclotransferase [Source:HGNC Symbol;Acc:HGNC:9753]	-
ENSG00000206417	0.838183	0.158767	0.630163	0.0610299	H1FX-AS1	3	129315392	129326225	+	3420	antisense	H1FX antisense RNA 1 [Source:HGNC Symbol;Acc:HGNC:27953]	-
ENSG00000137876	11.0158	38.0012	12.7436	55.9486	RSL24D1	15	55180806	55197067	-	3009	protein_coding	ribosomal L24 domain containing 1 [Source:HGNC Symbol;Acc:HGNC:18479]	-
ENSG00000012048	4.71372	1.2968	1.18179	0.321316	BRCA1	17	43044295	43170245	-	9187	protein_coding	BRCA1, DNA repair associated [Source:HGNC Symbol;Acc:HGNC:1100]	-
ENSG00000134508	6.01874	1.65605	5.64056	2.76486	CABLES1	18	23134564	23260467	+	6654	protein_coding	Cdk5 and Abl enzyme substrate 1 [Source:HGNC Symbol;Acc:HGNC:25097]	-
ENSG00000243753	0.49039	1.83924	0.421038	6.01224	HLA-L	6	30259584	30293014	+	5505	transcribed_unprocessed_pseudogene	major histocompatibility complex, class I, L (pseudogene) [Source:HGNC Symbol;Acc:HGNC:4970]	-
ENSG00000130695	2.83448	0.744959	1.23294	0.156476	CEP85	1	26234200	26278808	+	5145	protein_coding	centrosomal protein 85 [Source:HGNC Symbol;Acc:HGNC:25309]	-
ENSG00000185347	1.60803	0.414869	0.953143	0.307167	TEDC1	14	105489855	105499575	+	6698	protein_coding	tubulin epsilon and delta complex 1 [Source:HGNC Symbol;Acc:HGNC:20127]	-
ENSG00000159259	3.72493	0.998519	1.39835	0.151476	CHAF1B	21	36385378	36419015	+	5118	protein_coding	chromatin assembly factor 1 subunit B [Source:HGNC Symbol;Acc:HGNC:1911]	-
ENSG00000101057	11.6555	3.19746	2.98715	0.225483	MYBL2	20	43667019	43716496	+	2777	protein_coding	MYB proto-oncogene like 2 [Source:HGNC Symbol;Acc:HGNC:7548]	MYB
ENSG00000117632	29.6534	8.36126	7.02078	4.17663	STMN1	1	25884181	25906991	-	6261	protein_coding	stathmin 1 [Source:HGNC Symbol;Acc:HGNC:6510]	-
ENSG00000100644	110.065	375.01	145.223	262.267	HIF1A	14	61695513	61748259	+	5151	protein_coding	hypoxia inducible factor 1 subunit alpha [Source:HGNC Symbol;Acc:HGNC:4910]	Others
ENSG00000138379	0.0887591	0.577231	0.345826	1.02491	MSTN	2	190055697	190062729	-	2822	protein_coding	myostatin [Source:HGNC Symbol;Acc:HGNC:4223]	-
ENSG00000164509	0.127721	0.614233	0.0533174	0.175933	IL31RA	5	55851379	55922853	+	4576	protein_coding	interleukin 31 receptor A [Source:HGNC Symbol;Acc:HGNC:18969]	-
ENSG00000280099	0.0486271	0.613876	1.01836	1.19825	AL603750.1	1	85152487	85154203	-	1717	TEC	TEC	-
ENSG00000115339	0.0178175	0.224931	0.0867763	0.572678	GALNT3	2	165747591	165794682	-	4686	protein_coding	polypeptide N-acetylgalactosaminyltransferase 3 [Source:HGNC Symbol;Acc:HGNC:4125]	-
ENSG00000113645	0.301069	1.1063	0.177569	1.33462	WWC1	5	168291651	168472303	+	10076	protein_coding	WW and C2 domain containing 1 [Source:HGNC Symbol;Acc:HGNC:29435]	-
ENSG00000109794	1.07206	0.250967	0.420817	0.0742865	FAM149A	4	186104419	186172667	+	5218	protein_coding	family with sequence similarity 149 member A [Source:HGNC Symbol;Acc:HGNC:24527]	-
ENSG00000182511	1.95743	0.489995	2.04421	0.387057	FES	15	90883695	90895776	+	4237	protein_coding	FES proto-oncogene, tyrosine kinase [Source:HGNC Symbol;Acc:HGNC:3657]	-
ENSG00000106144	3.60553	0.991657	1.49065	0.289995	CASP2	7	143288215	143307696	+	8020	protein_coding	caspase 2 [Source:HGNC Symbol;Acc:HGNC:1503]	-
ENSG00000187398	0.144642	0.0144346	0.248087	0.05727	LUZP2	11	24496970	25082631	+	8851	protein_coding	leucine zipper protein 2 [Source:HGNC Symbol;Acc:HGNC:23206]	-
ENSG00000130489	0.163391	1.2501	1.07428	0.99197	SCO2	22	50523568	50525606	-	1022	protein_coding	SCO2, cytochrome c oxidase assembly protein [Source:HGNC Symbol;Acc:HGNC:10604]	-
ENSG00000111052	0.434154	1.60758	0.436855	0.860076	LIN7A	12	80792520	80937925	-	6795	protein_coding	lin-7 homolog A, crumbs cell polarity complex component [Source:HGNC Symbol;Acc:HGNC:17787]	-
ENSG00000158528	0.0499164	0.243468	0.102105	0.179156	PPP1R9A	7	94907202	95296415	+	11151	protein_coding	protein phosphatase 1 regulatory subunit 9A [Source:HGNC Symbol;Acc:HGNC:14946]	-
ENSG00000224858	4.41222	0.779028	8.18227	1.57572	RPL29P11	3	37016523	37017014	-	492	processed_pseudogene	ribosomal protein L29 pseudogene 11 [Source:HGNC Symbol;Acc:HGNC:36905]	-
ENSG00000155966	0.695475	0.177876	0.162584	0.044707	AFF2	X	148500619	149000663	+	14006	protein_coding	AF4/FMR2 family member 2 [Source:HGNC Symbol;Acc:HGNC:3776]	AF-4
ENSG00000160766	1.97922	0.489236	3.90395	1.04394	GBAP1	1	155213821	155227422	-	3656	transcribed_unprocessed_pseudogene	glucosylceramidase beta pseudogene 1 [Source:HGNC Symbol;Acc:HGNC:4178]	-
ENSG00000169683	4.70795	1.26662	3.21383	0.611894	LRRC45	17	82023302	82031151	+	3606	protein_coding	leucine rich repeat containing 45 [Source:HGNC Symbol;Acc:HGNC:28302]	-
ENSG00000111859	0.443296	1.58174	1.3896	5.53518	NEDD9	6	11183298	11382348	-	10359	protein_coding	neural precursor cell expressed, developmentally down-regulated 9 [Source:HGNC Symbol;Acc:HGNC:7733]	-
ENSG00000256806	0.371229	1.60088	0.57527	1.92837	C17orf100	17	6651718	6693202	+	2474	protein_coding	chromosome 17 open reading frame 100 [Source:HGNC Symbol;Acc:HGNC:34494]	-
ENSG00000174007	1.80819	0.391814	0.738998	0.690909	CEP19	3	196706277	196712293	-	2201	protein_coding	centrosomal protein 19 [Source:HGNC Symbol;Acc:HGNC:28209]	-
ENSG00000184164	13.4278	45.3964	18.8319	75.2046	CRELD2	22	49918167	49927540	+	5165	protein_coding	cysteine rich with EGF like domains 2 [Source:HGNC Symbol;Acc:HGNC:28150]	-
ENSG00000158062	2.89314	0.767269	4.31357	1.33747	UBXN11	1	26281328	26318363	-	4704	protein_coding	UBX domain protein 11 [Source:HGNC Symbol;Acc:HGNC:30600]	-
ENSG00000157657	2.56761	0.710533	1.04165	0.183775	ZNF618	9	113876282	114056591	+	10384	protein_coding	zinc finger protein 618 [Source:HGNC Symbol;Acc:HGNC:29416]	zf-C2H2
ENSG00000167136	8.24004	2.12571	3.15731	2.62048	ENDOG	9	128818474	128822677	+	1172	protein_coding	endonuclease G [Source:HGNC Symbol;Acc:HGNC:3346]	-
ENSG00000177410	6.35284	21.7301	7.52354	29.3256	ZFAS1	20	49278178	49295738	+	2243	antisense	ZNFX1 antisense RNA 1 [Source:HGNC Symbol;Acc:HGNC:33101]	-
ENSG00000101224	41.1077	11.7721	19.8321	2.88221	CDC25B	20	3786772	3806121	+	4314	protein_coding	cell division cycle 25B [Source:HGNC Symbol;Acc:HGNC:1726]	-
ENSG00000164048	2.25329	0.595876	1.41412	0.51847	ZNF589	3	48241100	48299253	+	5521	protein_coding	zinc finger protein 589 [Source:HGNC Symbol;Acc:HGNC:16747]	zf-C2H2
ENSG00000113389	2.24825	0.618342	3.89076	0.930851	NPR3	5	32689070	32791724	+	9866	protein_coding	natriuretic peptide receptor 3 [Source:HGNC Symbol;Acc:HGNC:7945]	-
ENSG00000272841	10.9949	3.0284	6.52622	7.14146	AL139393.2	6	160990318	160992342	-	2025	antisense	novel transcript, antisense to MAP3K4	-
ENSG00000153395	16.9711	4.85447	16.6811	2.24067	LPCAT1	5	1456480	1523977	-	6494	protein_coding	lysophosphatidylcholine acyltransferase 1 [Source:HGNC Symbol;Acc:HGNC:25718]	-
ENSG00000142065	0.452159	0.0980636	0.582615	0.0953609	ZFP14	19	36334453	36379199	-	7817	protein_coding	ZFP14 zinc finger protein [Source:HGNC Symbol;Acc:HGNC:29312]	zf-C2H2
ENSG00000143333	0.252279	1.18443	0.58641	1.68314	RGS16	1	182598623	182604408	-	2427	protein_coding	regulator of G protein signaling 16 [Source:HGNC Symbol;Acc:HGNC:9997]	-
ENSG00000112972	17.2123	4.90446	8.85566	3.83657	HMGCS1	5	43289395	43313512	-	4702	protein_coding	3-hydroxy-3-methylglutaryl-CoA synthase 1 [Source:HGNC Symbol;Acc:HGNC:5007]	-
ENSG00000123329	0.0108566	0.174434	0.103106	0.732787	ARHGAP9	12	57472255	57488814	-	5127	protein_coding	Rho GTPase activating protein 9 [Source:HGNC Symbol;Acc:HGNC:14130]	-
ENSG00000113161	13.4117	3.8287	10.8676	3.75657	HMGCR	5	75336329	75362104	+	6215	protein_coding	3-hydroxy-3-methylglutaryl-CoA reductase [Source:HGNC Symbol;Acc:HGNC:5006]	-
ENSG00000136152	3.64541	12.328	4.02849	12.1431	COG3	13	45464898	45536630	+	6016	protein_coding	component of oligomeric golgi complex 3 [Source:HGNC Symbol;Acc:HGNC:18619]	-
ENSG00000153048	7.58526	2.14194	4.90702	2.45404	CARHSP1	16	8852942	8869012	-	5577	protein_coding	calcium regulated heat stable protein 1 [Source:HGNC Symbol;Acc:HGNC:17150]	CSD
ENSG00000214425	0.341656	0.0645814	0.105711	0.0387575	LRRC37A4P	17	45506741	45550335	-	6924	transcribed_unprocessed_pseudogene	leucine rich repeat containing 37 member A4, pseudogene [Source:HGNC Symbol;Acc:HGNC:25479]	-
ENSG00000231185	0.998901	0.158731	0.31435	0.230505	SPRY4-AS1	5	142325293	142672001	+	1811	antisense	SPRY4 antisense RNA 1 [Source:HGNC Symbol;Acc:HGNC:53465]	-
ENSG00000064225	0.544402	0.116829	0.685483	0.279776	ST3GAL6	3	98732236	98821201	+	6288	protein_coding	ST3 beta-galactoside alpha-2,3-sialyltransferase 6 [Source:HGNC Symbol;Acc:HGNC:18080]	-
ENSG00000118418	17.8129	4.88237	11.7098	4.20502	HMGN3	6	79201245	79234738	-	1014	protein_coding	high mobility group nucleosomal binding domain 3 [Source:HGNC Symbol;Acc:HGNC:12312]	Others
ENSG00000232480	0	1.08952	0.219013	3.05134	TGFB2-AS1	1	218344196	218345678	-	557	antisense	TGFB2 antisense RNA 1 (head to head) [Source:HGNC Symbol;Acc:HGNC:50628]	-
ENSG00000170959	0.044411	0	0.00926977	0.0158603	DCDC1	11	30830369	31369810	-	13160	protein_coding	doublecortin domain containing 1 [Source:HGNC Symbol;Acc:HGNC:20625]	-
ENSG00000150337	0	0.202422	0.027127	0.0497289	FCGR1A	1	149782671	149792518	+	2998	protein_coding	Fc fragment of IgG receptor Ia [Source:HGNC Symbol;Acc:HGNC:3613]	-
ENSG00000183671	6.42252	21.7067	12.8705	24.3569	GPR1	2	206175316	206218047	-	2834	protein_coding	G protein-coupled receptor 1 [Source:HGNC Symbol;Acc:HGNC:4463]	-
ENSG00000285753	7.03958	28.1825	0	9.47142	AL139247.1	1	152656332	152656501	+	170	unprocessed_pseudogene	late cornified envelope family pseudogene	-
ENSG00000174807	335.102	97.1564	455.547	84.0554	CD248	11	66314487	66317044	-	2558	protein_coding	CD248 molecule [Source:HGNC Symbol;Acc:HGNC:18219]	-
ENSG00000176208	1.36499	0.356646	0.379333	0.0632172	ATAD5	17	30831970	30895869	+	7075	protein_coding	ATPase family, AAA domain containing 5 [Source:HGNC Symbol;Acc:HGNC:25752]	-
ENSG00000241322	0.0194803	0.23847	0.00948749	0.187837	CDRT1	17	15565483	15619512	-	4286	protein_coding	CMT1A duplicated region transcript 1 [Source:HGNC Symbol;Acc:HGNC:14379]	-
ENSG00000240350	0.0939176	1.1497	0.0457406	0.603728	AC017002.3	2	111491273	111570974	+	889	lincRNA	uncharacterized LOC105373557 [Source:NCBI gene;Acc:105373557]	-
ENSG00000140015	0.00677701	0.0829614	0.0033006	0.00726074	KCNH5	14	62699454	63102037	-	12320	protein_coding	potassium voltage-gated channel subfamily H member 5 [Source:HGNC Symbol;Acc:HGNC:6254]	-
ENSG00000186684	0.37802	0.0568962	0.298796	0.159345	CYP27C1	2	127184120	127220078	-	4491	protein_coding	cytochrome P450 family 27 subfamily C member 1 [Source:HGNC Symbol;Acc:HGNC:33480]	-
ENSG00000173083	1.26745	0.311215	0.852716	0.454746	HPSE	4	83292461	83335153	-	4721	protein_coding	heparanase [Source:HGNC Symbol;Acc:HGNC:5164]	-
ENSG00000232855	0.438852	0.0880163	0.628751	0.12325	AF165147.1	21	28439346	28674848	-	6532	lincRNA	novel transcript	-
ENSG00000100003	0.925372	3.22337	1.1754	5.40052	SEC14L2	22	30396857	30425317	+	5985	protein_coding	SEC14 like lipid binding 2 [Source:HGNC Symbol;Acc:HGNC:10699]	-
ENSG00000176834	2.41979	0.669404	2.0356	0.603491	VSIG10	12	118063593	118136026	-	8350	protein_coding	V-set and immunoglobulin domain containing 10 [Source:HGNC Symbol;Acc:HGNC:26078]	-
ENSG00000100479	2.40165	0.605295	0.701805	0.0504525	POLE2	14	49643555	49688422	-	2955	protein_coding	DNA polymerase epsilon 2, accessory subunit [Source:HGNC Symbol;Acc:HGNC:9178]	-
ENSG00000197256	49.6824	14.4605	29.4727	3.50173	KANK2	19	11164267	11197791	-	7638	protein_coding	KN motif and ankyrin repeat domains 2 [Source:HGNC Symbol;Acc:HGNC:29300]	-
ENSG00000106991	103.523	30.1544	117.774	9.66888	ENG	9	127815012	127854756	-	3935	protein_coding	endoglin [Source:HGNC Symbol;Acc:HGNC:3349]	-
ENSG00000134684	9.71303	32.1891	17.0289	45.5722	YARS	1	32775237	32818153	-	8212	protein_coding	tyrosyl-tRNA synthetase [Source:HGNC Symbol;Acc:HGNC:12840]	-
ENSG00000170442	0.104627	0.653745	0.271769	0.323832	KRT86	12	52249300	52309163	+	2394	protein_coding	keratin 86 [Source:HGNC Symbol;Acc:HGNC:6463]	-
ENSG00000166881	11.5995	3.34622	4.88701	1.65594	NEMP1	12	57055643	57088063	-	5708	protein_coding	nuclear envelope integral membrane protein 1 [Source:HGNC Symbol;Acc:HGNC:29001]	-
ENSG00000169607	7.25236	2.06855	0.646687	0.268523	CKAP2L	2	112736607	112764677	-	5219	protein_coding	cytoskeleton associated protein 2 like [Source:HGNC Symbol;Acc:HGNC:26877]	-
ENSG00000178295	2.10609	0.594135	0.959253	0.317663	GEN1	2	17753858	17788941	+	11827	protein_coding	GEN1, Holliday junction 5' flap endonuclease [Source:HGNC Symbol;Acc:HGNC:26881]	-
ENSG00000105810	3.06458	10.1291	1.84411	6.49368	CDK6	7	92604921	92836594	-	12260	protein_coding	cyclin dependent kinase 6 [Source:HGNC Symbol;Acc:HGNC:1777]	-
ENSG00000042286	4.70443	15.6249	4.22867	38.7424	AIFM2	10	70098223	70132934	-	5135	protein_coding	apoptosis inducing factor, mitochondria associated 2 [Source:HGNC Symbol;Acc:HGNC:21411]	-
ENSG00000144802	3.34801	11.1482	5.82185	19.7991	NFKBIZ	3	101827991	101861022	+	5902	protein_coding	NFKB inhibitor zeta [Source:HGNC Symbol;Acc:HGNC:29805]	-
ENSG00000260604	0.311422	0.0588133	0.322542	0.0168937	AL590004.3	6	3904920	3911979	-	7060	lincRNA	novel transcript	-
ENSG00000229644	2.08123	7.19098	2.00567	8.9903	NAMPTP1	10	36521721	36524234	-	2514	processed_pseudogene	nicotinamide phosphoribosyltransferase pseudogene 1 [Source:HGNC Symbol;Acc:HGNC:17633]	-
ENSG00000137960	0.0490351	0.337651	0.0307048	0.450301	GIPC2	1	77979542	78138449	+	3973	protein_coding	GIPC PDZ domain containing family member 2 [Source:HGNC Symbol;Acc:HGNC:18177]	-
ENSG00000155304	23.4247	76.8345	30.1824	80.6081	HSPA13	21	14371115	14383484	-	4194	protein_coding	heat shock protein family A (Hsp70) member 13 [Source:HGNC Symbol;Acc:HGNC:11375]	-
ENSG00000255690	0.33837	0.0517773	0.38727	0.0241681	TRIL	7	28953358	28958292	-	4935	protein_coding	TLR4 interactor with leucine rich repeats [Source:HGNC Symbol;Acc:HGNC:22200]	-
ENSG00000100219	29.7611	97.582	71.5101	185.709	XBP1	22	28794555	28800597	-	3028	protein_coding	X-box binding protein 1 [Source:HGNC Symbol;Acc:HGNC:12801]	TF_bZIP
ENSG00000035499	1.62335	0.41121	0.128208	0.0626746	DEPDC1B	5	60596912	60700190	-	3806	protein_coding	DEP domain containing 1B [Source:HGNC Symbol;Acc:HGNC:24902]	-
ENSG00000145555	3.20306	10.5247	6.35156	11.5422	MYO10	5	16661914	16936276	-	13963	protein_coding	myosin X [Source:HGNC Symbol;Acc:HGNC:7593]	-
ENSG00000070718	3.41013	0.961868	4.19203	1.30653	AP3M2	8	42152946	42171673	+	6276	protein_coding	adaptor related protein complex 3 subunit mu 2 [Source:HGNC Symbol;Acc:HGNC:570]	-
ENSG00000197976	10.0328	32.9277	13.3416	47.0933	AKAP17A	X	1591593	1602514	+	4075	protein_coding	A-kinase anchoring protein 17A [Source:HGNC Symbol;Acc:HGNC:18783]	-
ENSG00000166845	3.16004	0.891112	1.04214	0.18379	C18orf54	18	54357917	54385218	+	6165	protein_coding	chromosome 18 open reading frame 54 [Source:HGNC Symbol;Acc:HGNC:13796]	-
ENSG00000128272	66.8318	218.296	96.8384	299.337	ATF4	22	39519695	39522685	+	2514	protein_coding	activating transcription factor 4 [Source:HGNC Symbol;Acc:HGNC:786]	TF_bZIP
ENSG00000152518	56.1513	16.5664	29.0453	11.956	ZFP36L2	2	43222402	43226609	-	3696	protein_coding	ZFP36 ring finger protein like 2 [Source:HGNC Symbol;Acc:HGNC:1108]	Others
ENSG00000280594	0.475004	0.049558	0.126186	0.0578306	BTG3-AS1	21	17611744	17633199	+	2578	processed_transcript	BTG3 antisense RNA 1 [Source:HGNC Symbol;Acc:HGNC:53145]	-
ENSG00000100739	7.92142	2.2467	11.7655	12.0113	BDKRB1	14	96255824	96268967	+	2758	protein_coding	bradykinin receptor B1 [Source:HGNC Symbol;Acc:HGNC:1029]	-
ENSG00000109861	2.91687	9.57001	1.63067	3.92136	CTSC	11	88293592	88337787	-	11421	protein_coding	cathepsin C [Source:HGNC Symbol;Acc:HGNC:2528]	-
ENSG00000204410	0.616084	0.138336	0.430507	0.0286982	MSH5	6	31739948	31762834	+	6234	protein_coding	mutS homolog 5 [Source:HGNC Symbol;Acc:HGNC:7328]	-
ENSG00000088451	1.78445	6.13142	2.2774	9.74336	TGDS	13	94574051	94596257	-	2589	protein_coding	TDP-glucose 4,6-dehydratase [Source:HGNC Symbol;Acc:HGNC:20324]	-
ENSG00000159200	6.12758	20.0414	10.0175	34.8595	RCAN1	21	34513142	34615142	-	6990	protein_coding	regulator of calcineurin 1 [Source:HGNC Symbol;Acc:HGNC:3040]	-
ENSG00000214309	0.992063	0.142318	1.03535	1.30961	MBLAC1	7	100126694	100128498	+	1571	protein_coding	metallo-beta-lactamase domain containing 1 [Source:HGNC Symbol;Acc:HGNC:22180]	-
ENSG00000198853	11.9905	39.1129	23.0941	45.5133	RUSC2	9	35490127	35561898	+	5682	protein_coding	RUN and SH3 domain containing 2 [Source:HGNC Symbol;Acc:HGNC:23625]	-
ENSG00000284237	0.149629	0.0128791	0.180362	0.0120232	AL356275.1	1	207959292	207969329	+	7440	lincRNA	novel transcript	-
ENSG00000182585	0.0613692	0.545835	0.156915	1.3643	EPGN	4	74308473	74315307	+	1814	protein_coding	epithelial mitogen [Source:HGNC Symbol;Acc:HGNC:17470]	-
ENSG00000224321	0.170393	2.0207	0.331946	5.11156	RPL12P14	1	15792796	15793285	+	490	processed_pseudogene	ribosomal protein L12 pseudogene 14 [Source:HGNC Symbol;Acc:HGNC:36495]	-
ENSG00000163735	5.05518	16.7629	31.6751	69.3626	CXCL5	4	73995642	73998779	-	2538	protein_coding	C-X-C motif chemokine ligand 5 [Source:HGNC Symbol;Acc:HGNC:10642]	-
ENSG00000183691	1.6475	0.354515	26.9943	1.08742	NOG	17	56593699	56595590	+	1892	protein_coding	noggin [Source:HGNC Symbol;Acc:HGNC:7866]	-
ENSG00000176907	0.375282	1.67109	1.93008	16.1793	TCIM	8	40153455	40155308	+	1854	protein_coding	transcriptional and immune response regulator [Source:HGNC Symbol;Acc:HGNC:1357]	-
ENSG00000226835	0.709972	3.16142	0.12448	3.46856	AC097059.1	1	94247866	94334848	+	980	lincRNA	uncharacterized LOC107985092 [Source:NCBI gene;Acc:107985092]	-
ENSG00000179750	7.13387	1.97099	1.26537	0.267351	APOBEC3B	22	38982347	38992804	+	1896	protein_coding	apolipoprotein B mRNA editing enzyme catalytic subunit 3B [Source:HGNC Symbol;Acc:HGNC:17352]	-
ENSG00000133119	8.63785	2.47831	2.61751	0.363121	RFC3	13	33818049	33966558	+	2874	protein_coding	replication factor C subunit 3 [Source:HGNC Symbol;Acc:HGNC:9971]	-
ENSG00000025708	3.9986	13.2282	13.2646	30.5629	TYMP	22	50525752	50530056	-	3320	protein_coding	thymidine phosphorylase [Source:HGNC Symbol;Acc:HGNC:3148]	-
ENSG00000077150	9.25421	30.138	15.4891	80.8409	NFKB2	10	102394110	102402529	+	4484	protein_coding	nuclear factor kappa B subunit 2 [Source:HGNC Symbol;Acc:HGNC:7795]	RHD
ENSG00000170370	17.6098	5.16995	12.5156	4.32362	EMX2	10	117542444	117549546	+	3262	protein_coding	empty spiracles homeobox 2 [Source:HGNC Symbol;Acc:HGNC:3341]	Homeobox
ENSG00000182600	0.0602075	0.388671	0.274901	0.991765	SNORC	2	232857270	232878708	+	3698	protein_coding	secondary ossification center associated regulator of chondrocyte maturation [Source:HGNC Symbol;Acc:HGNC:33763]	-
ENSG00000182179	6.28875	1.82013	9.77889	1.60076	UBA7	3	49805207	49813946	-	4545	protein_coding	ubiquitin like modifier activating enzyme 7 [Source:HGNC Symbol;Acc:HGNC:12471]	-
ENSG00000184292	0.28411	1.26348	1.03777	3.84291	TACSTD2	1	58575423	58577773	-	2351	protein_coding	tumor associated calcium signal transducer 2 [Source:HGNC Symbol;Acc:HGNC:11530]	-
ENSG00000120694	12.5853	40.7341	9.039	64.8307	HSPH1	13	31134974	31162388	-	8390	protein_coding	heat shock protein family H (Hsp110) member 1 [Source:HGNC Symbol;Acc:HGNC:16969]	-
ENSG00000138735	0.817133	0.215657	0.906866	0.311139	PDE5A	4	119494395	119628991	-	9775	protein_coding	phosphodiesterase 5A [Source:HGNC Symbol;Acc:HGNC:8784]	-
ENSG00000126106	1.3169	0.325113	1.30884	0.48397	TMEM53	1	44635238	44674555	-	3635	protein_coding	transmembrane protein 53 [Source:HGNC Symbol;Acc:HGNC:26186]	-
ENSG00000106003	0.667681	0.130826	1.30865	0.348946	LFNG	7	2512529	2529177	+	3418	protein_coding	LFNG O-fucosylpeptide 3-beta-N-acetylglucosaminyltransferase [Source:HGNC Symbol;Acc:HGNC:6560]	-
ENSG00000241288	0.338998	0.0664233	0.549668	0.132876	AC092902.2	3	125827238	125916384	-	6732	processed_transcript	uncharacterized LOC101927056 [Source:NCBI gene;Acc:101927056]	-
ENSG00000242600	0.390884	0	2.22735	0.167514	MBL1P	10	79920178	79923119	+	1424	transcribed_unitary_pseudogene	mannose binding lectin 1, pseudogene [Source:HGNC Symbol;Acc:HGNC:6921]	-
ENSG00000140543	0.0812226	0	0.231413	0.034808	DET1	15	88494440	88546675	-	6853	protein_coding	DET1, COP1 ubiquitin ligase partner [Source:HGNC Symbol;Acc:HGNC:25477]	-
ENSG00000225872	0.126074	0	0.0736822	0	LINC01529	19	35785697	35797902	-	4415	transcribed_unprocessed_pseudogene	long intergenic non-protein coding RNA 1529 [Source:HGNC Symbol;Acc:HGNC:51268]	-
ENSG00000188095	0.312181	0	0.0912246	0	MESP2	15	89760591	89778754	+	1783	protein_coding	mesoderm posterior bHLH transcription factor 2 [Source:HGNC Symbol;Acc:HGNC:29659]	bHLH
ENSG00000198833	11.3724	36.8391	7.0995	26.4812	UBE2J1	6	89326625	89352848	-	4290	protein_coding	ubiquitin conjugating enzyme E2 J1 [Source:HGNC Symbol;Acc:HGNC:17598]	-
ENSG00000145014	4.29576	1.2255	7.00755	4.13169	TMEM44	3	194587673	194633689	-	4561	protein_coding	transmembrane protein 44 [Source:HGNC Symbol;Acc:HGNC:25120]	-
ENSG00000231160	0.270818	0.0330643	0.277824	0.080254	KLF3-AS1	4	38612701	38664883	-	4830	processed_transcript	KLF3 antisense RNA 1 [Source:HGNC Symbol;Acc:HGNC:25796]	-
ENSG00000185818	0.0331828	0.223053	0.048483	0.086339	NAT8L	4	2059512	2069089	+	5871	protein_coding	N-acetyltransferase 8 like [Source:HGNC Symbol;Acc:HGNC:26742]	-
ENSG00000174327	2.24034	0.550956	4.81258	1.24299	SLC16A13	17	7036075	7040121	+	2087	protein_coding	solute carrier family 16 member 13 [Source:HGNC Symbol;Acc:HGNC:31037]	-
ENSG00000182158	11.8886	38.246	13.4187	30.9032	CREB3L2	7	137874979	138002067	-	8788	protein_coding	cAMP responsive element binding protein 3 like 2 [Source:HGNC Symbol;Acc:HGNC:23720]	TF_bZIP
ENSG00000205208	10.5578	3.09982	2.5619	0.759426	C4orf46	4	158666679	158672255	-	3730	protein_coding	chromosome 4 open reading frame 46 [Source:HGNC Symbol;Acc:HGNC:27320]	-
ENSG00000162073	4.22333	1.18217	1.90182	0.441443	PAQR4	16	2969245	2973489	+	2972	protein_coding	progestin and adipoQ receptor family member 4 [Source:HGNC Symbol;Acc:HGNC:26386]	-
ENSG00000110400	2.0238	0.572359	1.55768	0.263289	NECTIN1	11	119623408	119729084	-	7701	protein_coding	nectin cell adhesion molecule 1 [Source:HGNC Symbol;Acc:HGNC:9706]	-
ENSG00000145911	0.0686618	0.351972	0.321027	1.77041	N4BP3	5	178113443	178126087	+	6080	protein_coding	NEDD4 binding protein 3 [Source:HGNC Symbol;Acc:HGNC:29852]	-
ENSG00000113739	210.603	674.636	930.666	1108.41	STC2	5	173314713	173329503	-	6128	protein_coding	stanniocalcin 2 [Source:HGNC Symbol;Acc:HGNC:11374]	-
ENSG00000151929	28.378	91.1579	28.5843	151.117	BAG3	10	119651370	119677819	+	2747	protein_coding	BCL2 associated athanogene 3 [Source:HGNC Symbol;Acc:HGNC:939]	-
ENSG00000124216	13.1891	3.80781	13.0721	3.05956	SNAI1	20	49982999	49988886	+	1686	protein_coding	snail family transcriptional repressor 1 [Source:HGNC Symbol;Acc:HGNC:11128]	zf-C2H2
ENSG00000106089	2.97677	9.76453	3.2262	13.6532	STX1A	7	73699206	73719672	-	3693	protein_coding	syntaxin 1A [Source:HGNC Symbol;Acc:HGNC:11433]	-
ENSG00000120370	3.35623	10.9797	3.19013	24.4909	GORAB	1	170532129	170553446	+	3773	protein_coding	golgin, RAB6 interacting [Source:HGNC Symbol;Acc:HGNC:25676]	-
ENSG00000163235	0.0728998	0.392575	0.311346	2.1929	TGFA	2	70447280	70554193	-	4963	protein_coding	transforming growth factor alpha [Source:HGNC Symbol;Acc:HGNC:11765]	-
ENSG00000235863	0.732392	0.122012	0.897494	0.202495	B3GALT4	6	33277132	33284832	+	2356	protein_coding	beta-1,3-galactosyltransferase 4 [Source:HGNC Symbol;Acc:HGNC:919]	-
ENSG00000256083	0.367809	2.60305	0.358268	5.91095	AC090673.2	12	65934777	65948479	-	454	antisense	novel transcript, antisense to HMGA2	-
ENSG00000271216	1.57464	0.168106	0.321027	2.90328	LINC01050	13	42810366	42812562	-	760	lincRNA	long intergenic non-protein coding RNA 1050 [Source:HGNC Symbol;Acc:HGNC:49044]	-
ENSG00000121577	0.48946	0.0522538	0.166312	0.500006	POPDC2	3	119636457	119665324	-	2445	protein_coding	popeye domain containing 2 [Source:HGNC Symbol;Acc:HGNC:17648]	-
ENSG00000166793	0.268325	0.0286459	0.300873	0.0668553	YPEL4	11	57645087	57649944	-	4460	protein_coding	yippee like 4 [Source:HGNC Symbol;Acc:HGNC:18328]	-
ENSG00000143850	0.94445	0.251619	0.887093	0.278262	PLEKHA6	1	204218851	204377665	-	8251	protein_coding	pleckstrin homology domain containing A6 [Source:HGNC Symbol;Acc:HGNC:17053]	-
ENSG00000079335	0.3847	1.35884	0.54959	2.55539	CDC14A	1	100345001	100520278	+	6511	protein_coding	cell division cycle 14A [Source:HGNC Symbol;Acc:HGNC:1718]	-
ENSG00000236871	5.68841	1.29487	15.3175	1.76286	LINC00106	X	1396427	1399402	+	592	lincRNA	long intergenic non-protein coding RNA 106 [Source:HGNC Symbol;Acc:HGNC:31843]	-
ENSG00000131941	0.312837	1.17681	0.49094	0.831711	RHPN2	19	32978593	33064888	-	4804	protein_coding	rhophilin Rho GTPase binding protein 2 [Source:HGNC Symbol;Acc:HGNC:19974]	-
ENSG00000119403	6.82029	2.02087	1.46758	0.836996	PHF19	9	120855652	120894896	-	6733	protein_coding	PHD finger protein 19 [Source:HGNC Symbol;Acc:HGNC:24566]	-
ENSG00000104635	25.6981	82.1094	50.9317	96.8315	SLC39A14	8	22367249	22434129	+	6942	protein_coding	solute carrier family 39 member 14 [Source:HGNC Symbol;Acc:HGNC:20858]	-
ENSG00000152409	1.87756	6.08283	2.20361	4.37929	JMY	5	79236189	79327215	+	9042	protein_coding	junction mediating and regulatory protein, p53 cofactor [Source:HGNC Symbol;Acc:HGNC:28916]	-
ENSG00000026559	0.225227	0.863564	1.29387	6.74005	KCNG1	20	51003656	51023129	-	5437	protein_coding	potassium voltage-gated channel modifier subfamily G member 1 [Source:HGNC Symbol;Acc:HGNC:6248]	-
ENSG00000112984	17.1008	5.10816	1.2123	0.271205	KIF20A	5	138178719	138187715	+	3958	protein_coding	kinesin family member 20A [Source:HGNC Symbol;Acc:HGNC:9787]	-
ENSG00000183150	0.413803	0.0365308	0.0930157	0.0795738	GPR19	12	12660891	12696207	-	2623	protein_coding	G protein-coupled receptor 19 [Source:HGNC Symbol;Acc:HGNC:4473]	-
ENSG00000064787	0.129193	0.0117054	0.0198697	0.01457	BCAS1	20	53936777	54070594	-	8186	protein_coding	breast carcinoma amplified sequence 1 [Source:HGNC Symbol;Acc:HGNC:974]	-
ENSG00000103196	15.8879	4.79202	16.4185	3.1109	CRISPLD2	16	84819984	84920768	+	7965	protein_coding	cysteine rich secretory protein LCCL domain containing 2 [Source:HGNC Symbol;Acc:HGNC:25248]	-
ENSG00000110799	0.080351	0.00614765	0.0704399	0	VWF	12	5948874	6124770	-	10391	protein_coding	von Willebrand factor [Source:HGNC Symbol;Acc:HGNC:12726]	-
ENSG00000163545	1.09188	3.73145	2.1862	6.65498	NUAK2	1	205302059	205321791	-	3441	protein_coding	NUAK family kinase 2 [Source:HGNC Symbol;Acc:HGNC:29558]	-
ENSG00000165102	11.2313	3.38223	11.1855	1.98383	HGSNAT	8	43140455	43202855	+	8943	protein_coding	heparan-alpha-glucosaminide N-acetyltransferase [Source:HGNC Symbol;Acc:HGNC:26527]	-
ENSG00000124225	3.37299	10.8855	6.63611	14.9379	PMEPA1	20	57648392	57711536	-	5619	protein_coding	prostate transmembrane protein, androgen induced 1 [Source:HGNC Symbol;Acc:HGNC:14107]	-
ENSG00000113407	16.169	51.5578	23.4038	74.9243	TARS	5	33440696	33469539	+	5718	protein_coding	threonyl-tRNA synthetase [Source:HGNC Symbol;Acc:HGNC:11572]	-
ENSG00000176826	0.845068	2.93724	1.96379	3.43185	FKBP9P1	7	55681074	55713252	-	3458	transcribed_unprocessed_pseudogene	FK506 binding protein 9 pseudogene 1 [Source:HGNC Symbol;Acc:HGNC:23568]	-
ENSG00000259207	12.2497	3.65632	3.85904	1.46576	ITGB3	17	47253846	47311816	+	4394	protein_coding	integrin subunit beta 3 [Source:HGNC Symbol;Acc:HGNC:6156]	-
ENSG00000072571	9.72951	2.88889	0.909141	0.53029	HMMR	5	163460203	163491945	+	3936	protein_coding	hyaluronan mediated motility receptor [Source:HGNC Symbol;Acc:HGNC:5012]	-
ENSG00000250746	0.0405896	0.465826	0.0197683	1.43506	AC105250.1	4	164188311	164190367	+	2057	processed_pseudogene	heat shock 70kDa protein 5 (glucose-regulated protein, 78kDa) (HSPA5) pseudogene	-
ENSG00000141294	0.33555	0.0339789	0.259553	0.211471	LRRC46	17	47831627	47837713	+	2820	protein_coding	leucine rich repeat containing 46 [Source:HGNC Symbol;Acc:HGNC:25047]	-
ENSG00000157470	0.16964	0.0171783	0.0728996	0.0213822	FAM81A	15	59372693	59523549	+	5578	protein_coding	family with sequence similarity 81 member A [Source:HGNC Symbol;Acc:HGNC:28379]	-
ENSG00000238260	0.447442	2.56753	1.11138	2.68453	AL513320.1	1	3623190	3624743	-	622	antisense	novel transcript	-
ENSG00000071246	0.449438	0.0982471	0.362731	0.0871319	VASH1	14	76762189	76783015	+	6502	protein_coding	vasohibin 1 [Source:HGNC Symbol;Acc:HGNC:19964]	-
ENSG00000214140	0.498386	0.102353	0.75118	0.106792	PRCD	17	76527586	76553578	+	5305	protein_coding	photoreceptor disc component [Source:HGNC Symbol;Acc:HGNC:32528]	-
ENSG00000170801	10.5759	3.13535	9.94239	0.978651	HTRA3	4	8269765	8307111	+	3321	protein_coding	HtrA serine peptidase 3 [Source:HGNC Symbol;Acc:HGNC:30406]	-
ENSG00000251369	1.0176	3.39682	1.23101	1.82293	ZNF550	19	57535257	57559863	-	5087	protein_coding	zinc finger protein 550 [Source:HGNC Symbol;Acc:HGNC:28643]	zf-C2H2
ENSG00000165030	9.26362	29.7036	8.60074	65.4268	NFIL3	9	91409045	91423862	-	2085	protein_coding	nuclear factor, interleukin 3 regulated [Source:HGNC Symbol;Acc:HGNC:7787]	TF_bZIP
ENSG00000128872	2.17653	0.642316	1.18118	0.110188	TMOD2	15	51751561	51816368	+	11636	protein_coding	tropomodulin 2 [Source:HGNC Symbol;Acc:HGNC:11872]	-
ENSG00000131871	14.684	46.5871	31.6583	92.6193	SELENOS	15	101270817	101277500	-	3766	protein_coding	selenoprotein S [Source:HGNC Symbol;Acc:HGNC:30396]	-
ENSG00000160570	4.99285	16.0854	6.16674	25.1482	DEDD2	19	42198598	42220140	-	2631	protein_coding	death effector domain containing 2 [Source:HGNC Symbol;Acc:HGNC:24450]	-
ENSG00000079337	0.541502	0.142802	0.511743	0.135781	RAPGEF3	12	47734367	47771040	-	12078	protein_coding	Rap guanine nucleotide exchange factor 3 [Source:HGNC Symbol;Acc:HGNC:16629]	-
ENSG00000196659	0.949175	0.222635	0.749089	0.259798	TTC30B	2	177548998	177553014	-	4017	protein_coding	tetratricopeptide repeat domain 30B [Source:HGNC Symbol;Acc:HGNC:26425]	-
ENSG00000154767	9.12422	28.9312	7.68689	19.1408	XPC	3	14145147	14178783	-	4798	protein_coding	XPC complex subunit, DNA damage recognition and repair factor [Source:HGNC Symbol;Acc:HGNC:12816]	-
ENSG00000164105	11.4697	3.315	4.4052	4.69851	SAP30	4	173369969	173377532	+	1320	protein_coding	Sin3A associated protein 30 [Source:HGNC Symbol;Acc:HGNC:10532]	-
ENSG00000265962	2.68783	0.546653	0.64624	0.43742	GACAT2	18	8695856	8707621	-	818	antisense	gastric cancer associated transcript 2 [Source:HGNC Symbol;Acc:HGNC:50516]	-
ENSG00000249628	0.113339	0.67927	0.128798	0.215873	LINC00942	12	1500525	1504424	+	2210	lincRNA	long intergenic non-protein coding RNA 942 [Source:HGNC Symbol;Acc:HGNC:48636]	-
ENSG00000235531	1.23122	4.01539	1.02241	4.15186	MSC-AS1	8	71828167	72118393	+	6284	antisense	MSC antisense RNA 1 [Source:HGNC Symbol;Acc:HGNC:48724]	-
ENSG00000099860	21.6737	68.6011	49.5454	204.761	GADD45B	19	2476122	2478259	+	2138	protein_coding	growth arrest and DNA damage inducible beta [Source:HGNC Symbol;Acc:HGNC:4096]	-
ENSG00000162236	12.109	38.4499	13.1881	53.5182	STX5	11	62806897	62832088	-	2257	protein_coding	syntaxin 5 [Source:HGNC Symbol;Acc:HGNC:11440]	-
ENSG00000010295	9.94916	3.00187	12.2779	4.02876	IFFO1	12	6538375	6556083	-	5203	protein_coding	intermediate filament family orphan 1 [Source:HGNC Symbol;Acc:HGNC:24970]	-
ENSG00000033170	8.58604	2.59812	10.6332	1.63328	FUT8	14	65410592	65744121	+	6700	protein_coding	fucosyltransferase 8 [Source:HGNC Symbol;Acc:HGNC:4019]	-
ENSG00000116793	5.40316	1.62151	3.20997	1.23512	PHTF1	1	113696831	113759489	-	7170	protein_coding	putative homeodomain transcription factor 1 [Source:HGNC Symbol;Acc:HGNC:8939]	-
ENSG00000157216	10.6436	3.22029	5.58567	2.97205	SSBP3	1	54225432	54413479	-	5227	protein_coding	single stranded DNA binding protein 3 [Source:HGNC Symbol;Acc:HGNC:15674]	-
ENSG00000139531	2.47299	0.707938	3.38591	1.16102	SUOX	12	55997180	56006641	+	5008	protein_coding	sulfite oxidase [Source:HGNC Symbol;Acc:HGNC:11460]	-
ENSG00000101003	4.36483	1.27195	1.18951	0.153925	GINS1	20	25407727	25452628	+	4068	protein_coding	GINS complex subunit 1 [Source:HGNC Symbol;Acc:HGNC:28980]	-
ENSG00000143398	11.292	35.5626	10.2693	26.1544	PIP5K1A	1	151197949	151249536	+	5405	protein_coding	phosphatidylinositol-4-phosphate 5-kinase type 1 alpha [Source:HGNC Symbol;Acc:HGNC:8994]	-
ENSG00000183036	2.71767	0.606458	0	0	PCP4	21	39867317	39929397	+	1106	protein_coding	Purkinje cell protein 4 [Source:HGNC Symbol;Acc:HGNC:8742]	-
ENSG00000136167	0.0329946	0.227197	0.00803465	0.335822	LCP1	13	46125920	46211871	-	5061	protein_coding	lymphocyte cytosolic protein 1 [Source:HGNC Symbol;Acc:HGNC:6528]	-
ENSG00000168280	0.126847	0.0138644	0.0529529	0.00970725	KIF5C	2	148875250	149026759	+	9215	protein_coding	kinesin family member 5C [Source:HGNC Symbol;Acc:HGNC:6325]	-
ENSG00000180318	0.808926	0.0884156	0	0	ALX1	12	85280107	85301784	+	1445	protein_coding	ALX homeobox 1 [Source:HGNC Symbol;Acc:HGNC:1494]	Homeobox
ENSG00000198732	0.866332	0.204698	0.111687	0.00682478	SMOC1	14	69854131	70032366	+	4369	protein_coding	SPARC related modular calcium binding 1 [Source:HGNC Symbol;Acc:HGNC:20318]	-
ENSG00000050438	0.436503	0.119021	0.303053	0.063018	SLC4A8	12	51391317	51515763	+	17980	protein_coding	solute carrier family 4 member 8 [Source:HGNC Symbol;Acc:HGNC:11034]	-
ENSG00000053747	3.59879	1.0902	0.958545	0.6074	LAMA3	18	23689443	23956222	+	14678	protein_coding	laminin subunit alpha 3 [Source:HGNC Symbol;Acc:HGNC:6483]	-
ENSG00000166851	11.4189	3.46242	0.999499	0.820606	PLK1	16	23677656	23690367	+	4760	protein_coding	polo like kinase 1 [Source:HGNC Symbol;Acc:HGNC:9077]	-
ENSG00000119523	12.8938	40.6345	20.7747	65.4125	ALG2	9	99216426	99221956	-	2983	protein_coding	ALG2, alpha-1,3/1,6-mannosyltransferase [Source:HGNC Symbol;Acc:HGNC:23159]	-
ENSG00000197978	0.0634829	0.31571	0.340098	0.231248	GOLGA6L9	15	82430018	82439153	+	6576	protein_coding	golgin A6 family-like 9 [Source:HGNC Symbol;Acc:HGNC:37229]	-
ENSG00000169313	0.374273	0.0171814	0.0218738	0	P2RY12	3	151337380	151384812	-	1859	protein_coding	purinergic receptor P2Y12 [Source:HGNC Symbol;Acc:HGNC:18124]	-
ENSG00000250298	0.0189326	0.478016	0.0276622	0.0608519	GIMD1	4	106357485	106368825	-	1470	protein_coding	GIMAP family P-loop NTPase domain containing 1 [Source:HGNC Symbol;Acc:HGNC:44141]	-
ENSG00000178445	0.152558	0.0214387	0.0227449	0	GLDC	9	6532464	6645783	-	8939	protein_coding	glycine decarboxylase [Source:HGNC Symbol;Acc:HGNC:4313]	-
ENSG00000240583	2.00934	6.5182	16.0286	10.1128	AQP1	7	30911694	30925516	+	3435	protein_coding	aquaporin 1 (Colton blood group) [Source:HGNC Symbol;Acc:HGNC:633]	-
ENSG00000128973	3.60343	1.07844	2.19787	0.844388	CLN6	15	68206992	68257211	-	7345	protein_coding	CLN6, transmembrane ER protein [Source:HGNC Symbol;Acc:HGNC:2077]	-
ENSG00000038945	0.986836	0.269848	0.182184	0.103056	MSR1	8	16107878	16567490	-	7812	protein_coding	macrophage scavenger receptor 1 [Source:HGNC Symbol;Acc:HGNC:7376]	-
ENSG00000143228	6.36585	1.89057	1.00388	0.363627	NUF2	1	163266576	163355764	+	3362	protein_coding	NUF2, NDC80 kinetochore complex component [Source:HGNC Symbol;Acc:HGNC:14621]	-
ENSG00000256043	10.8535	3.26538	14.8943	2.80611	CTSO	4	155924118	155953917	-	2954	protein_coding	cathepsin O [Source:HGNC Symbol;Acc:HGNC:2542]	-
ENSG00000267712	0	0.157022	0	2.04359	LINC01539	18	56083356	56137536	-	3458	lincRNA	long intergenic non-protein coding RNA 1539 [Source:HGNC Symbol;Acc:HGNC:51307]	-
ENSG00000108684	0.0944769	0	0.101713	0	ASIC2	17	33013087	34174964	-	5597	protein_coding	acid sensing ion channel subunit 2 [Source:HGNC Symbol;Acc:HGNC:99]	-
ENSG00000198417	0.27993	0	0.193738	0	MT1F	16	56657694	56660698	+	1889	protein_coding	metallothionein 1F [Source:HGNC Symbol;Acc:HGNC:7398]	-
ENSG00000104889	0.145072	0	0.0557797	0	RNASEH2A	19	12806556	12815201	+	3645	protein_coding	ribonuclease H2 subunit A [Source:HGNC Symbol;Acc:HGNC:18518]	-
ENSG00000255121	1.64472	0.339337	0.189006	0.138594	AP003392.4	11	118994824	118998004	-	1506	lincRNA	novel transcript	-
ENSG00000113013	29.4157	91.796	38.0129	140.905	HSPA9	5	138553756	138575724	-	8254	protein_coding	heat shock protein family A (Hsp70) member 9 [Source:HGNC Symbol;Acc:HGNC:5244]	-
ENSG00000125347	2.10543	6.67552	2.023	11.4085	IRF1	5	132481609	132490798	-	7799	protein_coding	interferon regulatory factor 1 [Source:HGNC Symbol;Acc:HGNC:6116]	IRF
ENSG00000275734	0.334658	0.0311409	0.330382	0.0969043	AC010538.1	16	89671568	89685304	+	3077	sense_overlapping	novel transcript, sense overlapping CDK10	-
ENSG00000127423	0.9015	0.185698	0.202641	0.0495306	AUNIP	1	25831913	25859458	-	2408	protein_coding	aurora kinase A and ninein interacting protein [Source:HGNC Symbol;Acc:HGNC:28363]	-
ENSG00000133466	1.82345	0.52764	2.52759	0.538492	C1QTNF6	22	37180167	37199385	-	7143	protein_coding	C1q and TNF related 6 [Source:HGNC Symbol;Acc:HGNC:14343]	-
ENSG00000184500	17.7036	5.45047	11.4356	1.83484	PROS1	3	93873033	93980003	-	5444	protein_coding	protein S [Source:HGNC Symbol;Acc:HGNC:9456]	-
ENSG00000154928	0.224056	0.803554	1.251	2.63196	EPHB1	3	134597801	135260467	+	6956	protein_coding	EPH receptor B1 [Source:HGNC Symbol;Acc:HGNC:3392]	-
ENSG00000215154	0.799216	2.78649	0.473002	1.32233	AC141586.1	16	2603350	2630494	+	2751	transcribed_unprocessed_pseudogene	potassium channel tetramerization domain containing 5 pseudogene [Source:NCBI gene;Acc:652276]	-
ENSG00000239672	7.05082	2.1089	6.11488	3.09623	NME1	17	51153536	51162428	+	3438	protein_coding	NME/NM23 nucleoside diphosphate kinase 1 [Source:HGNC Symbol;Acc:HGNC:7849]	-
ENSG00000259498	0.87957	0.199983	1.98831	0.186692	TPM1-AS	15	63046034	63049387	-	3354	antisense	TPM1 antisense RNA [Source:HGNC Symbol;Acc:HGNC:53635]	-
ENSG00000110042	0.490433	0.110465	0.23439	0.486154	DTX4	11	59171430	59208587	+	6072	protein_coding	deltex E3 ubiquitin ligase 4 [Source:HGNC Symbol;Acc:HGNC:29151]	-
ENSG00000172432	14.4271	44.9952	24.6056	77.0391	GTPBP2	6	43605316	43629162	-	4624	protein_coding	GTP binding protein 2 [Source:HGNC Symbol;Acc:HGNC:4670]	-
ENSG00000214293	0.673329	2.34915	0.747681	3.08755	APTR	7	77657660	77696265	-	3100	lincRNA	Alu-mediated CDKN1A/p21 transcriptional regulator [Source:HGNC Symbol;Acc:HGNC:44173]	-
ENSG00000164530	241.49	75.0016	2357.91	1154.05	PI16	6	36948263	36964837	+	2378	protein_coding	peptidase inhibitor 16 [Source:HGNC Symbol;Acc:HGNC:21245]	-
ENSG00000117394	1.73207	5.55775	11.3968	24.6732	SLC2A1	1	42925375	42959176	-	4724	protein_coding	solute carrier family 2 member 1 [Source:HGNC Symbol;Acc:HGNC:11005]	-
ENSG00000196118	0.298092	0.0311004	0.42234	0.154846	CCDC189	16	30757423	30762710	-	3081	protein_coding	coiled-coil domain containing 189 [Source:HGNC Symbol;Acc:HGNC:28078]	-
ENSG00000164185	0.0525607	0.437329	0.0959948	0.4505	ZNF474	5	122129513	122153571	+	2118	protein_coding	zinc finger protein 474 [Source:HGNC Symbol;Acc:HGNC:23245]	-
ENSG00000076554	0.0101858	0.113	0.0297646	0.0545641	TPD52	8	80034745	80231232	-	8197	protein_coding	tumor protein D52 [Source:HGNC Symbol;Acc:HGNC:12005]	-
ENSG00000184785	3.18896	0.81098	2.22378	1.10651	SMIM10	X	134990938	134992473	+	1536	protein_coding	small integral membrane protein 10 [Source:HGNC Symbol;Acc:HGNC:41913]	-
ENSG00000213347	4.45489	1.33239	1.97242	3.0315	MXD3	5	177301461	177312757	-	5154	protein_coding	MAX dimerization protein 3 [Source:HGNC Symbol;Acc:HGNC:14008]	bHLH
ENSG00000143473	0.00567283	0.0813803	0.16577	0.118516	KCNH1	1	210676823	211134180	-	9812	protein_coding	potassium voltage-gated channel subfamily H member 1 [Source:HGNC Symbol;Acc:HGNC:6250]	-
ENSG00000183763	2.34554	0.646046	0.859875	0.109657	TRAIP	3	49828599	49856574	-	3263	protein_coding	TRAF interacting protein [Source:HGNC Symbol;Acc:HGNC:30764]	-
ENSG00000152582	0.308658	0.0791577	0.579466	0.199522	SPEF2	5	35617844	35814611	+	16140	protein_coding	sperm flagellar 2 [Source:HGNC Symbol;Acc:HGNC:26293]	-
ENSG00000160712	4.27836	1.29186	1.23509	0.660762	IL6R	1	154405193	154469450	+	6453	protein_coding	interleukin 6 receptor [Source:HGNC Symbol;Acc:HGNC:6019]	-
ENSG00000113615	5.62338	17.5247	4.91281	15.652	SEC24A	5	134648789	134727823	+	7201	protein_coding	SEC24 homolog A, COPII coat complex component [Source:HGNC Symbol;Acc:HGNC:10703]	-
ENSG00000169679	9.45845	2.90172	1.22017	0.430059	BUB1	2	110637698	110678114	-	6032	protein_coding	BUB1 mitotic checkpoint serine/threonine kinase [Source:HGNC Symbol;Acc:HGNC:1148]	-
ENSG00000150961	14.3195	44.4264	17.2942	35.2699	SEC24D	4	118722823	118838683	-	9920	protein_coding	SEC24 homolog D, COPII coat complex component [Source:HGNC Symbol;Acc:HGNC:10706]	-
ENSG00000008300	0.186569	0.637744	0.225696	0.208484	CELSR3	3	48636469	48662915	-	13873	protein_coding	cadherin EGF LAG seven-pass G-type receptor 3 [Source:HGNC Symbol;Acc:HGNC:3230]	-
ENSG00000249242	1.82709	0.495938	0.221538	0.0243673	TMEM150C	4	82483170	82562357	-	3671	protein_coding	transmembrane protein 150C [Source:HGNC Symbol;Acc:HGNC:37263]	-
ENSG00000134690	19.8052	6.0672	2.15751	0.905755	CDCA8	1	37692418	37709719	+	2469	protein_coding	cell division cycle associated 8 [Source:HGNC Symbol;Acc:HGNC:14629]	-
ENSG00000173917	6.29055	19.8259	10.2529	27.2008	HOXB2	17	48540894	48544989	-	2336	protein_coding	homeobox B2 [Source:HGNC Symbol;Acc:HGNC:5113]	Homeobox
ENSG00000103888	244.128	76.1349	718.345	95.1099	CEMIP	15	80779343	80951776	+	7621	protein_coding	cell migration inducing hyaluronidase 1 [Source:HGNC Symbol;Acc:HGNC:29213]	-
ENSG00000171451	28.0616	8.72983	14.6893	9.42608	DSEL	18	67506582	67516980	-	9531	protein_coding	dermatan sulfate epimerase like [Source:HGNC Symbol;Acc:HGNC:18144]	-
ENSG00000197046	0.657484	0.133158	0.452066	0.331489	SIGLEC15	18	45825512	45844080	+	3598	protein_coding	sialic acid binding Ig like lectin 15 [Source:HGNC Symbol;Acc:HGNC:27596]	-
ENSG00000197301	0.964141	0.259418	1.15257	1.37398	AC090673.1	12	65851340	65882167	-	6033	antisense	uncharacterized LOC100129940 [Source:NCBI gene;Acc:100129940]	-
ENSG00000221843	0.125563	0.0253153	0.0842918	0.0345404	C2orf16	2	27537386	27582721	+	16402	protein_coding	chromosome 2 open reading frame 16 [Source:HGNC Symbol;Acc:HGNC:25275]	-
ENSG00000188581	0.369846	1.94541	0.990691	3.79735	KRTAP1-1	17	41040559	41041461	-	903	protein_coding	keratin associated protein 1-1 [Source:HGNC Symbol;Acc:HGNC:16772]	-
ENSG00000167554	0.565095	1.96361	0.860055	2.50581	ZNF610	19	52336245	52367778	+	3546	protein_coding	zinc finger protein 610 [Source:HGNC Symbol;Acc:HGNC:26687]	zf-C2H2
ENSG00000272886	2.71178	8.50764	2.36932	6.2	DCP1A	3	53283428	53347610	-	6127	protein_coding	decapping mRNA 1A [Source:HGNC Symbol;Acc:HGNC:18714]	-
ENSG00000066279	8.7657	2.71962	0.750743	0.213627	ASPM	1	197084128	197146694	-	10887	protein_coding	abnormal spindle microtubule assembly [Source:HGNC Symbol;Acc:HGNC:19048]	-
ENSG00000144810	13.4924	41.6227	68.2132	32.7935	COL8A1	3	99638475	99799226	+	9408	protein_coding	collagen type VIII alpha 1 chain [Source:HGNC Symbol;Acc:HGNC:2215]	-
ENSG00000180764	0.141232	0.638803	0.133522	0.12461	PIPSL	10	93958191	93961540	-	3350	transcribed_processed_pseudogene	PIP5K1A and PSMD4-like, pseudogene [Source:HGNC Symbol;Acc:HGNC:23733]	-
ENSG00000075826	0.788858	0.213256	1.51117	0.540906	SEC31B	10	100486642	100519864	-	7938	protein_coding	SEC31 homolog B, COPII coat complex component [Source:HGNC Symbol;Acc:HGNC:23197]	-
ENSG00000114850	46.5072	143.278	80.861	331.775	SSR3	3	156540140	156555184	-	4627	protein_coding	signal sequence receptor subunit 3 [Source:HGNC Symbol;Acc:HGNC:11325]	-
ENSG00000229647	0.739692	2.89159	0.303962	5.62173	MYOSLID	2	207239650	207245887	+	1204	lincRNA	myocardin-induced smooth muscle lncRNA, inducer of differentiation [Source:HGNC Symbol;Acc:HGNC:51821]	-
ENSG00000119686	0.232255	0.0260046	0.314514	0.188142	FLVCR2	14	75578617	75663214	+	4913	protein_coding	feline leukemia virus subgroup C cellular receptor family member 2 [Source:HGNC Symbol;Acc:HGNC:20105]	-
ENSG00000088325	42.8774	13.414	6.10233	2.88663	TPX2	20	31739271	31801805	+	3605	protein_coding	TPX2, microtubule nucleation factor [Source:HGNC Symbol;Acc:HGNC:1249]	-
ENSG00000095380	3.90153	12.1479	4.55212	25.91	NANS	9	98056739	98083075	+	4922	protein_coding	N-acetylneuraminate synthase [Source:HGNC Symbol;Acc:HGNC:19237]	-
ENSG00000223485	6.91812	1.90914	2.1219	1.13159	LINC01615	6	169158092	169162924	-	1054	lincRNA	long intergenic non-protein coding RNA 1615 [Source:HGNC Symbol;Acc:HGNC:51898]	-
ENSG00000081052	0.168488	0.592775	1.35195	2.42363	COL4A4	2	227002711	227164453	-	10076	protein_coding	collagen type IV alpha 4 chain [Source:HGNC Symbol;Acc:HGNC:2206]	-
ENSG00000136010	6.40893	19.734	12.3324	12.2747	ALDH1L2	12	105019784	105084577	-	8507	protein_coding	aldehyde dehydrogenase 1 family member L2 [Source:HGNC Symbol;Acc:HGNC:26777]	-
ENSG00000042062	3.2606	0.983346	0.845885	0.684774	RIPOR3	20	50586108	50691528	-	6009	protein_coding	RIPOR family member 3 [Source:HGNC Symbol;Acc:HGNC:16168]	-
ENSG00000174353	0.748471	0.166537	1.48415	0.360035	STAG3L3	7	72969696	73005922	-	3644	transcribed_unprocessed_pseudogene	stromal antigen 3-like 3 (pseudogene) [Source:HGNC Symbol;Acc:HGNC:33845]	-
ENSG00000138678	1.25191	0.322349	1.37186	0.154762	GPAT3	4	83535914	83605875	+	3468	protein_coding	glycerol-3-phosphate acyltransferase 3 [Source:HGNC Symbol;Acc:HGNC:28157]	-
ENSG00000176142	8.03146	24.7232	12.7183	27.9836	TMEM39A	3	119429500	119468830	-	5333	protein_coding	transmembrane protein 39A [Source:HGNC Symbol;Acc:HGNC:25600]	-
ENSG00000128694	1.79429	0.490289	1.6683	0.466028	OSGEPL1	2	189746660	189763227	-	3583	protein_coding	O-sialoglycoprotein endopeptidase like 1 [Source:HGNC Symbol;Acc:HGNC:23075]	-
ENSG00000187210	5.56558	1.72631	3.00657	1.54389	GCNT1	9	76419850	76651203	+	9251	protein_coding	glucosaminyl (N-acetyl) transferase 1, core 2 [Source:HGNC Symbol;Acc:HGNC:4203]	-
ENSG00000188916	0.637831	0.144952	0.230675	0.0541274	INSYN2	10	127135426	127196158	-	4407	protein_coding	inhibitory synaptic factor 2A [Source:HGNC Symbol;Acc:HGNC:33859]	-
ENSG00000118257	3.56098	1.10558	6.50509	2.33458	NRP2	2	205681990	205798133	+	13896	protein_coding	neuropilin 2 [Source:HGNC Symbol;Acc:HGNC:8005]	-
ENSG00000102763	2.36998	7.34795	3.11115	6.69945	VWA8	13	41566837	41961120	-	7633	protein_coding	von Willebrand factor A domain containing 8 [Source:HGNC Symbol;Acc:HGNC:29071]	-
ENSG00000282057	0.524675	1.83299	0.980791	5.0178	AC092807.3	1	85482281	85578250	-	3607	lincRNA	novel transcript	-
ENSG00000269973	1.05087	0.257024	0.906148	0.470656	AC010969.2	2	9936360	9939590	+	3231	lincRNA	novel transcript	-
ENSG00000165626	0.566731	1.80775	0.677858	2.66089	BEND7	10	13438484	13528974	-	10018	protein_coding	BEN domain containing 7 [Source:HGNC Symbol;Acc:HGNC:23514]	-
ENSG00000087301	2.30211	0.673985	3.11475	0.648069	TXNDC16	14	52430590	52552522	-	4739	protein_coding	thioredoxin domain containing 16 [Source:HGNC Symbol;Acc:HGNC:19965]	-
ENSG00000247400	0.138692	0.668514	0.432302	1.43639	DNAJC3-DT	13	95648733	95676925	-	3010	lincRNA	DNAJC3 divergent transcript [Source:HGNC Symbol;Acc:HGNC:39808]	-
ENSG00000138061	44.7729	136.725	108.433	164.194	CYP1B1	2	38066973	38109902	-	6014	protein_coding	cytochrome P450 family 1 subfamily B member 1 [Source:HGNC Symbol;Acc:HGNC:2597]	-
ENSG00000104856	5.10768	15.849	5.93538	42.8742	RELB	19	45001430	45038198	+	3035	protein_coding	RELB proto-oncogene, NF-kB subunit [Source:HGNC Symbol;Acc:HGNC:9956]	RHD
ENSG00000120802	14.0402	4.41951	3.97028	1.84949	TMPO	12	98515512	98550379	+	8593	protein_coding	thymopoietin [Source:HGNC Symbol;Acc:HGNC:11875]	-
ENSG00000176454	5.64853	1.73711	8.04964	1.57196	LPCAT4	15	34358618	34367278	-	4799	protein_coding	lysophosphatidylcholine acyltransferase 4 [Source:HGNC Symbol;Acc:HGNC:30059]	-
ENSG00000130560	7.87562	2.40167	5.69205	2.69248	UBAC1	9	135932969	135961380	-	2979	protein_coding	UBA domain containing 1 [Source:HGNC Symbol;Acc:HGNC:30221]	-
ENSG00000138376	3.00466	0.91077	0.623322	0.137611	BARD1	2	214725646	214809711	-	6067	protein_coding	BRCA1 associated RING domain 1 [Source:HGNC Symbol;Acc:HGNC:952]	-
ENSG00000184661	8.57431	2.64806	0.936465	0.862173	CDCA2	8	25458997	25507920	+	3908	protein_coding	cell division cycle associated 2 [Source:HGNC Symbol;Acc:HGNC:14623]	-
ENSG00000109805	14.1502	4.43306	1.58654	0.496856	NCAPG	4	17810902	17844862	+	4921	protein_coding	non-SMC condensin I complex subunit G [Source:HGNC Symbol;Acc:HGNC:24304]	-
ENSG00000121073	6.06571	18.5725	9.47989	24.531	SLC35B1	17	49700934	49709014	-	5928	protein_coding	solute carrier family 35 member B1 [Source:HGNC Symbol;Acc:HGNC:20798]	-
ENSG00000170011	0.748856	0.195818	0.138499	0.0558569	MYRIP	3	39808914	40260321	+	5872	protein_coding	myosin VIIA and Rab interacting protein [Source:HGNC Symbol;Acc:HGNC:19156]	-
ENSG00000091409	4.56677	1.40805	5.05413	0.693747	ITGA6	2	172427354	172506282	+	6533	protein_coding	integrin subunit alpha 6 [Source:HGNC Symbol;Acc:HGNC:6142]	-
ENSG00000235194	1.08354	0.29361	1.42923	0.472952	PPP1R3E	14	23295643	23302848	-	5548	protein_coding	protein phosphatase 1 regulatory subunit 3E [Source:HGNC Symbol;Acc:HGNC:14943]	-
ENSG00000170006	1.33786	0.402456	1.59678	0.311376	TMEM154	4	152618632	152680165	-	11587	protein_coding	transmembrane protein 154 [Source:HGNC Symbol;Acc:HGNC:26489]	-
ENSG00000121769	63.7453	20.0171	10.8198	5.37644	FABP3	1	31365625	31376850	-	1026	protein_coding	fatty acid binding protein 3 [Source:HGNC Symbol;Acc:HGNC:3557]	-
ENSG00000267080	2.54551	0.701125	3.65309	1.35754	ASB16-AS1	17	44175973	44186717	-	2460	antisense	ASB16 antisense RNA 1 [Source:HGNC Symbol;Acc:HGNC:25442]	-
ENSG00000149548	1.49455	0.417215	0.413126	0.302935	CCDC15	11	124954121	125041489	+	4823	protein_coding	coiled-coil domain containing 15 [Source:HGNC Symbol;Acc:HGNC:25798]	-
ENSG00000145287	0.166133	0.00828968	0.263842	0.0619101	PLAC8	4	83090048	83137075	-	3853	protein_coding	placenta specific 8 [Source:HGNC Symbol;Acc:HGNC:19254]	-
ENSG00000139985	0.240824	0.0120166	0.244776	0.033654	ADAM21	14	70452157	70459899	+	2658	protein_coding	ADAM metallopeptidase domain 21 [Source:HGNC Symbol;Acc:HGNC:200]	-
ENSG00000047365	0.00223937	0.0539703	0.00327192	0.0191937	ARAP2	4	35948221	36244509	-	12428	protein_coding	ArfGAP with RhoGAP domain, ankyrin repeat and PH domain 2 [Source:HGNC Symbol;Acc:HGNC:16924]	-
ENSG00000154678	0.807481	2.50973	3.6718	5.22523	PDE1C	7	31751179	32299329	-	13821	protein_coding	phosphodiesterase 1C [Source:HGNC Symbol;Acc:HGNC:8776]	-
ENSG00000196205	100.824	31.9401	55.8573	15.7352	EEF1A1P5	9	133019486	133020874	+	1389	processed_pseudogene	eukaryotic translation elongation factor 1 alpha 1 pseudogene 5 [Source:HGNC Symbol;Acc:HGNC:3200]	-
ENSG00000125378	0.695321	2.36287	0.422203	0.416012	BMP4	14	53949736	53958761	-	3082	protein_coding	bone morphogenetic protein 4 [Source:HGNC Symbol;Acc:HGNC:1071]	-
ENSG00000101166	10.3303	31.5539	7.32132	37.4997	PRELID3B	20	59033145	59042909	-	2977	protein_coding	PRELI domain containing 3B [Source:HGNC Symbol;Acc:HGNC:15892]	-
ENSG00000164619	6.62122	20.1587	9.57148	23.311	BMPER	7	33904308	34156356	+	7919	protein_coding	BMP binding endothelial regulator [Source:HGNC Symbol;Acc:HGNC:24154]	-
ENSG00000108448	1.11221	3.56366	0.798426	4.00183	TRIM16L	17	18697998	18736118	+	4329	protein_coding	tripartite motif containing 16 like [Source:HGNC Symbol;Acc:HGNC:32670]	-
ENSG00000279484	0.0268811	0.287934	0.0523675	3.79198	KLHL30-AS1	2	238152889	238155994	-	3106	TEC	KLHL30 antisense RNA 1 [Source:HGNC Symbol;Acc:HGNC:31018]	-
ENSG00000260454	0.0798019	0.641092	0.0582988	2.05195	AL355607.2	9	90997054	91001871	+	1395	lincRNA	novel transcript	-
ENSG00000133640	0.101284	0.0108973	0.0601187	0.0203463	LRRIQ1	12	85036314	85264457	+	8793	protein_coding	leucine rich repeats and IQ motif containing 1 [Source:HGNC Symbol;Acc:HGNC:25708]	-
ENSG00000105877	0.0556688	0.00598952	0.00508356	0	DNAH11	7	21543215	21901839	+	15998	protein_coding	dynein axonemal heavy chain 11 [Source:HGNC Symbol;Acc:HGNC:2942]	-
ENSG00000173281	4.97256	1.53728	4.97028	3.10254	PPP1R3B	8	9136255	9151574	-	5776	protein_coding	protein phosphatase 1 regulatory subunit 3B [Source:HGNC Symbol;Acc:HGNC:14942]	-
ENSG00000137807	14.5334	4.59965	3.03615	1.23332	KIF23	15	69414246	69448427	+	6576	protein_coding	kinesin family member 23 [Source:HGNC Symbol;Acc:HGNC:6392]	-
ENSG00000165617	1.48142	4.66653	11.8096	9.58276	DACT1	14	58633967	58648321	+	4490	protein_coding	dishevelled binding antagonist of beta catenin 1 [Source:HGNC Symbol;Acc:HGNC:17748]	-
ENSG00000013810	16.0386	5.08361	3.00864	1.24696	TACC3	4	1721490	1745176	+	6528	protein_coding	transforming acidic coiled-coil containing protein 3 [Source:HGNC Symbol;Acc:HGNC:11524]	-
ENSG00000069667	0.685973	2.1181	0.553633	2.45504	RORA	15	60488284	61229319	-	17040	protein_coding	RAR related orphan receptor A [Source:HGNC Symbol;Acc:HGNC:10258]	THR-like
ENSG00000166145	0.0157148	0.216421	0.229607	1.30483	SPINT1	15	40844018	40858207	+	3542	protein_coding	serine peptidase inhibitor, Kunitz type 1 [Source:HGNC Symbol;Acc:HGNC:11246]	-
ENSG00000072182	0.0106023	0.146012	0.0154908	0.4714	ASIC4	2	219514170	219538772	+	5250	protein_coding	acid sensing ion channel subunit family member 4 [Source:HGNC Symbol;Acc:HGNC:21263]	-
ENSG00000227908	0.0243171	0.33489	0.0532941	0.6904	FLJ31104	5	55995167	56003649	+	2289	antisense	uncharacterized LOC441072 [Source:NCBI gene;Acc:441072]	-
ENSG00000227496	0.509324	0.0417518	0.531547	0.233862	AC099066.2	1	225700604	225752243	+	1530	antisense	novel transcript	-
ENSG00000272767	0.58372	0.0478504	0.304595	0.357363	JMJD1C-AS1	10	63465229	63466563	+	1335	antisense	JMJD1C antisense RNA 1 [Source:HGNC Symbol;Acc:HGNC:28222]	-
ENSG00000004799	1.95229	0.565437	0.296944	0.164956	PDK4	7	95583499	95596491	-	4519	protein_coding	pyruvate dehydrogenase kinase 4 [Source:HGNC Symbol;Acc:HGNC:8812]	-
ENSG00000125352	3.47629	11.0716	4.989	27.6136	RNF113A	X	119870475	119871827	-	1353	protein_coding	ring finger protein 113A [Source:HGNC Symbol;Acc:HGNC:12974]	-
ENSG00000142149	1.35229	4.17833	0.176499	5.59751	HUNK	21	31873315	32044633	+	8294	protein_coding	hormonally up-regulated Neu-associated kinase [Source:HGNC Symbol;Acc:HGNC:13326]	-
ENSG00000236830	0.190826	0.0339829	0.187477	0.0775486	CBR3-AS1	21	36131767	36175815	-	8459	processed_transcript	CBR3 antisense RNA 1 [Source:HGNC Symbol;Acc:HGNC:43664]	-
ENSG00000080986	11.086	3.47793	1.42322	1.15128	NDC80	18	2571511	2616635	+	3600	protein_coding	NDC80, kinetochore complex component [Source:HGNC Symbol;Acc:HGNC:16909]	-
ENSG00000139266	0.111185	0.494454	0.395973	1.32522	MARCH9	12	57755098	57760407	+	4005	protein_coding	membrane associated ring-CH-type finger 9 [Source:HGNC Symbol;Acc:HGNC:25139]	-
ENSG00000258790	0.129882	0	0.084342	0.0773073	AL121594.1	14	35122549	35317474	+	3857	protein_coding	novel transcript	-
ENSG00000249959	0	0.502994	0	0.293479	AC024587.2	5	107699835	107716841	-	1016	lincRNA	novel transcript	-
ENSG00000252743	4.86366	0	3.15832	0	RNU6-850P	6	31756951	31757053	-	103	snRNA	RNA, U6 small nuclear 850, pseudogene [Source:HGNC Symbol;Acc:HGNC:47813]	-
ENSG00000183690	0.150936	0	0	0.00898386	EFHC2	X	44147882	44343672	-	3319	protein_coding	EF-hand domain containing 2 [Source:HGNC Symbol;Acc:HGNC:26233]	-
ENSG00000278023	0.253649	0	0	0	RDM1	17	35918066	35930773	-	1975	protein_coding	RAD52 motif containing 1 [Source:HGNC Symbol;Acc:HGNC:19950]	-
ENSG00000077514	6.13917	1.91942	2.22955	1.20721	POLD3	11	74493851	74669117	+	5508	protein_coding	DNA polymerase delta 3, accessory subunit [Source:HGNC Symbol;Acc:HGNC:20932]	-
ENSG00000139618	1.53747	0.471047	0.182228	0.119046	BRCA2	13	32315474	32400266	+	12273	protein_coding	BRCA2, DNA repair associated [Source:HGNC Symbol;Acc:HGNC:1101]	-
ENSG00000112294	0.201491	0.0231241	0.419514	0.059365	ALDH5A1	6	24494852	24537207	+	5525	protein_coding	aldehyde dehydrogenase 5 family member A1 [Source:HGNC Symbol;Acc:HGNC:408]	-
ENSG00000154102	0.510425	0.0585789	0.801708	0.164057	C16orf74	16	85690084	85751129	-	2181	protein_coding	chromosome 16 open reading frame 74 [Source:HGNC Symbol;Acc:HGNC:23362]	-
ENSG00000277462	1.2422	4.13268	0.999251	16.7331	ZNF670	1	247036784	247078755	-	1994	protein_coding	zinc finger protein 670 [Source:HGNC Symbol;Acc:HGNC:28167]	-
ENSG00000182957	2.35841	0.728831	1.16905	0.281749	SPATA13	13	23979805	24307074	+	9948	protein_coding	spermatogenesis associated 13 [Source:HGNC Symbol;Acc:HGNC:23222]	-
ENSG00000130487	0.119283	0.497801	1.02193	1.41739	KLHDC7B	22	50545891	50551023	+	5133	protein_coding	kelch domain containing 7B [Source:HGNC Symbol;Acc:HGNC:25145]	-
ENSG00000232973	0.239181	0.823487	0.283939	0.568561	CYP1B1-AS1	2	38073447	38231651	+	7447	antisense	CYP1B1 antisense RNA 1 [Source:HGNC Symbol;Acc:HGNC:28543]	-
ENSG00000224032	1.62292	5.11004	2.12802	10.7714	EPB41L4A-AS1	5	112160526	112164276	+	3344	lincRNA	EPB41L4A antisense RNA 1 [Source:HGNC Symbol;Acc:HGNC:30749]	-
ENSG00000254837	0.680981	0.128119	0.79924	0.0598023	AP001372.2	11	74493366	74498533	+	2493	bidirectional_promoter_lncRNA	uncharacterized LOC100287896 [Source:NCBI gene;Acc:100287896]	-
ENSG00000160408	0.0629303	0.31898	0.0306489	0.22474	ST6GALNAC6	9	127885321	127905408	-	5307	protein_coding	ST6 N-acetylgalactosaminide alpha-2,6-sialyltransferase 6 [Source:HGNC Symbol;Acc:HGNC:23364]	-
ENSG00000233328	4.01344	0.755086	1.82649	0.916375	PFN1P1	1	171670517	171670939	-	423	processed_pseudogene	profilin 1 pseudogene 1 [Source:HGNC Symbol;Acc:HGNC:42989]	-
ENSG00000138741	0.632231	0.146582	0.0186615	0	TRPC3	4	121879027	121951754	-	4358	protein_coding	transient receptor potential cation channel subfamily C member 3 [Source:HGNC Symbol;Acc:HGNC:12335]	-
ENSG00000139364	0.646901	0.191197	0.370303	0.0265837	TMEM132B	12	125186836	125662377	+	15703	protein_coding	transmembrane protein 132B [Source:HGNC Symbol;Acc:HGNC:29397]	-
ENSG00000110324	0.0309156	0.173459	0.0150568	0.180333	IL10RA	11	117986348	118003037	+	8102	protein_coding	interleukin 10 receptor subunit alpha [Source:HGNC Symbol;Acc:HGNC:5964]	-
ENSG00000055813	0.922572	0.232613	0.868003	0.127297	CCDC85A	2	56184123	56386173	+	3982	protein_coding	coiled-coil domain containing 85A [Source:HGNC Symbol;Acc:HGNC:29400]	-
ENSG00000163617	0.902681	0.240921	0.950831	0.258647	CCDC191	3	113964137	114056613	-	5303	protein_coding	coiled-coil domain containing 191 [Source:HGNC Symbol;Acc:HGNC:29272]	-
ENSG00000166803	5.02358	1.54825	1.02366	0.0958247	PCLAF	15	64364311	64387687	-	3734	protein_coding	PCNA clamp associated factor [Source:HGNC Symbol;Acc:HGNC:28961]	-
ENSG00000242265	5.00532	1.57576	2.96054	0.784552	PEG10	7	94656325	94669695	+	6689	protein_coding	paternally expressed 10 [Source:HGNC Symbol;Acc:HGNC:14005]	-
ENSG00000144597	2.37686	7.26588	2.02054	12.75	EAF1	3	15427355	15450635	+	5152	protein_coding	ELL associated factor 1 [Source:HGNC Symbol;Acc:HGNC:20907]	-
ENSG00000233901	2.47929	0.641207	3.01021	1.40295	LINC01503	9	129332300	129359538	+	1594	lincRNA	long intergenic non-protein coding RNA 1503 [Source:HGNC Symbol;Acc:HGNC:51184]	-
ENSG00000250312	1.0689	0.292076	0.545374	0.151481	ZNF718	4	124480	202303	+	4921	protein_coding	zinc finger protein 718 [Source:HGNC Symbol;Acc:HGNC:26889]	-
ENSG00000119969	3.6201	1.14252	1.00577	0.0734565	HELLS	10	94501434	94613905	+	10148	protein_coding	helicase, lymphoid specific [Source:HGNC Symbol;Acc:HGNC:4861]	-
ENSG00000223496	7.47487	22.4628	11.2607	53.8253	EXOSC6	16	70246778	70251930	-	5153	protein_coding	exosome component 6 [Source:HGNC Symbol;Acc:HGNC:19055]	-
ENSG00000087116	34.8764	11.2555	36.1618	5.21788	ADAMTS2	5	179110851	179345430	-	8726	protein_coding	ADAM metallopeptidase with thrombospondin type 1 motif 2 [Source:HGNC Symbol;Acc:HGNC:218]	-
ENSG00000269974	1.63265	0.217873	0.721179	0.244072	AC091057.4	15	30648797	30649529	+	733	lincRNA	novel transcript	-
ENSG00000111206	16.4293	5.26142	1.66837	0.450396	FOXM1	12	2857681	2877155	-	4899	protein_coding	forkhead box M1 [Source:HGNC Symbol;Acc:HGNC:3818]	Fork
ENSG00000145088	0.0786184	0.559403	0.206763	0.471688	EAF2	3	121835183	121886526	+	1770	protein_coding	ELL associated factor 2 [Source:HGNC Symbol;Acc:HGNC:23115]	-
ENSG00000171962	0.258115	0.0522752	0.271755	0.130136	DRC3	17	17972813	18016889	+	7332	protein_coding	dynein regulatory complex subunit 3 [Source:HGNC Symbol;Acc:HGNC:25384]	-
ENSG00000166123	2.10681	6.40914	2.64946	4.02634	GPT2	16	46884378	46931297	+	6354	protein_coding	glutamic--pyruvic transaminase 2 [Source:HGNC Symbol;Acc:HGNC:18062]	-
ENSG00000228784	0.312577	0.053145	0.101489	0.0248065	LINC00954	2	19868860	19885047	+	4808	lincRNA	long intergenic non-protein coding RNA 954 [Source:HGNC Symbol;Acc:HGNC:48668]	-
ENSG00000228536	0.778689	0.132394	0.0632073	0.0617978	AL513283.1	1	219409523	219459369	-	1930	lincRNA	novel transcript	-
ENSG00000116005	30.6614	9.89763	33.9924	4.45992	PCYOX1	2	70257386	70281191	+	5870	protein_coding	prenylcysteine oxidase 1 [Source:HGNC Symbol;Acc:HGNC:20588]	-
ENSG00000198826	8.93204	2.85215	1.50558	0.371095	ARHGAP11A	15	32615144	32639949	+	6428	protein_coding	Rho GTPase activating protein 11A [Source:HGNC Symbol;Acc:HGNC:15783]	-
ENSG00000130511	18.7536	5.9928	17.9526	3.94023	SSBP4	19	18418864	18434562	+	2974	protein_coding	single stranded DNA binding protein 4 [Source:HGNC Symbol;Acc:HGNC:15676]	-
ENSG00000122952	21.7217	6.93066	5.24965	0.363627	ZWINT	10	56357228	56361275	-	2378	protein_coding	ZW10 interacting kinetochore protein [Source:HGNC Symbol;Acc:HGNC:13195]	-
ENSG00000088305	2.98747	0.910604	0.623564	0.360643	DNMT3B	20	32762385	32809356	+	4630	protein_coding	DNA methyltransferase 3 beta [Source:HGNC Symbol;Acc:HGNC:2979]	-
ENSG00000185442	1.15937	3.61444	0.654875	1.60068	FAM174B	15	92617443	92809884	-	4657	protein_coding	family with sequence similarity 174 member B [Source:HGNC Symbol;Acc:HGNC:34339]	-
ENSG00000232821	1.15488	0.242678	2.73307	0.383392	AC003986.2	7	19112474	19114271	+	1711	antisense	novel transcript	-
ENSG00000155254	37.8217	12.2127	51.3738	9.20379	MARVELD1	10	97713173	97718152	+	3379	protein_coding	MARVEL domain containing 1 [Source:HGNC Symbol;Acc:HGNC:28674]	-
ENSG00000158445	0.205597	0.0522339	0.137585	0.0386737	KCNB1	20	49293394	49484297	-	17733	protein_coding	potassium voltage-gated channel subfamily B member 1 [Source:HGNC Symbol;Acc:HGNC:6231]	-
ENSG00000164442	80.7151	240.25	175.743	214.403	CITED2	6	139371807	139374620	-	2535	protein_coding	Cbp/p300 interacting transactivator with Glu/Asp rich carboxy-terminal domain 2 [Source:HGNC Symbol;Acc:HGNC:1987]	-
ENSG00000026652	1.86301	0.575498	1.8966	0.94189	AGPAT4	6	161129979	161274061	-	8769	protein_coding	1-acylglycerol-3-phosphate O-acyltransferase 4 [Source:HGNC Symbol;Acc:HGNC:20885]	-
ENSG00000157456	13.0759	4.15073	2.65669	1.10711	CCNB2	15	59105078	59125045	+	2801	protein_coding	cyclin B2 [Source:HGNC Symbol;Acc:HGNC:1580]	-
ENSG00000198830	87.0867	28.2356	44.5369	39.2654	HMGN2	1	26472450	26475972	+	2509	protein_coding	high mobility group nucleosomal binding domain 2 [Source:HGNC Symbol;Acc:HGNC:4986]	-
ENSG00000184408	2.10423	0.638228	2.50349	0.295222	KCND2	7	120273668	120750331	+	5555	protein_coding	potassium voltage-gated channel subfamily D member 2 [Source:HGNC Symbol;Acc:HGNC:6238]	-
ENSG00000166848	11.7369	35.0406	15.5602	67.5238	TERF2IP	16	75647786	75761872	+	3379	protein_coding	TERF2 interacting protein [Source:HGNC Symbol;Acc:HGNC:19246]	-
ENSG00000260630	0.83432	0.221939	0.920315	0.461735	SNAI3-AS1	16	88663298	88687186	+	5037	antisense	SNAI3 antisense RNA 1 [Source:HGNC Symbol;Acc:HGNC:28327]	-
ENSG00000173545	16.348	48.8784	26.0877	146.56	ZNF622	5	16451519	16465792	-	1699	protein_coding	zinc finger protein 622 [Source:HGNC Symbol;Acc:HGNC:30958]	-
ENSG00000196517	2.82679	8.52521	12.1226	5.38668	SLC6A9	1	43991500	44031467	-	5159	protein_coding	solute carrier family 6 member 9 [Source:HGNC Symbol;Acc:HGNC:11056]	-
ENSG00000164283	3.97584	12.065	11.0447	76.2419	ESM1	5	54977864	55022671	-	2695	protein_coding	endothelial cell specific molecule 1 [Source:HGNC Symbol;Acc:HGNC:3466]	-
ENSG00000090889	9.04981	2.88892	1.4622	0.427561	KIF4A	X	70290090	70420832	+	4533	protein_coding	kinesin family member 4A [Source:HGNC Symbol;Acc:HGNC:13339]	-
ENSG00000107815	1.90567	5.81924	2.05629	3.41966	TWNK	10	100987367	100994401	+	4133	protein_coding	twinkle mtDNA helicase [Source:HGNC Symbol;Acc:HGNC:1160]	-
ENSG00000134802	18.4964	5.98215	9.86652	17.4997	SLC43A3	11	57406954	57427580	-	4517	protein_coding	solute carrier family 43 member 3 [Source:HGNC Symbol;Acc:HGNC:17466]	-
ENSG00000115604	0.313282	1.09329	0.971512	3.66468	IL18R1	2	102311529	102398775	+	4353	protein_coding	interleukin 18 receptor 1 [Source:HGNC Symbol;Acc:HGNC:5988]	-
ENSG00000143469	1.93054	0.610087	1.22638	1.11767	SYT14	1	209938174	210171389	+	13926	protein_coding	synaptotagmin 14 [Source:HGNC Symbol;Acc:HGNC:23143]	-
ENSG00000229915	0.738874	3.67453	1.07956	4.41984	AC016999.1	2	238427077	238427729	-	452	antisense	novel transcript	-
ENSG00000100100	16.0037	5.15407	49.4266	33.0774	PIK3IP1	22	31281593	31292534	-	3805	protein_coding	phosphoinositide-3-kinase interacting protein 1 [Source:HGNC Symbol;Acc:HGNC:24942]	-
ENSG00000117407	0.0314119	0.324448	0.0917909	1.42469	ARTN	1	43933320	43937241	+	2658	protein_coding	artemin [Source:HGNC Symbol;Acc:HGNC:727]	-
ENSG00000261068	0.0411903	0.425448	0.140426	0.382464	AL512274.1	6	42092233	42094259	-	2027	lincRNA	novel transcript	-
ENSG00000279673	0.524473	0.0582495	0.296633	0.0181261	AC092919.2	3	171460612	171462256	+	1645	TEC	TEC	-
ENSG00000152684	5.11311	15.2907	7.48004	31.1338	PELO	5	52787940	52804046	+	4349	protein_coding	pelota mRNA surveillance and ribosome rescue factor [Source:HGNC Symbol;Acc:HGNC:8829]	-
ENSG00000182199	20.0937	59.4966	31.317	86.4077	SHMT2	12	57229327	57234935	+	4838	protein_coding	serine hydroxymethyltransferase 2 [Source:HGNC Symbol;Acc:HGNC:10852]	-
ENSG00000186767	3.1096	0.954247	1.31363	0.260731	SPIN4	X	63347228	63351344	-	4117	protein_coding	spindlin family member 4 [Source:HGNC Symbol;Acc:HGNC:27040]	-
ENSG00000143196	7.46417	2.2891	64.9111	13.907	DPT	1	168695459	168729264	-	1786	protein_coding	dermatopontin [Source:HGNC Symbol;Acc:HGNC:3011]	-
ENSG00000103855	61.2009	19.9813	78.6927	34.3207	CD276	15	73683966	73714518	+	5542	protein_coding	CD276 molecule [Source:HGNC Symbol;Acc:HGNC:19137]	-
ENSG00000076944	0.0276649	0.179915	0.249262	0.444594	STXBP2	19	7636881	7647873	+	6036	protein_coding	syntaxin binding protein 2 [Source:HGNC Symbol;Acc:HGNC:11445]	-
ENSG00000196912	0.369928	0.0849095	0.162149	0.0308259	ANKRD36B	2	97492663	97589965	-	6771	protein_coding	ankyrin repeat domain 36B [Source:HGNC Symbol;Acc:HGNC:29333]	-
ENSG00000176473	1.39221	4.28594	1.62923	9.76949	WDR25	14	100376418	100530303	+	4218	protein_coding	WD repeat domain 25 [Source:HGNC Symbol;Acc:HGNC:21064]	-
ENSG00000075856	6.04005	17.87	6.02876	16.5142	SART3	12	108522580	108561400	-	7271	protein_coding	squamous cell carcinoma antigen recognized by T cells 3 [Source:HGNC Symbol;Acc:HGNC:16860]	-
ENSG00000171388	0.191039	0.00996572	0.266437	0.0744273	APLN	X	129645259	129654937	-	3205	protein_coding	apelin [Source:HGNC Symbol;Acc:HGNC:16665]	-
ENSG00000131944	2.28989	0.646889	1.23534	0.0880684	FAAP24	19	32972209	32978222	+	2370	protein_coding	FA core complex associated protein 24 [Source:HGNC Symbol;Acc:HGNC:28467]	-
ENSG00000182255	0.398058	1.34004	0.0581598	0.0426471	KCNA4	11	30009741	30017023	-	4195	protein_coding	potassium voltage-gated channel subfamily A member 4 [Source:HGNC Symbol;Acc:HGNC:6222]	-
ENSG00000083454	0.0132844	0.175328	0.262031	0.199257	P2RX5	17	3672199	3696404	-	4190	protein_coding	purinergic receptor P2X 5 [Source:HGNC Symbol;Acc:HGNC:8536]	-
ENSG00000115592	0.225385	0.0191602	0.0121966	0	PRKAG3	2	218822383	218832086	-	3334	protein_coding	protein kinase AMP-activated non-catalytic subunit gamma 3 [Source:HGNC Symbol;Acc:HGNC:9387]	-
ENSG00000073008	17.1857	50.7012	56.6676	84.8259	PVR	19	44643798	44663583	+	3519	protein_coding	poliovirus receptor [Source:HGNC Symbol;Acc:HGNC:9705]	-
ENSG00000215883	0.972804	0.289844	0.501117	0.223815	CYB5RL	1	54169651	54200036	-	8926	protein_coding	cytochrome b5 reductase like [Source:HGNC Symbol;Acc:HGNC:32220]	-
ENSG00000110619	6.09746	17.9542	11.1898	25.7386	CARS	11	3000922	3057613	-	10037	protein_coding	cysteinyl-tRNA synthetase [Source:HGNC Symbol;Acc:HGNC:1493]	-
ENSG00000259091	0.357585	0.0619445	0.0295734	0.0433708	LINC00517	14	37896060	37902372	-	4125	antisense	long intergenic non-protein coding RNA 517 [Source:HGNC Symbol;Acc:HGNC:19831]	-
ENSG00000143882	0.255696	0.94454	0.198472	0.830403	ATP6V1C2	2	10721100	10785110	+	3483	protein_coding	ATPase H+ transporting V1 subunit C2 [Source:HGNC Symbol;Acc:HGNC:18264]	-
ENSG00000085840	2.97086	0.890317	0.68266	0.0850038	ORC1	1	52372829	52404459	-	3157	protein_coding	origin recognition complex subunit 1 [Source:HGNC Symbol;Acc:HGNC:8487]	-
ENSG00000168061	11.5124	3.64103	4.5666	1.88462	SAC3D1	11	65040901	65044828	+	1772	protein_coding	SAC3 domain containing 1 [Source:HGNC Symbol;Acc:HGNC:30179]	-
ENSG00000144566	12.7133	37.4084	10.6681	42.7213	RAB5A	3	19947079	19985175	+	3785	protein_coding	RAB5A, member RAS oncogene family [Source:HGNC Symbol;Acc:HGNC:9783]	-
ENSG00000132002	21.3886	62.8017	12.8457	113.975	DNAJB1	19	14514770	14529770	-	3672	protein_coding	DnaJ heat shock protein family (Hsp40) member B1 [Source:HGNC Symbol;Acc:HGNC:5270]	-
ENSG00000176928	0.746634	0.201279	1.67661	0.558339	GCNT4	5	75025346	75030899	-	5554	protein_coding	glucosaminyl (N-acetyl) transferase 4, core 2 [Source:HGNC Symbol;Acc:HGNC:17973]	-
ENSG00000242193	1.14381	0.331076	0.887362	0.103024	CRYZL2P	1	178006136	178037950	-	5499	transcribed_unitary_pseudogene	crystallin zeta like 2, pseudogene [Source:HGNC Symbol;Acc:HGNC:52164]	-
ENSG00000144354	1.53516	0.438426	0.413456	0	CDCA7	2	173354820	173368997	+	3934	protein_coding	cell division cycle associated 7 [Source:HGNC Symbol;Acc:HGNC:14628]	-
ENSG00000123892	0.13298	0.784877	0.0277566	0.671656	RAB38	11	88113242	88175467	-	1465	protein_coding	RAB38, member RAS oncogene family [Source:HGNC Symbol;Acc:HGNC:9776]	-
ENSG00000155438	8.33676	24.6958	7.09573	28.2821	NIFK	2	121726945	121736923	-	2447	protein_coding	nucleolar protein interacting with the FHA domain of MKI67 [Source:HGNC Symbol;Acc:HGNC:17838]	-
ENSG00000109738	3.24251	9.71408	6.14829	12.0597	GLRB	4	157076057	157172090	+	3459	protein_coding	glycine receptor beta [Source:HGNC Symbol;Acc:HGNC:4329]	-
ENSG00000151849	2.64327	0.824332	1.28735	0.210343	CENPJ	13	24882284	24922889	-	5812	protein_coding	centromere protein J [Source:HGNC Symbol;Acc:HGNC:17272]	-
ENSG00000105254	15.271	4.96484	12.0547	4.20456	TBCB	19	36114289	36125947	+	3326	protein_coding	tubulin folding cofactor B [Source:HGNC Symbol;Acc:HGNC:1989]	-
ENSG00000110888	3.43907	1.10375	5.67407	1.29332	CAPRIN2	12	30709552	30754951	-	8392	protein_coding	caprin family member 2 [Source:HGNC Symbol;Acc:HGNC:21259]	-
ENSG00000128045	0.630474	0.116287	0.871828	0.361862	RASL11B	4	52862290	52866835	+	2472	protein_coding	RAS like family 11 member B [Source:HGNC Symbol;Acc:HGNC:23804]	-
ENSG00000137727	2.35147	0.739666	0.804707	0.460339	ARHGAP20	11	110577042	110713189	-	7125	protein_coding	Rho GTPase activating protein 20 [Source:HGNC Symbol;Acc:HGNC:18357]	-
ENSG00000186300	0.4716	1.46692	0.418181	1.09067	ZNF555	19	2841435	2860484	+	8557	protein_coding	zinc finger protein 555 [Source:HGNC Symbol;Acc:HGNC:28382]	zf-C2H2
ENSG00000184154	0.383015	0.0868911	0.325359	0.229035	LRTOMT	11	72080331	72110782	+	6249	protein_coding	leucine rich transmembrane and O-methyltransferase domain containing [Source:HGNC Symbol;Acc:HGNC:25033]	-
ENSG00000146733	4.29253	12.8015	5.41786	11.9291	PSPH	7	56011051	56051604	-	2762	protein_coding	phosphoserine phosphatase [Source:HGNC Symbol;Acc:HGNC:9577]	-
ENSG00000144233	6.27233	18.4288	6.47403	11.5111	AMMECR1L	2	127861630	127885922	-	4761	protein_coding	AMMECR1 like [Source:HGNC Symbol;Acc:HGNC:28658]	-
ENSG00000075420	11.8329	34.5493	9.74757	21.8744	FNDC3B	3	172039628	172401665	+	13270	protein_coding	fibronectin type III domain containing 3B [Source:HGNC Symbol;Acc:HGNC:24670]	-
ENSG00000110048	11.6249	34.0105	9.56611	29.47	OSBP	11	59574398	59616144	-	5492	protein_coding	oxysterol binding protein [Source:HGNC Symbol;Acc:HGNC:8503]	-
ENSG00000171951	1.19758	3.77079	4.42676	10.4728	SCG2	2	223596940	223602503	-	2719	protein_coding	secretogranin II [Source:HGNC Symbol;Acc:HGNC:10575]	-
ENSG00000255031	1.35817	0.264186	1.68169	0.197303	AP002807.1	11	68050740	68053762	+	1209	antisense	novel transcript, antisense to CHKA	-
ENSG00000162542	3.88562	1.22119	5.03528	1.43424	TMCO4	1	19682213	19799945	-	4054	protein_coding	transmembrane and coiled-coil domains 4 [Source:HGNC Symbol;Acc:HGNC:27393]	-
ENSG00000013375	9.45151	27.6248	9.81243	37.6875	PGM3	6	83161150	83193936	-	7335	protein_coding	phosphoglucomutase 3 [Source:HGNC Symbol;Acc:HGNC:8907]	-
ENSG00000090530	0.561087	1.76654	6.64543	8.39995	P3H2	3	189956728	190122437	-	5605	protein_coding	prolyl 3-hydroxylase 2 [Source:HGNC Symbol;Acc:HGNC:19317]	-
ENSG00000276043	16.5363	5.4382	5.02661	1.02579	UHRF1	19	4903080	4962154	+	5145	protein_coding	ubiquitin like with PHD and ring finger domains 1 [Source:HGNC Symbol;Acc:HGNC:12556]	-
ENSG00000170185	2.59831	7.65792	1.74936	9.40818	USP38	4	143184917	143223830	+	7787	protein_coding	ubiquitin specific peptidase 38 [Source:HGNC Symbol;Acc:HGNC:20067]	-
ENSG00000170549	7.59433	2.3723	6.89395	2.40722	IRX1	5	3596054	3601403	+	1858	protein_coding	iroquois homeobox 1 [Source:HGNC Symbol;Acc:HGNC:14358]	Homeobox
ENSG00000138604	6.65759	2.16788	3.93754	0.957936	GLCE	15	69160584	69272217	+	6630	protein_coding	glucuronic acid epimerase [Source:HGNC Symbol;Acc:HGNC:17855]	-
ENSG00000230183	0.533013	2.05361	0.111254	1.04014	CNOT6LP1	15	56005715	56007176	-	1462	processed_pseudogene	CCR4-NOT transcription complex subunit 6-like pseudogene 1 [Source:HGNC Symbol;Acc:HGNC:32355]	-
ENSG00000077782	23.8499	69.4113	28.4426	46.6003	FGFR1	8	38400215	38468834	-	13842	protein_coding	fibroblast growth factor receptor 1 [Source:HGNC Symbol;Acc:HGNC:3688]	-
ENSG00000163040	4.29629	1.33906	4.22889	1.71521	CCDC74A	2	131527675	131533666	+	3077	protein_coding	coiled-coil domain containing 74A [Source:HGNC Symbol;Acc:HGNC:25197]	-
ENSG00000141401	3.45613	1.0772	1.3395	0.202681	IMPA2	18	11981025	12030883	+	3825	protein_coding	inositol monophosphatase 2 [Source:HGNC Symbol;Acc:HGNC:6051]	-
ENSG00000181381	3.77306	1.23231	3.94725	1.76118	DDX60L	4	168356735	168537786	-	12156	protein_coding	DExD/H-box 60 like [Source:HGNC Symbol;Acc:HGNC:26429]	-
ENSG00000121858	1.02573	0.266704	0.398087	0.0085855	TNFSF10	3	172505508	172523507	-	3473	protein_coding	TNF superfamily member 10 [Source:HGNC Symbol;Acc:HGNC:11925]	-
ENSG00000228061	0	0.112836	0	0.421349	AC131571.1	11	31618124	31767953	-	4246	antisense	novel transcript, antisense to ELP4	-
ENSG00000143768	0	0.200293	0.135998	0.411361	LEFTY2	1	225936598	225941489	-	2392	protein_coding	left-right determination factor 2 [Source:HGNC Symbol;Acc:HGNC:3122]	-
ENSG00000170099	0	0.258694	0	0.289802	SERPINA6	14	94304248	94323394	-	1852	protein_coding	serpin family A member 6 [Source:HGNC Symbol;Acc:HGNC:1540]	-
ENSG00000169507	0.0852171	0	0.0878891	0.00537058	SLC38A11	2	164896186	164955525	-	5552	protein_coding	solute carrier family 38 member 11 [Source:HGNC Symbol;Acc:HGNC:26836]	-
ENSG00000251634	0.165951	0	0.0427885	0	AC145138.1	5	71102898	71128753	-	2851	unprocessed_pseudogene	NLR family, apoptosis inhibitory protein (NAIP) pseudogene	-
ENSG00000102837	0.163316	0	0	0	OLFM4	13	53028759	53052057	+	2897	protein_coding	olfactomedin 4 [Source:HGNC Symbol;Acc:HGNC:17190]	-
ENSG00000158615	8.14641	23.7947	8.51854	26.5316	PPP1R15B	1	204403387	204411791	-	5227	protein_coding	protein phosphatase 1 regulatory subunit 15B [Source:HGNC Symbol;Acc:HGNC:14951]	-
ENSG00000142949	6.14972	17.9261	11.8019	8.45087	PTPRF	1	43525187	43623666	+	10712	protein_coding	protein tyrosine phosphatase, receptor type F [Source:HGNC Symbol;Acc:HGNC:9670]	-
ENSG00000204186	0.981938	2.92121	0.749023	1.60946	ZDBF2	2	206274663	206314438	+	10912	protein_coding	zinc finger DBF-type containing 2 [Source:HGNC Symbol;Acc:HGNC:29313]	-
ENSG00000136014	0.0723418	0.338022	0.0150997	0.0775054	USP44	12	95516560	95551490	-	5386	protein_coding	ubiquitin specific peptidase 44 [Source:HGNC Symbol;Acc:HGNC:20064]	-
ENSG00000167977	8.67478	25.356	7.46684	37.3939	KCTD5	16	2682475	2709030	+	3420	protein_coding	potassium channel tetramerization domain containing 5 [Source:HGNC Symbol;Acc:HGNC:21423]	-
ENSG00000196743	22.0647	7.2951	21.3349	5.59202	GM2A	5	151212150	151270440	+	4479	protein_coding	GM2 ganglioside activator [Source:HGNC Symbol;Acc:HGNC:4367]	-
ENSG00000212747	11.9373	3.84669	6.0413	1.70722	RTL8B	X	135020504	135022529	-	2026	protein_coding	retrotransposon Gag like 8B [Source:HGNC Symbol;Acc:HGNC:33156]	-
ENSG00000111077	7.82003	2.57321	11.7724	1.27479	TNS2	12	53046969	53064372	+	8093	protein_coding	tensin 2 [Source:HGNC Symbol;Acc:HGNC:19737]	-
ENSG00000111011	5.11661	14.8939	5.0428	19.71	RSRC2	12	122503458	122527000	-	8741	protein_coding	arginine and serine rich coiled-coil 2 [Source:HGNC Symbol;Acc:HGNC:30559]	-
ENSG00000148218	8.17669	2.67289	5.17371	1.52588	ALAD	9	113386317	113401333	-	4983	protein_coding	aminolevulinate dehydratase [Source:HGNC Symbol;Acc:HGNC:395]	-
ENSG00000183615	10.4663	3.20766	9.29697	2.45293	FAM167B	1	32247233	32248856	+	936	protein_coding	family with sequence similarity 167 member B [Source:HGNC Symbol;Acc:HGNC:28133]	-
ENSG00000136840	9.07944	26.5722	8.78205	19.3983	ST6GALNAC4	9	127907886	127917038	-	2630	protein_coding	ST6 N-acetylgalactosaminide alpha-2,6-sialyltransferase 4 [Source:HGNC Symbol;Acc:HGNC:17846]	-
ENSG00000129810	1.90483	0.56738	0.169962	0.10905	SGO1	3	20160593	20186292	-	3828	protein_coding	shugoshin 1 [Source:HGNC Symbol;Acc:HGNC:25088]	-
ENSG00000179119	4.48632	13.0739	4.13067	14.648	SPTY2D1	11	18606401	18634791	-	6005	protein_coding	SPT2 chromatin protein domain containing 1 [Source:HGNC Symbol;Acc:HGNC:26818]	-
ENSG00000175003	0.0722256	0.455893	0.263819	0.709325	SLC22A1	6	160121789	160158718	+	2312	protein_coding	solute carrier family 22 member 1 [Source:HGNC Symbol;Acc:HGNC:10963]	-
ENSG00000241634	2.02307	0.251003	0.239666	0.234322	AC069499.1	3	108543367	108543875	-	509	processed_pseudogene	ribosomal protein L13 (RPL13) pseudogene	-
ENSG00000196756	2.37354	7.02744	2.38968	6.97355	SNHG17	20	38420588	38435353	-	4186	processed_transcript	small nucleolar RNA host gene 17 [Source:HGNC Symbol;Acc:HGNC:48600]	-
ENSG00000008083	1.86465	5.51186	1.37911	2.95448	JARID2	6	15246296	15522040	+	6015	protein_coding	jumonji and AT-rich interaction domain containing 2 [Source:HGNC Symbol;Acc:HGNC:6196]	ARID
ENSG00000102904	0.375703	0.0663346	0.77062	0.116112	TSNAXIP1	16	67806765	67832148	+	3852	protein_coding	translin associated factor X interacting protein 1 [Source:HGNC Symbol;Acc:HGNC:18586]	-
ENSG00000196081	0.427266	0.0769178	0.208091	0.0269273	ZNF724	19	23221599	23250390	-	3322	protein_coding	zinc finger protein 724 [Source:HGNC Symbol;Acc:HGNC:32460]	zf-C2H2
ENSG00000171757	0.579452	0.144853	0.343681	0.0983465	LRRC34	3	169793428	169812986	-	4851	protein_coding	leucine rich repeat containing 34 [Source:HGNC Symbol;Acc:HGNC:28408]	-
ENSG00000080947	0.441177	0.112515	0.746062	0.0700248	CROCCP3	1	16467436	16499257	-	6813	transcribed_unprocessed_pseudogene	ciliary rootlet coiled-coil, rootletin pseudogene 3 [Source:HGNC Symbol;Acc:HGNC:29405]	-
ENSG00000272825	1.28056	0.146964	9.16797	0.548787	AL844908.1	21	44936303	44936954	+	652	antisense	novel transcript	-
ENSG00000154548	0.0244775	0.182595	0.0625866	0.216353	SRSF12	6	89095959	89118081	-	4548	protein_coding	serine and arginine rich splicing factor 12 [Source:HGNC Symbol;Acc:HGNC:21220]	-
ENSG00000275966	1.70046	0.195154	1.32508	0.182184	AC110285.6	17	81345476	81345966	-	491	lincRNA	novel transcript	-
ENSG00000205559	0.714224	0.0819678	0.556556	0.0510136	CHKB-DT	22	50583026	50587640	+	1169	antisense	CHKB divergent transcript [Source:HGNC Symbol;Acc:HGNC:40146]	-
ENSG00000031698	30.1381	87.036	51.5925	111.644	SARS	1	109213918	109238169	+	3836	protein_coding	seryl-tRNA synthetase [Source:HGNC Symbol;Acc:HGNC:10537]	-
ENSG00000174348	109.109	36.5421	131.293	22.4239	PODN	1	53062052	53085502	+	4900	protein_coding	podocan [Source:HGNC Symbol;Acc:HGNC:23174]	-
ENSG00000261556	1.21168	3.65298	3.26555	9.98175	SMG1P7	16	70219574	70246610	-	4433	transcribed_unprocessed_pseudogene	SMG1 pseudogene 7 [Source:HGNC Symbol;Acc:HGNC:49864]	-
ENSG00000181852	4.02754	11.707	4.2175	8.65741	RNF41	12	56202175	56221933	-	6537	protein_coding	ring finger protein 41 [Source:HGNC Symbol;Acc:HGNC:18401]	-
ENSG00000075240	5.16738	1.68037	5.91846	2.18519	GRAMD4	22	46576012	46679790	+	4885	protein_coding	GRAM domain containing 4 [Source:HGNC Symbol;Acc:HGNC:29113]	-
ENSG00000162624	0.0769776	0.385498	0.0817971	0.292401	LHX8	1	75128434	75161533	+	3977	protein_coding	LIM homeobox 8 [Source:HGNC Symbol;Acc:HGNC:28838]	Homeobox
ENSG00000097046	3.62264	1.1404	1.63477	0.276631	CDC7	1	91500893	91525764	+	3557	protein_coding	cell division cycle 7 [Source:HGNC Symbol;Acc:HGNC:1745]	-
ENSG00000177683	2.91717	8.53067	2.77045	10.3318	THAP5	7	108554543	108569750	-	4961	protein_coding	THAP domain containing 5 [Source:HGNC Symbol;Acc:HGNC:23188]	THAP
ENSG00000146410	2.45366	0.717023	0.713684	0.243408	MTFR2	6	136231024	136250335	-	2450	protein_coding	mitochondrial fission regulator 2 [Source:HGNC Symbol;Acc:HGNC:21115]	-
ENSG00000119917	29.0116	9.65463	23.0272	6.12161	IFIT3	10	89327894	89340971	+	2640	protein_coding	interferon induced protein with tetratricopeptide repeats 3 [Source:HGNC Symbol;Acc:HGNC:5411]	-
ENSG00000169933	0.0393927	0.188371	0.0575561	0.4748	FRMPD4	X	12138466	12724523	+	8478	protein_coding	FERM and PDZ domain containing 4 [Source:HGNC Symbol;Acc:HGNC:29007]	-
ENSG00000152291	66.4468	22.3279	68.7907	8.23233	TGOLN2	2	85318020	85328425	-	7081	protein_coding	trans-golgi network protein 2 [Source:HGNC Symbol;Acc:HGNC:15450]	-
ENSG00000139567	10.9336	3.62495	10.4563	1.67427	ACVRL1	12	51906908	51923361	+	5040	protein_coding	activin A receptor like type 1 [Source:HGNC Symbol;Acc:HGNC:175]	-
ENSG00000103034	0.741427	0.221829	0.316135	0.179269	NDRG4	16	58462846	58513628	+	9647	protein_coding	NDRG family member 4 [Source:HGNC Symbol;Acc:HGNC:14466]	-
ENSG00000242516	1.38236	4.1971	1.40615	4.09627	LINC00960	3	75672391	75679303	+	3181	lincRNA	long intergenic non-protein coding RNA 960 [Source:HGNC Symbol;Acc:HGNC:48710]	-
ENSG00000091844	0.835033	0.250701	0.175029	0.132119	RGS17	6	153004459	153131249	-	7899	protein_coding	regulator of G protein signaling 17 [Source:HGNC Symbol;Acc:HGNC:14088]	-
ENSG00000165996	11.4297	3.79274	21.4861	10.7689	HACD1	10	17589032	17617377	-	3857	protein_coding	3-hydroxyacyl-CoA dehydratase 1 [Source:HGNC Symbol;Acc:HGNC:9639]	-
ENSG00000132465	1.12649	0.247156	2.25101	0.798682	JCHAIN	4	70655541	70681817	-	1680	protein_coding	joining chain of multimeric IgA and IgM [Source:HGNC Symbol;Acc:HGNC:5713]	-
ENSG00000164037	0.635708	0.139477	0.737596	0.280446	SLC9B1	4	102885048	103019739	-	2977	protein_coding	solute carrier family 9 member B1 [Source:HGNC Symbol;Acc:HGNC:24244]	-
ENSG00000117399	33.5255	11.19	3.19241	2.20924	CDC20	1	43358955	43363203	+	2038	protein_coding	cell division cycle 20 [Source:HGNC Symbol;Acc:HGNC:1723]	-
ENSG00000159231	7.9755	2.45903	5.80905	3.80051	CBR3	21	36134912	36146566	+	1169	protein_coding	carbonyl reductase 3 [Source:HGNC Symbol;Acc:HGNC:1549]	-
ENSG00000002745	0.256034	0.930485	1.75821	1.3624	WNT16	7	121325367	121341104	+	3261	protein_coding	Wnt family member 16 [Source:HGNC Symbol;Acc:HGNC:16267]	-
ENSG00000170312	20.8289	6.97954	3.03088	1.26673	CDK1	10	60778331	60794852	+	3931	protein_coding	cyclin dependent kinase 1 [Source:HGNC Symbol;Acc:HGNC:1722]	-
ENSG00000168398	13.5353	4.54021	12.1604	1.94282	BDKRB2	14	96204679	96244166	+	6845	protein_coding	bradykinin receptor B2 [Source:HGNC Symbol;Acc:HGNC:1030]	-
ENSG00000099797	9.3867	3.13033	11.7428	3.88967	TECR	19	14517085	14565980	+	5918	protein_coding	trans-2,3-enoyl-CoA reductase [Source:HGNC Symbol;Acc:HGNC:4551]	-
ENSG00000116044	11.8324	33.9007	14.1666	70.2323	NFE2L2	2	177227595	177392697	-	5979	protein_coding	nuclear factor, erythroid 2 like 2 [Source:HGNC Symbol;Acc:HGNC:7782]	TF_bZIP
ENSG00000205683	0.0807981	0.324548	0.472212	1.33311	DPF3	14	72619296	72894116	-	6889	protein_coding	double PHD fingers 3 [Source:HGNC Symbol;Acc:HGNC:17427]	-
ENSG00000100167	0.3385	0.080375	0.028424	0.00416852	2003-09-01	22	41969475	41998221	+	7153	protein_coding	septin 3 [Source:HGNC Symbol;Acc:HGNC:10750]	-
ENSG00000128591	49.7478	142.068	62.314	144.02	FLNC	7	128830377	128859274	+	9280	protein_coding	filamin C [Source:HGNC Symbol;Acc:HGNC:3756]	-
ENSG00000171246	5.14019	14.7621	1.26182	4.35496	NPTX1	17	80467148	80477843	-	6703	protein_coding	neuronal pentraxin 1 [Source:HGNC Symbol;Acc:HGNC:7952]	-
ENSG00000258521	0.403347	2.19878	0.589324	1.8906	AL157871.2	14	100339832	100340554	+	552	antisense	novel transcript, antisense to WARS	-
ENSG00000140057	0.244863	0.0383205	0.00813105	0.0357738	AK7	14	96392111	96489427	+	5001	protein_coding	adenylate kinase 7 [Source:HGNC Symbol;Acc:HGNC:20091]	-
ENSG00000118960	5.04453	1.67828	4.15656	3.37705	HS1BP3	2	20560448	20651089	-	9059	protein_coding	HCLS1 binding protein 3 [Source:HGNC Symbol;Acc:HGNC:24979]	-
ENSG00000185101	0.00448379	0.0977707	0.091717	1.34508	ANO9	11	417933	442011	-	6207	protein_coding	anoctamin 9 [Source:HGNC Symbol;Acc:HGNC:20679]	-
ENSG00000234754	0.00641265	0.13983	0.0187389	0.137408	C1orf140	1	221330080	221336296	-	4340	lincRNA	uncharacterized LOC400804 [Source:NCBI gene;Acc:400804]	-
ENSG00000255400	0.0506017	1.10339	0.0739334	0.813203	AC124276.2	11	12086891	12089441	+	550	lincRNA	novel transcript	-
ENSG00000213366	1.34331	0.427457	1.4854	0.196253	GSTM2	1	109668022	109709551	+	9116	protein_coding	glutathione S-transferase mu 2 [Source:HGNC Symbol;Acc:HGNC:4634]	-
ENSG00000054654	0.387649	0.123183	0.0777651	0.0228093	SYNE2	14	63852983	64226433	+	31374	protein_coding	spectrin repeat containing nuclear envelope protein 2 [Source:HGNC Symbol;Acc:HGNC:17084]	-
ENSG00000092470	5.95792	1.95024	1.65525	0.146236	WDR76	15	43826963	43868419	+	4078	protein_coding	WD repeat domain 76 [Source:HGNC Symbol;Acc:HGNC:25773]	-
ENSG00000112029	7.90709	2.60821	1.70801	0.785693	FBXO5	6	152970519	152983579	-	3833	protein_coding	F-box protein 5 [Source:HGNC Symbol;Acc:HGNC:13584]	-
ENSG00000198754	0.0762073	0.507264	0.0890764	0	OXCT2	1	39769523	39771348	-	1826	protein_coding	3-oxoacid CoA-transferase 2 [Source:HGNC Symbol;Acc:HGNC:18606]	-
ENSG00000204524	0.617729	2.02553	0.322341	0.756368	ZNF805	19	57240685	57255135	+	2523	protein_coding	zinc finger protein 805 [Source:HGNC Symbol;Acc:HGNC:23272]	zf-C2H2
ENSG00000285106	0.426701	1.28187	0.447415	1.81787	AC016831.6	7	130791264	131110161	-	11088	lincRNA	novel transcript	-
ENSG00000157600	2.30832	0.742342	2.35962	0.602418	TMEM164	X	110002631	110182734	+	6583	protein_coding	transmembrane protein 164 [Source:HGNC Symbol;Acc:HGNC:26217]	-
ENSG00000119333	21.1083	7.0651	11.1496	3.99627	WDR34	9	128633661	128656787	-	2604	protein_coding	WD repeat domain 34 [Source:HGNC Symbol;Acc:HGNC:28296]	-
ENSG00000267632	0.144285	0.754346	0.140542	0.291991	AC067852.3	17	42509784	42511519	+	1736	sense_intronic	novel transcript	-
ENSG00000228035	0.0959687	0.501742	0.0311597	0.102819	NGF-AS1	1	115283034	115368072	+	2610	antisense	NGF antisense RNA 1 [Source:HGNC Symbol;Acc:HGNC:53922]	-
ENSG00000115738	77.7625	26.3198	92.6498	29.8851	ID2	2	8678845	8684453	+	2205	protein_coding	inhibitor of DNA binding 2 [Source:HGNC Symbol;Acc:HGNC:5361]	bHLH
ENSG00000256663	4.04849	1.18962	1.20018	0.188585	AC112777.1	12	20551590	20553012	+	1423	processed_pseudogene	ubiquitin-like with PHD and ring finger domains 1 (UHRF1) pseudogene	-
ENSG00000011347	0.935022	2.78463	0.177599	0.781374	SYT7	11	61515313	61581148	-	5953	protein_coding	synaptotagmin 7 [Source:HGNC Symbol;Acc:HGNC:11514]	-
ENSG00000173451	0.456245	1.40934	0.548242	3.95617	THAP2	12	71663009	71680639	+	6527	protein_coding	THAP domain containing 2 [Source:HGNC Symbol;Acc:HGNC:20854]	THAP
ENSG00000075303	4.25598	1.39553	2.03277	0.639658	SLC25A40	7	87833568	87876357	-	5081	protein_coding	solute carrier family 25 member 40 [Source:HGNC Symbol;Acc:HGNC:29680]	-
ENSG00000168389	0.65983	2.06451	1.21777	8.96681	MFSD2A	1	39955112	39969968	+	4007	protein_coding	major facilitator superfamily domain containing 2A [Source:HGNC Symbol;Acc:HGNC:25897]	-
ENSG00000102683	4.84985	14.1803	15.1236	6.7383	SGCG	13	23180952	23325165	+	1624	protein_coding	sarcoglycan gamma [Source:HGNC Symbol;Acc:HGNC:10809]	-
ENSG00000123485	12.6008	4.22135	1.89429	0.788161	HJURP	2	233833416	233854566	-	3821	protein_coding	Holliday junction recognition protein [Source:HGNC Symbol;Acc:HGNC:25444]	-
ENSG00000123836	1.17907	0.375877	1.47149	0.792442	PFKFB2	1	207034366	207081024	+	10197	protein_coding	6-phosphofructo-2-kinase/fructose-2,6-biphosphatase 2 [Source:HGNC Symbol;Acc:HGNC:8873]	-
ENSG00000111981	1.3198	3.9544	7.571	7.59197	ULBP1	6	149964007	149973710	+	3142	protein_coding	UL16 binding protein 1 [Source:HGNC Symbol;Acc:HGNC:14893]	-
ENSG00000126803	3.23739	1.05601	8.16505	4.30461	HSPA2	14	64535905	64546173	+	5777	protein_coding	heat shock protein family A (Hsp70) member 2 [Source:HGNC Symbol;Acc:HGNC:5235]	-
ENSG00000137404	12.4116	4.09209	5.60737	3.45562	NRM	6	30688047	30691420	-	2045	protein_coding	nurim [Source:HGNC Symbol;Acc:HGNC:8003]	-
ENSG00000075651	1.08216	0.347742	0.461689	0.206373	PLD1	3	171600405	171810950	-	12859	protein_coding	phospholipase D1 [Source:HGNC Symbol;Acc:HGNC:9067]	-
ENSG00000138658	1.35746	0.435085	0.486906	0.0753379	ZGRF1	4	112539333	112636995	-	9103	protein_coding	zinc finger GRF-type containing 1 [Source:HGNC Symbol;Acc:HGNC:25654]	-
ENSG00000164056	0.308998	1.03969	0.328344	0.594393	SPRY1	4	123396795	123403760	+	3963	protein_coding	sprouty RTK signaling antagonist 1 [Source:HGNC Symbol;Acc:HGNC:11269]	-
ENSG00000172137	0.457584	1.70672	0.310407	2.08354	CALB2	16	71358713	71390438	+	1703	protein_coding	calbindin 2 [Source:HGNC Symbol;Acc:HGNC:1435]	-
ENSG00000076770	0.812182	0.256589	0.146667	0.0219983	MBNL3	X	132369317	132489968	-	12199	protein_coding	muscleblind like splicing regulator 3 [Source:HGNC Symbol;Acc:HGNC:20564]	-
ENSG00000029993	9.81483	3.28499	3.48514	2.17975	HMGB3	X	150980509	150990775	+	3967	protein_coding	high mobility group box 3 [Source:HGNC Symbol;Acc:HGNC:5004]	HMG
ENSG00000139437	2.28082	0.74788	2.12434	0.536806	TCHP	12	109900264	109983841	+	9054	protein_coding	trichoplein keratin filament binding [Source:HGNC Symbol;Acc:HGNC:28135]	-
ENSG00000244300	1.17029	0.293799	1.42491	0.574668	GATA2-AS1	3	128489212	128502348	+	2283	antisense	GATA2 antisense RNA 1 [Source:HGNC Symbol;Acc:HGNC:51108]	-
ENSG00000173200	0.288063	0.0579992	0.332277	0.102875	PARP15	3	122577602	122639047	+	5507	protein_coding	poly(ADP-ribose) polymerase family member 15 [Source:HGNC Symbol;Acc:HGNC:26876]	-
ENSG00000140323	0.442973	0.130225	0.0637657	0.0397441	DISP2	15	40358235	40378639	+	12754	protein_coding	dispatched RND transporter family member 2 [Source:HGNC Symbol;Acc:HGNC:19712]	-
ENSG00000010310	0.0352588	0.215812	0.21465	0.472193	GIPR	19	45668244	45683724	+	4736	protein_coding	gastric inhibitory polypeptide receptor [Source:HGNC Symbol;Acc:HGNC:4271]	-
ENSG00000138311	0.114061	0.440307	0.446934	1.28313	ZNF365	10	62374192	62670301	+	5368	protein_coding	zinc finger protein 365 [Source:HGNC Symbol;Acc:HGNC:18194]	-
ENSG00000228436	1.71092	0.359981	0.874929	2.90231	AL139260.1	1	38860000	38919396	+	976	antisense	uncharacterized LOC105378663 [Source:NCBI gene;Acc:105378663]	-
ENSG00000167371	0.615171	0.144602	1.06125	0.309688	PRRT2	16	29811382	29815892	+	3755	protein_coding	proline rich transmembrane protein 2 [Source:HGNC Symbol;Acc:HGNC:30500]	-
ENSG00000164604	0.312326	0.0734157	0.219921	0.0685366	GPR85	7	113078331	113087778	-	7396	protein_coding	G protein-coupled receptor 85 [Source:HGNC Symbol;Acc:HGNC:4536]	-
ENSG00000120647	4.05065	1.31685	2.66664	0.882808	CCDC77	12	389273	442645	+	3614	protein_coding	coiled-coil domain containing 77 [Source:HGNC Symbol;Acc:HGNC:28203]	-
ENSG00000235703	0.334517	0.0757713	0.450172	0.136756	LINC00894	X	149938628	150224580	+	6323	antisense	long intergenic non-protein coding RNA 894 [Source:HGNC Symbol;Acc:HGNC:48579]	-
ENSG00000148019	1.85346	0.61633	0.86114	0.421661	CEP78	9	78236062	78279690	+	14355	protein_coding	centrosomal protein 78 [Source:HGNC Symbol;Acc:HGNC:25740]	-
ENSG00000152076	1.30874	0.39151	1.12375	0.378782	CCDC74B	2	130139287	130145134	-	4487	protein_coding	coiled-coil domain containing 74B [Source:HGNC Symbol;Acc:HGNC:25267]	-
ENSG00000168952	0.652044	1.92821	0.191547	0.561826	STXBP6	14	24809656	25050297	-	8067	protein_coding	syntaxin binding protein 6 [Source:HGNC Symbol;Acc:HGNC:19666]	-
ENSG00000112118	25.2766	8.61071	10.3942	2.10764	MCM3	6	52264009	52284881	-	3650	protein_coding	minichromosome maintenance complex component 3 [Source:HGNC Symbol;Acc:HGNC:6945]	-
ENSG00000143630	1.50602	0.457284	2.53591	0.882729	HCN3	1	155277583	155289848	+	4121	protein_coding	hyperpolarization activated cyclic nucleotide gated potassium channel 3 [Source:HGNC Symbol;Acc:HGNC:19183]	-
ENSG00000100311	0.0295995	0.212311	0.259484	1.34777	PDGFB	22	39223359	39244751	-	3761	protein_coding	platelet derived growth factor subunit B [Source:HGNC Symbol;Acc:HGNC:8800]	-
ENSG00000061337	0.141447	0.0167929	0.242298	0.0365794	LZTS1	8	20246165	20303963	-	5706	protein_coding	leucine zipper tumor suppressor 1 [Source:HGNC Symbol;Acc:HGNC:13861]	-
ENSG00000177875	0.344471	0.0408965	0.277684	0.254524	CCDC184	12	48183584	48185926	+	2343	protein_coding	coiled-coil domain containing 184 [Source:HGNC Symbol;Acc:HGNC:33749]	-
ENSG00000250033	0.0180691	0.129606	0.00660013	0.106474	SLC7A11-AS1	4	138057464	138178177	+	6161	processed_transcript	SLC7A11 antisense RNA 1 [Source:HGNC Symbol;Acc:HGNC:44064]	-
ENSG00000183696	3.49635	9.97911	6.25454	28.1562	UPP1	7	48088628	48108733	+	4577	protein_coding	uridine phosphorylase 1 [Source:HGNC Symbol;Acc:HGNC:12576]	-
ENSG00000164070	1.04177	2.98485	0.258936	3.27912	HSPA4L	4	127781821	127840733	+	11621	protein_coding	heat shock protein family A (Hsp70) member 4 like [Source:HGNC Symbol;Acc:HGNC:17041]	-
ENSG00000185379	1.41567	0.463392	0.586353	0.21366	RAD51D	17	35092208	35121522	-	11304	protein_coding	RAD51 paralog D [Source:HGNC Symbol;Acc:HGNC:9823]	-
ENSG00000129474	4.01242	11.3786	8.66452	19.609	AJUBA	14	22971174	22982642	-	5979	protein_coding	ajuba LIM protein [Source:HGNC Symbol;Acc:HGNC:20250]	-
ENSG00000137393	0.403347	1.26526	0.958634	4.15428	RNF144B	6	18387350	18468874	+	5175	protein_coding	ring finger protein 144B [Source:HGNC Symbol;Acc:HGNC:21578]	-
ENSG00000259583	0.876887	0.263346	0.455008	0.0921917	AC015712.2	15	100892859	100919283	-	6792	antisense	uncharacterized LOC101927751 [Source:NCBI gene;Acc:101927751]	-
ENSG00000160051	1.13435	0.296458	1.16509	0.457249	IQCC	1	32205661	32208687	+	2478	protein_coding	IQ motif containing C [Source:HGNC Symbol;Acc:HGNC:25545]	-
ENSG00000223773	0.418333	1.28926	0.851589	3.77691	CD99P1	X	2609348	2657229	+	5921	transcribed_unprocessed_pseudogene	CD99 molecule pseudogene 1 [Source:HGNC Symbol;Acc:HGNC:7083]	-
ENSG00000204371	6.66659	2.26109	5.13243	1.05541	EHMT2	6	31879759	31897687	-	7289	protein_coding	euchromatic histone lysine methyltransferase 2 [Source:HGNC Symbol;Acc:HGNC:14129]	-
ENSG00000233237	0.792167	0.20409	0.838542	0.84871	LINC00472	6	71344344	71420769	-	3443	lincRNA	long intergenic non-protein coding RNA 472 [Source:HGNC Symbol;Acc:HGNC:21380]	-
ENSG00000129195	7.69959	2.55702	0.979493	0.390806	PIMREG	17	6444415	6451469	+	2823	protein_coding	PICALM interacting mitotic regulator [Source:HGNC Symbol;Acc:HGNC:25483]	-
ENSG00000125898	6.03242	1.98306	1.50882	2.88097	FAM110A	20	833715	857463	+	2722	protein_coding	family with sequence similarity 110 member A [Source:HGNC Symbol;Acc:HGNC:16188]	-
ENSG00000221878	0.679086	2.05163	0.0763233	0.47882	PSG7	19	42924132	42937178	-	4795	protein_coding	pregnancy specific beta-1-glycoprotein 7 (gene/pseudogene) [Source:HGNC Symbol;Acc:HGNC:9524]	-
ENSG00000183935	1.98747	0.629969	2.1756	0.493465	HTR7P1	12	13000420	13004830	+	4411	transcribed_processed_pseudogene	5-hydroxytryptamine receptor 7 pseudogene 1 [Source:HGNC Symbol;Acc:HGNC:30411]	-
ENSG00000149212	1.26875	0.413865	0.703811	0.109986	SESN3	11	95165513	95232541	-	10573	protein_coding	sestrin 3 [Source:HGNC Symbol;Acc:HGNC:23060]	-
ENSG00000270419	0.496981	0	1.9061	0.698846	CAHM	6	163413065	163413960	-	896	lincRNA	colon adenocarcinoma hypermethylated [Source:HGNC Symbol;Acc:HGNC:42860]	-
ENSG00000233493	0.445295	0	0.813268	0.655984	TMEM238	19	55379245	55384598	-	1000	protein_coding	transmembrane protein 238 [Source:HGNC Symbol;Acc:HGNC:40042]	-
ENSG00000130822	0.087467	0	0.111822	0.0995672	PNCK	X	153669730	153689010	-	5091	protein_coding	pregnancy up-regulated nonubiquitous CaM kinase [Source:HGNC Symbol;Acc:HGNC:13415]	-
ENSG00000180730	0	0.15635	0.0426539	0.114682	SHISA2	13	26044597	26051031	-	2860	protein_coding	shisa family member 2 [Source:HGNC Symbol;Acc:HGNC:20366]	-
ENSG00000146006	0.073059	0	0.0400296	0.0195685	LRRTM2	5	138868923	138875368	-	6095	protein_coding	leucine rich repeat transmembrane neuronal 2 [Source:HGNC Symbol;Acc:HGNC:19409]	-
ENSG00000224228	0	0.553418	0	0.369028	AL031599.1	1	172775905	173064015	+	808	lincRNA	novel transcript	-
ENSG00000261366	0.196338	0	0.0358584	0.0525881	MANEA-DT	6	95575183	95577450	-	2268	antisense	MANEA divergent transcript [Source:HGNC Symbol;Acc:HGNC:43732]	-
ENSG00000265800	1.11324	0	0.609951	0	AC022211.3	17	75138416	75141350	-	400	sense_intronic	novel transcript, sense intronic to HN1	-
ENSG00000283078	0.276925	0	0.0758645	0	AL137077.2	20	62066830	62068437	+	1608	lincRNA	novel transcript	-
ENSG00000236963	0.131201	0	0.0239619	0	LINC01141	1	20360579	20431234	-	3394	lincRNA	long intergenic non-protein coding RNA 1141 [Source:HGNC Symbol;Acc:HGNC:49455]	-
ENSG00000261045	0.643489	0	0.0587621	0	LINC02129	16	27158451	27176587	-	692	lincRNA	long intergenic non-protein coding RNA 2129 [Source:HGNC Symbol;Acc:HGNC:52988]	-
ENSG00000151470	0.793469	0.236762	0.49851	0.208276	C4orf33	4	129093317	129116640	+	7015	protein_coding	chromosome 4 open reading frame 33 [Source:HGNC Symbol;Acc:HGNC:27025]	-
ENSG00000106366	523.457	1464.46	1183.87	776.048	SERPINE1	7	101127089	101139266	+	3190	protein_coding	serpin family E member 1 [Source:HGNC Symbol;Acc:HGNC:8583]	-
ENSG00000177602	2.63682	0.822199	0.465223	0.159908	HASPIN	17	3723903	3726699	+	2797	protein_coding	histone H3 associated protein kinase [Source:HGNC Symbol;Acc:HGNC:19682]	-
ENSG00000162929	3.10974	1.04309	1.48061	0.4104	KIAA1841	2	61065871	61138034	+	7992	protein_coding	KIAA1841 [Source:HGNC Symbol;Acc:HGNC:29387]	-
ENSG00000107937	7.42583	20.8588	7.85288	28.1624	GTPBP4	10	988019	1019936	+	6540	protein_coding	GTP binding protein 4 [Source:HGNC Symbol;Acc:HGNC:21535]	-
ENSG00000172062	1.59958	4.69253	1.98262	15.2216	SMN1	5	70925030	70953942	+	3097	protein_coding	survival of motor neuron 1, telomeric [Source:HGNC Symbol;Acc:HGNC:11117]	-
ENSG00000147408	0.89668	0.271831	0.957876	0.226576	CSGALNACT1	8	19404161	19758029	-	6580	protein_coding	chondroitin sulfate N-acetylgalactosaminyltransferase 1 [Source:HGNC Symbol;Acc:HGNC:24290]	-
ENSG00000149257	108.142	301.918	199.562	408.562	SERPINH1	11	75562056	75572783	+	6281	protein_coding	serpin family H member 1 [Source:HGNC Symbol;Acc:HGNC:1546]	-
ENSG00000174371	4.71243	1.56615	1.06078	0.0720228	EXO1	1	241847967	241895148	+	4140	protein_coding	exonuclease 1 [Source:HGNC Symbol;Acc:HGNC:3511]	-
ENSG00000109084	11.2369	3.80039	4.42285	1.15968	TMEM97	17	28319095	28328685	+	3034	protein_coding	transmembrane protein 97 [Source:HGNC Symbol;Acc:HGNC:28106]	-
ENSG00000167106	10.1058	3.45582	6.28616	1.81349	FAM102A	9	127940579	127980513	-	6100	protein_coding	family with sequence similarity 102 member A [Source:HGNC Symbol;Acc:HGNC:31419]	-
ENSG00000112033	9.60376	26.9094	8.45747	22.8197	PPARD	6	35342558	35428191	+	4457	protein_coding	peroxisome proliferator activated receptor delta [Source:HGNC Symbol;Acc:HGNC:9235]	THR-like
ENSG00000161800	22.8751	7.88004	4.10531	1.16293	RACGAP1	12	49976923	50033136	-	4487	protein_coding	Rac GTPase activating protein 1 [Source:HGNC Symbol;Acc:HGNC:9804]	-
ENSG00000236404	0.0511171	0.245324	0.183321	0.607402	VLDLR-AS1	9	2421597	2643359	-	5989	antisense	VLDLR antisense RNA 1 [Source:HGNC Symbol;Acc:HGNC:49621]	-
ENSG00000260578	1.74381	0.522949	1.25473	0.375535	AC110597.1	18	67481791	67484966	-	3176	lincRNA	novel transcript	-
ENSG00000187173	2.53863	8.2548	0	0.55404	LCE2A	1	152698364	152699442	+	592	protein_coding	late cornified envelope 2A [Source:HGNC Symbol;Acc:HGNC:29469]	-
ENSG00000183010	8.46692	23.8057	18.2746	20.0643	PYCR1	17	81932384	81942412	-	2886	protein_coding	pyrroline-5-carboxylate reductase 1 [Source:HGNC Symbol;Acc:HGNC:9721]	-
ENSG00000182575	0.320292	0.0735166	0.885552	0.195334	NXPH3	17	49575858	49583827	+	5648	protein_coding	neurexophilin 3 [Source:HGNC Symbol;Acc:HGNC:8077]	-
ENSG00000178075	0.210139	0.0449631	0.176933	0.141188	GRAMD1C	3	113828182	113947174	+	7814	protein_coding	GRAM domain containing 1C [Source:HGNC Symbol;Acc:HGNC:25252]	-
ENSG00000164251	0.0470435	0.302341	0.398661	0.403211	F2RL1	5	76818933	76835315	+	2958	protein_coding	F2R like trypsin receptor 1 [Source:HGNC Symbol;Acc:HGNC:3538]	-
ENSG00000188549	7.42281	2.5433	14.8901	5.70542	CCDC9B	15	40331452	40340967	-	7510	protein_coding	coiled-coil domain containing 9B [Source:HGNC Symbol;Acc:HGNC:33488]	-
ENSG00000143153	2.53692	0.797964	9.14308	1.97307	ATP1B1	1	169105697	169132722	+	2962	protein_coding	ATPase Na+/K+ transporting subunit beta 1 [Source:HGNC Symbol;Acc:HGNC:804]	-
ENSG00000251151	1.11897	0.308203	0.87631	0.239767	HOXC-AS3	12	53981509	53985519	-	3109	processed_transcript	HOXC cluster antisense RNA 3 [Source:HGNC Symbol;Acc:HGNC:43751]	-
ENSG00000177721	0.291606	0.026773	0.255637	0.074981	ANXA2R	5	43039081	43043170	-	2386	protein_coding	annexin A2 receptor [Source:HGNC Symbol;Acc:HGNC:33463]	-
ENSG00000232060	1.15577	0.106113	0.47283	0.297184	SLC4A1APP1	9	30558880	30559481	-	602	processed_pseudogene	solute carrier family 4 member 1 adaptor protein pseudogene 1 [Source:HGNC Symbol;Acc:HGNC:49811]	-
ENSG00000107968	3.30787	1.08211	3.38767	3.31213	MAP3K8	10	30433937	30461833	+	3601	protein_coding	mitogen-activated protein kinase kinase kinase 8 [Source:HGNC Symbol;Acc:HGNC:6860]	-
ENSG00000153037	0.785945	2.24434	1.1174	5.04376	SRP19	5	112861188	112898371	+	10517	protein_coding	signal recognition particle 19 [Source:HGNC Symbol;Acc:HGNC:11300]	-
ENSG00000138796	2.50999	0.853604	1.35253	0.402138	HADH	4	107989714	108035175	+	12086	protein_coding	hydroxyacyl-CoA dehydrogenase [Source:HGNC Symbol;Acc:HGNC:4799]	-
ENSG00000198846	0.687183	2.07213	1.07294	2.25923	TOX	8	58805418	59119208	-	4131	protein_coding	thymocyte selection associated high mobility group box [Source:HGNC Symbol;Acc:HGNC:18988]	HMG
ENSG00000099875	9.73895	27.1011	12.2045	10.417	MKNK2	19	2037465	2051244	-	5221	protein_coding	MAP kinase interacting serine/threonine kinase 2 [Source:HGNC Symbol;Acc:HGNC:7111]	-
ENSG00000104738	23.9275	8.31369	7.98922	1.29567	MCM4	8	47960185	47978160	+	6973	protein_coding	minichromosome maintenance complex component 4 [Source:HGNC Symbol;Acc:HGNC:6947]	-
ENSG00000172071	3.80537	10.6565	4.16811	7.87413	EIF2AK3	2	88556741	88627576	-	5434	protein_coding	eukaryotic translation initiation factor 2 alpha kinase 3 [Source:HGNC Symbol;Acc:HGNC:3255]	-
ENSG00000151617	0.899678	0.256245	1.53519	0.675431	EDNRA	4	147480917	147544954	+	4238	protein_coding	endothelin receptor type A [Source:HGNC Symbol;Acc:HGNC:3179]	-
ENSG00000072849	6.42386	17.8607	8.76179	31.7552	DERL2	17	5471251	5486811	-	6386	protein_coding	derlin 2 [Source:HGNC Symbol;Acc:HGNC:17943]	-
ENSG00000170745	4.28441	1.40777	2.12992	0.990423	KCNS3	2	17877847	18361616	+	3131	protein_coding	potassium voltage-gated channel modifier subfamily S member 3 [Source:HGNC Symbol;Acc:HGNC:6302]	-
ENSG00000188985	23.9973	7.88504	5.67396	1.60022	DHFRP1	18	26170726	26171284	-	559	processed_pseudogene	dihydrofolate reductase pseudogene 1 [Source:HGNC Symbol;Acc:HGNC:2862]	-
ENSG00000234779	2.27589	0.298506	2.18518	0.278668	BNC2-AS1	9	16726814	16727524	+	428	antisense	BNC2 antisense RNA 1 [Source:HGNC Symbol;Acc:HGNC:53727]	-
ENSG00000065328	2.82698	0.942861	0.857405	0.0765391	MCM10	10	13161554	13211104	+	5454	protein_coding	minichromosome maintenance 10 replication initiation factor [Source:HGNC Symbol;Acc:HGNC:18043]	-
ENSG00000156500	0.454582	0.128419	0.296328	0.179826	FAM122C	X	134796395	134854835	+	7959	protein_coding	family with sequence similarity 122C [Source:HGNC Symbol;Acc:HGNC:25202]	-
ENSG00000187951	1.00719	0.305973	0.288546	0.13224	AC091057.1	15	30658717	30772993	+	5637	processed_transcript	OTU deubiquitinase 7A pseudogene [Source:NCBI gene;Acc:100288637]	-
ENSG00000125531	0.15355	0.00881107	0	0.230314	FNDC11	20	63547891	63556708	+	3625	protein_coding	fibronectin type III domain containing 11 [Source:HGNC Symbol;Acc:HGNC:28764]	-
ENSG00000237133	0.08234	1.70095	0	2.5583	AC020594.1	2	33555047	33563547	-	338	antisense	novel transcript	-
ENSG00000263874	0.150763	0.00865117	0.19825	0.0646098	LINC00672	17	38925168	38929384	+	3692	protein_coding	long intergenic non-protein coding RNA 672 [Source:HGNC Symbol;Acc:HGNC:44353]	-
ENSG00000177425	1.74599	4.87807	5.43665	14.1114	PAWR	12	79574979	79691097	-	11668	protein_coding	pro-apoptotic WT1 regulator [Source:HGNC Symbol;Acc:HGNC:8614]	-
ENSG00000162437	2.13202	0.705103	0.64981	0.240701	RAVER2	1	64745095	64833232	+	6070	protein_coding	ribonucleoprotein, PTB binding 2 [Source:HGNC Symbol;Acc:HGNC:25577]	-
ENSG00000232593	0.297177	0.0804375	0.213005	0.171209	KANTR	X	53094145	53170914	+	9927	protein_coding	KDM5C adjacent transcript [Source:HGNC Symbol;Acc:HGNC:49510]	-
ENSG00000134317	0.153994	0.502077	0.168749	0.491208	GRHL1	2	9951693	10002277	+	7952	protein_coding	grainyhead like transcription factor 1 [Source:HGNC Symbol;Acc:HGNC:17923]	CP2
ENSG00000118690	0.484585	0.11273	0.487961	0.189428	ARMC2	6	108848416	108974472	+	4250	protein_coding	armadillo repeat containing 2 [Source:HGNC Symbol;Acc:HGNC:23045]	-
ENSG00000144061	0.458998	0.138481	0.549645	0.225602	NPHP1	2	110122311	110205066	-	11763	protein_coding	nephrocystin 1 [Source:HGNC Symbol;Acc:HGNC:7905]	-
ENSG00000134121	1.15209	0.382388	0	0.0125695	CHL1	3	196596	409417	+	11861	protein_coding	cell adhesion molecule L1 like [Source:HGNC Symbol;Acc:HGNC:1939]	-
ENSG00000106689	1.26838	0.348875	0.153158	0.0561534	LHX2	9	124001670	124033301	+	2655	protein_coding	LIM homeobox 2 [Source:HGNC Symbol;Acc:HGNC:6594]	Homeobox
ENSG00000133639	14.5003	40.014	8.99721	54.5486	BTG1	12	92140278	92145897	-	4854	protein_coding	BTG anti-proliferation factor 1 [Source:HGNC Symbol;Acc:HGNC:1130]	-
ENSG00000147050	3.00179	8.35302	1.90814	3.0657	KDM6A	X	44873177	45112602	+	7139	protein_coding	lysine demethylase 6A [Source:HGNC Symbol;Acc:HGNC:12637]	-
ENSG00000188501	0.308529	0.0453953	0.138704	0.0339027	LCTL	15	66547179	66565979	-	3518	protein_coding	lactase like [Source:HGNC Symbol;Acc:HGNC:15583]	-
ENSG00000151882	1.175	0.360068	0.773	0.369093	CCL28	5	43376645	43412391	-	4524	protein_coding	C-C motif chemokine ligand 28 [Source:HGNC Symbol;Acc:HGNC:17700]	-
ENSG00000173145	4.25195	11.8344	3.94427	13.86	NOC3L	10	94333226	94362959	-	4464	protein_coding	NOC3 like DNA replication regulator [Source:HGNC Symbol;Acc:HGNC:24034]	-
ENSG00000118971	0.22554	0.709582	0.551117	1.94145	CCND2	12	4273772	4305350	+	7157	protein_coding	cyclin D2 [Source:HGNC Symbol;Acc:HGNC:1583]	-
ENSG00000260804	1.00785	0.273946	1.61465	0.274684	LINC01963	2	216217045	216220192	+	3148	lincRNA	long intergenic non-protein coding RNA 1963 [Source:HGNC Symbol;Acc:HGNC:25283]	-
ENSG00000228221	1.37576	0.310601	2.17486	1.49812	LINC00578	3	177441921	177752305	+	1234	lincRNA	long intergenic non-protein coding RNA 578 [Source:HGNC Symbol;Acc:HGNC:43807]	-
ENSG00000067715	0.0599989	0.260676	0.0626168	0.17907	SYT1	12	78863993	79452008	+	6494	protein_coding	synaptotagmin 1 [Source:HGNC Symbol;Acc:HGNC:11509]	-
ENSG00000157227	553.146	194.818	812.357	331.786	MMP14	14	22836557	22849027	+	4464	protein_coding	matrix metallopeptidase 14 [Source:HGNC Symbol;Acc:HGNC:7160]	-
ENSG00000139112	18.84	51.7718	28.323	95.7354	GABARAPL1	12	10212458	10223130	+	4086	protein_coding	GABA type A receptor associated protein like 1 [Source:HGNC Symbol;Acc:HGNC:4068]	-
ENSG00000285816	0.058853	0.292684	0.238859	1.42922	AP000944.2	11	65261928	65326543	+	4256	protein_coding	novel protein, POLA2-CDC42EP2 readthrough	-
ENSG00000136868	11.4863	31.5788	20.2722	28.695	SLC31A1	9	113221562	113264492	+	5127	protein_coding	solute carrier family 31 member 1 [Source:HGNC Symbol;Acc:HGNC:11016]	-
ENSG00000219565	0.0677701	0.311105	0.033006	0.68372	ZNF259P1	6	108782126	108787053	-	4928	transcribed_processed_pseudogene	zinc finger protein 259 pseudogene 1 [Source:HGNC Symbol;Acc:HGNC:13052]	-
ENSG00000010292	20.2586	7.10984	5.02729	1.89375	NCAPD2	12	6493356	6531955	+	6487	protein_coding	non-SMC condensin I complex subunit D2 [Source:HGNC Symbol;Acc:HGNC:24305]	-
ENSG00000160801	0.51464	0.104228	1.784	0.464884	PTH1R	3	46877746	46903799	+	2758	protein_coding	parathyroid hormone 1 receptor [Source:HGNC Symbol;Acc:HGNC:9608]	-
ENSG00000213123	1.13915	0.230707	1.14223	0.981152	TCTEX1D2	3	196291219	196318299	-	1246	protein_coding	Tctex1 domain containing 2 [Source:HGNC Symbol;Acc:HGNC:28482]	-
ENSG00000039560	16.9404	46.458	11.1035	30.9423	RAI14	5	34656237	34832627	+	7687	protein_coding	retinoic acid induced 14 [Source:HGNC Symbol;Acc:HGNC:14873]	-
ENSG00000108947	0.93288	0.257742	1.8426	0.490479	EFNB3	17	7705202	7711378	+	3222	protein_coding	ephrin B3 [Source:HGNC Symbol;Acc:HGNC:3228]	-
ENSG00000166603	0.454647	0.0559045	3.53491	2.05278	MC4R	18	60371062	60372775	-	1714	protein_coding	melanocortin 4 receptor [Source:HGNC Symbol;Acc:HGNC:6932]	-
ENSG00000008118	0.0416008	0.286459	0	1.48196	CAMK1G	1	209583717	209613938	+	2676	protein_coding	calcium/calmodulin dependent protein kinase IG [Source:HGNC Symbol;Acc:HGNC:14585]	-
ENSG00000141052	0.0125435	0.0863733	0.0687268	0.184784	MYOCD	17	12665890	12768949	+	8875	protein_coding	myocardin [Source:HGNC Symbol;Acc:HGNC:16067]	-
ENSG00000275793	0.127644	0.0156954	0.233123	0	RIMBP3	22	18605815	18611919	-	6105	protein_coding	RIMS binding protein 3 [Source:HGNC Symbol;Acc:HGNC:29344]	-
ENSG00000163293	0.013955	0.128124	0.00679649	0.144527	NIPAL1	4	47914142	48040173	+	5983	protein_coding	NIPA like domain containing 1 [Source:HGNC Symbol;Acc:HGNC:27194]	-
ENSG00000106633	0.18905	0.0232461	0.138109	0	GCK	7	44144271	44198170	-	4122	protein_coding	glucokinase [Source:HGNC Symbol;Acc:HGNC:4195]	-
ENSG00000138092	4.08536	1.39499	1.27488	0.297202	CENPO	2	24793136	24822376	+	5518	protein_coding	centromere protein O [Source:HGNC Symbol;Acc:HGNC:28152]	-
ENSG00000153714	11.5005	31.7604	14.9722	42.4325	LURAP1L	9	12775021	12822131	+	2132	protein_coding	leucine rich adaptor protein 1 like [Source:HGNC Symbol;Acc:HGNC:31452]	-
ENSG00000171928	7.0598	19.3864	17.2032	33.9935	TVP23B	17	18780995	18806714	+	5862	protein_coding	trans-golgi network vesicle protein 23 homolog B [Source:HGNC Symbol;Acc:HGNC:20399]	-
ENSG00000163536	1.38119	0.38307	1.58079	0.739887	SERPINI1	3	167735243	167825568	+	2418	protein_coding	serpin family I member 1 [Source:HGNC Symbol;Acc:HGNC:8943]	-
ENSG00000126368	12.2589	33.6685	16.635	28.7095	NR1D1	17	40092787	40100725	-	2772	protein_coding	nuclear receptor subfamily 1 group D member 1 [Source:HGNC Symbol;Acc:HGNC:7962]	THR-like
ENSG00000279095	1.75659	5.11861	6.15565	15.3792	AC243964.3	19	44664131	44666158	+	2028	TEC	TEC	-
ENSG00000179115	14.9041	40.8991	14.896	53.402	FARSA	19	12922479	12934037	-	2435	protein_coding	phenylalanyl-tRNA synthetase subunit alpha [Source:HGNC Symbol;Acc:HGNC:3592]	-
ENSG00000134627	0.311403	0.995063	0.526358	1.28219	PIWIL4	11	94543840	94621421	+	4558	protein_coding	piwi like RNA-mediated gene silencing 4 [Source:HGNC Symbol;Acc:HGNC:18444]	-
ENSG00000078018	1.10515	3.06994	0.182931	2.56927	MAP2	2	209424058	209734118	+	11559	protein_coding	microtubule associated protein 2 [Source:HGNC Symbol;Acc:HGNC:6839]	-
ENSG00000158156	6.69647	2.28227	6.83406	0.934852	XKR8	1	27959462	27968096	+	2743	protein_coding	XK related 8 [Source:HGNC Symbol;Acc:HGNC:25508]	-
ENSG00000157404	5.20298	1.7971	1.68121	0.460956	KIT	4	54657918	54740715	+	5563	protein_coding	KIT proto-oncogene receptor tyrosine kinase [Source:HGNC Symbol;Acc:HGNC:6342]	-
ENSG00000114770	3.70722	1.29257	5.4841	0.930411	ABCC5	3	183919934	184018015	-	11441	protein_coding	ATP binding cassette subfamily C member 5 [Source:HGNC Symbol;Acc:HGNC:56]	-
ENSG00000198900	16.9755	46.3465	12.1403	34.5716	TOP1	20	41028818	41124487	+	3738	protein_coding	DNA topoisomerase I [Source:HGNC Symbol;Acc:HGNC:11986]	-
ENSG00000187815	0.81402	0.216343	0.813768	0.110163	ZFP69	1	40477215	40496343	+	3248	protein_coding	ZFP69 zinc finger protein [Source:HGNC Symbol;Acc:HGNC:24708]	zf-C2H2
ENSG00000147536	3.01438	1.02092	1.04722	0.0653533	GINS4	8	41529206	41545046	+	5475	protein_coding	GINS complex subunit 4 [Source:HGNC Symbol;Acc:HGNC:28226]	-
ENSG00000064547	0.635068	1.96142	1.84213	4.77279	LPAR2	19	19623668	19628930	-	2980	protein_coding	lysophosphatidic acid receptor 2 [Source:HGNC Symbol;Acc:HGNC:3168]	-
ENSG00000173575	2.55992	6.99067	3.07133	6.04085	CHD2	15	92900189	93028005	+	16960	protein_coding	chromodomain helicase DNA binding protein 2 [Source:HGNC Symbol;Acc:HGNC:1917]	-
ENSG00000033867	6.47439	17.6441	5.92867	10.5769	SLC4A7	3	27372721	27484420	-	9616	protein_coding	solute carrier family 4 member 7 [Source:HGNC Symbol;Acc:HGNC:11033]	-
ENSG00000090339	12.0831	32.9744	50.0776	150.439	ICAM1	19	10270835	10286615	+	3706	protein_coding	intercellular adhesion molecule 1 [Source:HGNC Symbol;Acc:HGNC:5344]	-
ENSG00000156970	10.5268	3.68924	0.972069	0.28645	BUB1B	15	40161023	40221136	+	4476	protein_coding	BUB1 mitotic checkpoint serine/threonine kinase B [Source:HGNC Symbol;Acc:HGNC:1149]	-
ENSG00000271933	0.0643341	0.398698	0.338392	0.179208	AL603756.1	10	84138420	84140582	-	2163	antisense	novel transcript, antisense to GHITM	-
ENSG00000111670	19.3319	6.85952	17.6993	6.06436	GNPTAB	12	101745497	101830938	-	9755	protein_coding	N-acetylglucosamine-1-phosphate transferase subunits alpha and beta [Source:HGNC Symbol;Acc:HGNC:29670]	-
ENSG00000143127	0.537242	0.151615	0.733485	0.169846	ITGA10	1	145891208	145910189	-	6320	protein_coding	integrin subunit alpha 10 [Source:HGNC Symbol;Acc:HGNC:6135]	-
ENSG00000144355	0.51003	0.122309	1.15673	0.228361	DLX1	2	172084740	172089677	+	3656	protein_coding	distal-less homeobox 1 [Source:HGNC Symbol;Acc:HGNC:2914]	Homeobox
ENSG00000049246	3.99646	1.39213	1.45603	1.07871	PER3	1	7784320	7845177	+	8099	protein_coding	period circadian regulator 3 [Source:HGNC Symbol;Acc:HGNC:8847]	-
ENSG00000148426	0.38749	1.22947	0.621662	2.23855	PROSER2	10	11823339	11872277	+	3663	protein_coding	proline and serine rich 2 [Source:HGNC Symbol;Acc:HGNC:23728]	-
ENSG00000088882	8.01987	2.75185	0.408164	0	CPXM1	20	2794069	2800637	-	2391	protein_coding	carboxypeptidase X, M14 family member 1 [Source:HGNC Symbol;Acc:HGNC:15771]	-
ENSG00000157693	1.73653	4.83901	4.42952	5.96722	TMEM268	9	114611206	114646422	+	4792	protein_coding	transmembrane protein 268 [Source:HGNC Symbol;Acc:HGNC:24513]	-
ENSG00000171316	0.0491654	0.167393	0.0215505	0.040384	CHD7	8	60678778	60868028	+	16982	protein_coding	chromodomain helicase DNA binding protein 7 [Source:HGNC Symbol;Acc:HGNC:20626]	-
ENSG00000168661	0.638742	0.151265	0.474036	0.0868997	ZNF30	19	34926903	34945170	+	2745	protein_coding	zinc finger protein 30 [Source:HGNC Symbol;Acc:HGNC:13090]	zf-C2H2
ENSG00000091039	33.6888	12.001	27.9312	9.34267	OSBPL8	12	76351797	76559809	-	9198	protein_coding	oxysterol binding protein like 8 [Source:HGNC Symbol;Acc:HGNC:16396]	-
ENSG00000139354	4.56003	1.58785	0.478463	0.688533	GAS2L3	12	100573683	100628286	+	6799	protein_coding	growth arrest specific 2 like 3 [Source:HGNC Symbol;Acc:HGNC:27475]	-
ENSG00000149485	16.0756	5.71675	18.9166	6.69508	FADS1	11	61799625	61829318	-	10230	protein_coding	fatty acid desaturase 1 [Source:HGNC Symbol;Acc:HGNC:3574]	-
ENSG00000004777	2.61378	0.886551	0.788529	0.226749	ARHGAP33	19	35774532	35788822	+	5260	protein_coding	Rho GTPase activating protein 33 [Source:HGNC Symbol;Acc:HGNC:23085]	-
ENSG00000285796	0.423755	0.123451	1.01444	0.268909	AL162458.1	20	45926518	45935055	-	8538	antisense	novel transcript	-
ENSG00000196967	0.395811	1.13118	0.449799	0.778835	ZNF585A	19	37106734	37172741	-	10758	protein_coding	zinc finger protein 585A [Source:HGNC Symbol;Acc:HGNC:26305]	zf-C2H2
ENSG00000163322	1.15232	0.377844	0.679727	0.230043	ABRAXAS1	4	83459517	83523348	-	7777	protein_coding	abraxas 1, BRCA1 A complex subunit [Source:HGNC Symbol;Acc:HGNC:25829]	-
ENSG00000134463	0.356643	1.25714	0.074441	0.19105	ECHDC3	10	11742366	11764070	+	2185	protein_coding	enoyl-CoA hydratase domain containing 3 [Source:HGNC Symbol;Acc:HGNC:23489]	-
ENSG00000052749	2.07859	5.69597	3.5376	6.33826	RRP12	10	97356358	97426076	-	8529	protein_coding	ribosomal RNA processing 12 homolog [Source:HGNC Symbol;Acc:HGNC:29100]	-
ENSG00000029534	0.211368	0.0532483	0.418045	0.0635178	ANK1	8	41653220	41896762	-	10797	protein_coding	ankyrin 1 [Source:HGNC Symbol;Acc:HGNC:492]	-
ENSG00000185920	0.303622	0.0943323	0.453422	0.0898603	PTCH1	9	95442980	95517057	-	16591	protein_coding	patched 1 [Source:HGNC Symbol;Acc:HGNC:9585]	-
ENSG00000107290	5.51575	14.9414	4.25391	8.66278	SETX	9	132261356	132354985	-	12140	protein_coding	senataxin [Source:HGNC Symbol;Acc:HGNC:445]	-
ENSG00000203667	0.194542	0.0262666	0.0668806	0.0919535	COX20	1	244835322	244845057	+	4864	protein_coding	cytochrome c oxidase assembly factor COX20 [Source:HGNC Symbol;Acc:HGNC:26970]	-
ENSG00000251136	0.245534	0.751432	0.462022	1.94505	AF117829.1	8	89609409	89757727	-	7481	lincRNA	uncharacterized LOC101929709 [Source:NCBI gene;Acc:101929709]	-
ENSG00000273117	0.976824	0.216343	0.701093	0.38557	AC144652.1	7	155295918	155297541	-	1624	lincRNA	novel transcript	-
ENSG00000144031	0.628014	0.13909	0.144881	0.212476	ANKRD53	2	70978380	70985499	+	2526	protein_coding	ankyrin repeat domain 53 [Source:HGNC Symbol;Acc:HGNC:25691]	-
ENSG00000169174	6.87811	2.41106	13.5109	4.66926	PCSK9	1	55039548	55064852	+	4981	protein_coding	proprotein convertase subtilisin/kexin type 9 [Source:HGNC Symbol;Acc:HGNC:20001]	-
ENSG00000140297	0.33526	0.0838583	0.0753607	0.0506551	GCNT3	15	59594875	59640239	+	6475	protein_coding	glucosaminyl (N-acetyl) transferase 3, mucin type [Source:HGNC Symbol;Acc:HGNC:4205]	-
ENSG00000187676	5.71735	1.99364	5.87776	1.33872	B3GLCT	13	31199936	31332276	+	4566	protein_coding	beta 3-glucosyltransferase [Source:HGNC Symbol;Acc:HGNC:20207]	-
ENSG00000168067	1.5973	0.538669	1.16956	0.237791	MAP4K2	11	64784914	64803241	-	7649	protein_coding	mitogen-activated protein kinase kinase kinase kinase 2 [Source:HGNC Symbol;Acc:HGNC:6864]	-
ENSG00000126882	0.273299	0.0580835	0.303182	0.0271117	FAM78A	9	131258076	131276547	-	5499	protein_coding	family with sequence similarity 78 member A [Source:HGNC Symbol;Acc:HGNC:25465]	-
ENSG00000004838	0.374874	0.0796711	0.192717	0.0223129	ZMYND10	3	50341110	50346852	-	4009	protein_coding	zinc finger MYND-type containing 10 [Source:HGNC Symbol;Acc:HGNC:19412]	-
ENSG00000165194	0.065612	0.00654779	0.0541845	0.0183379	PCDH19	X	100291644	100410273	-	9756	protein_coding	protocadherin 19 [Source:HGNC Symbol;Acc:HGNC:14270]	-
ENSG00000238120	1.21887	0.11657	0.519423	0.217646	LINC01589	22	45604432	45605621	-	548	antisense	long intergenic non-protein coding RNA 1589 [Source:HGNC Symbol;Acc:HGNC:51520]	-
ENSG00000255363	0.387213	0.037032	0.141438	0.0172855	AP001189.5	11	76607853	76630427	-	1725	lincRNA	novel transcript	-
ENSG00000183876	7.16844	2.49151	6.70467	3.1286	ARSI	5	150296343	150339307	-	3269	protein_coding	arylsulfatase family member I [Source:HGNC Symbol;Acc:HGNC:32521]	-
ENSG00000125459	2.83071	7.79527	3.02463	6.56154	MSTO1	1	155610205	155614967	+	4208	protein_coding	misato 1, mitochondrial distribution and morphology regulator [Source:HGNC Symbol;Acc:HGNC:29678]	-
ENSG00000099219	2.55373	0.875809	1.86872	0.456762	ERMP1	9	5765076	5833117	-	6528	protein_coding	endoplasmic reticulum metallopeptidase 1 [Source:HGNC Symbol;Acc:HGNC:23703]	-
ENSG00000102158	26.5659	71.6846	27.9843	60.0764	MAGT1	X	77826364	77895593	-	4862	protein_coding	magnesium transporter 1 [Source:HGNC Symbol;Acc:HGNC:28880]	-
ENSG00000167703	3.3142	1.16244	8.00922	3.05878	SLC43A2	17	1569267	1628886	-	10606	protein_coding	solute carrier family 43 member 2 [Source:HGNC Symbol;Acc:HGNC:23087]	-
ENSG00000123395	4.78493	13.1095	5.68194	24.0944	ATG101	12	52069246	52077494	+	3199	protein_coding	autophagy related 101 [Source:HGNC Symbol;Acc:HGNC:25679]	-
ENSG00000124466	0.419839	0.0633984	0.177569	0.0710221	LYPD3	19	43460787	43465660	-	2519	protein_coding	LY6/PLAUR domain containing 3 [Source:HGNC Symbol;Acc:HGNC:24880]	-
ENSG00000100583	0.404272	0.0610477	0.108809	0.0113981	SAMD15	14	77376689	77391497	+	2616	protein_coding	sterile alpha motif domain containing 15 [Source:HGNC Symbol;Acc:HGNC:18631]	-
ENSG00000163710	11.0364	3.89095	17.3434	4.11275	PCOLCE2	3	142815922	142889206	-	3538	protein_coding	procollagen C-endopeptidase enhancer 2 [Source:HGNC Symbol;Acc:HGNC:8739]	-
ENSG00000272768	0.386272	1.44074	0.536158	3.10383	AC004854.2	7	44884953	44886393	+	1441	antisense	novel transcript, antisense to PURB	-
ENSG00000250889	0.526436	0	0.615335	0.225605	LINC01336	5	75047719	75052843	-	793	lincRNA	long intergenic non-protein coding RNA 1336 [Source:HGNC Symbol;Acc:HGNC:50543]	-
ENSG00000223947	0	0.119145	0.0233362	0.128339	AC016738.1	2	100993676	101002244	-	3485	antisense	novel transcript	-
ENSG00000210191	5.87977	0	7.44541	0.839928	MT-TL2	MT	12266	12336	+	71	Mt_tRNA	mitochondrially encoded tRNA leucine 2 (CUN) [Source:HGNC Symbol;Acc:HGNC:7491]	-
ENSG00000260259	0.579007	0	0.563986	0.0827114	LINC02166	16	89682620	89686569	-	721	lincRNA	long intergenic non-protein coding RNA 2166 [Source:HGNC Symbol;Acc:HGNC:53027]	-
ENSG00000258793	0.565669	0	0.495895	0	AL355102.4	14	96259411	96268624	-	738	antisense	novel transcript, antisense to BDKRB1	-
ENSG00000268093	0.313882	0	0.0917219	0.112096	AC022154.1	19	48619272	48624132	-	1330	antisense	novel transcript, antisense to SPHK2	-
ENSG00000162391	0.208211	0	0.141967	0	FAM151A	1	54609182	54623556	-	2005	protein_coding	family with sequence similarity 151 member A [Source:HGNC Symbol;Acc:HGNC:25032]	-
ENSG00000120162	0	0.0585892	0.00573774	0.0252441	MOB3B	9	27325209	27529781	-	7087	protein_coding	MOB kinase activator 3B [Source:HGNC Symbol;Acc:HGNC:23825]	-
ENSG00000229267	0.198038	0	0	0	AC016708.1	2	214810229	214963274	+	2108	antisense	uncharacterized LOC101928103 [Source:NCBI gene;Acc:101928103]	-
ENSG00000135298	0.0643241	0	0	0	ADGRB3	6	68635367	69389511	+	6490	protein_coding	adhesion G protein-coupled receptor B3 [Source:HGNC Symbol;Acc:HGNC:945]	-
ENSG00000131203	0.375517	0.0685621	0	0.0640056	IDO1	8	39902275	39928444	+	3261	protein_coding	indoleamine 2,3-dioxygenase 1 [Source:HGNC Symbol;Acc:HGNC:6059]	-
ENSG00000174004	1.26243	0.373184	1.39737	0.379122	NRROS	3	196639686	196662004	+	2910	protein_coding	negative regulator of reactive oxygen species [Source:HGNC Symbol;Acc:HGNC:24613]	-
ENSG00000141449	0.697616	1.93961	0.684646	1.26073	GREB1L	18	21242242	21525417	+	10572	protein_coding	GREB1 like retinoic acid receptor coactivator [Source:HGNC Symbol;Acc:HGNC:31042]	-
ENSG00000147231	0.894627	0.269842	0.276508	0.38708	CXorf57	X	106611930	106679442	+	4853	protein_coding	chromosome X open reading frame 57 [Source:HGNC Symbol;Acc:HGNC:25486]	-
ENSG00000120910	5.75051	15.6781	5.54054	42.7668	PPP3CC	8	22440819	22541142	+	2899	protein_coding	protein phosphatase 3 catalytic subunit gamma [Source:HGNC Symbol;Acc:HGNC:9316]	-
ENSG00000168495	4.02757	10.9237	4.63813	11.2128	POLR3D	8	22245104	22254600	+	5611	protein_coding	RNA polymerase III subunit D [Source:HGNC Symbol;Acc:HGNC:1080]	-
ENSG00000152760	0.915727	0.257582	0.918205	0.58673	TCTEX1D1	1	66752459	66778787	+	3100	protein_coding	Tctex1 domain containing 1 [Source:HGNC Symbol;Acc:HGNC:26882]	-
ENSG00000203875	3.80865	10.4494	22.8532	37.1496	SNHG5	6	85660950	85678748	-	2806	processed_transcript	small nucleolar RNA host gene 5 [Source:HGNC Symbol;Acc:HGNC:21026]	-
ENSG00000140534	1.73239	0.593033	0.740478	0.195187	TICRR	15	89575482	89631056	+	8402	protein_coding	TOPBP1 interacting checkpoint and replication regulator [Source:HGNC Symbol;Acc:HGNC:28704]	-
ENSG00000086061	46.7009	125.385	31.92	232.248	DNAJA1	9	33025211	33039907	+	2730	protein_coding	DnaJ heat shock protein family (Hsp40) member A1 [Source:HGNC Symbol;Acc:HGNC:5229]	-
ENSG00000272462	0.768214	0.216543	0.354451	0.0721972	U91328.1	6	25992662	26001775	+	4130	lincRNA	novel transcript	-
ENSG00000089639	3.37841	9.23189	4.68607	9.01699	GMIP	19	19629476	19643667	-	3740	protein_coding	GEM interacting protein [Source:HGNC Symbol;Acc:HGNC:24852]	-
ENSG00000165304	21.9979	7.85311	4.64988	1.1784	MELK	9	36572862	36677683	+	3087	protein_coding	maternal embryonic leucine zipper kinase [Source:HGNC Symbol;Acc:HGNC:16870]	-
ENSG00000161618	6.82136	2.40772	6.76117	3.75688	ALDH16A1	19	49453169	49471048	+	4643	protein_coding	aldehyde dehydrogenase 16 family member A1 [Source:HGNC Symbol;Acc:HGNC:28114]	-
ENSG00000171320	2.90771	1.01753	0.632417	0.18325	ESCO2	8	27771949	27812640	+	7973	protein_coding	establishment of sister chromatid cohesion N-acetyltransferase 2 [Source:HGNC Symbol;Acc:HGNC:27230]	-
ENSG00000263465	3.46159	9.40442	4.41159	8.06137	SRSF8	11	95067197	95071224	+	4028	protein_coding	serine and arginine rich splicing factor 8 [Source:HGNC Symbol;Acc:HGNC:16988]	-
ENSG00000109625	0.65399	0.166789	0.235935	0.0519016	CPZ	4	8592660	8619759	+	3447	protein_coding	carboxypeptidase Z [Source:HGNC Symbol;Acc:HGNC:2333]	-
ENSG00000165424	23.2852	8.37867	13.372	2.72141	ZCCHC24	10	79382325	79445627	-	5051	protein_coding	zinc finger CCHC-type containing 24 [Source:HGNC Symbol;Acc:HGNC:26911]	-
ENSG00000155906	2.8083	7.63683	2.41565	14.1518	RMND1	6	151404762	151452181	-	4747	protein_coding	required for meiotic nuclear division 1 homolog [Source:HGNC Symbol;Acc:HGNC:21176]	-
ENSG00000141101	6.79027	18.4345	7.06188	14.2122	NOB1	16	69741867	69754940	-	2119	protein_coding	NIN1 (RPN12) binding protein 1 homolog [Source:HGNC Symbol;Acc:HGNC:29540]	-
ENSG00000188921	1.63604	0.565374	0.733114	0.390963	HACD4	9	20999515	21031636	-	9152	protein_coding	3-hydroxyacyl-CoA dehydratase 4 [Source:HGNC Symbol;Acc:HGNC:20920]	-
ENSG00000176692	0.18234	0.0110138	4.37482	1.54228	FOXC2	16	86566829	86569728	+	2900	protein_coding	forkhead box C2 [Source:HGNC Symbol;Acc:HGNC:3801]	Fork
ENSG00000118526	0.00611534	0.119311	0.804154	2.24728	TCF21	6	133889138	133895553	+	4551	protein_coding	transcription factor 21 [Source:HGNC Symbol;Acc:HGNC:11632]	bHLH
ENSG00000254694	1.46074	0.0882324	2.13427	0.658949	AP001893.1	11	126208611	126209027	-	362	antisense	novel transcript	-
ENSG00000273702	0.455067	0.0274872	0.419932	0.333586	AC091271.1	17	59618553	59619714	-	1162	lincRNA	novel transcript	-
ENSG00000105516	0.884601	0.283088	1.05635	0.574113	DBP	19	48630030	48637438	-	6544	protein_coding	D-box binding PAR bZIP transcription factor [Source:HGNC Symbol;Acc:HGNC:2697]	TF_bZIP
ENSG00000157766	0.196442	0.0497738	15.6443	1.38031	ACAN	15	88803442	88875354	+	10909	protein_coding	aggrecan [Source:HGNC Symbol;Acc:HGNC:319]	-
ENSG00000255284	1.55054	0.361928	1.8815	0.591281	AP006621.3	11	777578	784297	+	1059	lincRNA	uncharacterized LOC171391 [Source:NCBI gene;Acc:171391]	-
ENSG00000047662	0.0126084	0.110937	0.0368439	0.144089	FAM184B	4	17629306	17781512	-	6622	protein_coding	family with sequence similarity 184 member B [Source:HGNC Symbol;Acc:HGNC:29235]	-
ENSG00000225335	0.0373569	0.32869	0.309296	0.280164	AC016027.1	22	18076527	18078884	-	2235	antisense	novel transcript	-
ENSG00000118946	0.010028	0.0882324	0	0	PCDH17	13	57631810	57729311	+	8326	protein_coding	protocadherin 17 [Source:HGNC Symbol;Acc:HGNC:14267]	-
ENSG00000166562	2.84417	7.71066	6.92296	19.9158	SEC11C	18	59139477	59158836	+	4511	protein_coding	SEC11 homolog C, signal peptidase complex subunit [Source:HGNC Symbol;Acc:HGNC:23400]	-
ENSG00000174749	1.44454	3.91492	0.753787	6.36481	FAM241A	4	112145397	112195256	+	8901	protein_coding	family with sequence similarity 241 member A [Source:HGNC Symbol;Acc:HGNC:26813]	-
ENSG00000164109	6.32829	2.25604	1.32998	0.77293	MAD2L1	4	120055608	120067074	-	5748	protein_coding	mitotic arrest deficient 2 like 1 [Source:HGNC Symbol;Acc:HGNC:6763]	-
ENSG00000185652	0.362307	1.18175	3.21797	7.90637	NTF3	12	5432112	5521536	+	2919	protein_coding	neurotrophin 3 [Source:HGNC Symbol;Acc:HGNC:8023]	-
ENSG00000184949	0.191029	0.0474021	0.282882	0.124458	FAM227A	22	38578120	38656629	-	10781	protein_coding	family with sequence similarity 227 member A [Source:HGNC Symbol;Acc:HGNC:44197]	-
ENSG00000179104	2.47445	0.867292	2.09595	0.892051	TMTC2	12	82686880	83134870	+	8323	protein_coding	transmembrane and tetratricopeptide repeat containing 2 [Source:HGNC Symbol;Acc:HGNC:25440]	-
ENSG00000164087	8.29849	2.89977	2.09922	1.00851	POC1A	3	52075253	52154690	-	2247	protein_coding	POC1 centriolar protein A [Source:HGNC Symbol;Acc:HGNC:24488]	-
ENSG00000147130	5.6861	2.03205	5.01531	1.14682	ZMYM3	X	71239624	71255146	-	6916	protein_coding	zinc finger MYM-type containing 3 [Source:HGNC Symbol;Acc:HGNC:13054]	-
ENSG00000120915	0.53509	0.142813	0.263635	0.193317	EPHX2	8	27490779	27545564	+	4473	protein_coding	epoxide hydrolase 2 [Source:HGNC Symbol;Acc:HGNC:3402]	-
ENSG00000101210	0.0680185	0.299235	0.0496905	0.570843	EEF1A2	20	63488012	63499322	-	4910	protein_coding	eukaryotic translation elongation factor 1 alpha 2 [Source:HGNC Symbol;Acc:HGNC:3192]	-
ENSG00000185090	0.488747	0.105832	0.660207	0.138318	MANEAL	1	37793802	37801137	+	3018	protein_coding	mannosidase endo-alpha like [Source:HGNC Symbol;Acc:HGNC:26452]	-
ENSG00000068489	8.75173	3.12356	0.877053	0.343485	PRR11	17	59155499	59204705	+	4080	protein_coding	proline rich 11 [Source:HGNC Symbol;Acc:HGNC:25619]	-
ENSG00000164520	0.657788	0.159488	0.582066	0.0496296	RAET1E	6	149883375	149898102	-	3004	protein_coding	retinoic acid early transcript 1E [Source:HGNC Symbol;Acc:HGNC:16793]	-
ENSG00000164877	2.88286	1.02217	4.56158	1.10935	MICALL2	7	1428465	1459502	-	8843	protein_coding	MICAL like 2 [Source:HGNC Symbol;Acc:HGNC:29672]	-
ENSG00000066855	4.35891	11.7024	2.83739	8.44473	MTFR1	8	65644734	65771261	+	4629	protein_coding	mitochondrial fission regulator 1 [Source:HGNC Symbol;Acc:HGNC:29510]	-
ENSG00000067533	1.24274	3.37108	1.05746	4.57304	RRP15	1	218285287	218337983	+	7883	protein_coding	ribosomal RNA processing 15 homolog [Source:HGNC Symbol;Acc:HGNC:24255]	-
ENSG00000141448	2.6032	7.06002	8.59652	15.1922	GATA6	18	22169443	22202528	+	3945	protein_coding	GATA binding protein 6 [Source:HGNC Symbol;Acc:HGNC:4174]	zf-GATA
ENSG00000108950	5.46927	1.95153	5.6639	2.77841	FAM20A	17	68535113	68601389	-	6203	protein_coding	FAM20A, golgi associated secretory pathway pseudokinase [Source:HGNC Symbol;Acc:HGNC:23015]	-
ENSG00000170903	3.75622	10.0732	3.18616	9.73083	MSANTD4	11	105995623	106022403	-	5105	protein_coding	Myb/SANT DNA binding domain containing 4 with coiled-coils [Source:HGNC Symbol;Acc:HGNC:29383]	-
ENSG00000133169	2.51251	7.39355	1.50605	9.62855	BEX1	X	103062651	103064240	-	864	protein_coding	brain expressed X-linked 1 [Source:HGNC Symbol;Acc:HGNC:1036]	-
ENSG00000180354	6.70209	2.40578	4.81835	2.00852	MTURN	7	30134810	30162762	+	6532	protein_coding	maturin, neural progenitor differentiation regulator homolog [Source:HGNC Symbol;Acc:HGNC:25457]	-
ENSG00000278616	0.125467	0.562879	0.133323	0.219965	BEND3P3	10	79682997	79685436	+	2440	processed_pseudogene	BEN domain containing 3 pseudogene 3 [Source:HGNC Symbol;Acc:HGNC:45016]	-
ENSG00000076864	0.0241798	0.144299	0.0706575	0.326412	RAP1GAP	1	21596215	21669363	-	5755	protein_coding	RAP1 GTPase activating protein [Source:HGNC Symbol;Acc:HGNC:9858]	-
ENSG00000196421	0.0253932	0.151541	0.103885	0.184999	C20orf204	20	64034344	64039962	+	5480	protein_coding	chromosome 20 open reading frame 204 [Source:HGNC Symbol;Acc:HGNC:27655]	-
ENSG00000228714	0.0465711	0.277926	0.0408267	0.269435	AL691420.1	9	115324932	115744330	-	2988	antisense	uncharacterized LOC101928775 [Source:NCBI gene;Acc:101928775]	-
ENSG00000114859	0.310212	0.086193	0.415078	0.0629724	CLCN2	3	184346185	184361651	-	8523	protein_coding	chloride voltage-gated channel 2 [Source:HGNC Symbol;Acc:HGNC:2020]	-
ENSG00000181544	1.23934	0.38225	0.226348	0.215768	FANCB	X	14835961	14873069	-	3593	protein_coding	FA complementation group B [Source:HGNC Symbol;Acc:HGNC:3583]	-
ENSG00000197860	4.87574	12.9861	3.38861	10.515	SGTB	5	65665928	65723035	-	5748	protein_coding	small glutamine rich tetratricopeptide repeat containing beta [Source:HGNC Symbol;Acc:HGNC:23567]	-
ENSG00000123473	3.77135	1.34489	0.875621	0.388514	STIL	1	47250139	47314147	-	7291	protein_coding	STIL, centriolar assembly protein [Source:HGNC Symbol;Acc:HGNC:10879]	-
ENSG00000116962	68.3955	24.9737	81.0771	16.6833	NID1	1	235975830	236065162	-	5864	protein_coding	nidogen 1 [Source:HGNC Symbol;Acc:HGNC:7821]	-
ENSG00000196155	6.4754	2.33187	5.59343	0.988761	PLEKHG4	16	67277510	67289499	+	7328	protein_coding	pleckstrin homology and RhoGEF domain containing G4 [Source:HGNC Symbol;Acc:HGNC:24501]	-
ENSG00000148677	1.91258	5.35832	26.4035	100.285	ANKRD1	10	90912096	90921276	-	1979	protein_coding	ankyrin repeat domain 1 [Source:HGNC Symbol;Acc:HGNC:15819]	-
ENSG00000188312	0.775765	0.257634	0.0996448	0.0334891	CENPP	9	92325484	92620533	+	9794	protein_coding	centromere protein P [Source:HGNC Symbol;Acc:HGNC:32933]	-
ENSG00000101412	12.7202	4.55558	5.50735	0.416944	E2F1	20	33675683	33686404	-	2503	protein_coding	E2F transcription factor 1 [Source:HGNC Symbol;Acc:HGNC:3113]	E2F
ENSG00000143256	24.0489	64.3992	21.6831	101.652	PFDN2	1	161100556	161118111	-	677	protein_coding	prefoldin subunit 2 [Source:HGNC Symbol;Acc:HGNC:8867]	-
ENSG00000198089	1.57283	0.556211	1.96403	0.389434	SFI1	22	31488688	31618586	+	12174	protein_coding	SFI1 centrin binding protein [Source:HGNC Symbol;Acc:HGNC:29064]	-
ENSG00000070808	0.19459	0.0363546	0.092567	0.0387869	CAMK2A	5	150219491	150290291	-	6150	protein_coding	calcium/calmodulin dependent protein kinase II alpha [Source:HGNC Symbol;Acc:HGNC:1460]	-
ENSG00000235180	0.786319	0.109384	0.626662	0.127643	LINC00601	10	126413869	126421879	-	1168	lincRNA	long intergenic non-protein coding RNA 601 [Source:HGNC Symbol;Acc:HGNC:43916]	-
ENSG00000197472	0.244521	0.0340151	0	0	ZNF695	1	246945547	247008093	-	3756	protein_coding	zinc finger protein 695 [Source:HGNC Symbol;Acc:HGNC:30954]	zf-C2H2
ENSG00000171608	3.20416	8.54999	3.33938	15.3702	PIK3CD	1	9651732	9729114	+	6332	protein_coding	phosphatidylinositol-4,5-bisphosphate 3-kinase catalytic subunit delta [Source:HGNC Symbol;Acc:HGNC:8977]	-
ENSG00000008735	0.0801772	0.303109	0.117146	0.474977	MAPK8IP2	22	50600685	50613981	+	5901	protein_coding	mitogen-activated protein kinase 8 interacting protein 2 [Source:HGNC Symbol;Acc:HGNC:6883]	-
ENSG00000188573	0.29315	1.17752	0.214159	0.314074	FBLL1	5	168529116	168530634	+	1519	protein_coding	fibrillarin like 1 [Source:HGNC Symbol;Acc:HGNC:35458]	-
ENSG00000177706	34.246	12.4959	28.286	4.76667	FAM20C	7	192969	260745	+	4629	protein_coding	FAM20C, golgi associated secretory pathway kinase [Source:HGNC Symbol;Acc:HGNC:22140]	-
ENSG00000110944	0.187571	0.94179	0.924946	15.1474	IL23A	12	56334174	56340410	+	1187	protein_coding	interleukin 23 subunit alpha [Source:HGNC Symbol;Acc:HGNC:15488]	-
ENSG00000232082	0.384538	1.93075	0.491613	1.75094	RPS6KA2-IT1	6	166460663	166465383	-	579	sense_intronic	RPS6KA2 intronic transcript 1 [Source:HGNC Symbol;Acc:HGNC:41378]	-
ENSG00000271303	1.91866	5.29179	0.889229	2.08877	SRXN1	20	646615	653370	-	2698	protein_coding	sulfiredoxin 1 [Source:HGNC Symbol;Acc:HGNC:16132]	-
ENSG00000076555	0.381824	0.123312	0.311178	0.0164453	ACACB	12	109116595	109268226	+	14505	protein_coding	acetyl-CoA carboxylase beta [Source:HGNC Symbol;Acc:HGNC:85]	-
ENSG00000141378	3.0708	8.22088	5.64483	19.7776	PTRH2	17	59674636	59707626	-	4740	protein_coding	peptidyl-tRNA hydrolase 2 [Source:HGNC Symbol;Acc:HGNC:24265]	-
ENSG00000198157	1.39385	0.409828	1.43062	0.530691	HMGN5	X	81113701	81201942	-	2416	protein_coding	high mobility group nucleosome binding domain 5 [Source:HGNC Symbol;Acc:HGNC:8013]	-
ENSG00000134480	2.15953	5.77238	2.95429	11.868	CCNH	5	87318416	87413019	-	6070	protein_coding	cyclin H [Source:HGNC Symbol;Acc:HGNC:1594]	-
ENSG00000056558	1.05731	2.87258	1.43132	10.1118	TRAF1	9	120902393	120929173	-	6449	protein_coding	TNF receptor associated factor 1 [Source:HGNC Symbol;Acc:HGNC:12031]	-
ENSG00000048342	1.56242	0.541714	1.4114	0.454749	CC2D2A	4	15469865	15601557	+	7606	protein_coding	coiled-coil and C2 domain containing 2A [Source:HGNC Symbol;Acc:HGNC:29253]	-
ENSG00000159184	1.91854	0.63567	1.09077	0.23221	HOXB13	17	48724763	48729178	-	3467	protein_coding	homeobox B13 [Source:HGNC Symbol;Acc:HGNC:5112]	Homeobox
ENSG00000143434	2.21344	0.769774	3.58403	0.939334	SEMA6C	1	151131685	151146664	-	5809	protein_coding	semaphorin 6C [Source:HGNC Symbol;Acc:HGNC:10740]	-
ENSG00000134970	31.4545	82.6638	46.7932	80.7307	TMED7	5	115613508	115632992	-	3894	protein_coding	transmembrane p24 trafficking protein 7 [Source:HGNC Symbol;Acc:HGNC:24253]	-
ENSG00000103995	1.47537	0.512262	0.607362	0.229983	CEP152	15	48712928	48811146	-	8168	protein_coding	centrosomal protein 152 [Source:HGNC Symbol;Acc:HGNC:29298]	-
ENSG00000111907	0.0513012	0.210271	0.64783	1.05608	TPD52L1	6	125119049	125264407	+	7595	protein_coding	tumor protein D52 like 1 [Source:HGNC Symbol;Acc:HGNC:12006]	-
ENSG00000137819	4.07805	1.46255	0.640265	0.167675	PAQR5	15	69298947	69407780	+	6224	protein_coding	progestin and adipoQ receptor family member 5 [Source:HGNC Symbol;Acc:HGNC:29645]	-
ENSG00000188486	80.1992	29.4071	18.9208	20.839	H2AFX	11	119093854	119095467	-	1614	protein_coding	H2A histone family member X [Source:HGNC Symbol;Acc:HGNC:4739]	-
ENSG00000111674	12.9306	4.70783	12.6331	5.8019	ENO2	12	6913745	6923698	+	4281	protein_coding	enolase 2 [Source:HGNC Symbol;Acc:HGNC:3353]	-
ENSG00000143498	2.68215	7.24859	1.84004	7.54963	TAF1A	1	222557902	222589933	-	2895	protein_coding	TATA-box binding protein associated factor, RNA polymerase I subunit A [Source:HGNC Symbol;Acc:HGNC:11532]	-
ENSG00000175063	41.5732	15.1256	4.64815	3.17651	UBE2C	20	45812576	45816957	+	1286	protein_coding	ubiquitin conjugating enzyme E2 C [Source:HGNC Symbol;Acc:HGNC:15937]	-
ENSG00000162383	2.59419	0.909706	4.48974	0.843734	SLC1A7	1	53087179	53142632	-	5407	protein_coding	solute carrier family 1 member 7 [Source:HGNC Symbol;Acc:HGNC:10945]	-
ENSG00000214595	0.219931	0.0642079	0.160669	0.0330708	EML6	2	54723499	54972025	+	14426	protein_coding	echinoderm microtubule associated protein like 6 [Source:HGNC Symbol;Acc:HGNC:35412]	-
ENSG00000185238	1.9192	5.13543	1.63635	3.30517	PRMT3	11	20387530	20509294	+	5467	protein_coding	protein arginine methyltransferase 3 [Source:HGNC Symbol;Acc:HGNC:30163]	-
ENSG00000181444	0.132334	0.560763	0.0297464	0.14178	ZNF467	7	149764182	149773479	-	2734	protein_coding	zinc finger protein 467 [Source:HGNC Symbol;Acc:HGNC:23154]	zf-C2H2
ENSG00000171490	9.97346	26.1653	9.48834	29.1357	RSL1D1	16	11833850	11851585	-	6167	protein_coding	ribosomal L1 domain containing 1 [Source:HGNC Symbol;Acc:HGNC:24534]	-
ENSG00000066405	0.157804	0.016464	0.0943223	0.0153698	CLDN18	3	137998735	138033655	+	3880	protein_coding	claudin 18 [Source:HGNC Symbol;Acc:HGNC:2039]	-
ENSG00000248126	5.06017	0.527936	2.68849	0.739275	AC091849.1	5	1598127	1598247	+	121	unprocessed_pseudogene	coiled-coil domain containing 127 (CCDC127) pseudogene	-
ENSG00000267882	0.0247057	0.283534	0	0.119111	AL031666.2	20	47318502	47320754	+	2253	antisense	uncharacterized LOC100131496 [Source:NCBI gene;Acc:100131496]	-
ENSG00000028137	8.5355	3.08715	2.73177	1.74186	TNFRSF1B	1	12167003	12209228	+	3766	protein_coding	TNF receptor superfamily member 1B [Source:HGNC Symbol;Acc:HGNC:11917]	-
ENSG00000077943	0.439941	0.131528	1.51245	0.178239	ITGA8	10	15513949	15720125	-	7528	protein_coding	integrin subunit alpha 8 [Source:HGNC Symbol;Acc:HGNC:6144]	-
ENSG00000064199	0.641635	0.190229	0.351557	0.252059	SPA17	11	124673798	124697518	+	5205	protein_coding	sperm autoantigenic protein 17 [Source:HGNC Symbol;Acc:HGNC:11210]	-
ENSG00000162852	5.42802	14.2549	7.56688	18.3074	CNST	1	246566444	246668584	+	5922	protein_coding	consortin, connexin sorting protein [Source:HGNC Symbol;Acc:HGNC:26486]	-
ENSG00000181097	0.170133	0.732199	0.269294	0.455692	BREA2	8	143696154	143698413	+	1963	sense_intronic	breast cancer estrogen-induced apoptosis 2 [Source:NCBI gene;Acc:286076]	-
ENSG00000228203	0.311361	0.068718	0.0524915	0.0192453	RNF144A-AS1	2	6912277	6918709	-	4648	processed_transcript	RNF144A antisense RNA 1 [Source:HGNC Symbol;Acc:HGNC:30963]	-
ENSG00000136982	3.12202	1.06753	1.9371	0.526931	DSCC1	8	119833976	119856010	-	2603	protein_coding	DNA replication and sister chromatid cohesion 1 [Source:HGNC Symbol;Acc:HGNC:24453]	-
ENSG00000123358	0.507404	1.40983	1.09253	0.948272	NR4A1	12	52022832	52059507	+	7295	protein_coding	nuclear receptor subfamily 4 group A member 1 [Source:HGNC Symbol;Acc:HGNC:7980]	NGFIB-like
ENSG00000129038	67.0482	24.7916	85.4971	17.7577	LOXL1	15	73925989	73952137	+	3637	protein_coding	lysyl oxidase like 1 [Source:HGNC Symbol;Acc:HGNC:6665]	-
ENSG00000205221	8.10172	2.93574	8.28612	3.19071	VIT	2	36696690	36814792	+	3710	protein_coding	vitrin [Source:HGNC Symbol;Acc:HGNC:12697]	-
ENSG00000142556	1.22565	3.30775	0.783468	2.25182	ZNF614	19	52012765	52030240	-	5813	protein_coding	zinc finger protein 614 [Source:HGNC Symbol;Acc:HGNC:24722]	zf-C2H2
ENSG00000184156	0.242085	0.67689	0.40837	3.73249	KCNQ3	8	132120858	132481019	-	12646	protein_coding	potassium voltage-gated channel subfamily Q member 3 [Source:HGNC Symbol;Acc:HGNC:6297]	-
ENSG00000196227	1.63127	0.558037	0.84031	0.235268	FAM217B	20	59933764	59948680	+	5323	protein_coding	family with sequence similarity 217 member B [Source:HGNC Symbol;Acc:HGNC:16170]	-
ENSG00000127586	6.04038	2.20277	3.3405	0.216726	CHTF18	16	788046	800737	+	5916	protein_coding	chromosome transmission fidelity factor 18 [Source:HGNC Symbol;Acc:HGNC:18435]	-
ENSG00000184185	0.787808	0.250199	1.22345	0.233571	KCNJ12	17	21376197	21419872	+	5617	protein_coding	potassium voltage-gated channel subfamily J member 12 [Source:HGNC Symbol;Acc:HGNC:6258]	-
ENSG00000090447	0.566029	0.178641	0.49621	0.0833842	TFAP4	16	4257186	4273075	-	7867	protein_coding	transcription factor AP-4 [Source:HGNC Symbol;Acc:HGNC:11745]	bHLH
ENSG00000225398	3.00199	0.64598	1.18792	0.871071	PGM5P4	2	113541937	113563298	+	445	unprocessed_pseudogene	phosphoglucomutase 5 pseudogene 4 [Source:HGNC Symbol;Acc:HGNC:49605]	-
ENSG00000181938	1.46651	0.494274	0.414201	0.233633	GINS3	16	58295080	58406144	+	5105	protein_coding	GINS complex subunit 3 [Source:HGNC Symbol;Acc:HGNC:25851]	-
ENSG00000129295	0.961759	0.275941	0.556231	0.118068	LRRC6	8	132571953	132675617	-	2778	protein_coding	leucine rich repeat containing 6 [Source:HGNC Symbol;Acc:HGNC:16725]	-
ENSG00000093217	1.86332	0.652149	0.939673	0.283167	XYLB	3	38346760	38421348	+	6318	protein_coding	xylulokinase [Source:HGNC Symbol;Acc:HGNC:12839]	-
ENSG00000066455	13.6832	35.7303	12.2422	34.7946	GOLGA5	14	92794231	92839963	+	3295	protein_coding	golgin A5 [Source:HGNC Symbol;Acc:HGNC:4428]	-
ENSG00000140525	9.19574	3.38485	2.14679	0.399306	FANCI	15	89243949	89317261	+	7766	protein_coding	FA complementation group I [Source:HGNC Symbol;Acc:HGNC:25568]	-
ENSG00000147852	1.87447	4.9386	8.20757	5.46925	VLDLR	9	2621834	2660053	+	9339	protein_coding	very low density lipoprotein receptor [Source:HGNC Symbol;Acc:HGNC:12698]	-
ENSG00000109881	4.15264	1.48022	1.55769	0.407364	CCDC34	11	27330827	27363868	-	3733	protein_coding	coiled-coil domain containing 34 [Source:HGNC Symbol;Acc:HGNC:25079]	-
ENSG00000198931	31.5201	11.5856	24.1545	10.9976	APRT	16	88809339	88811944	-	1803	protein_coding	adenine phosphoribosyltransferase [Source:HGNC Symbol;Acc:HGNC:626]	-
ENSG00000172379	6.07959	2.22809	4.06581	1.29038	ARNT2	15	80404350	80597937	+	7741	protein_coding	aryl hydrocarbon receptor nuclear translocator 2 [Source:HGNC Symbol;Acc:HGNC:16876]	bHLH
ENSG00000118873	4.86987	12.6939	4.08442	9.86132	RAB3GAP2	1	220148293	220272454	-	10344	protein_coding	RAB3 GTPase activating non-catalytic protein subunit 2 [Source:HGNC Symbol;Acc:HGNC:17168]	-
ENSG00000144381	48.6926	126.459	28.2967	158.612	HSPD1	2	197486581	197516737	-	4245	protein_coding	heat shock protein family D (Hsp60) member 1 [Source:HGNC Symbol;Acc:HGNC:5261]	-
ENSG00000108551	2.2131	0.694351	1.58187	0.716437	RASD1	17	17494437	17496395	-	1748	protein_coding	ras related dexamethasone induced 1 [Source:HGNC Symbol;Acc:HGNC:15828]	-
ENSG00000205763	7.08882	18.7896	7.29273	20.6829	RP9P	7	32916815	32943176	-	1433	transcribed_unprocessed_pseudogene	RP9 pseudogene [Source:HGNC Symbol;Acc:HGNC:33969]	-
ENSG00000280219	0.154769	0.031577	0.18593	0.0147392	AC093908.1	4	147487971	147496062	+	8092	TEC	TEC	-
ENSG00000232774	0.157355	0.626041	0.107291	0.539479	FLJ22447	14	61570540	61658696	+	2653	lincRNA	uncharacterized LOC400221 [Source:NCBI gene;Acc:400221]	-
ENSG00000117114	9.734	3.60016	9.79089	1.38435	ADGRL2	1	81306160	81992436	+	7754	protein_coding	adhesion G protein-coupled receptor L2 [Source:HGNC Symbol;Acc:HGNC:18582]	-
ENSG00000113916	4.75253	12.3985	7.40953	27.6582	BCL6	3	187721377	187745727	-	5938	protein_coding	B cell CLL/lymphoma 6 [Source:HGNC Symbol;Acc:HGNC:1001]	ZBTB
ENSG00000261659	0.203603	0.0269613	0.171624	0.125847	Z92544.2	16	689001	692554	+	3554	processed_transcript	novel transcript, antisense to FBXL16	-
ENSG00000154262	2.71209	0.995378	1.58044	0.257065	ABCA6	17	69078702	69141888	-	14151	protein_coding	ATP binding cassette subfamily A member 6 [Source:HGNC Symbol;Acc:HGNC:36]	-
ENSG00000254560	0.190913	0.876406	0.340928	0.636348	BBOX1-AS1	11	27047186	27220113	-	1312	antisense	BBOX1 antisense RNA 1 [Source:HGNC Symbol;Acc:HGNC:50700]	-
ENSG00000131351	1.71523	0.594584	0.639384	0.32873	HAUS8	19	17049729	17075625	-	5533	protein_coding	HAUS augmin like complex subunit 8 [Source:HGNC Symbol;Acc:HGNC:30532]	-
ENSG00000277072	2.13846	0.711362	3.98483	1.0404	STAG3L2	7	74882163	74890610	-	2694	transcribed_unprocessed_pseudogene	stromal antigen 3-like 2 (pseudogene) [Source:HGNC Symbol;Acc:HGNC:33886]	-
ENSG00000168439	26.6297	68.9076	18.4937	81.3913	STIP1	11	64185272	64204543	+	4657	protein_coding	stress induced phosphoprotein 1 [Source:HGNC Symbol;Acc:HGNC:11387]	-
ENSG00000166483	11.8264	4.39743	6.58431	2.72065	WEE1	11	9573681	9593457	+	9239	protein_coding	WEE1 G2 checkpoint kinase [Source:HGNC Symbol;Acc:HGNC:12761]	-
ENSG00000140451	3.77176	1.35828	2.46286	0.646813	PIF1	15	64815632	64825668	-	4656	protein_coding	PIF1 5'-to-3' DNA helicase [Source:HGNC Symbol;Acc:HGNC:26220]	-
ENSG00000231686	1.01408	3.20048	1.56398	3.04814	Z97180.1	X	146619597	146620584	-	988	processed_pseudogene	novel pseudogene	-
ENSG00000159261	0	0.134343	0.413333	12.0712	CLDN14	21	36460621	36576569	-	2853	protein_coding	claudin 14 [Source:HGNC Symbol;Acc:HGNC:2035]	-
ENSG00000007908	0	0.0835947	0	1.15758	SELE	1	169722641	169764705	-	4585	protein_coding	selectin E [Source:HGNC Symbol;Acc:HGNC:10718]	-
ENSG00000233952	0	0.720454	0	5.60478	FTLP15	7	45997540	45998071	-	532	processed_pseudogene	ferritin light chain pseudogene 15 [Source:HGNC Symbol;Acc:HGNC:37965]	-
ENSG00000227039	0.159817	0	1.10081	0.0611514	ITGB2-AS1	21	44921051	44929678	+	2438	antisense	ITGB2 antisense RNA 1 [Source:HGNC Symbol;Acc:HGNC:44304]	-
ENSG00000135477	0	0.215569	0.0914812	0.687579	KRT87P	12	52250466	52258867	-	1778	transcribed_unprocessed_pseudogene	keratin 87 pseudogene [Source:HGNC Symbol;Acc:HGNC:30198]	-
ENSG00000215895	0	0.195552	0	0.441176	AL354702.1	1	38708931	38710890	+	1960	processed_pseudogene	heat shock 70kDa protein 5 (glucose-regulated protein, 78kDa) (HSPA5) pseudogene	-
ENSG00000141506	0	0.0510634	0	0.0913671	PIK3R5	17	8878911	8965712	-	7506	protein_coding	phosphoinositide-3-kinase regulatory subunit 5 [Source:HGNC Symbol;Acc:HGNC:30035]	-
ENSG00000027869	0	0.15258	0.0971259	0.13057	SH2D2A	1	156806243	156816862	-	2512	protein_coding	SH2 domain containing 2A [Source:HGNC Symbol;Acc:HGNC:10821]	-
ENSG00000205838	0.08912	0	0.0186017	0.0886612	TTC23L	5	34838833	34899456	+	4372	protein_coding	tetratricopeptide repeat domain 23 like [Source:HGNC Symbol;Acc:HGNC:26355]	-
ENSG00000265750	0.530113	0	0.442595	0.162272	AC090772.3	18	24159509	24162211	-	735	lincRNA	novel transcript	-
ENSG00000274422	0.118322	0	0.135833	0.0090548	AC245060.5	22	22283928	22287220	-	3293	lincRNA	novel transcript	-
ENSG00000262094	0	0.146012	0.0774541	0.0795132	AC139099.1	17	83220527	83227721	-	2625	lincRNA	novel transcript	-
ENSG00000164266	0	0.258974	0	0.0604408	SPINK1	5	147824568	147831786	-	1480	protein_coding	serine peptidase inhibitor, Kazal type 1 [Source:HGNC Symbol;Acc:HGNC:11244]	-
ENSG00000186844	0	0.90825	0.192717	0	LCE1A	1	152827473	152827894	+	422	protein_coding	late cornified envelope 1A [Source:HGNC Symbol;Acc:HGNC:29459]	-
ENSG00000104980	4.77703	12.448	7.76165	19.5021	TIMM44	19	7926718	7943920	-	4888	protein_coding	translocase of inner mitochondrial membrane 44 [Source:HGNC Symbol;Acc:HGNC:17316]	-
ENSG00000133641	2.00517	5.27057	1.20969	5.82581	C12orf29	12	88033846	88050160	+	6454	protein_coding	chromosome 12 open reading frame 29 [Source:HGNC Symbol;Acc:HGNC:25322]	-
ENSG00000182612	1.14374	0.376954	3.05939	1.15625	TSPAN10	17	81637171	81648749	+	4745	protein_coding	tetraspanin 10 [Source:HGNC Symbol;Acc:HGNC:29942]	-
ENSG00000283199	0.036276	0.20816	0.0424019	0.0932767	C13orf46	13	113953705	113974079	-	3836	protein_coding	chromosome 13 open reading frame 46 [Source:HGNC Symbol;Acc:HGNC:53786]	-
ENSG00000069188	0.0119888	0.068795	0.0070067	0.00256892	SDK2	17	73334384	73644089	-	11607	protein_coding	sidekick cell adhesion molecule 2 [Source:HGNC Symbol;Acc:HGNC:19308]	-
ENSG00000213186	3.13872	1.14522	1.90779	1.34965	TRIM59	3	160432445	160485773	-	7865	protein_coding	tripartite motif containing 59 [Source:HGNC Symbol;Acc:HGNC:30834]	-
ENSG00000100908	4.95979	13.1944	3.86661	13.8009	EMC9	14	24138959	24141588	-	1588	protein_coding	ER membrane protein complex subunit 9 [Source:HGNC Symbol;Acc:HGNC:20273]	-
ENSG00000164171	5.48878	2.02705	7.58261	3.16645	ITGA2	5	52989326	53094779	+	7910	protein_coding	integrin subunit alpha 2 [Source:HGNC Symbol;Acc:HGNC:6137]	-
ENSG00000212127	0.0710577	0.380563	0.363375	0.482154	TAS2R14	12	10937406	11171573	-	2350	protein_coding	taste 2 receptor member 14 [Source:HGNC Symbol;Acc:HGNC:14920]	-
ENSG00000116690	0.176564	0.0253292	0.241852	0.0532032	PRG4	1	186296279	186314562	+	5044	protein_coding	proteoglycan 4 [Source:HGNC Symbol;Acc:HGNC:9364]	-
ENSG00000261730	0.697407	0.100047	0.509486	0.233496	AL034346.1	6	1383790	1385066	-	1277	antisense	novel transcript, antisense to FOXF2	-
ENSG00000241472	0.198085	0.0284165	0.180887	0.026528	PTPRG-AS1	3	62260865	62369330	-	4496	processed_transcript	PTPRG antisense RNA 1 [Source:HGNC Symbol;Acc:HGNC:44638]	-
ENSG00000231298	0.463849	0.0665419	0.0211788	0.0776496	MANCR	10	4650185	4678154	-	1920	lincRNA	mitotically associated long non coding RNA [Source:HGNC Symbol;Acc:HGNC:44678]	-
ENSG00000164483	0.0725708	0.00462699	0.371113	0.0604729	SAMD3	6	130144315	130365425	-	6903	protein_coding	sterile alpha motif domain containing 3 [Source:HGNC Symbol;Acc:HGNC:21574]	-
ENSG00000258602	0.0479017	0.879591	0.139977	2.15548	LINC01629	14	76959638	76965802	+	581	lincRNA	long intergenic non-protein coding RNA 1629 [Source:HGNC Symbol;Acc:HGNC:52260]	-
ENSG00000110169	0.137967	0.00879651	0.235178	0.0574834	HPX	11	6431049	6442617	-	3631	protein_coding	hemopexin [Source:HGNC Symbol;Acc:HGNC:5171]	-
ENSG00000057468	0.153385	0.00977959	0.261461	0	MSH4	1	75796882	75913238	+	3266	protein_coding	mutS homolog 4 [Source:HGNC Symbol;Acc:HGNC:7327]	-
ENSG00000261513	0.644732	0.041107	0.366337	0.422126	AC009097.4	16	71723180	71724230	+	777	antisense	novel transcript, antisense to PHLPP1	-
ENSG00000248445	0.177079	0.0112903	0.186859	0.0316198	SEMA6A-AS1	5	116447547	116508276	+	2829	antisense	SEMA6A antisense RNA 1 [Source:HGNC Symbol;Acc:HGNC:51110]	-
ENSG00000274879	0.15548	2.85498	0	1.16605	AC009804.1	12	114929757	114929935	-	179	processed_pseudogene	zinc finger protein 717 (ZNF717) pseudogene	-
ENSG00000104313	0.0531914	0.00339139	0	0	EYA1	8	71197433	71592025	-	9418	protein_coding	EYA transcriptional coactivator and phosphatase 1 [Source:HGNC Symbol;Acc:HGNC:3519]	-
ENSG00000169814	2.99754	1.0829	4.79744	1.16921	BTD	3	15601341	15647640	+	5840	protein_coding	biotinidase [Source:HGNC Symbol;Acc:HGNC:1122]	-
ENSG00000163535	6.92769	2.56179	1.05339	0.455531	SGO2	2	200510008	200583782	+	6022	protein_coding	shugoshin 2 [Source:HGNC Symbol;Acc:HGNC:30812]	-
ENSG00000246430	2.6361	7.00659	7.93222	15.4547	LINC00968	8	56496246	56559823	-	2840	lincRNA	long intergenic non-protein coding RNA 968 [Source:HGNC Symbol;Acc:HGNC:48727]	-
ENSG00000144591	7.77199	20.0854	11.3403	27.2003	GMPPA	2	219498867	219506989	+	5332	protein_coding	GDP-mannose pyrophosphorylase A [Source:HGNC Symbol;Acc:HGNC:22923]	-
ENSG00000103194	8.72214	22.5083	5.73591	14.4952	USP10	16	84699978	84779922	+	5083	protein_coding	ubiquitin specific peptidase 10 [Source:HGNC Symbol;Acc:HGNC:12608]	-
ENSG00000048405	2.79606	7.28343	1.83206	4.64273	ZNF800	7	127346790	127431924	-	5793	protein_coding	zinc finger protein 800 [Source:HGNC Symbol;Acc:HGNC:27267]	zf-C2H2
ENSG00000143507	2.27308	6.05043	4.82825	7.79715	DUSP10	1	221701424	221742176	-	2914	protein_coding	dual specificity phosphatase 10 [Source:HGNC Symbol;Acc:HGNC:3065]	-
ENSG00000132510	2.36973	6.16975	2.64441	6.05551	KDM6B	17	7839904	7854796	+	7258	protein_coding	lysine demethylase 6B [Source:HGNC Symbol;Acc:HGNC:29012]	-
ENSG00000185008	0.0517769	0.164847	0.0536875	0.028631	ROBO2	3	75906695	77649964	+	16663	protein_coding	roundabout guidance receptor 2 [Source:HGNC Symbol;Acc:HGNC:10250]	-
ENSG00000124406	0.226146	0.0655972	0.0653577	0.0213001	ATP8A1	4	42408373	42657105	-	11199	protein_coding	ATPase phospholipid transporting 8A1 [Source:HGNC Symbol;Acc:HGNC:13531]	-
ENSG00000163482	5.09386	1.87941	6.36585	1.23277	STK36	2	218672026	218702716	+	6458	protein_coding	serine/threonine kinase 36 [Source:HGNC Symbol;Acc:HGNC:17209]	-
ENSG00000113578	1.23458	3.28181	1.17172	6.70963	FGF1	5	142592178	142698070	-	5275	protein_coding	fibroblast growth factor 1 [Source:HGNC Symbol;Acc:HGNC:3665]	-
ENSG00000215417	0.0956389	0.402453	0.302763	0.341551	MIR17HG	13	91347820	91354579	+	3492	processed_transcript	miR-17-92a-1 cluster host gene [Source:HGNC Symbol;Acc:HGNC:23564]	-
ENSG00000205670	0.0795169	0.334611	0.145226	0.0993915	SMIM11A	21	34375480	34407866	+	4200	protein_coding	small integral membrane protein 11A [Source:HGNC Symbol;Acc:HGNC:1293]	-
ENSG00000198039	0.59509	0.195657	0.446489	0.113728	ZNF273	7	64870172	64930966	+	8652	protein_coding	zinc finger protein 273 [Source:HGNC Symbol;Acc:HGNC:13067]	zf-C2H2
ENSG00000227473	1.28875	3.97931	1.43465	0.723246	TSSK5P	8	144141214	144143664	-	907	unitary_pseudogene	testis specific serine kinase 5, pseudogene [Source:HGNC Symbol;Acc:HGNC:31931]	-
ENSG00000185022	6.84001	17.6168	8.39338	41.3886	MAFF	22	38200767	38216511	+	5615	protein_coding	MAF bZIP transcription factor F [Source:HGNC Symbol;Acc:HGNC:6780]	TF_bZIP
ENSG00000143862	13.542	34.9967	15.4006	55.3623	ARL8A	1	202133404	202144743	-	1975	protein_coding	ADP ribosylation factor like GTPase 8A [Source:HGNC Symbol;Acc:HGNC:25192]	-
ENSG00000224411	1.35606	3.76707	0.703647	2.51194	HSP90AA2P	11	27888838	27891033	-	2196	processed_pseudogene	heat shock protein 90 alpha family class A member 2, pseudogene [Source:HGNC Symbol;Acc:HGNC:5256]	-
ENSG00000182379	2.49831	6.67029	4.25547	10.2627	NXPH4	12	57216795	57226449	+	2150	protein_coding	neurexophilin 4 [Source:HGNC Symbol;Acc:HGNC:8078]	-
ENSG00000179532	0.245287	0.66064	0.263093	0.487615	DNHD1	11	6497260	6593758	+	19629	protein_coding	dynein heavy chain domain 1 [Source:HGNC Symbol;Acc:HGNC:26532]	-
ENSG00000147799	1.18999	3.16918	1.55566	3.01347	ARHGAP39	8	144529179	144605816	-	4888	protein_coding	Rho GTPase activating protein 39 [Source:HGNC Symbol;Acc:HGNC:29351]	-
ENSG00000154655	0.0699357	0.244798	0	0.0449566	L3MBTL4	18	5954706	6415237	-	7959	protein_coding	L3MBTL4, histone methyl-lysine binding protein [Source:HGNC Symbol;Acc:HGNC:26677]	zf-C2HC
ENSG00000187479	4.41592	11.6336	1.57421	41.6209	C11orf96	11	43942505	43944338	+	1834	protein_coding	chromosome 11 open reading frame 96 [Source:HGNC Symbol;Acc:HGNC:38675]	-
ENSG00000245060	1.97415	0.651042	2.0887	2.09075	LINC00847	5	180830957	180835726	+	2453	lincRNA	long intergenic non-protein coding RNA 847 [Source:HGNC Symbol;Acc:HGNC:45050]	-
ENSG00000125434	1.07839	0.344235	1.40866	0.283101	SLC25A35	17	8287763	8295343	-	3897	protein_coding	solute carrier family 25 member 35 [Source:HGNC Symbol;Acc:HGNC:31921]	-
ENSG00000165995	0.584278	0.192604	0.445004	0.033297	CACNB2	10	18140677	18543557	+	8955	protein_coding	calcium voltage-gated channel auxiliary subunit beta 2 [Source:HGNC Symbol;Acc:HGNC:1402]	-
ENSG00000137804	3.20419	1.12207	0.381882	0.145198	NUSAP1	15	41332694	41381050	+	2875	protein_coding	nucleolar and spindle associated protein 1 [Source:HGNC Symbol;Acc:HGNC:18538]	-
ENSG00000114805	0.0426795	0.182566	0.130386	0.315924	PLCH1	3	155375580	155745067	-	7173	protein_coding	phospholipase C eta 1 [Source:HGNC Symbol;Acc:HGNC:29185]	-
ENSG00000153820	0.186625	0.0410132	0.0116032	0.0297792	SPHKAP	2	227979950	228181645	-	7009	protein_coding	SPHK1 interactor, AKAP domain containing [Source:HGNC Symbol;Acc:HGNC:30619]	-
ENSG00000080824	156.591	399.836	102.356	488.994	HSP90AA1	14	102080738	102139699	-	5248	protein_coding	heat shock protein 90 alpha family class A member 1 [Source:HGNC Symbol;Acc:HGNC:5253]	-
ENSG00000120889	26.4928	67.7319	33.2371	55.5363	TNFRSF10B	8	23020133	23069179	-	5158	protein_coding	TNF receptor superfamily member 10b [Source:HGNC Symbol;Acc:HGNC:11905]	-
ENSG00000170264	0.752473	0.237179	0.263244	0.0851603	FAM161A	2	61824854	61854143	-	5252	protein_coding	FAM161A, centrosomal protein [Source:HGNC Symbol;Acc:HGNC:25808]	-
ENSG00000182325	4.81578	12.4732	5.43383	14.6569	FBXL6	8	144355431	144359376	-	3375	protein_coding	F-box and leucine rich repeat protein 6 [Source:HGNC Symbol;Acc:HGNC:13603]	-
ENSG00000162618	7.04666	18.146	30.4671	63.7138	ADGRL4	1	78889764	79006718	-	3677	protein_coding	adhesion G protein-coupled receptor L4 [Source:HGNC Symbol;Acc:HGNC:20822]	-
ENSG00000112877	0.844514	0.253216	0.478	0.0489078	CEP72	5	612272	667168	+	3658	protein_coding	centrosomal protein 72 [Source:HGNC Symbol;Acc:HGNC:25547]	-
ENSG00000144867	13.5093	34.5611	27.9196	57.0383	SRPRB	3	133784033	133825772	+	4180	protein_coding	SRP receptor subunit beta [Source:HGNC Symbol;Acc:HGNC:24085]	-
ENSG00000177191	2.19796	0.698797	3.53689	1.82978	B3GNT8	19	41425359	41428730	-	1874	protein_coding	UDP-GlcNAc:betaGal beta-1,3-N-acetylglucosaminyltransferase 8 [Source:HGNC Symbol;Acc:HGNC:24139]	-
ENSG00000125454	0.797327	2.22502	1.04234	1.33081	SLC25A19	17	75272981	75289510	-	3316	protein_coding	solute carrier family 25 member 19 [Source:HGNC Symbol;Acc:HGNC:14409]	-
ENSG00000188042	16.7069	42.685	7.77194	45.0197	ARL4C	2	234493041	234497053	-	4013	protein_coding	ADP ribosylation factor like GTPase 4C [Source:HGNC Symbol;Acc:HGNC:698]	-
ENSG00000057252	25.3955	9.60256	20.2765	21.9853	SOAT1	1	179293714	179358680	+	7005	protein_coding	sterol O-acyltransferase 1 [Source:HGNC Symbol;Acc:HGNC:11177]	-
ENSG00000104205	1.93449	5.01747	1.14943	3.53719	SGK3	8	66667596	66862022	+	6474	protein_coding	serum/glucocorticoid regulated kinase family member 3 [Source:HGNC Symbol;Acc:HGNC:10812]	-
ENSG00000117461	1.08169	0.379316	0.685954	0.47885	PIK3R3	1	46040140	46133036	-	7410	protein_coding	phosphoinositide-3-kinase regulatory subunit 3 [Source:HGNC Symbol;Acc:HGNC:8981]	-
ENSG00000138182	6.78813	2.54085	0.884374	0.278546	KIF20B	10	89701610	89774939	+	6851	protein_coding	kinesin family member 20B [Source:HGNC Symbol;Acc:HGNC:7212]	-
ENSG00000166173	13.4595	34.3555	11.297	44.9194	LARP6	15	70829130	70854159	-	5554	protein_coding	La ribonucleoprotein domain family member 6 [Source:HGNC Symbol;Acc:HGNC:24012]	-
ENSG00000205571	1.39571	3.74456	2.52542	6.95179	SMN2	5	70049612	70078522	+	3011	protein_coding	survival of motor neuron 2, centromeric [Source:HGNC Symbol;Acc:HGNC:11118]	-
ENSG00000141542	1.38391	0.484723	0.96505	0.361044	RAB40B	17	82654973	82698728	-	6194	protein_coding	RAB40B, member RAS oncogene family [Source:HGNC Symbol;Acc:HGNC:18284]	-
ENSG00000167972	0.335226	0.933156	0.291793	0.301842	ABCA3	16	2275881	2340746	-	7804	protein_coding	ATP binding cassette subfamily A member 3 [Source:HGNC Symbol;Acc:HGNC:33]	-
ENSG00000205978	6.92712	2.59777	7.85153	1.1882	NYNRIN	14	24398786	24419288	+	7955	protein_coding	NYN domain and retroviral integrase containing [Source:HGNC Symbol;Acc:HGNC:20165]	-
ENSG00000100629	0.92671	0.326197	0.190339	0.0412369	CEP128	14	80476983	80959517	-	9400	protein_coding	centrosomal protein 128 [Source:HGNC Symbol;Acc:HGNC:20359]	-
ENSG00000188917	3.12969	1.12637	3.45965	1.65448	TRMT2B	X	101009346	101052116	-	4055	protein_coding	tRNA methyltransferase 2 homolog B [Source:HGNC Symbol;Acc:HGNC:25748]	-
ENSG00000177406	0.961862	0.29859	0.829395	0.625068	AC021054.1	12	630891	663706	+	3530	antisense	uncharacterized LOC100049716 [Source:NCBI gene;Acc:100049716]	-
ENSG00000142867	4.16439	10.7067	2.88817	18.6149	BCL10	1	85265776	85276904	-	4618	protein_coding	B cell CLL/lymphoma 10 [Source:HGNC Symbol;Acc:HGNC:989]	-
ENSG00000167191	9.82243	3.69848	6.8494	2.02599	GPRC5B	16	19856691	19886167	-	6667	protein_coding	G protein-coupled receptor class C group 5 member B [Source:HGNC Symbol;Acc:HGNC:13308]	-
ENSG00000075618	59.3555	22.5277	50.7081	11.0241	FSCN1	7	5592823	5606655	+	3692	protein_coding	fascin actin-bundling protein 1 [Source:HGNC Symbol;Acc:HGNC:11148]	-
ENSG00000204634	4.23695	1.57317	1.02501	0.192849	TBC1D8	2	101007617	101252866	-	6030	protein_coding	TBC1 domain family member 8 [Source:HGNC Symbol;Acc:HGNC:17791]	-
ENSG00000129422	0.521395	0.178184	0.16929	0.0198617	MTUS1	8	17643795	17800917	-	12010	protein_coding	microtubule associated scaffold protein 1 [Source:HGNC Symbol;Acc:HGNC:29789]	-
ENSG00000174640	0.732988	0.253338	0.186074	0.215277	SLCO2A1	3	133928145	134052184	-	9834	protein_coding	solute carrier organic anion transporter family member 2A1 [Source:HGNC Symbol;Acc:HGNC:10955]	-
ENSG00000171763	2.50037	6.51744	1.81469	6.04928	SPATA5L1	15	45402331	45421419	+	3406	protein_coding	spermatogenesis associated 5 like 1 [Source:HGNC Symbol;Acc:HGNC:28762]	-
ENSG00000023318	14.0015	35.5987	24.4952	51.1516	ERP44	9	99979179	100099040	-	4854	protein_coding	endoplasmic reticulum protein 44 [Source:HGNC Symbol;Acc:HGNC:18311]	-
ENSG00000065883	1.53945	3.92299	1.46008	2.42884	CDK13	7	39949646	40099580	+	25093	protein_coding	cyclin dependent kinase 13 [Source:HGNC Symbol;Acc:HGNC:1733]	-
ENSG00000134824	18.522	7.04212	28.5374	19.8927	FADS2	11	61792980	61867354	+	11026	protein_coding	fatty acid desaturase 2 [Source:HGNC Symbol;Acc:HGNC:3575]	-
ENSG00000153561	2.07382	5.34683	1.70925	2.75211	RMND5A	2	86720173	86778041	+	6804	protein_coding	required for meiotic nuclear division 5 homolog A [Source:HGNC Symbol;Acc:HGNC:25850]	-
ENSG00000112742	7.31177	2.73434	0.852519	0.436289	TTK	6	80003887	80042527	+	4579	protein_coding	TTK protein kinase [Source:HGNC Symbol;Acc:HGNC:12401]	-
ENSG00000120784	1.09445	0.38552	1.20328	0.201234	ZFP30	19	37613749	37692337	-	7705	protein_coding	ZFP30 zinc finger protein [Source:HGNC Symbol;Acc:HGNC:29555]	zf-C2H2
ENSG00000145040	0.244296	0.992064	0.356937	1.51	UCN2	3	48561727	48563773	-	1481	protein_coding	urocortin 2 [Source:HGNC Symbol;Acc:HGNC:18414]	-
ENSG00000169220	0.153924	0.0168239	0.835329	0.290557	RGS14	5	177357837	177372601	+	3797	protein_coding	regulator of G protein signaling 14 [Source:HGNC Symbol;Acc:HGNC:9996]	-
ENSG00000179841	0.0778021	0.00850376	0.0541312	0.051601	AKAP5	14	64465499	64474503	+	7512	protein_coding	A-kinase anchoring protein 5 [Source:HGNC Symbol;Acc:HGNC:375]	-
ENSG00000259570	1.50244	0.164217	0.627199	0	AC243562.1	15	84394512	84395514	+	389	unprocessed_pseudogene	golgin subfamily A member 2-like (AGSK1) pseudogene	-
ENSG00000173588	1.92104	0.696456	1.00998	0.310015	CEP83	12	94306449	94459988	-	6925	protein_coding	centrosomal protein 83 [Source:HGNC Symbol;Acc:HGNC:17966]	-
ENSG00000249087	0.911973	0.264664	1.02616	0.449227	ZNF436-AS1	1	23368997	23371839	+	2655	antisense	ZNF436 antisense RNA 1 [Source:HGNC Symbol;Acc:HGNC:25122]	-
ENSG00000140743	8.79761	22.3856	10.2791	25.9052	CDR2	16	22345936	22437165	-	3948	protein_coding	cerebellar degeneration related protein 2 [Source:HGNC Symbol;Acc:HGNC:1799]	-
ENSG00000134440	36.4205	92.2116	47.0876	90.342	NARS	18	57600656	57622213	-	4089	protein_coding	asparaginyl-tRNA synthetase [Source:HGNC Symbol;Acc:HGNC:7643]	-
ENSG00000162924	0.107773	0.317704	0.0895397	0.228668	REL	2	60881521	60931610	+	13170	protein_coding	REL proto-oncogene, NF-kB subunit [Source:HGNC Symbol;Acc:HGNC:9954]	RHD
ENSG00000134107	9.03761	22.9916	23.2726	42.7484	BHLHE40	3	4979116	4985323	+	3837	protein_coding	basic helix-loop-helix family member e40 [Source:HGNC Symbol;Acc:HGNC:1046]	bHLH
ENSG00000171097	0.952272	0.299659	0.998632	0.608855	KYAT1	9	128832942	128882494	-	3624	protein_coding	kynurenine aminotransferase 1 [Source:HGNC Symbol;Acc:HGNC:1564]	-
ENSG00000122970	2.23283	0.816172	1.59635	0.766187	IFT81	12	110124335	110218797	+	7005	protein_coding	intraflagellar transport 81 [Source:HGNC Symbol;Acc:HGNC:14313]	-
ENSG00000087085	0.0588547	0.278621	0.0429959	1.11924	ACHE	7	100889994	100896974	-	3783	protein_coding	acetylcholinesterase (Cartwright blood group) [Source:HGNC Symbol;Acc:HGNC:108]	-
ENSG00000236138	0.177408	0.83986	0.615621	1.42554	DUX4L26	3	75668931	75670185	+	1255	processed_pseudogene	double homeobox 4 like 26 [Source:HGNC Symbol;Acc:HGNC:50807]	-
ENSG00000130224	1.50193	3.92043	0.998229	2.45605	LRCH2	X	115110616	115234072	-	4929	protein_coding	leucine rich repeats and calponin homology domain containing 2 [Source:HGNC Symbol;Acc:HGNC:29292]	-
ENSG00000131584	8.70091	3.30315	10.7417	2.88731	ACAP3	1	1292376	1309609	-	8809	protein_coding	ArfGAP with coiled-coil, ankyrin repeat and PH domains 3 [Source:HGNC Symbol;Acc:HGNC:16754]	-
ENSG00000152926	1.07513	0.388384	2.14518	0.384885	ZNF117	7	64971776	65006684	-	10691	protein_coding	zinc finger protein 117 [Source:HGNC Symbol;Acc:HGNC:12897]	zf-C2H2
ENSG00000152229	1.50638	3.946	1.42124	6.39772	PSTPIP2	18	45983536	46072272	-	4120	protein_coding	proline-serine-threonine phosphatase interacting protein 2 [Source:HGNC Symbol;Acc:HGNC:9581]	-
ENSG00000143179	4.81636	12.2301	3.84366	12.6831	UCK2	1	165827531	165911618	+	7067	protein_coding	uridine-cytidine kinase 2 [Source:HGNC Symbol;Acc:HGNC:12562]	-
ENSG00000088205	6.66793	16.8834	5.49015	12.9167	DDX18	2	117814650	117832379	+	7851	protein_coding	DEAD-box helicase 18 [Source:HGNC Symbol;Acc:HGNC:2741]	-
ENSG00000184207	7.98085	2.96328	4.80147	1.49798	PGP	16	2211997	2214807	-	2727	protein_coding	phosphoglycolate phosphatase [Source:HGNC Symbol;Acc:HGNC:8909]	-
ENSG00000061918	1.25553	0.420265	0.29482	0.280239	GUCY1B1	4	155758992	155807591	+	3724	protein_coding	guanylate cyclase 1 soluble subunit beta 1 [Source:HGNC Symbol;Acc:HGNC:4687]	-
ENSG00000020426	2.72909	7.02435	2.61971	13.0688	MNAT1	14	60734742	60969953	+	3865	protein_coding	MNAT1, CDK activating kinase assembly factor [Source:HGNC Symbol;Acc:HGNC:7181]	-
ENSG00000139874	4.27669	10.902	12.3363	9.71931	SSTR1	14	38207999	38213067	+	4295	protein_coding	somatostatin receptor 1 [Source:HGNC Symbol;Acc:HGNC:11330]	-
ENSG00000173599	1.75146	0.630504	2.81289	1.6501	PC	11	66848233	66958376	-	5927	protein_coding	pyruvate carboxylase [Source:HGNC Symbol;Acc:HGNC:8636]	-
ENSG00000109320	7.08116	17.9124	5.43305	28.8501	NFKB1	4	102501329	102617302	+	6257	protein_coding	nuclear factor kappa B subunit 1 [Source:HGNC Symbol;Acc:HGNC:7794]	RHD
ENSG00000170214	0.352159	0.0594346	1.30147	0.410586	ADRA1B	5	159865080	159972544	+	2687	protein_coding	adrenoceptor alpha 1B [Source:HGNC Symbol;Acc:HGNC:278]	-
ENSG00000157005	1.53115	0.258415	1.18437	0.144745	SST	3	187668906	187670399	-	618	protein_coding	somatostatin [Source:HGNC Symbol;Acc:HGNC:11329]	-
ENSG00000180304	10.3654	3.9514	6.46713	5.1581	OAZ2	15	64687573	64703281	-	7671	protein_coding	ornithine decarboxylase antizyme 2 [Source:HGNC Symbol;Acc:HGNC:8096]	-
ENSG00000183250	1.52986	0.493052	6.93543	0.684813	LINC01547	21	44932814	44939913	-	2656	lincRNA	long intergenic non-protein coding RNA 1547 [Source:HGNC Symbol;Acc:HGNC:15707]	-
ENSG00000121743	0.624874	0.19614	0.803747	0.0915523	GJA3	13	20138255	20161049	-	5211	protein_coding	gap junction protein alpha 3 [Source:HGNC Symbol;Acc:HGNC:4277]	-
ENSG00000065526	3.48776	8.80071	2.95478	5.38302	SPEN	1	15847864	15940460	+	13294	protein_coding	spen family transcriptional repressor [Source:HGNC Symbol;Acc:HGNC:17575]	-
ENSG00000114315	2.03805	0.666065	4.75261	6.72411	HES1	3	194136145	194138732	+	2062	protein_coding	hes family bHLH transcription factor 1 [Source:HGNC Symbol;Acc:HGNC:5192]	bHLH
ENSG00000167178	0.0273702	0.141351	0.486548	2.63914	ISLR2	15	74100311	74138540	+	6101	protein_coding	immunoglobulin superfamily containing leucine rich repeat 2 [Source:HGNC Symbol;Acc:HGNC:29286]	-
ENSG00000259867	0.055848	0.288423	0.0271996	0.66815	AC105411.1	16	80155053	80563135	-	2990	antisense	uncharacterized LOC102724084 [Source:NCBI gene;Acc:102724084]	-
ENSG00000227825	0.260573	0.0385867	0.614065	0.0720446	SLC9A7P1	12	98453835	98457145	-	3311	transcribed_processed_pseudogene	solute carrier family 9 member 7 pseudogene 1 [Source:HGNC Symbol;Acc:HGNC:32679]	-
ENSG00000214198	0.0257099	0.132777	0	0.133134	TTC41P	12	103843749	103930211	-	6495	transcribed_unitary_pseudogene	tetratricopeptide repeat domain 41, pseudogene [Source:HGNC Symbol;Acc:HGNC:49210]	-
ENSG00000109321	0.0844385	0.465148	0	3.20248	AREG	4	74445134	74455009	+	1648	protein_coding	amphiregulin [Source:HGNC Symbol;Acc:HGNC:651]	-
ENSG00000270933	0.186285	1.02619	0.925405	2.15548	AC010719.1	7	25948657	25949403	-	747	lincRNA	novel transcript	-
ENSG00000175106	0.491586	1.33402	1.57865	3.33012	TVP23C	17	15502264	15563595	-	5435	protein_coding	trans-golgi network vesicle protein 23 homolog C [Source:HGNC Symbol;Acc:HGNC:30453]	-
ENSG00000115129	10.1958	3.81292	12.0829	6.4742	TP53I3	2	24077433	24085861	-	2312	protein_coding	tumor protein p53 inducible protein 3 [Source:HGNC Symbol;Acc:HGNC:19373]	-
ENSG00000249115	3.82778	1.42236	2.94058	1.21032	HAUS5	19	35612744	35625349	+	5075	protein_coding	HAUS augmin like complex subunit 5 [Source:HGNC Symbol;Acc:HGNC:29130]	-
ENSG00000259959	0.158355	0.530064	0.279573	0.431215	AC107068.1	4	47840122	47844339	-	4218	lincRNA	novel transcript	-
ENSG00000132016	0.587058	0.166355	0.518882	0.194124	C19orf57	19	13882348	13906452	-	3840	protein_coding	chromosome 19 open reading frame 57 [Source:HGNC Symbol;Acc:HGNC:28153]	-
ENSG00000134717	5.16688	13.0476	3.77463	15.3345	BTF3L4	1	52056125	52090716	+	6022	protein_coding	basic transcription factor 3 like 4 [Source:HGNC Symbol;Acc:HGNC:30547]	-
ENSG00000164764	0.292088	0.0655855	0.259771	0.122454	SBSPON	8	73064540	73124088	-	4383	protein_coding	somatomedin B and thrombospondin type 1 domain containing [Source:HGNC Symbol;Acc:HGNC:30362]	-
ENSG00000248593	4.08019	1.35854	2.42876	0.836507	DSTNP2	12	6884682	6885786	+	1105	transcribed_unprocessed_pseudogene	destrin, actin depolymerizing factor pseudogene 2 [Source:HGNC Symbol;Acc:HGNC:34546]	-
ENSG00000066230	1.14089	0.396772	0.692757	0.296322	SLC9A3	5	470458	524332	-	5635	protein_coding	solute carrier family 9 member A3 [Source:HGNC Symbol;Acc:HGNC:11073]	-
ENSG00000145882	1.08224	0.378924	1.62144	0.324263	PCYOX1L	5	149358007	149369653	+	6069	protein_coding	prenylcysteine oxidase 1 like [Source:HGNC Symbol;Acc:HGNC:28477]	-
ENSG00000188368	0.594447	0.148847	0.505331	0.127375	PRR19	19	42302098	42310821	+	2575	protein_coding	proline rich 19 [Source:HGNC Symbol;Acc:HGNC:33728]	-
ENSG00000105088	10.6871	26.9702	10.6701	19.1905	OLFM2	19	9853718	9936552	-	2500	protein_coding	olfactomedin 2 [Source:HGNC Symbol;Acc:HGNC:17189]	-
ENSG00000254458	5.37178	1.64398	2.76571	0.493303	AP001107.3	11	66312853	66319237	+	544	antisense	novel transcript	-
ENSG00000070214	15.6989	6.05372	10.8607	2.46192	SLC44A1	9	105244622	105439171	+	12172	protein_coding	solute carrier family 44 member 1 [Source:HGNC Symbol;Acc:HGNC:18798]	-
ENSG00000198521	0.881682	0.313899	0.564181	0.186165	ZNF43	19	21804949	21852125	-	8649	protein_coding	zinc finger protein 43 [Source:HGNC Symbol;Acc:HGNC:13109]	zf-C2H2
ENSG00000244165	0.715479	2.03192	0.956785	2.0398	P2RY11	19	10111538	10115372	+	2295	protein_coding	purinergic receptor P2Y11 [Source:HGNC Symbol;Acc:HGNC:8540]	-
ENSG00000170190	5.98243	2.23343	9.05678	3.3109	SLC16A5	17	75087727	75106162	+	3089	protein_coding	solute carrier family 16 member 5 [Source:HGNC Symbol;Acc:HGNC:10926]	-
ENSG00000006534	6.95983	2.65605	7.91666	2.18703	ALDH3B1	11	68008578	68029282	+	6626	protein_coding	aldehyde dehydrogenase 3 family member B1 [Source:HGNC Symbol;Acc:HGNC:410]	-
ENSG00000136098	1.66126	0.583177	2.19879	0.78871	NEK3	13	52132639	52159861	-	4272	protein_coding	NIMA related kinase 3 [Source:HGNC Symbol;Acc:HGNC:7746]	-
ENSG00000206337	0.452319	1.31303	0.622002	3.2592	HCP5	6	31400702	31477506	+	3138	sense_overlapping	HLA complex P5 [Source:HGNC Symbol;Acc:HGNC:21659]	-
ENSG00000013588	2.84904	1.07476	4.04225	1.17645	GPRC5A	12	12890782	12917937	+	8440	protein_coding	G protein-coupled receptor class C group 5 member A [Source:HGNC Symbol;Acc:HGNC:9836]	-
ENSG00000163171	6.98046	17.4587	24.4777	33.9866	CDC42EP3	2	37641882	37738468	-	10406	protein_coding	CDC42 effector protein 3 [Source:HGNC Symbol;Acc:HGNC:16943]	-
ENSG00000006015	6.0204	2.25571	9.09798	3.20294	REX1BD	19	18588685	18592336	+	3370	protein_coding	required for excision 1-B domain containing [Source:HGNC Symbol;Acc:HGNC:26098]	-
ENSG00000159055	6.59026	2.40988	2.17123	1.64403	MIS18A	21	32268219	32279069	-	1723	protein_coding	MIS18 kinetochore protein A [Source:HGNC Symbol;Acc:HGNC:1286]	-
ENSG00000196247	0.955935	0.338935	0.295238	0.0249797	ZNF107	7	64666083	64711582	+	7162	protein_coding	zinc finger protein 107 [Source:HGNC Symbol;Acc:HGNC:12887]	zf-C2H2
ENSG00000114439	3.76093	9.41504	2.311	4.11223	BBX	3	107522936	107811324	+	11877	protein_coding	BBX, HMG-box containing [Source:HGNC Symbol;Acc:HGNC:14422]	HMG
ENSG00000171988	4.0089	10.0358	3.49457	8.37184	JMJD1C	10	63167221	63521850	-	11066	protein_coding	jumonji domain containing 1C [Source:HGNC Symbol;Acc:HGNC:12313]	-
ENSG00000056998	0.632002	0.183514	0.567396	0.212108	GYG2	X	2828788	2882820	+	3655	protein_coding	glycogenin 2 [Source:HGNC Symbol;Acc:HGNC:4700]	-
ENSG00000182580	4.58731	1.72668	12.5256	1.78957	EPHB3	3	184561784	184582409	+	4532	protein_coding	EPH receptor B3 [Source:HGNC Symbol;Acc:HGNC:3394]	-
ENSG00000151657	1.49646	3.81284	1.38436	5.75524	KIN	10	7750962	7787981	-	6844	protein_coding	Kin17 DNA and RNA binding protein [Source:HGNC Symbol;Acc:HGNC:6327]	-
ENSG00000259820	0.0756638	0.265614	0.104048	0.19074	AC083843.2	8	134792020	134798272	-	6253	lincRNA	novel transcript	-
ENSG00000253669	0.590263	0.158064	0.301849	0.274038	GASAL1	8	102805517	102809971	+	2829	lincRNA	growth arrest associated lncRNA 1 [Source:HGNC Symbol;Acc:HGNC:53461]	-
ENSG00000186301	1.48205	0.474013	3.97582	0.507586	MST1P2	1	16645622	16650289	+	2291	unprocessed_pseudogene	macrophage stimulating 1 pseudogene 2 [Source:HGNC Symbol;Acc:HGNC:7383]	-
ENSG00000172115	15.411	38.4615	9.44281	47.6397	CYCS	7	25120091	25125361	-	4457	protein_coding	cytochrome c, somatic [Source:HGNC Symbol;Acc:HGNC:19986]	-
ENSG00000168268	14.7146	5.67193	9.88364	2.06618	NT5DC2	3	52524385	52535054	-	4719	protein_coding	5'-nucleotidase domain containing 2 [Source:HGNC Symbol;Acc:HGNC:25717]	-
ENSG00000152223	8.4384	21.0005	9.39638	22.0788	EPG5	18	45847609	45967339	-	13740	protein_coding	ectopic P-granules autophagy protein 5 homolog [Source:HGNC Symbol;Acc:HGNC:29331]	-
ENSG00000106803	45.4883	113.428	39.0232	180.909	SEC61B	9	99222064	99230615	+	1190	protein_coding	Sec61 translocon beta subunit [Source:HGNC Symbol;Acc:HGNC:16993]	-
ENSG00000110172	3.11351	7.78194	2.43484	10.8076	CHORDC1	11	90201160	90223364	-	10655	protein_coding	cysteine and histidine rich domain containing 1 [Source:HGNC Symbol;Acc:HGNC:14525]	-
ENSG00000170638	7.42334	18.6191	10.111	24.6729	TRABD	22	50185915	50199598	+	3153	protein_coding	TraB domain containing [Source:HGNC Symbol;Acc:HGNC:28805]	-
ENSG00000205534	0.481321	1.32422	0.337176	0.473293	SMG1P2	16	29527568	29594966	-	4221	unprocessed_pseudogene	SMG1 pseudogene 2 [Source:HGNC Symbol;Acc:HGNC:49859]	-
ENSG00000278962	1.15146	0.351454	1.10965	0.144363	AC092645.1	2	112188364	112190635	+	2272	TEC	TEC	-
ENSG00000205959	0.00824864	0.141998	0.0482079	0.203261	AC105345.1	4	8482270	8512610	+	3374	lincRNA	novel transcript	-
ENSG00000234222	0.145667	0.00983378	0.26291	0.0275407	LIX1L-AS1	1	145926590	145959179	+	3248	antisense	LIX1L antisense RNA 1 [Source:HGNC Symbol;Acc:HGNC:41210]	-
ENSG00000236008	0.0388668	0.00262385	0.0300641	0.0097979	LINC01814	2	8506446	8592903	-	12173	lincRNA	long intergenic non-protein coding RNA 1814 [Source:HGNC Symbol;Acc:HGNC:52618]	-
ENSG00000279356	0.222647	0.0150307	0.229628	0	AC007610.4	16	50072862	50074986	+	2125	TEC	novel transcript	-
ENSG00000179299	0.0058864	0.101333	0.00860055	0.0630657	NSUN7	4	40749897	40809985	+	4728	protein_coding	NOP2/Sun RNA methyltransferase family member 7 [Source:HGNC Symbol;Acc:HGNC:25857]	-
ENSG00000106278	0.0477085	0.00322075	0.0205019	0.0120268	PTPRZ1	7	121873089	122062036	+	9917	protein_coding	protein tyrosine phosphatase, receptor type Z1 [Source:HGNC Symbol;Acc:HGNC:9685]	-
ENSG00000147481	0.0446387	0.0030135	0	0	SNTG1	8	49909789	50796691	+	10599	protein_coding	syntrophin gamma 1 [Source:HGNC Symbol;Acc:HGNC:13740]	-
ENSG00000111247	9.16092	3.47121	2.14603	0.198161	RAD51AP1	12	4538798	4560048	+	2558	protein_coding	RAD51 associated protein 1 [Source:HGNC Symbol;Acc:HGNC:16956]	-
ENSG00000148154	17.3076	43.0206	31.6496	51.9786	UGCG	9	111896766	111935369	+	4615	protein_coding	UDP-glucose ceramide glucosyltransferase [Source:HGNC Symbol;Acc:HGNC:12524]	-
ENSG00000074527	3.91477	9.84425	11.4103	14.3361	NTN4	12	95657807	95791152	-	4166	protein_coding	netrin 4 [Source:HGNC Symbol;Acc:HGNC:13658]	-
ENSG00000138380	0.744435	0.262593	0.748666	0.220972	CARF	2	202912214	202987063	+	8636	protein_coding	calcium responsive transcription factor [Source:HGNC Symbol;Acc:HGNC:14435]	Others
ENSG00000024526	7.151	2.74824	0.792054	0.292922	DEPDC1	1	68474152	68497221	-	5904	protein_coding	DEP domain containing 1 [Source:HGNC Symbol;Acc:HGNC:22949]	-
ENSG00000165029	6.22824	15.472	3.1026	12.1293	ABCA1	9	104781002	104928237	-	11350	protein_coding	ATP binding cassette subfamily A member 1 [Source:HGNC Symbol;Acc:HGNC:29]	-
ENSG00000237596	0.0507169	0.203718	0.0555764	0.760718	AL138828.1	6	135991936	136225751	-	6585	antisense	novel transcript	-
ENSG00000182752	12.0625	29.8951	9.94712	12.1532	PAPPA	9	116153804	116402322	+	11573	protein_coding	pappalysin 1 [Source:HGNC Symbol;Acc:HGNC:8602]	-
ENSG00000196074	0.447636	0.138312	0.377328	0.0507256	SYCP2	20	59863563	59933655	-	6466	protein_coding	synaptonemal complex protein 2 [Source:HGNC Symbol;Acc:HGNC:11490]	-
ENSG00000136159	9.12663	3.44064	3.39185	2.7714	NUDT15	13	48037567	48047222	+	2098	protein_coding	nudix hydrolase 15 [Source:HGNC Symbol;Acc:HGNC:23063]	-
ENSG00000114423	3.20297	7.96095	5.22005	7.51451	CBLB	3	105655461	105869552	-	12269	protein_coding	Cbl proto-oncogene B [Source:HGNC Symbol;Acc:HGNC:1542]	-
ENSG00000182389	0.0491116	0.137384	0.178269	0.266374	CACNB4	2	151832768	152099475	-	36268	protein_coding	calcium voltage-gated channel auxiliary subunit beta 4 [Source:HGNC Symbol;Acc:HGNC:1404]	-
ENSG00000079462	4.56984	1.62064	3.55339	1.89117	PAFAH1B3	19	42297033	42303546	-	1419	protein_coding	platelet activating factor acetylhydrolase 1b catalytic subunit 3 [Source:HGNC Symbol;Acc:HGNC:8576]	-
ENSG00000115163	7.39631	2.7704	0.984288	0.887155	CENPA	2	26764289	26801067	+	1983	protein_coding	centromere protein A [Source:HGNC Symbol;Acc:HGNC:1851]	-
ENSG00000115392	4.25771	1.56258	2.86599	2.07684	FANCL	2	58159243	58241372	-	2412	protein_coding	FA complementation group L [Source:HGNC Symbol;Acc:HGNC:20748]	-
ENSG00000172738	1.13886	3.02247	1.24798	4.46662	TMEM217	6	37212180	37258155	-	2737	protein_coding	transmembrane protein 217 [Source:HGNC Symbol;Acc:HGNC:21238]	-
ENSG00000067191	1.38488	3.50288	2.27564	3.96781	CACNB1	17	39173456	39197703	-	7094	protein_coding	calcium voltage-gated channel auxiliary subunit beta 1 [Source:HGNC Symbol;Acc:HGNC:1401]	-
ENSG00000169908	0.0986374	0	5.04412	3.9995	TM4SF1	3	149369022	149377865	-	3668	protein_coding	transmembrane 4 L six family member 1 [Source:HGNC Symbol;Acc:HGNC:11853]	-
ENSG00000255364	0	0.635337	1.98537	4.36747	SMILR	8	122414332	122428551	-	553	lincRNA	smooth muscle induced lncRNA, enhancer of proliferation [Source:HGNC Symbol;Acc:HGNC:51825]	-
ENSG00000234115	0	0.283112	0	1.99424	AL138878.2	6	7516600	7517840	-	1241	processed_pseudogene	isocitrate dehydrogenase 1 (NADP+), soluble (IDH1) pseudogene	-
ENSG00000205300	0	0.51216	0	3.34686	AL356414.1	20	4070152	4075165	-	686	lincRNA	novel transcript	-
ENSG00000162755	0.21035	0	0.543754	0.104014	KLHDC9	1	161098361	161100346	+	1720	protein_coding	kelch domain containing 9 [Source:HGNC Symbol;Acc:HGNC:28489]	-
ENSG00000159556	0	0.158191	0.201394	0.228229	ISL2	15	76336724	76342476	+	2221	protein_coding	ISL LIM homeobox 2 [Source:HGNC Symbol;Acc:HGNC:18524]	Homeobox
ENSG00000283632	0.122065	0	0.109753	0.0301796	EXOC3L2	19	45212621	45245431	-	2964	protein_coding	exocyst complex component 3 like 2 [Source:HGNC Symbol;Acc:HGNC:30162]	-
ENSG00000109047	0.123862	0	0.0974473	0.0306239	RCVRN	17	9896320	9905621	-	2921	protein_coding	recoverin [Source:HGNC Symbol;Acc:HGNC:9937]	-
ENSG00000228741	0.210228	0	0.118139	0.0693026	SPATA13	13	23979810	24035027	+	1721	lincRNA	spermatogenesis associated 13 [Source:NCBI gene;Acc:221178]	-
ENSG00000251537	0	0.0637181	0.00737457	0.0540759	AC005324.3	17	15571491	15651653	-	5514	protein_coding	novel tripartite motif-containing 16 (TRIM16) and CMT1A duplicated region transcript 1 (CDRT1) protein	-
ENSG00000249996	0.644923	0	0	0.372054	AC106786.2	5	123036271	123054667	+	561	antisense	novel transcript	-
ENSG00000179111	0	0.188084	0.0217684	0.111736	HES7	17	8120590	8124092	-	1868	protein_coding	hes family bHLH transcription factor 7 [Source:HGNC Symbol;Acc:HGNC:15977]	bHLH
ENSG00000167646	0.109571	0	0.0246295	0	DNAAF3	19	55158661	55166722	-	3302	protein_coding	dynein axonemal assembly factor 3 [Source:HGNC Symbol;Acc:HGNC:30492]	-
ENSG00000258334	0.0868464	0	0	0	AC125611.4	12	49292631	49324576	-	4166	antisense	uncharacterized LOC101927267 [Source:NCBI gene;Acc:101927267]	-
ENSG00000240871	0	0.354175	0	0.0300579	KRTAP4-7	17	41084150	41085141	+	992	protein_coding	keratin associated protein 4-7 [Source:HGNC Symbol;Acc:HGNC:18898]	-
ENSG00000104549	24.3916	9.4893	23.3118	9.47509	SQLE	8	124998497	125022283	+	4305	protein_coding	squalene epoxidase [Source:HGNC Symbol;Acc:HGNC:11279]	-
ENSG00000186088	0.123679	0.369045	0.280094	0.500215	GSAP	7	77310751	77416400	-	9001	protein_coding	gamma-secretase activating protein [Source:HGNC Symbol;Acc:HGNC:28042]	-
ENSG00000137821	0.495837	1.27876	0.79772	3.20826	LRRC49	15	70853239	71053657	+	9991	protein_coding	leucine rich repeat containing 49 [Source:HGNC Symbol;Acc:HGNC:25965]	-
ENSG00000107798	33.6125	13.1143	35.3713	5.90276	LIPA	10	89213569	89414557	-	4910	protein_coding	lipase A, lysosomal acid type [Source:HGNC Symbol;Acc:HGNC:6617]	-
ENSG00000269937	0.237937	0.731117	0.0785007	0.0246697	AC093525.7	16	2561471	2565096	-	3626	antisense	novel transcript, antisense to PDPK1	-
ENSG00000187840	28.1422	69.8932	30.0901	46.5741	EIF4EBP1	8	38030341	38060365	+	1073	protein_coding	eukaryotic translation initiation factor 4E binding protein 1 [Source:HGNC Symbol;Acc:HGNC:3288]	-
ENSG00000109654	2.69008	1.02683	2.85614	1.11361	TRIM2	4	153152342	153339320	+	9425	protein_coding	tripartite motif containing 2 [Source:HGNC Symbol;Acc:HGNC:15974]	-
ENSG00000170899	4.78564	1.76221	4.4496	4.66112	GSTA4	6	52977948	52995378	-	2175	protein_coding	glutathione S-transferase alpha 4 [Source:HGNC Symbol;Acc:HGNC:4629]	-
ENSG00000268001	1.15903	0.340651	0.908679	0.87832	CARD8-AS1	19	48255675	48258199	+	1969	antisense	CARD8 antisense RNA 1 [Source:HGNC Symbol;Acc:HGNC:51408]	-
ENSG00000095397	2.42052	0.904836	3.17706	1.1998	WHRN	9	114402080	114505450	-	5542	protein_coding	whirlin [Source:HGNC Symbol;Acc:HGNC:16361]	-
ENSG00000257335	0.0361877	0.139425	0.06798	0.883418	MGAM	7	141907813	142106747	+	10767	protein_coding	maltase-glucoamylase [Source:HGNC Symbol;Acc:HGNC:7043]	-
ENSG00000248690	0.110284	0.424904	0.28774	0.641417	HAS2-AS1	8	121639293	121993876	+	3533	processed_transcript	HAS2 antisense RNA 1 [Source:HGNC Symbol;Acc:HGNC:34340]	-
ENSG00000080573	4.96833	12.3076	12.2472	24.4459	COL5A3	19	9959561	10010471	-	6750	protein_coding	collagen type V alpha 3 chain [Source:HGNC Symbol;Acc:HGNC:14864]	-
ENSG00000019991	1.06595	0.39368	0.596468	0.276397	HGF	7	81699008	81770438	-	9817	protein_coding	hepatocyte growth factor [Source:HGNC Symbol;Acc:HGNC:4893]	-
ENSG00000280187	1.00745	0.320021	0.578277	0.30839	AC022107.1	5	69186359	69189452	-	3094	TEC	TEC	-
ENSG00000166165	20.5004	7.95811	17.6274	11.0936	CKB	14	103519659	103523111	-	2669	protein_coding	creatine kinase B [Source:HGNC Symbol;Acc:HGNC:1991]	-
ENSG00000117139	2.0463	5.05351	2.90026	5.35244	KDM5B	1	202724495	202809470	-	25882	protein_coding	lysine demethylase 5B [Source:HGNC Symbol;Acc:HGNC:18039]	ARID
ENSG00000141577	3.50869	1.31272	3.81411	1.22548	CEP131	17	81189593	81222999	-	3966	protein_coding	centrosomal protein 131 [Source:HGNC Symbol;Acc:HGNC:29511]	-
ENSG00000211448	2.19855	0.831108	3.55411	0.616721	DIO2	14	80197527	80387757	-	7494	protein_coding	iodothyronine deiodinase 2 [Source:HGNC Symbol;Acc:HGNC:2884]	-
ENSG00000153165	0.0334851	0.159207	0.118817	0.184501	RGPD3	2	106391290	106468376	-	5818	protein_coding	RANBP2-like and GRIP domain containing 3 [Source:HGNC Symbol;Acc:HGNC:32416]	-
ENSG00000120129	28.5615	70.4771	44.2282	120.171	DUSP1	5	172768090	172771195	-	2019	protein_coding	dual specificity phosphatase 1 [Source:HGNC Symbol;Acc:HGNC:3064]	-
ENSG00000088280	8.80457	3.41301	10.9485	1.90693	ASAP3	1	23428563	23484568	-	4988	protein_coding	ArfGAP with SH3 domain, ankyrin repeat and PH domain 3 [Source:HGNC Symbol;Acc:HGNC:14987]	-
ENSG00000144747	6.16002	15.209	5.65412	12.6228	TMF1	3	69019827	69052339	-	7911	protein_coding	TATA element modulatory factor 1 [Source:HGNC Symbol;Acc:HGNC:11870]	Others
ENSG00000132793	5.18479	1.98577	4.19274	1.12925	LPIN3	20	41340920	41360582	+	4568	protein_coding	lipin 3 [Source:HGNC Symbol;Acc:HGNC:14451]	-
ENSG00000148572	12.5905	31.2345	15.2728	60.576	NRBF2	10	63133247	63155031	+	1901	protein_coding	nuclear receptor binding factor 2 [Source:HGNC Symbol;Acc:HGNC:19692]	-
ENSG00000223960	1.66944	0.598728	1.36188	0.469507	AC009948.1	2	178413939	178440243	+	4001	antisense	uncharacterized LOC101927027 [Source:NCBI gene;Acc:101927027]	-
ENSG00000166938	3.71693	1.41604	2.25908	0.905055	DIS3L	15	66293217	66333898	+	5436	protein_coding	DIS3 like exosome 3'-5' exoribonuclease [Source:HGNC Symbol;Acc:HGNC:28698]	-
ENSG00000178695	12.8313	5.01293	6.5584	6.87837	KCTD12	13	76880166	76886390	-	6225	protein_coding	potassium channel tetramerization domain containing 12 [Source:HGNC Symbol;Acc:HGNC:14678]	-
ENSG00000142751	3.99661	9.92396	5.11253	12.0432	GPN2	1	26876133	26890297	-	4979	protein_coding	GPN-loop GTPase 2 [Source:HGNC Symbol;Acc:HGNC:25513]	-
ENSG00000136811	7.60094	2.9527	5.99169	1.41788	ODF2	9	128455186	128501292	+	6393	protein_coding	outer dense fiber of sperm tails 2 [Source:HGNC Symbol;Acc:HGNC:8114]	-
ENSG00000135299	1.0158	0.371977	1.46464	0.662292	ANKRD6	6	89433170	89633834	+	8329	protein_coding	ankyrin repeat domain 6 [Source:HGNC Symbol;Acc:HGNC:17280]	-
ENSG00000132185	1.2747	0.429119	1.72587	0.227614	FCRLA	1	161706972	161714352	+	3275	protein_coding	Fc receptor like A [Source:HGNC Symbol;Acc:HGNC:18504]	-
ENSG00000148700	27.4097	10.7574	22.1936	10.1154	ADD3	10	109996368	110135565	+	6541	protein_coding	adducin 3 [Source:HGNC Symbol;Acc:HGNC:245]	-
ENSG00000167552	178.44	70.2011	143.136	41.462	TUBA1A	12	49184796	49189324	-	3421	protein_coding	tubulin alpha 1a [Source:HGNC Symbol;Acc:HGNC:20766]	-
ENSG00000175906	8.40797	20.9434	9.48476	47.3158	ARL4D	17	43398959	43401137	+	1612	protein_coding	ADP ribosylation factor like GTPase 4D [Source:HGNC Symbol;Acc:HGNC:656]	-
ENSG00000184428	1.3222	0.48597	0.946981	0.254613	TOP1MT	8	143304384	143359979	-	6441	protein_coding	DNA topoisomerase I mitochondrial [Source:HGNC Symbol;Acc:HGNC:29787]	-
ENSG00000170917	0.333583	0.0969204	0.271459	0.117623	NUDT6	4	122888697	122922968	-	6591	protein_coding	nudix hydrolase 6 [Source:HGNC Symbol;Acc:HGNC:8053]	-
ENSG00000104432	0.63998	0.188326	0.587413	0.158229	IL7	8	78675743	78805523	-	3392	protein_coding	interleukin 7 [Source:HGNC Symbol;Acc:HGNC:6023]	-
ENSG00000163378	5.70916	2.20667	9.27082	3.20623	EOGT	3	68975214	69013961	-	5645	protein_coding	EGF domain specific O-linked N-acetylglucosamine transferase [Source:HGNC Symbol;Acc:HGNC:28526]	-
ENSG00000281404	1.02069	0.156186	1.69016	1.27581	LINC01176	7	30390885	30412375	+	818	lincRNA	long intergenic non-protein coding RNA 1176 [Source:HGNC Symbol;Acc:HGNC:49548]	-
ENSG00000251179	0.742158	0.0851737	2.81933	0.278296	TMEM92-AS1	17	50281577	50287855	-	750	antisense	TMEM92 antisense RNA 1 [Source:HGNC Symbol;Acc:HGNC:50442]	-
ENSG00000162882	0.204189	0.0234337	0.179002	0.0218763	HAAO	2	42767089	42792593	-	2726	protein_coding	3-hydroxyanthranilate 3,4-dioxygenase [Source:HGNC Symbol;Acc:HGNC:4796]	-
ENSG00000165695	0.203815	0.0233908	0.104227	0.0655088	AK8	9	132725578	132878777	-	2731	protein_coding	adenylate kinase 8 [Source:HGNC Symbol;Acc:HGNC:26526]	-
ENSG00000125510	0.392095	0.0989973	0.572885	0.0672132	OPRL1	20	64080173	64100643	+	3549	protein_coding	opioid related nociceptin receptor 1 [Source:HGNC Symbol;Acc:HGNC:8155]	-
ENSG00000278817	1.14719	0.289647	0.33523	0.196653	AC007325.4	KI270734.1	131494	137392	+	1213	protein_coding	protein DGCR6 [Source:NCBI gene;Acc:102724770]	-
ENSG00000039650	7.02528	2.72197	8.69416	2.75337	PNKP	19	49859882	49878351	-	4635	protein_coding	polynucleotide kinase 3'-phosphatase [Source:HGNC Symbol;Acc:HGNC:9154]	-
ENSG00000108176	0.131216	0.542124	0.364264	2.09467	DNAJC12	10	67796665	67838166	-	2121	protein_coding	DnaJ heat shock protein family (Hsp40) member C12 [Source:HGNC Symbol;Acc:HGNC:28908]	-
ENSG00000257671	0.164388	0.679176	0.744575	0.457917	KRT7-AS	12	52245048	52247448	-	1693	antisense	KRT7 antisense RNA 1 [Source:HGNC Symbol;Acc:HGNC:52643]	-
ENSG00000184702	0.0604626	0.249803	0.229687	0.00647783	2005-09-01	22	19714464	19724224	+	4603	protein_coding	septin 5 [Source:HGNC Symbol;Acc:HGNC:9164]	-
ENSG00000188786	2.17126	5.38174	1.32267	2.53433	MTF1	1	37809567	37859620	-	8024	protein_coding	metal regulatory transcription factor 1 [Source:HGNC Symbol;Acc:HGNC:7428]	zf-C2H2
ENSG00000103111	5.22381	12.846	3.57899	9.03286	MON1B	16	77190835	77202405	+	6942	protein_coding	MON1 homolog B, secretory trafficking associated [Source:HGNC Symbol;Acc:HGNC:25020]	-
ENSG00000206384	1.43736	0.542194	2.01644	0.733166	COL6A6	3	130560334	130678155	+	9720	protein_coding	collagen type VI alpha 6 chain [Source:HGNC Symbol;Acc:HGNC:27023]	-
ENSG00000115806	17.0686	41.7913	20.2555	51.41	GORASP2	2	170928464	170967129	+	5340	protein_coding	golgi reassembly stacking protein 2 [Source:HGNC Symbol;Acc:HGNC:17500]	-
ENSG00000165259	0.440969	1.15298	0.448205	1.62275	HDX	X	84317874	84502479	-	7258	protein_coding	highly divergent homeobox [Source:HGNC Symbol;Acc:HGNC:26411]	Homeobox
ENSG00000219481	1.70468	0.653868	0.775841	0.156266	NBPF1	1	16562319	16613562	-	12212	protein_coding	NBPF member 1 [Source:HGNC Symbol;Acc:HGNC:26088]	-
ENSG00000260911	0.247937	1.63613	1.08677	4.84782	AC135050.3	16	31043150	31049868	+	449	lincRNA	novel transcript	-
ENSG00000236861	0.175037	1.15507	0.767234	1.50025	AC006378.1	7	93969442	94011113	+	636	antisense	novel transcript	-
ENSG00000213967	0.309773	0.0863384	0.109918	0	ZNF726	19	23914876	23945159	+	6289	protein_coding	zinc finger protein 726 [Source:HGNC Symbol;Acc:HGNC:32462]	zf-C2H2
ENSG00000162643	0.744901	0.236111	0.518269	0.22802	WDR63	1	84999147	85133138	+	3923	protein_coding	WD repeat domain 63 [Source:HGNC Symbol;Acc:HGNC:30711]	-
ENSG00000106031	0.607399	0.19468	0.0559661	0	HOXA13	7	27193503	27200106	-	5086	protein_coding	homeobox A13 [Source:HGNC Symbol;Acc:HGNC:5102]	Homeobox
ENSG00000272808	0.0102269	0.0821586	0.00996163	0.208182	AC015712.6	15	100849831	100876836	+	8164	processed_transcript	novel transcript	-
ENSG00000137098	0.245386	0.0352022	0.418286	0.0547712	SPAG8	9	35808045	35812272	-	2722	protein_coding	sperm associated antigen 8 [Source:HGNC Symbol;Acc:HGNC:14105]	-
ENSG00000255200	0.283748	0.0407054	0.362757	0.0380001	PGAM1P8	11	65174117	65176470	-	2354	transcribed_processed_pseudogene	phosphoglycerate mutase 1 pseudogene 8 [Source:HGNC Symbol;Acc:HGNC:42455]	-
ENSG00000188613	0.166279	0.0238537	0.0911054	0.0593825	NANOS1	10	119029716	119033732	+	4017	protein_coding	nanos C2HC-type zinc finger 1 [Source:HGNC Symbol;Acc:HGNC:23044]	-
ENSG00000227449	0.0280459	0.225308	0.0956143	0.110175	FGF7P6	9	62376161	62435199	+	2977	transcribed_unprocessed_pseudogene	fibroblast growth factor 7 pseudogene 6 [Source:HGNC Symbol;Acc:HGNC:27852]	-
ENSG00000227517	0.0200078	0.160734	0	0.121471	LINC01483	17	69577251	69903000	+	4173	lincRNA	long intergenic non-protein coding RNA 1483 [Source:HGNC Symbol;Acc:HGNC:51130]	-
ENSG00000211451	0.254923	0.0381603	0.161941	0.0474989	GNRHR2	1	145919013	145925341	+	2511	transcribed_unitary_pseudogene	gonadotropin releasing hormone receptor 2 (pseudogene) [Source:HGNC Symbol;Acc:HGNC:16341]	-
ENSG00000207725	0.759025	6.09766	0.739334	3.79495	MIR222	X	45747015	45747124	-	110	miRNA	microRNA 222 [Source:HGNC Symbol;Acc:HGNC:31602]	-
ENSG00000246082	0.288902	0.0414448	0.211056	0	NUDT16P1	3	131361898	131365122	+	2312	transcribed_unitary_pseudogene	nudix hydrolase 16 pseudogene 1 [Source:HGNC Symbol;Acc:HGNC:27189]	-
ENSG00000126861	0.166826	0.0249727	0.0423908	0.0233131	OMG	17	31272013	31297539	-	3837	protein_coding	oligodendrocyte myelin glycoprotein [Source:HGNC Symbol;Acc:HGNC:8135]	-
ENSG00000185304	0.249658	0.686738	0.0463202	0.0212284	RGPD2	2	87755955	87825952	-	7023	protein_coding	RANBP2-like and GRIP domain containing 2 [Source:HGNC Symbol;Acc:HGNC:32415]	-
ENSG00000230844	0.763408	2.10577	1.38936	3.54423	ZNF674-AS1	X	46545493	46548408	+	2078	lincRNA	ZNF674 antisense RNA 1 (head to head) [Source:HGNC Symbol;Acc:HGNC:44266]	-
ENSG00000141562	2.71598	1.04702	3.73335	1.26954	NARF	17	82458180	82490537	+	7962	protein_coding	nuclear prelamin A recognition factor [Source:HGNC Symbol;Acc:HGNC:29916]	-
ENSG00000123700	2.66981	6.60909	1.30514	1.41682	KCNJ2	17	70168673	70180048	+	5577	protein_coding	potassium voltage-gated channel subfamily J member 2 [Source:HGNC Symbol;Acc:HGNC:6263]	-
ENSG00000163918	6.43538	2.47251	3.44628	1.12425	RFC4	3	186789880	186807058	-	2997	protein_coding	replication factor C subunit 4 [Source:HGNC Symbol;Acc:HGNC:9972]	-
ENSG00000172175	3.59747	8.80591	3.96509	7.01267	MALT1	18	58671386	58754477	+	11527	protein_coding	MALT1 paracaspase [Source:HGNC Symbol;Acc:HGNC:6819]	-
ENSG00000151917	2.90362	1.10887	1.40444	0.336167	BEND6	6	56955126	57027342	+	5588	protein_coding	BEN domain containing 6 [Source:HGNC Symbol;Acc:HGNC:20871]	-
ENSG00000111445	5.38801	2.06446	2.45307	0.541468	RFC5	12	118013588	118033130	+	3249	protein_coding	replication factor C subunit 5 [Source:HGNC Symbol;Acc:HGNC:9973]	-
ENSG00000056097	14.3744	35.058	10.3275	18.0301	ZFR	5	32354350	32444761	-	6792	protein_coding	zinc finger RNA binding protein [Source:HGNC Symbol;Acc:HGNC:17277]	-
ENSG00000141582	4.28094	10.6245	6.15598	12.631	CBX4	17	79833156	79839429	-	2880	protein_coding	chromobox 4 [Source:HGNC Symbol;Acc:HGNC:1554]	-
ENSG00000019549	25.6402	10.1131	19.7203	7.46315	SNAI2	8	48917604	48921740	-	3392	protein_coding	snail family transcriptional repressor 2 [Source:HGNC Symbol;Acc:HGNC:11094]	zf-C2H2
ENSG00000188186	13.9155	5.39485	12.3292	14	LAMTOR4	7	100148907	100155944	+	1936	protein_coding	late endosomal/lysosomal adaptor, MAPK and MTOR activator 4 [Source:HGNC Symbol;Acc:HGNC:33772]	-
ENSG00000145431	11.9574	29.1647	17.3472	26.1496	PDGFC	4	156760454	156971394	-	5593	protein_coding	platelet derived growth factor C [Source:HGNC Symbol;Acc:HGNC:8801]	-
ENSG00000259658	1.34851	0.32928	2.47334	1.16811	AC027559.1	15	101732201	101746870	-	970	transcribed_unprocessed_pseudogene	putative ubiquitin-conjugating enzyme E2Q2-like protein [Source:NCBI gene;Acc:100128108]	-
ENSG00000167103	0.391515	0.0956005	0.888484	0.196344	PIP5KL1	9	127920879	127930797	-	3341	protein_coding	phosphatidylinositol-4-phosphate 5-kinase like 1 [Source:HGNC Symbol;Acc:HGNC:28711]	-
ENSG00000197083	0.106802	0.418787	0.299091	0.638877	ZNF300P1	5	150930645	150946289	-	3127	transcribed_unprocessed_pseudogene	zinc finger protein 300 pseudogene 1 [Source:HGNC Symbol;Acc:HGNC:27032]	-
ENSG00000281468	1.7093	0.352096	0.640368	0.986089	AC006504.8	19	27802838	27803472	+	635	sense_intronic	novel transcript, sense intronic to novel transcript	-
ENSG00000213185	0.425621	1.43826	0.276387	2.81201	FAM24B	10	122849078	122879641	-	1177	protein_coding	family with sequence similarity 24 member B [Source:HGNC Symbol;Acc:HGNC:23475]	-
ENSG00000220785	10.1887	3.96959	12.3185	3.162	MTMR9LP	1	32231658	32241620	-	2961	transcribed_unprocessed_pseudogene	myotubularin related protein 9-like, pseudogene [Source:HGNC Symbol;Acc:HGNC:27920]	-
ENSG00000187741	3.37596	1.31553	0.914675	0.0765649	FANCA	16	89737549	89816657	-	9736	protein_coding	FA complementation group A [Source:HGNC Symbol;Acc:HGNC:3582]	-
ENSG00000213462	1.01613	0.356132	0.737879	0.0977835	ERV3-1	7	64990809	65006743	-	4574	protein_coding	endogenous retrovirus group 3 member 1, envelope [Source:HGNC Symbol;Acc:HGNC:3454]	-
ENSG00000112578	5.64542	13.9809	6.51193	12.0039	BYSL	6	41921188	41933046	+	2248	protein_coding	bystin like [Source:HGNC Symbol;Acc:HGNC:1157]	-
ENSG00000138073	12.1398	29.6396	12.675	29.8545	PREB	2	27130756	27134675	-	3221	protein_coding	prolactin regulatory element binding [Source:HGNC Symbol;Acc:HGNC:9356]	Others
ENSG00000241015	1.13421	0.371906	0.877326	0.163383	TPM3P9	19	53431984	53444670	+	2920	transcribed_processed_pseudogene	tropomyosin 3 pseudogene 9 [Source:HGNC Symbol;Acc:HGNC:44142]	-
ENSG00000196305	26.7404	64.9764	34.4493	57.0443	IARS	9	92210207	92293756	-	7401	protein_coding	isoleucyl-tRNA synthetase [Source:HGNC Symbol;Acc:HGNC:5330]	-
ENSG00000125247	2.47159	0.947204	0.862281	0.109343	TMTC4	13	100603927	100675093	-	6272	protein_coding	transmembrane and tetratricopeptide repeat containing 4 [Source:HGNC Symbol;Acc:HGNC:25904]	-
ENSG00000106305	6.54132	16.1612	7.25658	15.0547	AIMP2	7	6009245	6023834	+	1838	protein_coding	aminoacyl tRNA synthetase complex interacting multifunctional protein 2 [Source:HGNC Symbol;Acc:HGNC:20609]	-
ENSG00000166923	205.066	81.6916	500.013	130.718	GREM1	15	32717974	32745107	+	14606	protein_coding	gremlin 1, DAN family BMP antagonist [Source:HGNC Symbol;Acc:HGNC:2001]	-
ENSG00000121931	2.4134	6.00697	3.48126	13.2989	LRIF1	1	110947185	110964079	-	3621	protein_coding	ligand dependent nuclear receptor interacting factor 1 [Source:HGNC Symbol;Acc:HGNC:30299]	-
ENSG00000072210	6.1334	2.40404	2.13487	0.678824	ALDH3A2	17	19648136	19677598	+	6457	protein_coding	aldehyde dehydrogenase 3 family member A2 [Source:HGNC Symbol;Acc:HGNC:403]	-
ENSG00000126012	12.0993	29.3745	9.63583	17.7087	KDM5C	X	53191321	53225422	-	8727	protein_coding	lysine demethylase 5C [Source:HGNC Symbol;Acc:HGNC:11114]	ARID
ENSG00000279312	0.93856	0.269284	1.00944	0.991587	AL136164.4	6	71373253	71375387	-	2135	TEC	TEC	-
ENSG00000119844	3.35399	8.22457	2.30569	6.84555	AFTPH	2	64524305	64593005	+	5767	protein_coding	aftiphilin [Source:HGNC Symbol;Acc:HGNC:25951]	-
ENSG00000117069	1.69741	0.62187	0.677246	0.67147	ST6GALNAC5	1	76867441	77065711	+	4263	protein_coding	ST6 N-acetylgalactosaminide alpha-2,6-sialyltransferase 5 [Source:HGNC Symbol;Acc:HGNC:19342]	-
ENSG00000088035	1.94958	0.732252	2.11603	0.417748	ALG6	1	63367575	63438562	+	5496	protein_coding	ALG6, alpha-1,3-glucosyltransferase [Source:HGNC Symbol;Acc:HGNC:23157]	-
ENSG00000140948	14.808	5.87802	7.3018	3.89765	ZCCHC14	16	87406246	87492045	-	7390	protein_coding	zinc finger CCHC-type containing 14 [Source:HGNC Symbol;Acc:HGNC:24134]	-
ENSG00000207870	6.0722	19.4544	10.3507	17.3483	MIR221	X	45746157	45746266	-	110	miRNA	microRNA 221 [Source:HGNC Symbol;Acc:HGNC:31601]	-
ENSG00000054267	2.73458	6.66321	2.89377	6.662	ARID4B	1	235131634	235328219	-	11073	protein_coding	AT-rich interaction domain 4B [Source:HGNC Symbol;Acc:HGNC:15550]	ARID
ENSG00000131724	29.9825	11.9228	42.4491	15.0588	IL13RA1	X	118727572	118794539	+	4372	protein_coding	interleukin 13 receptor subunit alpha 1 [Source:HGNC Symbol;Acc:HGNC:5974]	-
ENSG00000076258	0.973032	0.304554	0.807775	0.675246	FMO4	1	171314208	171342084	+	2517	protein_coding	flavin containing monooxygenase 4 [Source:HGNC Symbol;Acc:HGNC:3772]	-
ENSG00000251562	38.104	15.1941	82.5334	16.1397	MALAT1	11	65497688	65506516	+	8829	lincRNA	metastasis associated lung adenocarcinoma transcript 1 [Source:HGNC Symbol;Acc:HGNC:29665]	-
ENSG00000151136	0.33015	0.104801	0.159082	0.112888	BTBD11	12	107318413	107659642	+	7924	protein_coding	BTB domain containing 11 [Source:HGNC Symbol;Acc:HGNC:23844]	-
ENSG00000233247	5.59671	1.81014	1.70979	2.07141	AC002524.1	X	14244382	14244928	+	547	processed_pseudogene	ubiquitin-conjugating enzyme E2E 3 (UBC4\/5 homolog, yeast) (UBE2E3) pseudogene	-
ENSG00000137692	11.3124	27.6752	11.1944	32.0801	DCUN1D5	11	103062076	103092215	-	1700	protein_coding	defective in cullin neddylation 1 domain containing 5 [Source:HGNC Symbol;Acc:HGNC:28409]	-
ENSG00000168894	23.93	58.2515	23.1315	115.97	RNF181	2	85595725	85597613	+	1220	protein_coding	ring finger protein 181 [Source:HGNC Symbol;Acc:HGNC:28037]	-
ENSG00000256029	0.120257	0.0236594	0.160645	0.0257682	SNHG28	1	159834474	159873053	-	8100	protein_coding	small nucleolar RNA host gene 28 [Source:NCBI gene;Acc:284677]	-
ENSG00000160789	193.474	77.4154	164.487	43.0806	LMNA	1	156082573	156140089	+	6985	protein_coding	lamin A/C [Source:HGNC Symbol;Acc:HGNC:6636]	-
ENSG00000095564	4.64705	11.2814	5.00918	6.49676	BTAF1	10	91923769	92030325	+	7582	protein_coding	B-TFIID TATA-box binding protein associated factor 1 [Source:HGNC Symbol;Acc:HGNC:17307]	-
ENSG00000108021	5.03293	12.1845	3.75097	3.86321	FAM208B	10	5684838	5763740	+	10960	protein_coding	family with sequence similarity 208 member B [Source:HGNC Symbol;Acc:HGNC:23484]	-
ENSG00000279348	0.828614	0.226419	0.538079	0.0281828	AC012513.3	2	216211404	216213519	+	2116	TEC	TEC	-
ENSG00000091651	6.53629	2.5647	1.89681	0.650462	ORC6	16	46689643	46698394	+	4309	protein_coding	origin recognition complex subunit 6 [Source:HGNC Symbol;Acc:HGNC:17151]	-
ENSG00000196460	6.22149	2.40614	5.81312	3.64621	RFX8	2	101397361	101474703	-	2854	protein_coding	RFX family member 8, lacking RFX DNA binding domain [Source:HGNC Symbol;Acc:HGNC:37253]	RFX
ENSG00000117650	5.73704	2.21878	0.735751	0.82853	NEK2	1	211658657	211675630	-	3095	protein_coding	NIMA related kinase 2 [Source:HGNC Symbol;Acc:HGNC:7745]	-
ENSG00000120686	20.9716	50.6581	15.1165	53.1025	UFM1	13	38349849	38363619	+	4382	protein_coding	ubiquitin fold modifier 1 [Source:HGNC Symbol;Acc:HGNC:20597]	-
ENSG00000183715	0.701003	1.76065	2.87963	3.55466	OPCML	11	132414977	133532519	-	7583	protein_coding	opioid binding protein/cell adhesion molecule like [Source:HGNC Symbol;Acc:HGNC:8143]	-
ENSG00000273899	0.992577	0.338179	1.8128	0.390476	NOL12	22	37681673	37693478	+	3589	protein_coding	nucleolar protein 12 [Source:HGNC Symbol;Acc:HGNC:28585]	-
ENSG00000112183	1.98792	4.94312	1.78286	5.28125	RBM24	6	17281346	17293875	+	3444	protein_coding	RNA binding motif protein 24 [Source:HGNC Symbol;Acc:HGNC:21539]	-
ENSG00000173812	81.0576	195.282	91.9556	311.902	EIF1	17	41688885	41692668	+	3623	protein_coding	eukaryotic translation initiation factor 1 [Source:HGNC Symbol;Acc:HGNC:3249]	-
ENSG00000198093	0.765111	1.97568	0.801157	2.36354	ZNF649	19	51889224	51905040	-	4365	protein_coding	zinc finger protein 649 [Source:HGNC Symbol;Acc:HGNC:25741]	zf-C2H2
[truncated: 6,190 more rows]
